# Supplementary material for: Comprehensive analysis of differentially expressed miRNAs in mice with kidney injury induced by chronic intermittent hypoxia
Source: Front Genet. 2022 Nov 1;13:918728. doi: 10.3389/fgene.2022.918728 (PMC9664083; doi:10.3389/fgene.2022.918728)
Supplement: Supplementary file 1 [file Table10.xls]

## Sheet: KEGG
Column "ID" stands for pathway identifier used in KEGG
Column "Term" stands for the name of the pathway
Column "WebSite"stands for The map's website,the nodes with red frame and red symbol are associated with the DE genes, green nodes have no significance
Column "Count" stands for the count of the DE genes directly associated with the listed pathway
Column "Size" stands for the count of the chosen background population genes associated with the listed pathway
Column "numInt" stands for the total number of the DE genes
Column "numTotal" stands for the total number of background population genes
Column "p_value" stands for the enrichment p-value of the pathway used Fisher exact test
Column "fdr" stands for the false discovery rate of the pathway
Column "Enrichment_Score" stands for the Enrichment Score value of the pathway, it equals "-log10(p_value)"
Column "GeneRatio" stands for the Gene Ratio value of the pathway, it equals "Count/numInt"
Column "Genes" stands for the DE genes associated with the pathway
ID	Term	WebSite	Count	Size	numInt	numTotal	p_value	fdr	Enrichment_Score	GeneRatio	Genes
mmu04810	Wnt_signaling_pathway	http://www.genome.jp/kegg-bin/show_pathway?mmu04810+66713+109880+14163+14673+16399+16402+16409+16653+78134+26413+50884+18645+18707+18720+19045+19046+237860+22325+242687	19	220	268	8919	3.30752e-05	0.00959181	4.4805	0.0708955	Actr2//Braf//Fgd1//Gna12//Itga2b//Itga5//Itgam//Kras//Lpar4//Mapk1//Nckap1//Pfn2//Pik3cd//Pip5k1a//Ppp1ca//Ppp1cb//Ssh2//Vav2//Wasf2
mmu04910	Insulin_signaling_pathway	http://www.genome.jp/kegg-bin/show_pathway?mmu04910+107476+109880+13684+16150+16653+26413+18707+19045+19046+19087+18759+19268+23921+64930	14	139	268	8919	7.08378e-05	0.0102715	4.14973	0.0522388	Acaca//Braf//Eif4e//Ikbkb//Kras//Mapk1//Pik3cd//Ppp1ca//Ppp1cb//Prkar2a//Prkci//Ptprf//Sh2b2//Tsc1
mmu04720	Long-term_potentiation	http://www.genome.jp/kegg-bin/show_pathway?mmu04720+432530+109880+12322+328572+16653+26413+18795+19045+19046	9	67	268	8919	0.000162237	0.0156829	3.78985	0.0335821	Adcy1//Braf//Camk2a//Ep300//Kras//Mapk1//Plcb1//Ppp1ca//Ppp1cb
mmu04137	Mitophagy-animal	http://www.genome.jp/kegg-bin/show_pathway?mmu04137+56208+15251+16653+170731+209446+22059+14479+84092	8	66	268	8919	0.000759308	0.0453647	3.11958	0.0298507	Becn1//Hif1a//Kras//Mfn2//Tfe3//Trp53//Usp15//Usp8
mmu05211	Renal_cell_carcinoma	http://www.genome.jp/kegg-bin/show_pathway?mmu05211+109880+71745+328572+15251+16653+26413+18707+209446	8	68	268	8919	0.000928016	0.0453647	3.03244	0.0298507	Braf//Cul2//Ep300//Hif1a//Kras//Mapk1//Pik3cd//Tfe3
mmu04919	Thyroid_hormone_signaling_pathway	http://www.genome.jp/kegg-bin/show_pathway?mmu04919+11931+11937+107585+328572+15251+16653+26413+18707+18795+58807+22059	11	120	268	8919	0.000938579	0.0453647	3.02753	0.0410448	Atp1b1//Atp2a1//Dio3//Ep300//Hif1a//Kras//Mapk1//Pik3cd//Plcb1//Slco1c1//Trp53
mmu05205	Proteoglycans_in_cancer	http://www.genome.jp/kegg-bin/show_pathway?mmu05205+109880+12322+68794+15200+15251+16402+16653+26413+18707+19045+19046+20423+22059+22160+22325	15	205	268	8919	0.0012861	0.050402	2.89073	0.0559701	Braf//Camk2a//Flnc//Hbegf//Hif1a//Itga5//Kras//Mapk1//Pik3cd//Ppp1ca//Ppp1cb//Shh//Trp53//Twist1//Vav2
mmu04144	Endocytosis	http://www.genome.jp/kegg-bin/show_pathway?mmu04144+66713+211673+13196+12757+72318+259300+13855+15018+16185+71955+72543+18720+18759+74002+58194+56440+84092+107568	18	272	268	8919	0.0013904	0.050402	2.85686	0.0671642	Actr2//Arfgef1//Asap1//Clta//Cyth4//Ehd2//Epn2//H2-Q7//Il2rb//Ist1//Mvb12b//Pip5k1a//Prkci//Psd2//Sh3kbp1//Snx1//Usp8//Wwp1
mmu04072	Phospholipase_D_signaling_pathway	http://www.genome.jp/kegg-bin/show_pathway?mmu04072+432530+72318+227333+14127+14673+16653+78134+26413+18707+18720+18795+64930	12	149	268	8919	0.00173406	0.0536965	2.76093	0.0447761	Adcy1//Cyth4//Dgkd//Fcer1g//Gna12//Kras//Lpar4//Mapk1//Pik3cd//Pip5k1a//Plcb1//Tsc1
mmu05222	Small_cell_lung_cancer	http://www.genome.jp/kegg-bin/show_pathway?mmu05222+54124+624855+66197+16150+16399+16782+18707+22031+22059	9	93	268	8919	0.0018516	0.0536965	2.73245	0.0335821	Cks1b//Cks1brt//Cks2//Ikbkb//Itga2b//Lamc2//Pik3cd//Traf3//Trp53
mmu05231	Choline_metabolism_in_cancer	http://www.genome.jp/kegg-bin/show_pathway?mmu05231+227333+74182+15251+16653+26413+18707+18720+64930+242687	9	98	268	8919	0.00266037	0.0701371	2.57506	0.0335821	Dgkd//Gpcpd1//Hif1a//Kras//Mapk1//Pik3cd//Pip5k1a//Tsc1//Wasf2
mmu04360	Axon_guidance	http://www.genome.jp/kegg-bin/show_pathway?mmu04360+12322+65254+13643+16653+16728+26413+18707+218397+244058+20346+20423+117600+237860	13	181	268	8919	0.00313627	0.0757932	2.50359	0.0485075	Camk2a//Dpysl5//Efnb3//Kras//L1cam//Mapk1//Pik3cd//Rasa1//Rgma//Sema3a//Shh//Srgap1//Ssh2
mmu04722	Neurotrophin_signaling_pathway	http://www.genome.jp/kegg-bin/show_pathway?mmu04722+192662+109880+12322+16150+16653+26413+18707+23921+22059+65020	10	121	268	8919	0.00342183	0.0763331	2.46574	0.0373134	Arhgdia//Braf//Camk2a//Ikbkb//Kras//Mapk1//Pik3cd//Sh2b2//Trp53//Zfp110
mmu04611	Platelet_activation	http://www.genome.jp/kegg-bin/show_pathway?mmu04611+432530+12229+14127+16399+26413+18707+18795+19045+19046+18759	10	124	268	8919	0.00408055	0.0824649	2.38928	0.0373134	Adcy1//Btk//Fcer1g//Itga2b//Mapk1//Pik3cd//Plcb1//Ppp1ca//Ppp1cb//Prkci
mmu04750	Inflammatory_mediator_regulation_of_TRP_channels	http://www.genome.jp/kegg-bin/show_pathway?mmu04750+432530+11685+11419+12322+16177+18707+18795+19045+19046+277328	10	127	268	8919	0.00483575	0.0824649	2.31554	0.0373134	Adcy1//Alox12e//Asic1//Camk2a//Il1r1//Pik3cd//Plcb1//Ppp1ca//Ppp1cb//Trpa1
mmu05221	Acute_myeloid_leukemia	http://www.genome.jp/kegg-bin/show_pathway?mmu05221+109880+67603+16150+16409+16653+26413+18707	7	70	268	8919	0.00487558	0.0824649	2.31197	0.0261194	Braf//Dusp6//Ikbkb//Itgam//Kras//Mapk1//Pik3cd
mmu04928	Parathyroid_hormone_synthesis_secretion_and_action	http://www.genome.jp/kegg-bin/show_pathway?mmu04928+432530+213498+109880+14673+15200+26413+17258+17391+18795	9	108	268	8919	0.00510266	0.0824649	2.2922	0.0335821	Adcy1//Arhgef11//Braf//Gna12//Hbegf//Mapk1//Mef2a//Mmp24//Plcb1
mmu04015	Rap1_signaling_pathway	http://www.genome.jp/kegg-bin/show_pathway?mmu04015+432530+109880+238130+14257+16399+16409+16653+78134+26413+18645+18707+18795+18759+22325	14	214	268	8919	0.00511851	0.0824649	2.29086	0.0522388	Adcy1//Braf//Dock4//Flt4//Itga2b//Itgam//Kras//Lpar4//Mapk1//Pfn2//Pik3cd//Plcb1//Prkci//Vav2
mmu04666	Fc_gamma_R-mediated_phagocytosis	http://www.genome.jp/kegg-bin/show_pathway?mmu04666+66713+13196+246256+26413+18707+18720+22325+242687	8	92	268	8919	0.00630402	0.0962192	2.20038	0.0298507	Actr2//Asap1//Fcgr4//Mapk1//Pik3cd//Pip5k1a//Vav2//Wasf2
mmu01522	Endocrine_resistance	http://www.genome.jp/kegg-bin/show_pathway?mmu01522+432530+12124+109880+15200+16653+26413+18707+22059	8	93	268	8919	0.00672307	0.0962474	2.17243	0.0298507	Adcy1//Bik//Braf//Hbegf//Kras//Mapk1//Pik3cd//Trp53
mmu05135	Yersinia_infection	http://www.genome.jp/kegg-bin/show_pathway?mmu05135+66713+140580+16150+16402+26413+18707+18720+56212+22325+242687	10	134	268	8919	0.00702606	0.0962474	2.15329	0.0373134	Actr2//Elmo1//Ikbkb//Itga5//Mapk1//Pik3cd//Pip5k1a//Rhog//Vav2//Wasf2
mmu05219	Bladder_cancer	http://www.genome.jp/kegg-bin/show_pathway?mmu05219+109880+15200+16653+26413+22059	5	41	268	8919	0.00730153	0.0962474	2.13659	0.0186567	Braf//Hbegf//Kras//Mapk1//Trp53
mmu05100	Bacterial_invasion_of_epithelial_cells	http://www.genome.jp/kegg-bin/show_pathway?mmu05100+66713+12757+140580+16402+18707+56212+242687	7	76	268	8919	0.00764003	0.0963309	2.1169	0.0261194	Actr2//Clta//Elmo1//Itga5//Pik3cd//Rhog//Wasf2
mmu04721	Synaptic_vesicle_cycle	http://www.genome.jp/kegg-bin/show_pathway?mmu04721+11972+12757+12890+232333+14664+20907+22318	7	77	268	8919	0.00819459	0.0990179	2.08647	0.0261194	Atp6v0d1//Clta//Cplx2//Slc6a1//Slc6a9//Stx1a//Vamp2
mmu04713	Circadian_entrainment	http://www.genome.jp/kegg-bin/show_pathway?mmu04713+432530+12322+14695+14697+26413+17773+18626+18795	8	98	268	8919	0.00914229	0.106051	2.03895	0.0298507	Adcy1//Camk2a//Gnb3//Gnb5//Mapk1//Mtnr1a//Per1//Plcb1
mmu05163	Human_cytomegalovirus_infection	http://www.genome.jp/kegg-bin/show_pathway?mmu05163+432530+213498+14673+14695+14697+15018+16150+16154+16177+16653+26413+18707+18795+22059+64930	15	255	268	8919	0.00993648	0.11083	2.00277	0.0559701	Adcy1//Arhgef11//Gna12//Gnb3//Gnb5//H2-Q7//Ikbkb//Il10ra//Il1r1//Kras//Mapk1//Pik3cd//Plcb1//Trp53//Tsc1
mmu04662	B_cell_receptor_signaling_pathway	http://www.genome.jp/kegg-bin/show_pathway?mmu04662+12229+68713+16150+16653+26413+18707+22325	7	81	268	8919	0.0107125	0.11506	1.97011	0.0261194	Btk//Ifitm1//Ikbkb//Kras//Mapk1//Pik3cd//Vav2
mmu05200	Pathways_in_cancer	http://www.genome.jp/kegg-bin/show_pathway?mmu05200+432530+213498+109880+12322+54124+624855+66197+71745+328572+14257+14673+14695+14697+15251+16150+16185+16399+16653+16782+78134+26413+18707+18795+20423+22031+22059	26	543	268	8919	0.012235	0.121408	1.9124	0.0970149	Adcy1//Arhgef11//Braf//Camk2a//Cks1b//Cks1brt//Cks2//Cul2//Ep300//Flt4//Gna12//Gnb3//Gnb5//Hif1a//Ikbkb//Il2rb//Itga2b//Kras//Lamc2//Lpar4//Mapk1//Pik3cd//Plcb1//Shh//Traf3//Trp53
mmu04071	Sphingolipid_signaling_pathway	http://www.genome.jp/kegg-bin/show_pathway?mmu04071+13033+14127+14673+16653+26413+18707+18795+208449+22059	9	124	268	8919	0.0122494	0.121408	1.91189	0.0335821	Ctsd//Fcer1g//Gna12//Kras//Mapk1//Pik3cd//Plcb1//Sgms1//Trp53
mmu04012	ErbB_signaling_pathway	http://www.genome.jp/kegg-bin/show_pathway?mmu04012+109880+12322+13874+15200+16653+26413+18707	7	84	268	8919	0.0129394	0.121408	1.88808	0.0261194	Braf//Camk2a//Ereg//Hbegf//Kras//Mapk1//Pik3cd
mmu04062	Chemokine_signaling_pathway	http://www.genome.jp/kegg-bin/show_pathway?mmu04062+432530+109880+20299+140580+14695+14697+16150+16653+26413+18707+18795+22325	12	192	268	8919	0.0129781	0.121408	1.88679	0.0447761	Adcy1//Braf//Ccl22//Elmo1//Gnb3//Gnb5//Ikbkb//Kras//Mapk1//Pik3cd//Plcb1//Vav2
mmu04664	Fc_epsilon_RI_signaling_pathway	http://www.genome.jp/kegg-bin/show_pathway?mmu04664+12229+14127+16653+26413+18707+22325	6	66	268	8919	0.0140118	0.125494	1.85351	0.0223881	Btk//Fcer1g//Kras//Mapk1//Pik3cd//Vav2
mmu04024	cAMP_signaling_pathway	http://www.genome.jp/kegg-bin/show_pathway?mmu04024+432530+11931+11937+109880+12322+12638+328572+26413+18707+19045+19046+22325+22355	13	218	268	8919	0.0142804	0.125494	1.84526	0.0485075	Adcy1//Atp1b1//Atp2a1//Braf//Camk2a//Cftr//Ep300//Mapk1//Pik3cd//Ppp1ca//Ppp1cb//Vav2//Vipr2
mmu04010	MAPK_signaling_pathway	http://www.genome.jp/kegg-bin/show_pathway?mmu04010+109880+67603+235584+18218+75590+13874+68794+14257+14673+16150+16177+16653+26403+26413+218397+22059	16	294	268	8919	0.0157438	0.134285	1.80289	0.0597015	Braf//Dusp6//Dusp7//Dusp8//Dusp9//Ereg//Flnc//Flt4//Gna12//Ikbkb//Il1r1//Kras//Map3k11//Mapk1//Rasa1//Trp53
mmu05031	Amphetamine_addiction	http://www.genome.jp/kegg-bin/show_pathway?mmu05031+12322+109731+19045+19046+93759+20907	6	69	268	8919	0.0171678	0.142247	1.76529	0.0223881	Camk2a//Maob//Ppp1ca//Ppp1cb//Sirt1//Stx1a
mmu04510	Focal_adhesion	http://www.genome.jp/kegg-bin/show_pathway?mmu04510+109880+68794+14257+16399+16402+16782+26413+18707+18720+19045+19046+22325	12	201	268	8919	0.0180485	0.143301	1.74356	0.0447761	Braf//Flnc//Flt4//Itga2b//Itga5//Lamc2//Mapk1//Pik3cd//Pip5k1a//Ppp1ca//Ppp1cb//Vav2
mmu04211	Longevity_regulating_pathway	http://www.genome.jp/kegg-bin/show_pathway?mmu04211+432530+13684+16653+18707+93759+22059+64930	7	90	268	8919	0.0183601	0.143301	1.73613	0.0261194	Adcy1//Eif4e//Kras//Pik3cd//Sirt1//Trp53//Tsc1
mmu04725	Cholinergic_synapse	http://www.genome.jp/kegg-bin/show_pathway?mmu04725+432530+12322+14695+14697+16653+26413+18707+18795	8	112	268	8919	0.0193429	0.143301	1.71348	0.0298507	Adcy1//Camk2a//Gnb3//Gnb5//Kras//Mapk1//Pik3cd//Plcb1
mmu05132	Salmonella_infection	http://www.genome.jp/kegg-bin/show_pathway?mmu05132+66713+68724+72318+140580+68794+16150+26413+50884+18645+18707+56212+20194+22153+218035	14	252	268	8919	0.0197095	0.143301	1.70533	0.0522388	Actr2//Arl8a//Cyth4//Elmo1//Flnc//Ikbkb//Mapk1//Nckap1//Pfn2//Pik3cd//Rhog//S100a10//Tubb4a//Vps41
mmu05152	Tuberculosis	http://www.genome.jp/kegg-bin/show_pathway?mmu05152+11972+12322+12265+13033+328572+14127+246256+15526+16154+16409+26413	11	180	268	8919	0.0197657	0.143301	1.70409	0.0410448	Atp6v0d1//Camk2a//Ciita//Ctsd//Ep300//Fcer1g//Fcgr4//Hspa9//Il10ra//Itgam//Mapk1
mmu00562	Inositol_phosphate_metabolism	http://www.genome.jp/kegg-bin/show_pathway?mmu00562+104776+320404+18707+18720+18795+21991	6	72	268	8919	0.0207816	0.144651	1.68232	0.0223881	Aldh6a1//Itpkb//Pik3cd//Pip5k1a//Plcb1//Tpi1
mmu00532	Glycosaminoglycan_biosynthesis-chondroitin_sulfate/dermatan_sulfate	http://www.genome.jp/kegg-bin/show_pathway?mmu00532+77590+269941+78923	3	20	268	8919	0.0209495	0.144651	1.67883	0.011194	Chst15//Chsy1//Chsy3
mmu04151	PI3K-Akt_signaling_pathway	http://www.genome.jp/kegg-bin/show_pathway?mmu04151+13684+13874+14257+14695+14697+16150+16185+16399+16402+16653+16782+78134+26413+18707+170755+22059+64930+22631	18	359	268	8919	0.0229597	0.151176	1.63903	0.0671642	Eif4e//Ereg//Flt4//Gnb3//Gnb5//Ikbkb//Il2rb//Itga2b//Itga5//Kras//Lamc2//Lpar4//Mapk1//Pik3cd//Sgk3//Trp53//Tsc1//Ywhaz
mmu04140	Autophagy-animal	http://www.genome.jp/kegg-bin/show_pathway?mmu04140+56208+13033+15251+16653+26413+18707+54170+56790+64930	9	138	268	8919	0.0230977	0.151176	1.63643	0.0335821	Becn1//Ctsd//Hif1a//Kras//Mapk1//Pik3cd//Rragc//Supt20//Tsc1
mmu05214	Glioma	http://www.genome.jp/kegg-bin/show_pathway?mmu05214+109880+12322+16653+26413+18707+22059	6	74	268	8919	0.0234583	0.151176	1.6297	0.0223881	Braf//Camk2a//Kras//Mapk1//Pik3cd//Trp53
mmu05216	Thyroid_cancer	http://www.genome.jp/kegg-bin/show_pathway?mmu05216+109880+16653+26413+22059	4	37	268	8919	0.0241809	0.152445	1.61653	0.0149254	Braf//Kras//Mapk1//Trp53
mmu05161	Hepatitis_B	http://www.genome.jp/kegg-bin/show_pathway?mmu05161+109880+13205+328572+16150+16653+26413+18707+22031+22059+22631	10	163	268	8919	0.0250204	0.15316	1.6017	0.0373134	Braf//Ddx3x//Ep300//Ikbkb//Kras//Mapk1//Pik3cd//Traf3//Trp53//Ywhaz
mmu05212	Pancreatic_cancer	http://www.genome.jp/kegg-bin/show_pathway?mmu05212+109880+16150+16653+26413+18707+22059	6	76	268	8919	0.0263572	0.15316	1.5791	0.0223881	Braf//Ikbkb//Kras//Mapk1//Pik3cd//Trp53
mmu05220	Chronic_myeloid_leukemia	http://www.genome.jp/kegg-bin/show_pathway?mmu05220+109880+16150+16653+26413+18707+22059	6	76	268	8919	0.0263572	0.15316	1.5791	0.0223881	Braf//Ikbkb//Kras//Mapk1//Pik3cd//Trp53
mmu04960	Aldosterone-regulated_sodium_reabsorption	http://www.genome.jp/kegg-bin/show_pathway?mmu04960+11931+16653+26413+18707	4	38	268	8919	0.0264069	0.15316	1.57828	0.0149254	Atp1b1//Kras//Mapk1//Pik3cd
mmu04650	Natural_killer_cell_mediated_cytotoxicity	http://www.genome.jp/kegg-bin/show_pathway?mmu04650+109880+14127+246256+17059+16653+26413+18707+22325	8	121	268	8919	0.0291429	0.162166	1.53547	0.0298507	Braf//Fcer1g//Fcgr4//Klrb1c//Kras//Mapk1//Pik3cd//Vav2
mmu05215	Prostate_cancer	http://www.genome.jp/kegg-bin/show_pathway?mmu05215+109880+328572+16150+16653+26413+18707+22059	7	99	268	8919	0.0292135	0.162166	1.53442	0.0261194	Braf//Ep300//Ikbkb//Kras//Mapk1//Pik3cd//Trp53
mmu05213	Endometrial_cancer	http://www.genome.jp/kegg-bin/show_pathway?mmu05213+109880+16653+26413+18707+22059	5	58	268	8919	0.0296371	0.162166	1.52816	0.0186567	Braf//Kras//Mapk1//Pik3cd//Trp53
mmu04730	Long-term_depression	http://www.genome.jp/kegg-bin/show_pathway?mmu04730+109880+14673+16653+26413+18795	5	60	268	8919	0.0336762	0.180853	1.47268	0.0186567	Braf//Gna12//Kras//Mapk1//Plcb1
mmu05167	Kaposi_sarcoma-associated_herpesvirus_infection	http://www.genome.jp/kegg-bin/show_pathway?mmu05167+56208+328572+14695+14697+15018+15251+16150+16653+26413+18707+22031+22059	12	224	268	8919	0.0376257	0.19839	1.42452	0.0447761	Becn1//Ep300//Gnb3//Gnb5//H2-Q7//Hif1a//Ikbkb//Kras//Mapk1//Pik3cd//Traf3//Trp53
mmu04068	FoxO_signaling_pathway	http://www.genome.jp/kegg-bin/show_pathway?mmu04068+109880+328572+16150+16653+26413+18707+170755+93759	8	131	268	8919	0.043547	0.221555	1.36104	0.0298507	Braf//Ep300//Ikbkb//Kras//Mapk1//Pik3cd//Sgk3//Sirt1
mmu04726	Serotonergic_synapse	http://www.genome.jp/kegg-bin/show_pathway?mmu04726+11685+109880+14695+14697+16653+109731+26413+18795	8	131	268	8919	0.043547	0.221555	1.36104	0.0298507	Alox12e//Braf//Gnb3//Gnb5//Kras//Maob//Mapk1//Plcb1
mmu04911	Insulin_secretion	http://www.genome.jp/kegg-bin/show_pathway?mmu04911+432530+11931+12322+18795+20907+22318	6	86	268	8919	0.0443904	0.221952	1.35271	0.0223881	Adcy1//Atp1b1//Camk2a//Plcb1//Stx1a//Vamp2
mmu04150	mTOR_signaling_pathway	http://www.genome.jp/kegg-bin/show_pathway?mmu04150+109880+13684+16150+16653+26413+18707+320311+54170+64930	9	156	268	8919	0.0454006	0.223155	1.34294	0.0335821	Braf//Eif4e//Ikbkb//Kras//Mapk1//Pik3cd//Rnf152//Rragc//Tsc1
mmu05210	Colorectal_cancer	http://www.genome.jp/kegg-bin/show_pathway?mmu05210+109880+13874+16653+26413+18707+22059	6	88	268	8919	0.0487364	0.23357	1.31215	0.0223881	Braf//Ereg//Kras//Mapk1//Pik3cd//Trp53
mmu04218	Cellular_senescence	http://www.genome.jp/kegg-bin/show_pathway?mmu04218+15018+16653+72568+26413+18707+19045+19046+93759+22059+64930	10	183	268	8919	0.0491303	0.23357	1.30865	0.0373134	H2-Q7//Kras//Lin9//Mapk1//Pik3cd//Ppp1ca//Ppp1cb//Sirt1//Trp53//Tsc1
