# Supplementary material for: Comprehensive analysis of differentially expressed miRNAs in mice with kidney injury induced by chronic intermittent hypoxia
Source: Front Genet. 2022 Nov 1;13:918728. doi: 10.3389/fgene.2022.918728 (PMC9664083; doi:10.3389/fgene.2022.918728)
Supplement: Supplementary file 2 [file Table4.xls]

## Sheet: KEGG
Column "ID" stands for pathway identifier used in KEGG
Column "Term" stands for the name of the pathway
Column "WebSite"stands for The map's website,the nodes with red frame and red symbol are associated with the DE genes, green nodes have no significance
Column "Count" stands for the count of the DE genes directly associated with the listed pathway
Column "Size" stands for the count of the chosen background population genes associated with the listed pathway
Column "numInt" stands for the total number of the DE genes
Column "numTotal" stands for the total number of background population genes
Column "p_value" stands for the enrichment p-value of the pathway used Fisher exact test
Column "fdr" stands for the false discovery rate of the pathway
Column "Enrichment_Score" stands for the Enrichment Score value of the pathway, it equals "-log10(p_value)"
Column "GeneRatio" stands for the Gene Ratio value of the pathway, it equals "Count/numInt"
Column "Genes" stands for the DE genes associated with the pathway
ID	Term	WebSite	Count	Size	numInt	numTotal	p_value	fdr	Enrichment_Score	GeneRatio	Genes
mmu04213	Longevity_regulating_pathway-multiple_species	http://www.genome.jp/kegg-bin/show_pathway?mmu04213+432530+11512+11515+12359+13688+56458+15512+16001+16337+16367+16653+56717+105787+108079+93759	15	62	597	8919	9.91979e-06	0.00139228	5.0035	0.0251256	Adcy1//Adcy6//Adcy9//Cat//Eif4ebp2//Foxo1//Hspa2//Igf1r//Insr//Irs1//Kras//Mtor//Prkaa1//Prkaa2//Sirt1
mmu04371	Apelin_signaling_pathway	http://www.genome.jp/kegg-bin/show_pathway?mmu04371+11475+432530+11512+11515+14674+14679+14701+14702+14699+16439+16598+16653+26395+56717+238564+320207+18795+105787+108079+18754+20130+66922+110893+21812	24	137	597	8919	1.13738e-05	0.00139228	4.94409	0.040201	Acta2//Adcy1//Adcy6//Adcy9//Gna13//Gnai3//Gng12//Gng2//Gngt1//Itpr2//Klf2//Kras//Map2k1//Mtor//Mylk4//Pik3r5//Plcb1//Prkaa1//Prkaa2//Prkce//Rras//Rras2//Slc8a3//Tgfbr1
mmu04725	Cholinergic_synapse	http://www.genome.jp/kegg-bin/show_pathway?mmu04725+432530+11512+11515+12043+12322+108015+26427+14360+14679+14701+14702+14699+16439+16536+16653+26395+320207+18795+18752+20508+63993	21	112	597	8919	1.36945e-05	0.00139228	4.86345	0.0351759	Adcy1//Adcy6//Adcy9//Bcl2//Camk2a//Chrnb4//Creb3l1//Fyn//Gnai3//Gng12//Gng2//Gngt1//Itpr2//Kcnq2//Kras//Map2k1//Pik3r5//Plcb1//Prkcg//Slc18a3//Slc5a7
mmu04724	Glutamatergic_synapse	http://www.genome.jp/kegg-bin/show_pathway?mmu04724+432530+11512+11515+13385+14679+14701+14702+14699+14799+53623+14807+108073+26556+16439+18795+19056+19058+18752+20510+20511	20	113	597	8919	5.20711e-05	0.00397042	4.2834	0.0335008	Adcy1//Adcy6//Adcy9//Dlg4//Gnai3//Gng12//Gng2//Gngt1//Gria1//Gria3//Grik3//Grm7//Homer1//Itpr2//Plcb1//Ppp3cb//Ppp3r1//Prkcg//Slc1a1//Slc1a2
mmu04010	MAPK_signaling_pathway	http://www.genome.jp/kegg-bin/show_pathway?mmu04010+12064+56808+12298+12531+64654+14175+14178+14183+286940+14257+14701+15512+16001+16002+16337+16653+26395+26397+26414+19094+17762+18053+18479+19056+19058+18752+19279+218397+114713+20130+66922+20807+21802+21808+21812+22339+22340	37	294	597	8919	0.000137048	0.0073232	3.86313	0.0619765	Bdnf//Cacna2d2//Cacnb4//Cdc25b//Fgf23//Fgf4//Fgf7//Fgfr2//Flnb//Flt4//Gng12//Hspa2//Igf1r//Igf2//Insr//Kras//Map2k1//Map2k3//Mapk10//Mapk11//Mapt//Ngfr//Pak1//Ppp3cb//Ppp3r1//Prkcg//Ptprr//Rasa1//Rasa2//Rras//Rras2//Srf//Tgfa//Tgfb2//Tgfbr1//Vegfa//Vegfb
mmu04068	FoxO_signaling_pathway	http://www.genome.jp/kegg-bin/show_pathway?mmu04068+11920+12125+12359+56458+26556+16001+16337+16367+16598+16653+26395+26414+19094+17246+105787+108079+73251+170755+93759+21808+21812	21	131	597	8919	0.000150365	0.0073232	3.82285	0.0351759	Atm//Bcl2l11//Cat//Foxo1//Homer1//Igf1r//Insr//Irs1//Klf2//Kras//Map2k1//Mapk10//Mapk11//Mdm2//Prkaa1//Prkaa2//Setd7//Sgk3//Sirt1//Tgfb2//Tgfbr1
mmu04360	Axon_guidance	http://www.genome.jp/kegg-bin/show_pathway?mmu04360+12162+12167+12322+13841+14360+14365+14679+16653+16728+67938+17974+18186+57764+18479+19056+19058+218397+20130+20356+20357+20358+319757+259302+22067+107448+210801	26	181	597	8919	0.000168074	0.0073232	3.7745	0.0435511	Bmp7//Bmpr1b//Camk2a//Epha7//Fyn//Fzd3//Gnai3//Kras//L1cam//Myl12b//Nck2//Nrp1//Ntn4//Pak1//Ppp3cb//Ppp3r1//Rasa1//Rras//Sema5a//Sema5b//Sema6a//Smo//Srgap3//Trpc5//Unc5a//Unc5d
mmu05205	Proteoglycans_in_cancer	http://www.genome.jp/kegg-bin/show_pathway?mmu05205+109676+12322+12389+12390+22350+286940+327826+14365+14369+14734+15200+16001+16002+16439+16653+26395+19094+17246+17698+56717+18479+18569+18752+20130+66922+319757+21808+22339	28	205	597	8919	0.000228796	0.00872283	3.64055	0.0469012	Ank2//Camk2a//Cav1//Cav2//Ezr//Flnb//Frs2//Fzd3//Fzd7//Gpc3//Hbegf//Igf1r//Igf2//Itpr2//Kras//Map2k1//Mapk11//Mdm2//Msn//Mtor//Pak1//Pdcd4//Prkcg//Rras//Rras2//Smo//Tgfb2//Vegfa
mmu04020	Calcium_signaling_pathway	http://www.genome.jp/kegg-bin/show_pathway?mmu04020+432530+11515+11548+12322+64654+14175+14178+14183+14257+14573+14680+15465+15563+16439+215999+238564+269717+18430+18439+18575+18795+19056+19058+18752+19220+110893+21336+21337+22045+22339+22340	31	240	597	8919	0.000298123	0.00948171	3.5256	0.0519263	Adcy1//Adcy9//Adra1b//Camk2a//Fgf23//Fgf4//Fgf7//Fgfr2//Flt4//Gdnf//Gnal//Hrh1//Htr5a//Itpr2//Mcu//Mylk4//Orai2//Oxtr//P2rx7//Pde1c//Plcb1//Ppp3cb//Ppp3r1//Prkcg//Ptgfr//Slc8a3//Tacr1//Tacr2//Trhr//Vegfa//Vegfb
mmu05032	Morphine_addiction	http://www.genome.jp/kegg-bin/show_pathway?mmu05032+432530+11512+11515+54393+14395+14402+14406+57249+14679+14701+14702+14699+14772+23984+18575+18752	16	91	597	8919	0.000310876	0.00948171	3.50741	0.0268007	Adcy1//Adcy6//Adcy9//Gabbr1//Gabra2//Gabrb3//Gabrg2//Gabrq//Gnai3//Gng12//Gng2//Gngt1//Grk4//Pde10a//Pde1c//Prkcg
mmu04625	C-type_lectin_receptor_signaling_pathway	http://www.genome.jp/kegg-bin/show_pathway?mmu04625+12370+170786+56644+13655+239114+16362+16439+16653+26414+19094+17246+18035+18479+19056+19058+18753+20130+66922	18	112	597	8919	0.000424591	0.0117727	3.37203	0.0301508	Casp8//Cd209a//Clec7a//Egr3//Il17d//Irf1//Itpr2//Kras//Mapk10//Mapk11//Mdm2//Nfkbia//Pak1//Ppp3cb//Ppp3r1//Prkcd//Rras//Rras2
mmu04730	Long-term_depression	http://www.genome.jp/kegg-bin/show_pathway?mmu04730+12918+14674+14679+14687+14799+53623+16001+16439+16653+26395+18795+18752	12	60	597	8919	0.000519494	0.0132038	3.28442	0.0201005	Crh//Gna13//Gnai3//Gnaz//Gria1//Gria3//Igf1r//Itpr2//Kras//Map2k1//Plcb1//Prkcg
mmu05200	Pathways_in_cancer	http://www.genome.jp/kegg-bin/show_pathway?mmu05200+432530+11512+11515+11682+12043+12125+110279+12159+12322+12370+66197+12982+13388+13819+64654+14175+14178+14183+14257+56458+14365+14369+14674+14679+14701+14702+14699+103140+15205+15979+16001+16002+16192+16196+16400+16653+26395+26414+17246+17342+56717+18035+18795+18752+19361+19401+12394+12395+319757+20852+21416+21802+21808+21812+22339+22340	56	543	597	8919	0.000683244	0.0160299	3.16542	0.0938023	Adcy1//Adcy6//Adcy9//Alk//Bcl2//Bcl2l11//Bcr//Bmp4//Camk2a//Casp8//Cks2//Csf2ra//Dll1//Epas1//Fgf23//Fgf4//Fgf7//Fgfr2//Flt4//Foxo1//Fzd3//Fzd7//Gna13//Gnai3//Gng12//Gng2//Gngt1//Gstt3//Hes1//Ifngr1//Igf1r//Igf2//Il5ra//Il7//Itga3//Kras//Map2k1//Mapk10//Mdm2//Mitf//Mtor//Nfkbia//Plcb1//Prkcg//Rad51//Rara//Runx1//Runx1t1//Smo//Stat6//Tcf7l2//Tgfa//Tgfb2//Tgfbr1//Vegfa//Vegfb
mmu04928	Parathyroid_hormone_synthesis_secretion_and_action	http://www.genome.jp/kegg-bin/show_pathway?mmu04928+432530+11512+11515+12043+26427+64654+107889+14674+14679+15200+16439+16658+26395+17391+18227+18795+18752	17	108	597	8919	0.000776489	0.0169164	3.10986	0.0284757	Adcy1//Adcy6//Adcy9//Bcl2//Creb3l1//Fgf23//Gcm2//Gna13//Gnai3//Hbegf//Itpr2//Mafb//Map2k1//Mmp24//Nr4a2//Plcb1//Prkcg
mmu04211	Longevity_regulating_pathway	http://www.genome.jp/kegg-bin/show_pathway?mmu04211+432530+11512+11515+12359+26427+13684+56458+16001+16337+16367+16653+56717+105787+108079+93759	15	90	597	8919	0.000851454	0.0173129	3.06984	0.0251256	Adcy1//Adcy6//Adcy9//Cat//Creb3l1//Eif4e//Foxo1//Igf1r//Insr//Irs1//Kras//Mtor//Prkaa1//Prkaa2//Sirt1
mmu04218	Cellular_senescence	http://www.genome.jp/kegg-bin/show_pathway?mmu04218+11920+50883+13559+56458+14990+16009+16439+16653+217708+72568+26395+26397+19094+215999+17246+56717+19056+19058+20130+66922+93759+21808+21812+12192	24	183	597	8919	0.00112694	0.0211307	2.9481	0.040201	Atm//Chek2//E2f5//Foxo1//H2-M2//Igfbp3//Itpr2//Kras//Lin52//Lin9//Map2k1//Map2k3//Mapk11//Mcu//Mdm2//Mtor//Ppp3cb//Ppp3r1//Rras//Rras2//Sirt1//Tgfb2//Tgfbr1//Zfp36l1
mmu04514	Cell_adhesion_molecules	http://www.genome.jp/kegg-bin/show_pathway?mmu04514+54725+60533+12487+12504+171486+12561+60363+239931+71908+12477+14663+14990+207683+104099+16409+67374+16728+68481+17967+17968+18189+18191+242122	23	173	597	8919	0.00117778	0.0211307	2.92894	0.038526	Cadm1//Cd274//Cd28//Cd4//Cd99l2//Cdh4//Cldn15//Cldn17//Cldn23//Ctla4//Glycam1//H2-M2//Igsf11//Itga9//Itgam//Jam2//L1cam//Mpzl1//Ncam1//Ncam2//Nrxn1//Nrxn3//Vtcn1
mmu04971	Gastric_acid_secretion	http://www.genome.jp/kegg-bin/show_pathway?mmu04971+432530+11512+11515+12322+22350+14679+16439+56379+16516+16517+238564+18795+18752	13	75	597	8919	0.00127794	0.021654	2.89349	0.0217755	Adcy1//Adcy6//Adcy9//Camk2a//Ezr//Gnai3//Itpr2//Kcnj1//Kcnj15//Kcnj16//Mylk4//Plcb1//Prkcg
mmu05235	PD-L1_expression_and_PD-1_checkpoint_pathway_in_cancer	http://www.genome.jp/kegg-bin/show_pathway?mmu05235+11682+60533+12487+12504+15979+16653+26395+26397+19094+56717+18035+19056+19058+117149	14	88	597	8919	0.00198608	0.0315796	2.702	0.0234506	Alk//Cd274//Cd28//Cd4//Ifngr1//Kras//Map2k1//Map2k3//Mapk11//Mtor//Nfkbia//Ppp3cb//Ppp3r1//Tirap
mmu04072	Phospholipase_D_signaling_pathway	http://www.genome.jp/kegg-bin/show_pathway?mmu04072+432530+11512+11515+28169+19159+110197+14360+14674+108073+16337+16653+26395+56717+320207+18720+18795+19220+56508+20130+66922	20	149	597	8919	0.00214447	0.0315796	2.66868	0.0335008	Adcy1//Adcy6//Adcy9//Agpat3//Cyth3//Dgkg//Fyn//Gna13//Grm7//Insr//Kras//Map2k1//Mtor//Pik3r5//Pip5k1a//Plcb1//Ptgfr//Rapgef4//Rras//Rras2
mmu04727	GABAergic_synapse	http://www.genome.jp/kegg-bin/show_pathway?mmu04727+432530+11512+11515+54393+14395+14402+14406+57249+14417+14679+14701+14702+14699+18752	14	89	597	8919	0.00221588	0.0315796	2.65445	0.0234506	Adcy1//Adcy6//Adcy9//Gabbr1//Gabra2//Gabrb3//Gabrg2//Gabrq//Gad2//Gnai3//Gng12//Gng2//Gngt1//Prkcg
mmu04926	Relaxin_signaling_pathway	http://www.genome.jp/kegg-bin/show_pathway?mmu04926+11475+432530+11512+11515+26427+14679+14701+14702+14699+16653+26395+26414+19094+18035+18795+21812+22339+22340	18	129	597	8919	0.00227787	0.0315796	2.64247	0.0301508	Acta2//Adcy1//Adcy6//Adcy9//Creb3l1//Gnai3//Gng12//Gng2//Gngt1//Kras//Map2k1//Mapk10//Mapk11//Nfkbia//Plcb1//Tgfbr1//Vegfa//Vegfb
mmu04921	Oxytocin_signaling_pathway	http://www.genome.jp/kegg-bin/show_pathway?mmu04921+432530+11512+11515+56808+12298+12322+14679+16439+16653+26395+238564+18430+320207+18795+19056+19058+105787+108079+18752+19735	20	153	597	8919	0.00294063	0.0389953	2.53156	0.0335008	Adcy1//Adcy6//Adcy9//Cacna2d2//Cacnb4//Camk2a//Gnai3//Itpr2//Kras//Map2k1//Mylk4//Oxtr//Pik3r5//Plcb1//Ppp3cb//Ppp3r1//Prkaa1//Prkaa2//Prkcg//Rgs2
mmu04660	T_cell_receptor_signaling_pathway	http://www.genome.jp/kegg-bin/show_pathway?mmu04660+12487+12504+12477+13383+14360+16653+26395+26414+19094+17974+18035+18479+19056+19058+21682	15	103	597	8919	0.00339365	0.0423515	2.46933	0.0251256	Cd28//Cd4//Ctla4//Dlg1//Fyn//Kras//Map2k1//Mapk10//Mapk11//Nck2//Nfkbia//Pak1//Ppp3cb//Ppp3r1//Tec
mmu04915	Estrogen_signaling_pathway	http://www.genome.jp/kegg-bin/show_pathway?mmu04915+432530+11512+11515+12043+26427+54393+14679+15200+15512+16439+16653+26395+17978+18667+18795+18753+19401+21802	18	134	597	8919	0.00347143	0.0423515	2.45949	0.0301508	Adcy1//Adcy6//Adcy9//Bcl2//Creb3l1//Gabbr1//Gnai3//Hbegf//Hspa2//Itpr2//Kras//Map2k1//Ncoa2//Pgr//Plcb1//Prkcd//Rara//Tgfa
mmu04659	Th17_cell_differentiation	http://www.genome.jp/kegg-bin/show_pathway?mmu04659+12504+15979+239114+26414+19094+56717+18035+19056+19058+19401+19883+12394+20852+21812+54721	15	104	597	8919	0.00372813	0.0437338	2.42851	0.0251256	Cd4//Ifngr1//Il17d//Mapk10//Mapk11//Mtor//Nfkbia//Ppp3cb//Ppp3r1//Rara//Rora//Runx1//Stat6//Tgfbr1//Tyk2
mmu04935	Growth_hormone_synthesis_secretion_and_action	http://www.genome.jp/kegg-bin/show_pathway?mmu04935+432530+11512+11515+26427+14679+16009+16367+16439+16653+26395+26397+26414+19094+56717+18795+18752	16	116	597	8919	0.00438221	0.0475576	2.35831	0.0268007	Adcy1//Adcy6//Adcy9//Creb3l1//Gnai3//Igfbp3//Irs1//Itpr2//Kras//Map2k1//Map2k3//Mapk10//Mapk11//Mtor//Plcb1//Prkcg
mmu04015	Rap1_signaling_pathway	http://www.genome.jp/kegg-bin/show_pathway?mmu04015+432530+11512+11515+64654+14175+14178+14183+14257+14679+16001+16337+16409+16653+26395+26397+19094+18053+18643+18795+18752+18759+56508+20130+22339+22340	25	214	597	8919	0.0044487	0.0475576	2.35177	0.041876	Adcy1//Adcy6//Adcy9//Fgf23//Fgf4//Fgf7//Fgfr2//Flt4//Gnai3//Igf1r//Insr//Itgam//Kras//Map2k1//Map2k3//Mapk11//Ngfr//Pfn1//Plcb1//Prkcg//Prkci//Rapgef4//Rras//Vegfa//Vegfb
mmu04723	Retrograde_endocannabinoid_signaling	http://www.genome.jp/kegg-bin/show_pathway?mmu04723+432530+11512+11515+14395+14402+14406+57249+14679+14701+14702+14699+14799+53623+16439+26414+19094+242864+18795+18752	19	148	597	8919	0.00452187	0.0475576	2.34468	0.0318258	Adcy1//Adcy6//Adcy9//Gabra2//Gabrb3//Gabrg2//Gabrq//Gnai3//Gng12//Gng2//Gngt1//Gria1//Gria3//Itpr2//Mapk10//Mapk11//Napepld//Plcb1//Prkcg
mmu04024	cAMP_signaling_pathway	http://www.genome.jp/kegg-bin/show_pathway?mmu04024+432530+11512+11515+12064+12322+12789+233649+26427+12918+54393+14679+14799+53623+26395+26414+18035+109648+18166+18430+18479+23984+56508+20130+66922+22355	25	218	597	8919	0.00564859	0.0556436	2.24806	0.041876	Adcy1//Adcy6//Adcy9//Bdnf//Camk2a//Cnga2//Cnga4//Creb3l1//Crh//Gabbr1//Gnai3//Gria1//Gria3//Map2k1//Mapk10//Nfkbia//Npy//Npy1r//Oxtr//Pak1//Pde10a//Rapgef4//Rras//Rras2//Vipr2
mmu04022	cGMP-PKG_signaling_pathway	http://www.genome.jp/kegg-bin/show_pathway?mmu04022+432530+11512+11515+11548+26427+14674+14679+16337+16367+16439+16533+26395+238564+320207+18795+19056+19058+18754+19735+110893+20807	21	173	597	8919	0.00565558	0.0556436	2.24752	0.0351759	Adcy1//Adcy6//Adcy9//Adra1b//Creb3l1//Gna13//Gnai3//Insr//Irs1//Itpr2//Kcnmb1//Map2k1//Mylk4//Pik3r5//Plcb1//Ppp3cb//Ppp3r1//Prkce//Rgs2//Slc8a3//Srf
mmu05215	Prostate_cancer	http://www.genome.jp/kegg-bin/show_pathway?mmu05215+12043+26427+13876+14183+56458+16001+16653+26395+17246+56717+18035+21416+21802+21417	14	99	597	8919	0.00596423	0.0568466	2.22445	0.0234506	Bcl2//Creb3l1//Erg//Fgfr2//Foxo1//Igf1r//Kras//Map2k1//Mdm2//Mtor//Nfkbia//Tcf7l2//Tgfa//Zeb1
mmu04916	Melanogenesis	http://www.genome.jp/kegg-bin/show_pathway?mmu04916+432530+11512+11515+12322+26427+14365+14369+14679+16653+26395+17342+18795+18752+21416	14	100	597	8919	0.00652252	0.0576476	2.18558	0.0234506	Adcy1//Adcy6//Adcy9//Camk2a//Creb3l1//Fzd3//Fzd7//Gnai3//Kras//Map2k1//Mitf//Plcb1//Prkcg//Tcf7l2
mmu04912	GnRH_signaling_pathway	http://www.genome.jp/kegg-bin/show_pathway?mmu04912+432530+11512+11515+12322+15200+16439+16653+26395+26397+26414+19094+18795+18753	13	90	597	8919	0.0066153	0.0576476	2.17945	0.0217755	Adcy1//Adcy6//Adcy9//Camk2a//Hbegf//Itpr2//Kras//Map2k1//Map2k3//Mapk10//Mapk11//Plcb1//Prkcd
mmu04914	Progesterone-mediated_oocyte_maturation	http://www.genome.jp/kegg-bin/show_pathway?mmu04914+432530+11512+11515+12531+12877+14679+16001+16653+26395+26414+19094+18667+20868	13	90	597	8919	0.0066153	0.0576476	2.17945	0.0217755	Adcy1//Adcy6//Adcy9//Cdc25b//Cpeb1//Gnai3//Igf1r//Kras//Map2k1//Mapk10//Mapk11//Pgr//Stk10
mmu01522	Endocrine_resistance	http://www.genome.jp/kegg-bin/show_pathway?mmu01522+432530+11512+11515+12043+13388+15200+16001+16653+26395+26414+19094+17246+56717	13	93	597	8919	0.00870123	0.0737188	2.06042	0.0217755	Adcy1//Adcy6//Adcy9//Bcl2//Dll1//Hbegf//Igf1r//Kras//Map2k1//Mapk10//Mapk11//Mdm2//Mtor
mmu04151	PI3K-Akt_signaling_pathway	http://www.genome.jp/kegg-bin/show_pathway?mmu04151+12043+12125+12064+12478+26427+13684+64654+14175+14178+14183+14257+14701+14702+14699+16001+16002+16196+16337+16367+319480+16400+104099+16653+26395+17246+56717+18053+320207+105787+108079+19116+170755+21802+21960+22339+22340	36	359	597	8919	0.00932267	0.0768491	2.03046	0.0603015	Bcl2//Bcl2l11//Bdnf//Cd19//Creb3l1//Eif4e//Fgf23//Fgf4//Fgf7//Fgfr2//Flt4//Gng12//Gng2//Gngt1//Igf1r//Igf2//Il7//Insr//Irs1//Itga11//Itga3//Itga9//Kras//Map2k1//Mdm2//Mtor//Ngfr//Pik3r5//Prkaa1//Prkaa2//Prlr//Sgk3//Tgfa//Tnr//Vegfa//Vegfb
mmu04350	TGF-beta_signaling_pathway	http://www.genome.jp/kegg-bin/show_pathway?mmu04350+12159+12160+12162+12167+13559+16324+18119+18741+68799+17131+55994+21808+21812	13	95	597	8919	0.0103569	0.0820884	1.98477	0.0217755	Bmp4//Bmp5//Bmp7//Bmpr1b//E2f5//Inhbb//Nodal//Pitx2//Rgmb//Smad7//Smad9//Tgfb2//Tgfbr1
mmu04140	Autophagy-animal	http://www.genome.jp/kegg-bin/show_pathway?mmu04140+77040+245860+12043+97998+16001+16367+16653+26395+26414+56717+105787+108079+18753+19349+20130+66922+75909	17	138	597	8919	0.0104965	0.0820884	1.97895	0.0284757	Atg16l1//Atg9a//Bcl2//Deptor//Igf1r//Irs1//Kras//Map2k1//Mapk10//Mtor//Prkaa1//Prkaa2//Prkcd//Rab7//Rras//Rras2//Vmp1
mmu04810	Regulation_of_actin_cytoskeleton	http://www.genome.jp/kegg-bin/show_pathway?mmu04810+330662+22350+64654+14175+14178+14183+14674+14701+544963+319480+16400+104099+16409+16653+26395+17698+77579+67938+238564+18479+18643+18720+20130+66922	24	220	597	8919	0.0120007	0.0903204	1.92079	0.040201	Dock1//Ezr//Fgf23//Fgf4//Fgf7//Fgfr2//Gna13//Gng12//Iqgap2//Itga11//Itga3//Itga9//Itgam//Kras//Map2k1//Msn//Myh10//Myl12b//Mylk4//Pak1//Pfn1//Pip5k1a//Rras//Rras2
mmu04014	Ras_signaling_pathway	http://www.genome.jp/kegg-bin/show_pathway?mmu04014+12064+64654+14175+14178+14183+14257+14701+14702+14699+16001+16002+16337+16653+26395+26414+18053+18479+18752+218397+114713+20130+66922+21802+22339+22340	25	232	597	8919	0.0121414	0.0903204	1.91573	0.041876	Bdnf//Fgf23//Fgf4//Fgf7//Fgfr2//Flt4//Gng12//Gng2//Gngt1//Igf1r//Igf2//Insr//Kras//Map2k1//Mapk10//Ngfr//Pak1//Prkcg//Rasa1//Rasa2//Rras//Rras2//Tgfa//Vegfa//Vegfb
mmu00740	Riboflavin_metabolism	http://www.genome.jp/kegg-bin/show_pathway?mmu00740+11432+18605+54391	3	8	597	8919	0.0129601	0.0923984	1.88739	0.00502513	Acp2//Enpp1//Rfk
mmu04720	Long-term_potentiation	http://www.genome.jp/kegg-bin/show_pathway?mmu04720+432530+12322+14799+16439+16653+26395+18795+19056+19058+18752	10	67	597	8919	0.0130267	0.0923984	1.88517	0.0167504	Adcy1//Camk2a//Gria1//Itpr2//Kras//Map2k1//Plcb1//Ppp3cb//Ppp3r1//Prkcg
mmu04658	Th1_and_Th2_cell_differentiation	http://www.genome.jp/kegg-bin/show_pathway?mmu04658+12504+13388+15979+17132+26414+19094+18035+19056+19058+12399+20852+54721	12	88	597	8919	0.0138406	0.0959404	1.85885	0.0201005	Cd4//Dll1//Ifngr1//Maf//Mapk10//Mapk11//Nfkbia//Ppp3cb//Ppp3r1//Runx3//Stat6//Tyk2
mmu04270	Vascular_smooth_muscle_contraction	http://www.genome.jp/kegg-bin/show_pathway?mmu04270+11475+432530+11512+11515+11548+12310+666168+14674+16439+16533+26395+77579+238564+18795+18753+18754+18752	17	143	597	8919	0.0146551	0.099329	1.83401	0.0284757	Acta2//Adcy1//Adcy6//Adcy9//Adra1b//Calca//Cyp4a31//Gna13//Itpr2//Kcnmb1//Map2k1//Myh10//Mylk4//Plcb1//Prkcd//Prkce//Prkcg
mmu00604	Glycosphingolipid_biosynthesis-ganglio_series	http://www.genome.jp/kegg-bin/show_pathway?mmu00604+14421+20447+20449+225742	4	15	597	8919	0.0149828	0.0993422	1.82441	0.00670017	B4galnt1//St6galnac3//St8sia1//St8sia5
mmu01521	EGFR_tyrosine_kinase_inhibitor_resistance	http://www.genome.jp/kegg-bin/show_pathway?mmu01521+12043+12125+13684+14183+16001+16653+26395+56717+18752+21802+22339	11	79	597	8919	0.015576	0.101078	1.80754	0.0184255	Bcl2//Bcl2l11//Eif4e//Fgfr2//Igf1r//Kras//Map2k1//Mtor//Prkcg//Tgfa//Vegfa
mmu04150	mTOR_signaling_pathway	http://www.genome.jp/kegg-bin/show_pathway?mmu04150+97998+13684+14365+14369+16001+16337+16367+16653+68576+26395+56717+105787+108079+18752+320311+227154+75425+319481	18	156	597	8919	0.0162917	0.102634	1.78803	0.0301508	Deptor//Eif4e//Fzd3//Fzd7//Igf1r//Insr//Irs1//Kras//Lamtor5//Map2k1//Mtor//Prkaa1//Prkaa2//Prkcg//Rnf152//Stradb//Tti1//Wdr59
mmu04933	AGE-RAGE_signaling_pathway_in_diabetic_complications	http://www.genome.jp/kegg-bin/show_pathway?mmu04933+12043+14066+56458+16653+26414+19094+18795+18753+18754+21808+21812+22339+22340	13	101	597	8919	0.0168208	0.102634	1.77415	0.0217755	Bcl2//F3//Foxo1//Kras//Mapk10//Mapk11//Plcb1//Prkcd//Prkce//Tgfb2//Tgfbr1//Vegfa//Vegfb
mmu04310	Wnt_signaling_pathway	http://www.genome.jp/kegg-bin/show_pathway?mmu04310+12322+12622+13380+14365+14369+26414+18795+53627+19056+19058+18752+192199+239405+20377+21372+21416+229658+93840+407821	19	168	597	8919	0.0168253	0.102634	1.77404	0.0318258	Camk2a//Cer1//Dkk1//Fzd3//Fzd7//Mapk10//Plcb1//Porcn//Ppp3cb//Ppp3r1//Prkcg//Rspo1//Rspo2//Sfrp1//Tbl1x//Tcf7l2//Vangl1//Vangl2//Znrf3
mmu04728	Dopaminergic_synapse	http://www.genome.jp/kegg-bin/show_pathway?mmu04728+12322+26427+14679+14680+14701+14702+14699+14799+53623+16439+26414+19094+18795+19056+18752+13162	16	135	597	8919	0.0180296	0.104941	1.74401	0.0268007	Camk2a//Creb3l1//Gnai3//Gnal//Gng12//Gng2//Gngt1//Gria1//Gria3//Itpr2//Mapk10//Mapk11//Plcb1//Ppp3cb//Prkcg//Slc6a3
mmu04071	Sphingolipid_signaling_pathway	http://www.genome.jp/kegg-bin/show_pathway?mmu04071+619326+11886+54447+12043+14360+14674+14679+16653+26395+26414+19094+18795+18754+18752+20773	15	124	597	8919	0.0182356	0.104941	1.73908	0.0251256	9130409I23Rik//Asah1//Asah2//Bcl2//Fyn//Gna13//Gnai3//Kras//Map2k1//Mapk10//Mapk11//Plcb1//Prkce//Prkcg//Sptlc2
mmu04611	Platelet_activation	http://www.genome.jp/kegg-bin/show_pathway?mmu04611+432530+11512+11515+14360+14674+14679+54368+16439+19094+67938+238564+320207+18795+18759+20619	15	124	597	8919	0.0182356	0.104941	1.73908	0.0251256	Adcy1//Adcy6//Adcy9//Fyn//Gna13//Gnai3//Gp9//Itpr2//Mapk11//Myl12b//Mylk4//Pik3r5//Plcb1//Prkci//Snap23
mmu01040	Biosynthesis_of_unsaturated_fatty_acids	http://www.genome.jp/kegg-bin/show_pathway?mmu01040+171210+171281+171282+68801+170439+30049	6	34	597	8919	0.0236403	0.131225	1.62635	0.0100503	Acot2//Acot3//Acot4//Elovl5//Elovl6//Scd3
mmu04380	Osteoclast_differentiation	http://www.genome.jp/kegg-bin/show_pathway?mmu04380+14360+15979+26395+26414+19094+17342+18035+18725+19056+19058+21682+21808+21812+21934+54721	15	128	597	8919	0.0236635	0.131225	1.62592	0.0251256	Fyn//Ifngr1//Map2k1//Mapk10//Mapk11//Mitf//Nfkbia//Pira2//Ppp3cb//Ppp3r1//Tec//Tgfb2//Tgfbr1//Tnfrsf11a//Tyk2
mmu05202	Transcriptional_misregulation_in_cancer	http://www.genome.jp/kegg-bin/show_pathway?mmu05202+11920+13876+56458+53623+15364+15405+16001+16009+16409+108829+17132+17246+17342+18109+18053+19401+12394+12395+20466+20471+70439+21908+21417	23	223	597	8919	0.0250544	0.136457	1.60112	0.038526	Atm//Erg//Foxo1//Gria3//Hmga2//Hoxa9//Igf1r//Igfbp3//Itgam//Jmjd1c//Maf//Mdm2//Mitf//Mycn//Ngfr//Rara//Runx1//Runx1t1//Sin3a//Six1//Taf15//Tlx1//Zeb1
mmu04510	Focal_adhesion	http://www.genome.jp/kegg-bin/show_pathway?mmu04510+12043+12389+12390+330662+286940+14257+14360+16001+319480+16400+104099+26395+26414+67938+238564+18479+18720+18752+21960+22339+22340	21	201	597	8919	0.0276706	0.145886	1.55798	0.0351759	Bcl2//Cav1//Cav2//Dock1//Flnb//Flt4//Fyn//Igf1r//Itga11//Itga3//Itga9//Map2k1//Mapk10//Myl12b//Mylk4//Pak1//Pip5k1a//Prkcg//Tnr//Vegfa//Vegfb
mmu04540	Gap_junction	http://www.genome.jp/kegg-bin/show_pathway?mmu04540+432530+11512+11515+14617+14679+16439+16653+26395+18795+18752+22153	11	86	597	8919	0.0277423	0.145886	1.55686	0.0184255	Adcy1//Adcy6//Adcy9//Gjd2//Gnai3//Itpr2//Kras//Map2k1//Plcb1//Prkcg//Tubb4a
mmu04713	Circadian_entrainment	http://www.genome.jp/kegg-bin/show_pathway?mmu04713+432530+11512+11515+12322+14679+14701+14702+14699+14799+53623+18795+18752	12	98	597	8919	0.0299838	0.15168	1.52311	0.0201005	Adcy1//Adcy6//Adcy9//Camk2a//Gnai3//Gng12//Gng2//Gngt1//Gria1//Gria3//Plcb1//Prkcg
mmu05132	Salmonella_infection	http://www.genome.jp/kegg-bin/show_pathway?mmu05132+226977+68724+12043+12370+19159+286940+17281+16648+26395+26397+26414+19094+67938+17952+18035+18479+18643+18704+19349+56382+319642+20130+21416+117149+22153	25	252	597	8919	0.030611	0.15168	1.51412	0.041876	Actr1b//Arl8a//Bcl2//Casp8//Cyth3//Flnb//Fyco1//Kpna3//Map2k1//Map2k3//Mapk10//Mapk11//Myl12b//Naip6//Nfkbia//Pak1//Pfn1//Pik3c2a//Rab7//Rab9//Rab9b//Rras//Tcf7l2//Tirap//Tubb4a
mmu04931	Insulin_resistance	http://www.genome.jp/kegg-bin/show_pathway?mmu04931+26427+56458+16337+16367+26414+56717+18035+244416+105787+108079+18753+18754+228775	13	110	597	8919	0.031713	0.15168	1.49876	0.0217755	Creb3l1//Foxo1//Insr//Irs1//Mapk10//Mtor//Nfkbia//Ppp1r3b//Prkaa1//Prkaa2//Prkcd//Prkce//Trib3
mmu05145	Toxoplasmosis	http://www.genome.jp/kegg-bin/show_pathway?mmu05145+12043+12370+14679+15512+15979+54396+26397+26414+19094+18035+320207+21808+54721	13	110	597	8919	0.031713	0.15168	1.49876	0.0217755	Bcl2//Casp8//Gnai3//Hspa2//Ifngr1//Irgm2//Map2k3//Mapk10//Mapk11//Nfkbia//Pik3r5//Tgfb2//Tyk2
mmu04923	Regulation_of_lipolysis_in_adipocytes	http://www.genome.jp/kegg-bin/show_pathway?mmu04923+432530+11512+11515+14679+16337+16367+109648+18166	8	56	597	8919	0.0317288	0.15168	1.49855	0.0134003	Adcy1//Adcy6//Adcy9//Gnai3//Insr//Irs1//Npy//Npy1r
mmu04721	Synaptic_vesicle_cycle	http://www.genome.jp/kegg-bin/show_pathway?mmu04721+12890+235415+20508+20510+20511+13162+14664+20614+22249+208898	10	77	597	8919	0.031828	0.15168	1.49719	0.0167504	Cplx2//Cplx3//Slc18a3//Slc1a1//Slc1a2//Slc6a3//Slc6a9//Snap25//Unc13b//Unc13c
mmu00240	Pyrimidine_metabolism	http://www.genome.jp/kegg-bin/show_pathway?mmu00240+66588+13178+320685+18605+23959+20135+382985+80914	8	57	597	8919	0.0348348	0.163456	1.45799	0.0134003	Cmpk1//Dck//Dctd//Enpp1//Nt5e//Rrm2//Rrm2b//Uck2
mmu04080	Neuroactive_ligand-receptor_interaction	http://www.genome.jp/kegg-bin/show_pathway?mmu04080+11548+12310+108015+11447+12918+54393+14395+14402+14406+57249+14427+14654+237213+14799+53623+14803+14807+108073+15465+15563+109648+18166+18430+18439+74191+18619+19116+19214+19220+21336+21337+22045+22355	33	358	597	8919	0.0371418	0.17164	1.43014	0.0552764	Adra1b//Calca//Chrnb4//Chrnd//Crh//Gabbr1//Gabra2//Gabrb3//Gabrg2//Gabrq//Galr1//Glra1//Glra2//Gria1//Gria3//Grid1//Grik3//Grm7//Hrh1//Htr5a//Npy//Npy1r//Oxtr//P2rx7//P2ry13//Penk//Prlr//Ptgdr//Ptgfr//Tacr1//Tacr2//Trhr//Vipr2
mmu04370	VEGF_signaling_pathway	http://www.genome.jp/kegg-bin/show_pathway?mmu04370+16653+26395+19094+19056+19058+18752+27371+22339	8	58	597	8919	0.0381403	0.173624	1.41862	0.0134003	Kras//Map2k1//Mapk11//Ppp3cb//Ppp3r1//Prkcg//Sh2d2a//Vegfa
mmu05031	Amphetamine_addiction	http://www.genome.jp/kegg-bin/show_pathway?mmu05031+12322+26427+14799+53623+19056+19058+18752+93759+13162	9	69	597	8919	0.0395475	0.174979	1.40288	0.0150754	Camk2a//Creb3l1//Gria1//Gria3//Ppp3cb//Ppp3r1//Prkcg//Sirt1//Slc6a3
mmu04657	IL-17_signaling_pathway	http://www.genome.jp/kegg-bin/show_pathway?mmu04657+12370+14825+20311+239114+57890+26414+19094+225724+50772+18035+30940	11	91	597	8919	0.0398543	0.174979	1.39952	0.0184255	Casp8//Cxcl1//Cxcl5//Il17d//Il17re//Mapk10//Mapk11//Mapk4//Mapk6//Nfkbia//Usp25
mmu00532	Glycosaminoglycan_biosynthesis-chondroitin_sulfate/dermatan_sulfate	http://www.genome.jp/kegg-bin/show_pathway?mmu00532+117592+58250+53374+212898	4	20	597	8919	0.040819	0.174979	1.38914	0.00670017	B3galt6//Chst11//Chst3//Dse
mmu00062	Fatty_acid_elongation	http://www.genome.jp/kegg-bin/show_pathway?mmu00062+171210+171281+171282+68801+170439	5	29	597	8919	0.0411979	0.174979	1.38513	0.00837521	Acot2//Acot3//Acot4//Elovl5//Elovl6
mmu04144	Endocytosis	http://www.genome.jp/kegg-bin/show_pathway?mmu04144+67028+12389+12390+19159+57440+14183+14772+14990+15512+16001+17246+18720+18759+74002+234353+75767+74998+268451+77407+19349+58194+70527+21812+30930+68524+330319	26	272	597	8919	0.0413065	0.174979	1.38398	0.0435511	2610002M06Rik//Cav1//Cav2//Cyth3//Ehd3//Fgfr2//Grk4//H2-M2//Hspa2//Igf1r//Mdm2//Pip5k1a//Prkci//Psd2//Psd3//Rab11fip1//Rab11fip2//Rab11fip4//Rab35//Rab7//Sh3kbp1//Stambp//Tgfbr1//Vps26a//Wipf2//Wipf3
mmu04750	Inflammatory_mediator_regulation_of_TRP_channels	http://www.genome.jp/kegg-bin/show_pathway?mmu04750+432530+11512+11515+12322+666168+15465+16439+26397+26414+19094+18795+18753+18754+18752	14	127	597	8919	0.0441959	0.184284	1.35462	0.0234506	Adcy1//Adcy6//Adcy9//Camk2a//Cyp4a31//Hrh1//Itpr2//Map2k3//Mapk10//Mapk11//Plcb1//Prkcd//Prkce//Prkcg
mmu05167	Kaposi_sarcoma-associated_herpesvirus_infection	http://www.genome.jp/kegg-bin/show_pathway?mmu05167+12370+14825+14701+14702+14699+14990+15162+15979+16439+16653+26395+26414+19094+56717+18035+320207+19056+19058+21416+54721+22339+22695	22	224	597	8919	0.0447114	0.184284	1.34958	0.0368509	Casp8//Cxcl1//Gng12//Gng2//Gngt1//H2-M2//Hck//Ifngr1//Itpr2//Kras//Map2k1//Mapk10//Mapk11//Mtor//Nfkbia//Pik3r5//Ppp3cb//Ppp3r1//Tcf7l2//Tyk2//Vegfa//Zfp36
mmu05207	Chemical_carcinogenesis-receptor_activation	http://www.genome.jp/kegg-bin/show_pathway?mmu05207+432530+11512+11515+12043+108015+26427+13388+71932+14175+14178+14679+103140+16648+16211+16653+26395+56717+18667+18752+94215+100727+22339	22	225	597	8919	0.0465815	0.186927	1.33179	0.0368509	Adcy1//Adcy6//Adcy9//Bcl2//Chrnb4//Creb3l1//Dll1//Ephx3//Fgf4//Fgf7//Gnai3//Gstt3//Kpna3//Kpnb1//Kras//Map2k1//Mtor//Pgr//Prkcg//Ugt2a1//Ugt2b34//Vegfa
mmu04710	Circadian_rhythm	http://www.genome.jp/kegg-bin/show_pathway?mmu04710+12952+105787+108079+19883+225998	5	30	597	8919	0.0468213	0.186927	1.32956	0.00837521	Cry1//Prkaa1//Prkaa2//Rora//Rorb
mmu04550	Signaling_pathways_regulating_pluripotency_of_stem_cells	http://www.genome.jp/kegg-bin/show_pathway?mmu04550+12159+12167+14183+14365+14369+16001+16324+16468+16653+26395+19094+17877+18119+18423+55994	15	140	597	8919	0.0471913	0.186927	1.32614	0.0251256	Bmp4//Bmpr1b//Fgfr2//Fzd3//Fzd7//Igf1r//Inhbb//Jarid2//Kras//Map2k1//Mapk11//Myf5//Nodal//Otx1//Smad9
mmu05033	Nicotine_addiction	http://www.genome.jp/kegg-bin/show_pathway?mmu05033+14395+14402+14406+57249+14799+53623	6	40	597	8919	0.0482288	0.187891	1.31669	0.0100503	Gabra2//Gabrb3//Gabrg2//Gabrq//Gria1//Gria3
mmu05414	Dilated_cardiomyopathy	http://www.genome.jp/kegg-bin/show_pathway?mmu05414+432530+11512+11515+56808+12298+13405+319480+16400+104099+110893+21808	11	94	597	8919	0.0486669	0.187891	1.31277	0.0184255	Adcy1//Adcy6//Adcy9//Cacna2d2//Cacnb4//Dmd//Itga11//Itga3//Itga9//Slc8a3//Tgfb2
mmu05170	Human_immunodeficiency_virus_1_infection	http://www.genome.jp/kegg-bin/show_pathway?mmu05170+11920+12043+12370+12504+14679+14701+14702+14699+14990+16439+16653+26395+26397+26414+19094+56717+18035+18479+19056+19058+18752+319236+209387	23	239	597	8919	0.0494639	0.188581	1.30571	0.038526	Atm//Bcl2//Casp8//Cd4//Gnai3//Gng12//Gng2//Gngt1//H2-M2//Itpr2//Kras//Map2k1//Map2k3//Mapk10//Mapk11//Mtor//Nfkbia//Pak1//Ppp3cb//Ppp3r1//Prkcg//Trim12c//Trim30d
