# Supplementary material for: Comprehensive analysis of differentially expressed miRNAs in mice with kidney injury induced by chronic intermittent hypoxia
Source: Front Genet. 2022 Nov 1;13:918728. doi: 10.3389/fgene.2022.918728 (PMC9664083; doi:10.3389/fgene.2022.918728)
Supplement: Supplementary file 3 [file Table2.xls]

## Sheet: BP
Column "ID" stands for the ID of gene ontology term
Column "Term" stands for the name of gene ontology term
Column "Ontology" stands for the class of ontology
Column "Count" stands for the number of DE genes associated with the term
Column "Size" stands for the number of background population genes associated with the term
Column "numInt" stands for the total number of DE genes
Column "numTotal" stands for the total number of background population genes
Column "p_value" stands for the fisher exact test value of the term
Column "fdr" stands for the false discovery rate of the term, using Benjamini & Hochberg (1995) method
Column "Enrichment_Score" stands for the Enrichment Score value of the term, it equals (-log10(Pvalue))
Column "Fold_Enrichment" stands for the Fold Enrichment value of the term, it equals (Count/Size)/(numInt/numTotal)
Column "GeneRatio" stands for the Gene Ratio value genes associated with the term, it equals (Count/numInt)
Column "Genes" stands for the DE genes associated with the term
ID	Term	Ontology	Count	Size	numInt	numTotal	p_value	fdr	Enrichment_Score	Fold_Enrichment	GeneRatio	Genes
GO:0009987	cellular_process	Biological Process	1120	16301	1384	31864	2.83687e-122	1.96198e-118	121.547	1.58186	0.809249	1700028K03Rik//2610002M06Rik//4921509C19Rik//9130409I23Rik//AA467197//Abcb1b//Abcc9//Abcd1//Acadsb//Ackr4//Acot2//Acot3//Acot4//Acp2//Acr//Acsl4//Acsm5//Acss1//Adam12//Adamts10//Adamts14//Adamts17//Adarb1//Adarb2//Adck1//Adcy1//Adcy6//Adcy9//Adhfe1//Adra1b//Aftph//Agbl3//Ago3//Agpat3//Aifm3//Ajap1//Aldh5a1//Aldh8a1//Alg1//Alg11//Alg12//Alg6//Alk//Alox8//Amotl1//Ank2//Ankrd1//Ankrd13c//Ankrd27//An…
GO:0050794	regulation_of_cellular_process	Biological Process	904	12200	1384	31864	5.18256e-96	1.79213e-92	95.2855	1.70598	0.653179	2810021J22Rik//3425401B19Rik//4921509C19Rik//Abcd1//Ackr4//Acsl4//Acta2//Adarb1//Adck1//Adcy1//Adcy6//Adcy9//Adra1b//Ago3//Ajap1//Alk//Alox8//Amotl1//Angptl7//Ank2//Ankrd1//Ankrd13c//Ankrd27//Ap1ar//Arg1//Arhgdib//Arhgef9//Arid4a//Arih1//Asah1//Asah2//Asb13//Asb7//Ascl1//Ascl4//Asxl2//Atg16l1//Atm//Atp11a//Atxn1//Azin1//Bach2//Barhl2//Bcl2//Bcl2l11//Bcr//Bdnf//Bend3//Bmp4//Bmp5//Bmp7//Bmpr1b//Bnc…
GO:0032502	developmental_process	Biological Process	549	5869	1384	31864	7.51564e-80	1.7326e-76	79.124	2.15364	0.396676	2510009E07Rik//Abcb1b//Abcd1//Acp2//Acsl4//Adarb1//Adcy1//Adcy9//Adra1b//Aldh5a1//Alk//Amotl1//Angptl7//Ank2//Ankrd1//Ankrd27//Arid4a//Asah1//Ascl1//Asxl2//Atm//Atp11a//Atrn//Atxn1//B4galnt1//Barhl2//Baz2b//Bcl2//Bcl2l11//Bcr//Bdnf//Bgn//Bmp4//Bmp5//Bmp7//Bmpr1b//Bnc2//Brinp1//Cacna2d2//Cacnb4//Cadm1//Calca//Camk1d//Camk2a//Cap2//Casp2//Casp6//Casp8//Cat//Cav1//Cav2//Cbfb//Cbln4//Ccdc66//Cd164//C…
GO:0048856	anatomical_structure_development	Biological Process	513	5425	1384	31864	6.9364e-75	1.1993e-71	74.1589	2.17712	0.370665	2510009E07Rik//Abcb1b//Abcd1//Acp2//Acsl4//Adarb1//Adcy1//Adcy9//Adra1b//Aldh5a1//Alk//Amotl1//Angptl7//Ank2//Ankrd1//Ankrd27//Arid4a//Asah1//Ascl1//Asxl2//Atm//Atp11a//Atrn//Atxn1//Barhl2//Bcl2//Bcl2l11//Bcr//Bdnf//Bgn//Bmp4//Bmp5//Bmp7//Bmpr1b//Bnc2//Brinp1//Cacna2d2//Cacnb4//Cadm1//Calca//Camk1d//Camk2a//Cap2//Casp2//Casp6//Casp8//Cat//Cav1//Cav2//Cbfb//Cbln4//Ccdc66//Cd164//Cd19//Cd28//Cd4//C…
GO:0007275	multicellular_organism_development	Biological Process	488	5027	1384	31864	3.24409e-74	4.48722e-71	73.4889	2.23499	0.352601	2510009E07Rik//Abcb1b//Abcd1//Acp2//Acsl4//Adarb1//Adcy1//Adcy9//Adra1b//Aldh5a1//Alk//Amotl1//Angptl7//Ankrd1//Ankrd27//Arid4a//Asah1//Ascl1//Asxl2//Atm//Atp11a//Atrn//Atxn1//Barhl2//Bcl2//Bcl2l11//Bcr//Bdnf//Bgn//Bmp4//Bmp5//Bmp7//Bmpr1b//Bnc2//Brinp1//Cacnb4//Cadm1//Camk1d//Camk2a//Casp6//Casp8//Cat//Cav1//Cav2//Cbfb//Cbln4//Ccdc66//Cd164//Cd19//Cd28//Cd4//Cdc73//Cdh12//Cdh20//Cdh4//Cdh6//Cdk5…
GO:0019222	regulation_of_metabolic_process	Biological Process	585	6863	1384	31864	1.61055e-70	1.85643e-67	69.793	1.96248	0.422688	2810021J22Rik//Abcd1//Acsl4//Adarb1//Adcy1//Adra1b//Ago3//Alk//Alox8//Ank2//Ankrd1//Ap1ar//Arg1//Arid4a//Arih1//Asah1//Ascl1//Ascl4//Asxl2//Atg16l1//Atg9a//Atm//Atxn1//Azin1//Bach2//Barhl2//Bcl2//Bcl2l11//Bcr//Bdnf//Bend3//Bmp4//Bmp5//Bmp7//Bmpr1b//Bnc2//Brpf3//Brwd1//Brwd3//C5ar2//Cadm1//Calcoco1//Camk1d//Camk2a//Camta1//Carf//Casp2//Casp8//Casp8ap2//Cat//Cav1//Cav2//Cbfb//Cbx5//Ccdc3//Ccpg1//Cd…
GO:0031323	regulation_of_cellular_metabolic_process	Biological Process	534	5999	1384	31864	3.69636e-69	3.652e-66	68.4322	2.0494	0.385838	2810021J22Rik//Abcd1//Acsl4//Adarb1//Adcy1//Adra1b//Ago3//Alk//Ankrd1//Ap1ar//Arid4a//Arih1//Asah1//Ascl1//Ascl4//Asxl2//Atg16l1//Atm//Atxn1//Bach2//Barhl2//Bcl2//Bcl2l11//Bcr//Bdnf//Bend3//Bmp4//Bmp5//Bmp7//Bmpr1b//Bnc2//Brpf3//Brwd1//Brwd3//Calcoco1//Camk1d//Camk2a//Camta1//Carf//Casp2//Casp8//Casp8ap2//Cat//Cav1//Cav2//Cbfb//Cbx5//Ccpg1//Cd19//Cd27//Cd28//Cd4//Cd84//Cdc25b//Cdc7//Cdc73//Cdk5r1…
GO:0048731	system_development	Biological Process	436	4365	1384	31864	1.86376e-68	1.61122e-65	67.7296	2.29967	0.315029	2510009E07Rik//Abcb1b//Abcd1//Acp2//Acsl4//Adarb1//Adcy1//Adra1b//Aldh5a1//Alk//Amotl1//Angptl7//Ankrd1//Ankrd27//Arid4a//Asah1//Ascl1//Asxl2//Atm//Atrn//Atxn1//Barhl2//Bcl2//Bcl2l11//Bcr//Bdnf//Bgn//Bmp4//Bmp5//Bmp7//Bmpr1b//Bnc2//Brinp1//Cacnb4//Cadm1//Camk1d//Camk2a//Casp6//Casp8//Cat//Cav1//Cav2//Cbfb//Cbln4//Ccdc66//Cd164//Cd19//Cd28//Cd4//Cdh4//Cdk5r1//Ceacam1//Cend1//Cer1//Chn1//Chrnd//Chs…
GO:0080090	regulation_of_primary_metabolic_process	Biological Process	516	5813	1384	31864	9.1703e-66	7.04687e-63	65.0376	2.04368	0.372832	2810021J22Rik//Abcd1//Acsl4//Adarb1//Adcy1//Adra1b//Ago3//Alk//Ankrd1//Arid4a//Arih1//Asah1//Ascl1//Ascl4//Asxl2//Atm//Atxn1//Azin1//Bach2//Barhl2//Bcl2//Bcl2l11//Bdnf//Bend3//Bmp4//Bmp5//Bmp7//Bmpr1b//Bnc2//Brwd1//Brwd3//Calcoco1//Camk1d//Camk2a//Camta1//Carf//Casp2//Casp8//Casp8ap2//Cat//Cav1//Cav2//Cbfb//Cbx5//Ccdc3//Ccpg1//Cd19//Cd27//Cd28//Cd4//Cd84//Cdc25b//Cdc73//Cdk5r1//Ceacam1//Celf2//Ce…
GO:0051171	regulation_of_nitrogen_compound_metabolic_process	Biological Process	503	5632	1384	31864	1.48158e-64	1.02466e-61	63.8293	2.05622	0.363439	2810021J22Rik//Adarb1//Adcy1//Ago3//Alk//Ankrd1//Arid4a//Arih1//Asah1//Ascl1//Ascl4//Asxl2//Atm//Atxn1//Azin1//Bach2//Barhl2//Bcl2//Bcl2l11//Bcr//Bdnf//Bend3//Bmp4//Bmp5//Bmp7//Bmpr1b//Bnc2//Brwd1//Brwd3//Calcoco1//Camk1d//Camk2a//Camta1//Carf//Casp2//Casp8//Casp8ap2//Cat//Cav1//Cav2//Cbfb//Cbx5//Ccpg1//Cd27//Cd28//Cd4//Cd84//Cdc25b//Cdc73//Cdk5r1//Ceacam1//Celf2//Celf4//Cer1//Cggbp1//Chek2//Cipc…
GO:0048523	negative_regulation_of_cellular_process	Biological Process	465	5014	1384	31864	1.33586e-63	8.39893e-61	62.8742	2.13517	0.335983	Abcd1//Acsl4//Adarb1//Adck1//Adcy6//Adra1b//Ago3//Ajap1//Alox8//Ankrd1//Ankrd27//Ap1ar//Arg1//Arhgdib//Arid4a//Asah1//Asah2//Ascl1//Asxl2//Atm//Atxn1//Bach2//Bcl2//Bcr//Bdnf//Bend3//Bmp4//Bmp5//Bmp7//Brinp1//Brinp2//Brinp3//Btg1//C5ar2//Cacnb4//Camk1d//Casp2//Casp8//Casp8ap2//Cat//Cav1//Cav2//Cbfb//Cbx5//Ccdc3//Cd160//Cd27//Cd274//Cd2ap//Cd84//Cdc73//Cdk5r1//Ceacam1//Ceacam2//Celf4//Cend1//Cer1//…
GO:0051252	regulation_of_RNA_metabolic_process	Biological Process	370	3590	1384	31864	5.59072e-60	3.22212e-57	59.2525	2.37286	0.267341	2810021J22Rik//Adarb1//Adcy1//Ankrd1//Arid4a//Asah1//Ascl1//Ascl4//Asxl2//Atm//Atxn1//Bach2//Barhl2//Bdnf//Bend3//Bmp4//Bmp5//Bmp7//Bmpr1b//Bnc2//Brwd1//Brwd3//Calcoco1//Camk1d//Camk2a//Camta1//Carf//Casp8ap2//Cat//Cav1//Cbfb//Cbx5//Ccpg1//Cd28//Cd4//Cd84//Cdc73//Cdk5r1//Celf2//Celf4//Cer1//Cggbp1//Chek2//Cipc//Ckap2//Cks2//Clk2//Cnbp//Cnot7//Cpeb1//Creb3l1//Crebl2//Crebzf//Creg1//Cry1//Ctr9//Cul…
GO:0010468	regulation_of_gene_expression	Biological Process	451	4921	1384	31864	1.01715e-59	5.41122e-57	58.9926	2.11002	0.325867	2810021J22Rik//Abcd1//Adcy1//Ago3//Alox8//Ank2//Ankrd1//Arg1//Arid4a//Asah1//Ascl1//Ascl4//Asxl2//Atg9a//Atm//Atxn1//Bach2//Barhl2//Bcl2//Bdnf//Bend3//Bmp4//Bmp5//Bmp7//Bmpr1b//Bnc2//Brwd1//Brwd3//C5ar2//Cadm1//Calcoco1//Camk1d//Camk2a//Camta1//Carf//Casp8//Casp8ap2//Cat//Cav1//Cbfb//Cbx5//Ccdc3//Ccpg1//Cd160//Cd27//Cd274//Cd28//Cd2ap//Cd300ld//Cd4//Cd84//Cdc73//Cdk5r1//Ceacam1//Celf2//Celf4//Cer…
GO:0006355	regulation_of_transcription,_DNA-templated	Biological Process	349	3298	1384	31864	6.2259e-59	3.07559e-56	58.2058	2.43635	0.252168	2810021J22Rik//Adcy1//Ankrd1//Arid4a//Asah1//Ascl1//Ascl4//Asxl2//Atm//Atxn1//Bach2//Barhl2//Bdnf//Bend3//Bmp4//Bmp5//Bmp7//Bmpr1b//Bnc2//Brwd1//Brwd3//Calcoco1//Camk1d//Camk2a//Camta1//Carf//Casp8ap2//Cat//Cav1//Cbfb//Cbx5//Ccpg1//Cd28//Cd4//Cd84//Cdc73//Cdk5r1//Cer1//Cggbp1//Chek2//Cipc//Ckap2//Cks2//Cnbp//Cnot7//Creb3l1//Crebl2//Crebzf//Creg1//Cry1//Ctr9//Cul3//Cytl1//Dbx1//Dbx2//Ddx11//Depdc1…
GO:1903506	regulation_of_nucleic_acid-templated_transcription	Biological Process	349	3299	1384	31864	6.71135e-59	3.09438e-56	58.1732	2.43561	0.252168	2810021J22Rik//Adcy1//Ankrd1//Arid4a//Asah1//Ascl1//Ascl4//Asxl2//Atm//Atxn1//Bach2//Barhl2//Bdnf//Bend3//Bmp4//Bmp5//Bmp7//Bmpr1b//Bnc2//Brwd1//Brwd3//Calcoco1//Camk1d//Camk2a//Camta1//Carf//Casp8ap2//Cat//Cav1//Cbfb//Cbx5//Ccpg1//Cd28//Cd4//Cd84//Cdc73//Cdk5r1//Cer1//Cggbp1//Chek2//Cipc//Ckap2//Cks2//Cnbp//Cnot7//Creb3l1//Crebl2//Crebzf//Creg1//Cry1//Ctr9//Cul3//Cytl1//Dbx1//Dbx2//Ddx11//Depdc1…
GO:2001141	regulation_of_RNA_biosynthetic_process	Biological Process	349	3302	1384	31864	8.40499e-59	3.63306e-56	58.0755	2.43339	0.252168	2810021J22Rik//Adcy1//Ankrd1//Arid4a//Asah1//Ascl1//Ascl4//Asxl2//Atm//Atxn1//Bach2//Barhl2//Bdnf//Bend3//Bmp4//Bmp5//Bmp7//Bmpr1b//Bnc2//Brwd1//Brwd3//Calcoco1//Camk1d//Camk2a//Camta1//Carf//Casp8ap2//Cat//Cav1//Cbfb//Cbx5//Ccpg1//Cd28//Cd4//Cd84//Cdc73//Cdk5r1//Cer1//Cggbp1//Chek2//Cipc//Ckap2//Cks2//Cnbp//Cnot7//Creb3l1//Crebl2//Crebzf//Creg1//Cry1//Ctr9//Cul3//Cytl1//Dbx1//Dbx2//Ddx11//Depdc1…
GO:0009893	positive_regulation_of_metabolic_process	Biological Process	377	3858	1384	31864	2.96987e-55	1.20821e-52	54.5273	2.2498	0.272399	Abcd1//Adarb1//Adra1b//Ago3//Alk//Alox8//Ank2//Ankrd1//Arid4a//Arih1//Ascl1//Asxl2//Atg16l1//Atm//Atxn1//Barhl2//Bcl2//Bcl2l11//Bdnf//Bend3//Bmp4//Bmp5//Bmp7//Bmpr1b//Brpf3//Cadm1//Calcoco1//Camk1d//Camta1//Carf//Casp2//Casp8//Casp8ap2//Cav1//Cav2//Cbfb//Ccdc3//Ccpg1//Cd160//Cd19//Cd27//Cd274//Cd28//Cd4//Cd84//Cdc25b//Cdc7//Cdc73//Cdk5r1//Ceacam1//Celf4//Chek2//Ckap2//Cks2//Clec7a//Clip3//Cnbp//C…
GO:0030154	cell_differentiation	Biological Process	363	3698	1384	31864	2.20093e-53	8.45648e-51	52.6574	2.25998	0.262283	Abcb1b//Acsl4//Adarb1//Adcy1//Adra1b//Alk//Ank2//Ankrd1//Ankrd27//Arid4a//Asah1//Ascl1//Atm//Atrn//Atxn1//Barhl2//Bcl2//Bcr//Bdnf//Bmp4//Bmp5//Bmp7//Bmpr1b//Brinp1//Cacna2d2//Cacnb4//Cadm1//Calca//Camk2a//Casp2//Casp6//Casp8//Cav1//Cav2//Cbfb//Ccdc66//Cd19//Cd28//Cd4//Cdc25b//Cdc73//Cdh4//Cdk5r1//Cend1//Chn1//Chst11//Clip3//Cobl//Col13a1//Cplx2//Creb3l1//Crebl2//Ctr9//Cul3//Cytl1//Dbx1//Dclk1//Dc…
GO:0048869	cellular_developmental_process	Biological Process	368	3794	1384	31864	6.1766e-53	2.24828e-50	52.2093	2.23313	0.265896	Abcb1b//Acsl4//Adarb1//Adcy1//Adra1b//Alk//Ank2//Ankrd1//Ankrd27//Arid4a//Asah1//Ascl1//Atm//Atrn//Atxn1//Barhl2//Bcl2//Bcr//Bdnf//Bmp4//Bmp5//Bmp7//Bmpr1b//Brinp1//Cacna2d2//Cacnb4//Cadm1//Calca//Camk2a//Casp2//Casp6//Casp8//Cav1//Cav2//Cbfb//Ccdc66//Cd19//Cd28//Cd4//Cdc25b//Cdc73//Cdh4//Cdk5r1//Cend1//Chn1//Chst11//Clip3//Cobl//Col13a1//Cplx2//Creb3l1//Crebl2//Ctr9//Cul3//Cytl1//Dbx1//Dclk1//Dc…
GO:0023051	regulation_of_signaling	Biological Process	345	3451	1384	31864	3.06535e-52	1.06e-49	51.5135	2.30164	0.249277	3425401B19Rik//Acsl4//Acta2//Adcy1//Adra1b//Ago3//Alk//Alox8//Ank2//Ankrd1//Ankrd13c//Ap1ar//Arg1//Arhgdib//Asah2//Ascl1//Asxl2//Atm//Atxn1//Bcl2//Bcl2l11//Bcr//Bdnf//Bmp4//Bmp5//Bmp7//Bmpr1b//C5ar2//Cacna2d2//Cacnb4//Camk2a//Camta1//Casp2//Casp8//Cat//Cav1//Cav2//Ccdc3//Cd160//Cd19//Cd27//Cd28//Cd2ap//Cd4//Cd84//Cdc73//Cdk5r1//Ceacam1//Celf4//Cer1//Chek2//Chn1//Chrnb4//Chst11//Cnih3//Cnot7//Cpeb…
GO:0010646	regulation_of_cell_communication	Biological Process	341	3439	1384	31864	9.84382e-51	3.2419e-48	50.0068	2.2829	0.246387	3425401B19Rik//Acsl4//Acta2//Adcy1//Adra1b//Ago3//Alk//Alox8//Ank2//Ankrd1//Ankrd13c//Arg1//Arhgdib//Asah2//Ascl1//Asxl2//Atm//Atxn1//Bcl2//Bcl2l11//Bcr//Bdnf//Bmp4//Bmp5//Bmp7//Bmpr1b//C5ar2//Cacna2d2//Cacnb4//Camk2a//Camta1//Casp2//Casp8//Cat//Cav1//Cav2//Ccdc3//Cd160//Cd19//Cd27//Cd28//Cd2ap//Cd4//Cd84//Cdc73//Cdk5r1//Ceacam1//Celf4//Cer1//Chek2//Chn1//Chrnb4//Chst11//Cnih3//Cnot7//Cpeb1//Cplx…
GO:0006357	regulation_of_transcription_by_RNA_polymerase_II	Biological Process	275	2466	1384	31864	1.04931e-49	3.29865e-47	48.9791	2.56746	0.198699	2810021J22Rik//Ankrd1//Arid4a//Ascl1//Ascl4//Asxl2//Atm//Atxn1//Bach2//Barhl2//Bend3//Bmp4//Bmp5//Bmp7//Bmpr1b//Brwd1//Brwd3//Calcoco1//Camta1//Carf//Cav1//Cbfb//Cbx5//Ccpg1//Cd28//Cdc73//Cer1//Cggbp1//Ckap2//Cks2//Cnbp//Cnot7//Creb3l1//Crebzf//Cry1//Ctr9//Cul3//Cytl1//Dbx1//Dbx2//Dkk1//Dlg1//Dll1//Dlx4//Dmrta1//E2f5//E2f8//Ebf3//Egr3//Eid2//Emx2//Epas1//Erg//Etv3//Ezr//Fgf4//Fgfr2//Foxa1//Foxf2/…
GO:0048513	animal_organ_development	Biological Process	327	3299	1384	31864	2.29302e-48	6.89502e-46	47.6396	2.28207	0.236272	Adarb1//Adra1b//Alk//Angptl7//Ankrd1//Arid4a//Asah1//Ascl1//Asxl2//Atm//Atrn//Atxn1//Bcl2//Bcl2l11//Bcr//Bdnf//Bgn//Bmp4//Bmp5//Bmp7//Bmpr1b//Bnc2//Cacnb4//Cadm1//Casp8//Cat//Cav1//Cav2//Cbfb//Ccdc66//Cd164//Cd19//Cd28//Cd4//Cdk5r1//Ceacam1//Cend1//Cer1//Chrnd//Chst11//Cobl//Col13a1//Crh//Csn2//Ctns//Cul3//Cxcl15//Cxcl5//Cyp4a31//Cytl1//Dbx1//Dclk1//Dcx//Ddr1//Dkk1//Dlg1//Dll1//Dmd//Dmrta1//Dock1…
GO:0031325	positive_regulation_of_cellular_metabolic_process	Biological Process	329	3345	1384	31864	5.9534e-48	1.71557e-45	47.2252	2.26446	0.237717	Abcd1//Adarb1//Adra1b//Alk//Ankrd1//Arid4a//Arih1//Ascl1//Asxl2//Atg16l1//Atm//Atxn1//Barhl2//Bcl2//Bcl2l11//Bdnf//Bmp4//Bmp5//Bmp7//Bmpr1b//Brpf3//Calcoco1//Camta1//Carf//Casp2//Casp8//Casp8ap2//Cav1//Cav2//Cbfb//Ccpg1//Cd19//Cd28//Cd4//Cdc25b//Cdc7//Cdc73//Cdk5r1//Ceacam1//Celf4//Chek2//Ckap2//Cks2//Clip3//Cnbp//Cnot7//Cpeb1//Cradd//Creb3l1//Crebl2//Crh//Cry1//Ctr9//Cul3//Cxcl1//Cytl1//Dcun1d2/…
GO:0009653	anatomical_structure_morphogenesis	Biological Process	263	2347	1384	31864	9.0549e-48	2.50495e-45	47.0431	2.57992	0.190029	Adarb1//Adcy1//Amotl1//Angptl7//Ankrd1//Ankrd27//Asxl2//Atm//Atrn//Bcl2//Bcl2l11//Bcr//Bdnf//Bmp4//Bmp5//Bmp7//Bmpr1b//Cadm1//Camk2a//Cap2//Casp8//Cav1//Ccdc66//Cdc73//Cdh12//Cdh20//Cdh4//Cdh6//Cdk5r1//Cend1//Cer1//Chn1//Chst11//Cobl//Col13a1//Ctr9//Cul3//Dclk1//Dcx//Ddr1//Dkk1//Dlg1//Dlg4//Dll1//Dmd//Draxin//E2f5//E2f8//Ece1//Edaradd//Egr3//Elavl4//Emx2//Epas1//Epha7//Erg//Ext1//Farp1//Fgf23//Fg…
GO:0007399	nervous_system_development	Biological Process	250	2177	1384	31864	3.64823e-47	9.7043e-45	46.4379	2.6439	0.180636	2510009E07Rik//Abcb1b//Abcd1//Acsl4//Adarb1//Adcy1//Aldh5a1//Alk//Ankrd27//Ascl1//Atm//Atrn//Atxn1//Barhl2//Bcl2//Bcr//Bdnf//Bmp4//Bmp5//Bmp7//Bmpr1b//Brinp1//Cadm1//Camk1d//Camk2a//Casp6//Casp8//Cbln4//Ccdc66//Cdh4//Cdk5r1//Cend1//Cer1//Chn1//Cmtm8//Cntn3//Cobl//Cplx2//Ctns//Dbx1//Dclk1//Dcx//Ddr1//Dkk1//Dlg4//Dll1//Dmd//Dok5//Draxin//Egr3//Elavl3//Elavl4//Emx2//Epha7//Ext1//Farp1//Fbxo31//Fgf14…
GO:0050793	regulation_of_developmental_process	Biological Process	277	2625	1384	31864	2.07596e-45	5.31754e-43	44.6828	2.42949	0.200145	Adam12//Adck1//Ajap1//Alk//Alox8//Angptl7//Ankrd27//Ap1ar//Ascl1//Asxl2//Atp11a//Atrn//Atxn1//Barhl2//Bcl2//Bcl2l11//Bcr//Bdnf//Bmp4//Bmp5//Bmp7//Bmpr1b//Brinp1//Brinp2//Brinp3//Brwd1//Brwd3//Btg1//Cacna2d2//Camk1d//Casp6//Casp8//Cav1//Cbfb//Ccdc3//Cd160//Cd27//Cd28//Cd4//Cdc42ep4//Cdc73//Cdh4//Cdk5r1//Ceacam1//Celf4//Cer1//Chn1//Cobl//Creb3l1//Crebl2//Ctla4//Ctr9//Dcx//Dgkg//Dkk1//Dlg1//Dlg4//Dl…
GO:0051173	positive_regulation_of_nitrogen_compound_metabolic_process	Biological Process	305	3130	1384	31864	2.90002e-43	7.16304e-41	42.5376	2.24347	0.220376	Adarb1//Alk//Ankrd1//Arid4a//Arih1//Ascl1//Asxl2//Atm//Atxn1//Barhl2//Bcl2//Bcl2l11//Bdnf//Bmp4//Bmp5//Bmp7//Bmpr1b//Calcoco1//Camta1//Carf//Casp2//Casp8//Casp8ap2//Cav1//Cav2//Cbfb//Ccpg1//Cd28//Cd4//Cdc25b//Cdc73//Cdk5r1//Ceacam1//Celf4//Chek2//Ckap2//Cks2//Clip3//Cnbp//Cnot7//Cpeb1//Cradd//Creb3l1//Crebl2//Crh//Cry1//Ctr9//Cul3//Cytl1//Dcun1d2//Ddx11//Dkk1//Dlg1//Dlg4//Dll1//E2f5//E2f8//Ebf3//…
GO:0009966	regulation_of_signal_transduction	Biological Process	283	2877	1384	31864	1.26388e-40	3.01414e-38	39.8983	2.2647	0.20448	3425401B19Rik//Acta2//Adra1b//Ago3//Alk//Alox8//Ankrd1//Ankrd13c//Arg1//Arhgdib//Asah2//Ascl1//Asxl2//Atm//Atxn1//Bcl2//Bcl2l11//Bcr//Bdnf//Bmp4//Bmp5//Bmp7//Bmpr1b//C5ar2//Camk2a//Camta1//Casp2//Casp8//Cat//Cav1//Cav2//Ccdc3//Cd160//Cd19//Cd27//Cd28//Cd2ap//Cd4//Cd84//Cdc73//Cdk5r1//Ceacam1//Celf4//Cer1//Chek2//Chn1//Chst11//Cnih3//Cnot7//Cradd//Creb3l1//Crh//Cry1//Ctns//Cul3//Cxcl5//Cyth3//Ddx6…
GO:0009892	negative_regulation_of_metabolic_process	Biological Process	295	3165	1384	31864	5.12876e-38	1.18235e-35	37.29	2.14591	0.21315	Abcd1//Adarb1//Adra1b//Ago3//Alk//Ankrd1//Ap1ar//Arg1//Arid4a//Asah1//Ascl1//Asxl2//Atg9a//Atm//Atxn1//Azin1//Bach2//Bcl2//Bcr//Bend3//Bmp4//Bmp5//Bmp7//C5ar2//Casp8ap2//Cav1//Cbfb//Cbx5//Ccdc3//Cd27//Cd274//Cd28//Cd2ap//Cd84//Cdc73//Cdk5r1//Ceacam1//Celf2//Celf4//Cggbp1//Cipc//Clk2//Cnbp//Cnot7//Cpeb1//Creb3l1//Crebzf//Crh//Cry1//Csn2//Ctdsp2//Ctns//Ctr9//Cul3//Cygb//Depdc1a//Deptor//Dkk1//Dlg1/…
GO:0009890	negative_regulation_of_biosynthetic_process	Biological Process	193	1670	1384	31864	2.2724e-36	5.06965e-34	35.6435	2.66076	0.139451	Abcd1//Ago3//Ankrd1//Arid4a//Asah1//Ascl1//Asxl2//Atxn1//Bach2//Bend3//Bmp4//Bmp5//Bmp7//Casp8ap2//Cav1//Cbfb//Cbx5//Ccdc3//Cdc73//Cdk5r1//Ceacam1//Cggbp1//Cipc//Clk2//Cnbp//Cnot7//Cpeb1//Creb3l1//Crebzf//Cry1//Ctns//Ctr9//Cul3//Cygb//Depdc1a//Dkk1//Dlg1//Dlx4//E2f8//Eid2//Eif4e//Eif4ebp2//Enpp1//Epas1//Erlin1//Etv3//Exosc7//Ezr//Fgfr2//Foxa1//Foxf2//Foxk1//Foxk2//Foxo1//Foxp2//Foxq1//Fyn//Glis3/…
GO:0031324	negative_regulation_of_cellular_metabolic_process	Biological Process	257	2628	1384	31864	3.40457e-36	7.35812e-34	35.4679	2.2515	0.185694	Abcd1//Adarb1//Adra1b//Ago3//Ankrd1//Ap1ar//Arid4a//Asah1//Ascl1//Asxl2//Atm//Atxn1//Bach2//Bcl2//Bcr//Bend3//Bmp4//Bmp5//Bmp7//Casp8ap2//Cav1//Cbfb//Cbx5//Cd27//Cdc73//Cdk5r1//Ceacam1//Celf4//Cggbp1//Cipc//Clk2//Cnbp//Cnot7//Cpeb1//Creb3l1//Crebzf//Cry1//Csn2//Ctdsp2//Ctns//Ctr9//Cul3//Depdc1a//Deptor//Dkk1//Dlg1//Dlg4//Dlx4//Dmd//E2f8//Eid2//Eif4e//Eif4ebp2//Elavl4//Enpp1//Ensa//Epas1//Erlin1//…
GO:0042127	regulation_of_cell_population_proliferation	Biological Process	195	1716	1384	31864	9.73373e-36	2.03995e-33	35.0117	2.61626	0.140896	Adarb1//Ago3//Alk//Alox8//Arg1//Ascl1//Atm//Atxn1//Azin1//Bcl2//Bdnf//Bmp4//Bmp5//Bmp7//Btg1//C5ar2//Cacnb4//Cav1//Cav2//Ccpg1//Cd209a//Cd274//Cd28//Cd4//Cdc7//Cdc73//Ceacam1//Ceacam2//Cend1//Cer1//Chst11//Clec4g//Clec7a//Cnbp//Cnot7//Cpeb1//Crh//Ctla4//Cxcl1//Ddr1//Dlg1//Dll1//Egr3//Eid2//Emp2//Etv3//F3//Fbrs//Fermt1//Fgf23//Fgf4//Fgf7//Fgfr2//Fgfrl1//Flt4//Foxo1//Foxp2//Frs2//Ftmt//Fzd3//Fzd7//…
GO:0032879	regulation_of_localization	Biological Process	271	2889	1384	31864	3.78369e-35	7.69647e-33	34.4221	2.15966	0.195809	Acsl4//Acta2//Adarb1//Adcy1//Amotl1//Ank2//Ankrd1//Ankrd27//Ap1ar//Arg1//Arhgdib//Asxl2//Atm//Azin1//Bcl2//Bcr//Bmp4//Bmp7//C5ar2//Cacna2d2//Cacnb4//Camk1d//Camk2a//Cav1//Cav2//Ccdc66//Cd160//Cd19//Cd274//Cd2ap//Cd4//Cd84//Cd99l2//Cdk5r1//Ceacam1//Chst3//Clec7a//Clip3//Cnih3//Cpeb1//Cplx2//Cplx3//Crebl2//Crh//Cry1//Cxcl1//Cygb//Dclk1//Dcx//Dkk1//Dlg1//Dlg4//Dll1//Dmd//Dock1//Ehd3//Emp2//Enpp1//En…
GO:0045893	positive_regulation_of_transcription,_DNA-templated	Biological Process	189	1660	1384	31864	1.00749e-34	1.93549e-32	33.9968	2.62131	0.136561	Ankrd1//Arid4a//Ascl1//Asxl2//Atm//Atxn1//Barhl2//Bmp4//Bmp5//Bmp7//Bmpr1b//Calcoco1//Camta1//Carf//Cbfb//Ccpg1//Cd28//Cd4//Cdc73//Chek2//Ckap2//Cnbp//Cnot7//Creb3l1//Crebl2//Cytl1//Ddx11//Dll1//E2f5//E2f8//Ebf3//Egr3//Epas1//Erg//Fgf23//Fgf4//Fgf7//Fgfr2//Foxa1//Foxf2//Foxk1//Foxk2//Foxn1//Foxo1//Fzd7//Galr1//Gcm2//Gdnf//Glis3//Grhl2//Gtf2h1//Hes1//Hivep3//Hmga2//Hnf1b//Hnf4g//Hoxa5//Hoxa9//Hoxb…
GO:1903508	positive_regulation_of_nucleic_acid-templated_transcription	Biological Process	189	1660	1384	31864	1.00749e-34	1.93549e-32	33.9968	2.62131	0.136561	Ankrd1//Arid4a//Ascl1//Asxl2//Atm//Atxn1//Barhl2//Bmp4//Bmp5//Bmp7//Bmpr1b//Calcoco1//Camta1//Carf//Cbfb//Ccpg1//Cd28//Cd4//Cdc73//Chek2//Ckap2//Cnbp//Cnot7//Creb3l1//Crebl2//Cytl1//Ddx11//Dll1//E2f5//E2f8//Ebf3//Egr3//Epas1//Erg//Fgf23//Fgf4//Fgf7//Fgfr2//Foxa1//Foxf2//Foxk1//Foxk2//Foxn1//Foxo1//Fzd7//Galr1//Gcm2//Gdnf//Glis3//Grhl2//Gtf2h1//Hes1//Hivep3//Hmga2//Hnf1b//Hnf4g//Hoxa5//Hoxa9//Hoxb…
GO:1902680	positive_regulation_of_RNA_biosynthetic_process	Biological Process	189	1661	1384	31864	1.09223e-34	2.04158e-32	33.9617	2.61973	0.136561	Ankrd1//Arid4a//Ascl1//Asxl2//Atm//Atxn1//Barhl2//Bmp4//Bmp5//Bmp7//Bmpr1b//Calcoco1//Camta1//Carf//Cbfb//Ccpg1//Cd28//Cd4//Cdc73//Chek2//Ckap2//Cnbp//Cnot7//Creb3l1//Crebl2//Cytl1//Ddx11//Dll1//E2f5//E2f8//Ebf3//Egr3//Epas1//Erg//Fgf23//Fgf4//Fgf7//Fgfr2//Foxa1//Foxf2//Foxk1//Foxk2//Foxn1//Foxo1//Fzd7//Galr1//Gcm2//Gdnf//Glis3//Grhl2//Gtf2h1//Hes1//Hivep3//Hmga2//Hnf1b//Hnf4g//Hoxa5//Hoxa9//Hoxb…
GO:0009888	tissue_development	Biological Process	191	1715	1384	31864	8.27741e-34	1.50649e-31	33.0821	2.56409	0.138006	Abcb1b//Adarb1//Adra1b//Ankrd1//Arid4a//Asah1//Ascl1//Atm//Atrn//Bcl2//Bcr//Bdnf//Bgn//Bmp4//Bmp5//Bmp7//Bmpr1b//Bnc2//Cacnb4//Casp8//Cat//Cav1//Cav2//Cdc73//Ceacam1//Cer1//Chrnd//Chst11//Cobl//Ctr9//Cytl1//Ddr1//Dkk1//Dlg1//Dll1//Dmd//E2f8//Edaradd//Enpp1//Epha7//Erg//Ext1//Ezr//Fgf4//Fgf7//Fgfr2//Flnb//Fndc3a//Foxa1//Foxf2//Foxn1//Foxp2//Foxq1//Frs2//Fzd3//Fzd7//Gcnt4//Gdnf//Gna13//Gpc3//Grhl2/…
GO:0022008	neurogenesis	Biological Process	179	1546	1384	31864	8.85364e-34	1.57005e-31	33.0529	2.66568	0.129335	Acsl4//Adarb1//Adcy1//Alk//Ankrd27//Ascl1//Atxn1//Barhl2//Bcl2//Bdnf//Bmp4//Bmp7//Bmpr1b//Brinp1//Camk2a//Casp6//Ccdc66//Cdh4//Cdk5r1//Cend1//Chn1//Cobl//Dbx1//Dclk1//Dcx//Ddr1//Dlg4//Dll1//Dmd//Dok5//Draxin//Elavl4//Emx2//Epha7//Ext1//Farp1//Fbxo31//Fgfr2//Fig4//Flrt1//Foxa1//Frs2//Fyn//Fzd3//Gabrb3//Gcm2//Gdnf//Gfra1//Gnat1//Gngt1//Golga4//Gpm6b//Grm7//Grxcr1//Hes1//Hmga2//Hook3//Hoxc8//Htt//If…
GO:0045892	negative_regulation_of_transcription,_DNA-templated	Biological Process	162	1319	1384	31864	1.50758e-33	2.60661e-31	32.8217	2.82771	0.117052	Ankrd1//Arid4a//Asah1//Ascl1//Asxl2//Atxn1//Bach2//Bend3//Bmp4//Bmp7//Casp8ap2//Cav1//Cbfb//Cbx5//Cdc73//Cdk5r1//Cggbp1//Cipc//Cnbp//Cnot7//Creb3l1//Crebzf//Cry1//Ctr9//Cul3//Depdc1a//Dkk1//Dlg1//Dlx4//E2f8//Eid2//Epas1//Etv3//Ezr//Fgfr2//Foxa1//Foxf2//Foxk1//Foxk2//Foxo1//Foxp2//Foxq1//Glis3//Gm6710//Hes1//Hexim2//Hif1an//Hmga2//Hnf1b//Hopx//Hoxb4//Hoxc8//Igf2//Irf1//Jarid2//Jazf1//Kank2//Kcnip3…
GO:1903507	negative_regulation_of_nucleic_acid-templated_transcription	Biological Process	162	1321	1384	31864	1.80646e-33	3.04718e-31	32.7432	2.82343	0.117052	Ankrd1//Arid4a//Asah1//Ascl1//Asxl2//Atxn1//Bach2//Bend3//Bmp4//Bmp7//Casp8ap2//Cav1//Cbfb//Cbx5//Cdc73//Cdk5r1//Cggbp1//Cipc//Cnbp//Cnot7//Creb3l1//Crebzf//Cry1//Ctr9//Cul3//Depdc1a//Dkk1//Dlg1//Dlx4//E2f8//Eid2//Epas1//Etv3//Ezr//Fgfr2//Foxa1//Foxf2//Foxk1//Foxk2//Foxo1//Foxp2//Foxq1//Glis3//Gm6710//Hes1//Hexim2//Hif1an//Hmga2//Hnf1b//Hopx//Hoxb4//Hoxc8//Igf2//Irf1//Jarid2//Jazf1//Kank2//Kcnip3…
GO:1902679	negative_regulation_of_RNA_biosynthetic_process	Biological Process	162	1322	1384	31864	1.97711e-33	3.25564e-31	32.704	2.82129	0.117052	Ankrd1//Arid4a//Asah1//Ascl1//Asxl2//Atxn1//Bach2//Bend3//Bmp4//Bmp7//Casp8ap2//Cav1//Cbfb//Cbx5//Cdc73//Cdk5r1//Cggbp1//Cipc//Cnbp//Cnot7//Creb3l1//Crebzf//Cry1//Ctr9//Cul3//Depdc1a//Dkk1//Dlg1//Dlx4//E2f8//Eid2//Epas1//Etv3//Ezr//Fgfr2//Foxa1//Foxf2//Foxk1//Foxk2//Foxo1//Foxp2//Foxq1//Glis3//Gm6710//Hes1//Hexim2//Hif1an//Hmga2//Hnf1b//Hopx//Hoxb4//Hoxc8//Igf2//Irf1//Jarid2//Jazf1//Kank2//Kcnip3…
GO:0009887	animal_organ_morphogenesis	Biological Process	140	1067	1384	31864	5.34472e-32	8.59629e-30	31.2721	3.02084	0.101156	Adarb1//Ankrd1//Asxl2//Atrn//Bcl2//Bcl2l11//Bcr//Bmp4//Bmp5//Bmp7//Bmpr1b//Cav1//Ccdc66//Cer1//Chst11//Col13a1//Cul3//Ddr1//Dlg1//Dll1//E2f5//Edaradd//Emx2//Erg//Ext1//Fgf23//Fgf4//Fgf7//Fgfr2//Fgfrl1//Foxa1//Foxf2//Frem1//Frs2//Fzd3//Gcnt4//Gdnf//Gnat1//Gngt1//Gpc3//Grhl2//Grxcr1//Has2//Hes1//Hmga2//Hnf1b//Hoxa5//Hoxa9//Hoxb2//Hoxb4//Hoxb9//Hoxc13//Hoxc4//Hoxc8//Hoxc9//Htt//Idua//Ift122//Igf1r//…
GO:0048468	cell_development	Biological Process	198	1877	1384	31864	7.29422e-32	1.14652e-29	31.137	2.42865	0.143064	Abcb1b//Acsl4//Adarb1//Adcy1//Adra1b//Alk//Ank2//Ankrd27//Arid4a//Ascl1//Atm//Atrn//Bcl2//Bdnf//Bmp4//Bmp5//Bmp7//Bmpr1b//Cacna2d2//Cacnb4//Calca//Camk2a//Casp2//Casp6//Cav2//Cbfb//Ccdc66//Cdc25b//Cdh4//Cdk5r1//Chn1//Chst11//Cobl//Cul3//Dclk1//Dcx//Ddr1//Dkk1//Dlg4//Dll1//Dmd//Dmrta1//Draxin//Elavl4//Epas1//Epha7//Evi2b//Ext1//Ezr//Farp1//Fgfr2//Fig4//Flnb//Flrt1//Fmn2//Fndc3a//Foxa1//Frs2//Fyn//…
GO:0050896	response_to_stimulus	Biological Process	602	9270	1384	31864	1.76393e-31	2.71096e-29	30.7535	1.49514	0.434971	1810065E05Rik//4921509C19Rik//9530003J23Rik//AA467197//Abcb1b//Abcc9//Ackr4//Acot2//Acp2//Acr//Adcy1//Adcy6//Adcy9//Adra1b//Ago3//Alk//Alox8//Amotl1//Ank2//Ankrd1//Ankrd27//Ano3//Arg1//Arhgdib//Arhgef9//Asah1//Asah2//Asb13//Asb7//Ascl1//Atg16l1//Atg9a//Atm//Atrn//Atxn1//Bach2//Bcl2//Bcl2l11//Bcr//Bdnf//Bin2//Bmp4//Bmp5//Bmp7//Bmpr1b//Brinp1//Brinp2//Brinp3//C130060K24Rik//C5ar2//Cacnb4//Cadm1//Ca…
GO:0010557	positive_regulation_of_macromolecule_biosynthetic_process	Biological Process	198	1897	1384	31864	3.00496e-31	4.51789e-29	30.5222	2.40305	0.143064	Ankrd1//Arid4a//Ascl1//Asxl2//Atm//Atxn1//Barhl2//Bmp4//Bmp5//Bmp7//Bmpr1b//Brpf3//Calcoco1//Camta1//Carf//Cbfb//Ccpg1//Cd28//Cd4//Cdc7//Cdc73//Cdk5r1//Chek2//Ckap2//Cnbp//Cnot7//Cpeb1//Creb3l1//Crebl2//Cytl1//Ddx11//Dll1//E2f5//E2f8//Ebf3//Egr3//Epas1//Erg//Fgf23//Fgf4//Fgf7//Fgfr2//Foxa1//Foxf2//Foxk1//Foxk2//Foxn1//Foxo1//Fzd7//Galr1//Gcm2//Gdnf//Glis3//Grhl2//Gtf2h1//Has2//Hes1//Hivep3//Hmga2…
GO:0045595	regulation_of_cell_differentiation	Biological Process	181	1661	1384	31864	8.1335e-31	1.19684e-28	30.0897	2.50884	0.13078	Ajap1//Alk//Alox8//Ankrd27//Ap1ar//Ascl1//Asxl2//Atp11a//Atxn1//Bcl2//Bdnf//Bmp4//Bmp7//Bmpr1b//Brinp1//Brinp2//Brinp3//Btg1//Casp8//Cav1//Cbfb//Ccdc3//Cd27//Cd28//Cd4//Cdc73//Cdh4//Cdk5r1//Ceacam1//Crebl2//Ctla4//Ctr9//Dcx//Dkk1//Dll1//Dmd//Dock1//Draxin//Egr3//Eif4e//Emp2//Enpp1//Epha7//Evi2b//Fbxo31//Fgf23//Fgfr2//Flot2//Foxa1//Foxn1//Foxo1//Frs2//Fzd3//Fzd7//Gdnf//Golga4//Gpr68//Gprc5b//Grhl2…
GO:0006807	nitrogen_compound_metabolic_process	Biological Process	442	6134	1384	31864	9.80474e-31	1.4127e-28	30.0086	1.65899	0.319364	1700028K03Rik//4921509C19Rik//9130409I23Rik//Abcd1//Acadsb//Acot2//Acot3//Acot4//Acp2//Acr//Acsl4//Acsm5//Acss1//Adam12//Adamts10//Adamts14//Adamts17//Adarb1//Adarb2//Adck1//Adcy1//Adcy6//Adcy9//Adhfe1//Agbl3//Ago3//Aldh5a1//Alg1//Alg11//Alg12//Alg6//Alk//Arg1//Arid4a//Arih1//Art1//Asah1//Asah2//Asxl2//Atg16l1//Atm//Azin1//B3galt1//B3galt2//B3galt6//B3gnt9//B4galnt1//Bcl2//Bcr//Bend3//Bgn//Bmp4//…
GO:0044237	cellular_metabolic_process	Biological Process	474	6771	1384	31864	2.08817e-30	2.94731e-28	29.6802	1.61172	0.342486	1700028K03Rik//4921509C19Rik//9130409I23Rik//AA467197//Abcd1//Acadsb//Acot2//Acot3//Acot4//Acp2//Acr//Acsl4//Acsm5//Acss1//Adarb1//Adarb2//Adck1//Adcy1//Adcy6//Adcy9//Adhfe1//Agbl3//Ago3//Agpat3//Aldh5a1//Aldh8a1//Alg1//Alg11//Alg12//Alg6//Alk//Alox8//Arg1//Arid4a//Arih1//Art1//Asah1//Asah2//Asxl2//Atg16l1//Atg9a//Atm//Azin1//B3galt1//B3galt2//B3galt6//B3gnt9//B4galnt1//Bcl2//Bcr//Bdnf//Bend3//Bg…
GO:0051234	establishment_of_localization	Biological Process	317	3872	1384	31864	2.6289e-30	3.63629e-28	29.5802	1.8849	0.229046	2610002M06Rik//AA467197//Abcb1b//Abcc9//Abcd1//Ackr4//Acsl4//Aftph//Ank2//Ankrd27//Ano3//Antxr2//Ap1ar//Ap3s2//Arl8a//Atg16l1//Atg9a//Atm//Atp11a//Atxn1//Bach2//Bcl2//Bcl2l11//Bcr//Bdnf//Bin2//Cacna2d2//Cacnb4//Camk2a//Cav1//Cav2//Cbln4//Cd209a//Cd274//Ceacam1//Ceacam2//Chic2//Chml//Chrnb4//Chrnd//Cldn15//Cldn17//Clec7a//Clip3//Cnga2//Cnga4//Cnih1//Cnih3//Cnnm3//Cog5//Cox10//Cox15//Cpeb1//Cplx2//…
GO:0006810	transport	Biological Process	308	3717	1384	31864	2.78359e-30	3.77477e-28	29.5554	1.90775	0.222543	2610002M06Rik//AA467197//Abcb1b//Abcc9//Abcd1//Ackr4//Acsl4//Aftph//Ank2//Ankrd27//Ano3//Antxr2//Ap1ar//Ap3s2//Arl8a//Atg16l1//Atg9a//Atp11a//Atxn1//Bach2//Bcl2//Bcl2l11//Bcr//Bdnf//Bin2//Cacna2d2//Cacnb4//Camk2a//Cav1//Cav2//Cbln4//Cd209a//Cd274//Ceacam1//Ceacam2//Chic2//Chml//Chrnb4//Chrnd//Cldn15//Cldn17//Clec7a//Clip3//Cnga2//Cnga4//Cnih1//Cnih3//Cnnm3//Cog5//Cox10//Cox15//Cpeb1//Cplx2//Cplx3…
GO:0031328	positive_regulation_of_cellular_biosynthetic_process	Biological Process	203	2009	1384	31864	3.70726e-30	4.93066e-28	29.4309	2.32638	0.146676	Abcd1//Ankrd1//Arid4a//Ascl1//Asxl2//Atm//Atxn1//Barhl2//Bmp4//Bmp5//Bmp7//Bmpr1b//Brpf3//Calcoco1//Camta1//Carf//Cbfb//Ccpg1//Cd28//Cd4//Cdc7//Cdc73//Chek2//Ckap2//Cnbp//Cnot7//Cpeb1//Creb3l1//Crebl2//Cytl1//Ddx11//Dll1//E2f5//E2f8//Ebf3//Egr3//Elovl5//Epas1//Erg//Fgf23//Fgf4//Fgf7//Fgfr2//Foxa1//Foxf2//Foxk1//Foxk2//Foxn1//Foxo1//Fzd7//Galr1//Gcm2//Gdnf//Glis3//Grhl2//Gtf2h1//Hes1//Hivep3//Hmga…
GO:0045944	positive_regulation_of_transcription_by_RNA_polymerase_II	Biological Process	153	1291	1384	31864	5.97619e-30	7.79837e-28	29.2236	2.72853	0.110549	Arid4a//Ascl1//Asxl2//Atm//Atxn1//Barhl2//Bmp4//Bmp5//Bmp7//Bmpr1b//Calcoco1//Camta1//Carf//Cbfb//Ccpg1//Cd28//Cdc73//Ckap2//Cnbp//Cnot7//Creb3l1//Cytl1//Dll1//E2f8//Ebf3//Egr3//Epas1//Erg//Fgf4//Fgfr2//Foxa1//Foxf2//Foxk2//Foxn1//Foxo1//Galr1//Gcm2//Gdnf//Glis3//Grhl2//Hes1//Hmga2//Hnf1b//Hnf4g//Hoxa5//Hoxa9//Hoxb2//Hoxb4//Hoxb9//Hoxc13//Hoxc4//Ifrd1//Igf2//Irf1//Klf12//Klf2//Klf6//Lmo1//Maf//Ma…
GO:0048699	generation_of_neurons	Biological Process	161	1411	1384	31864	1.25981e-29	1.61349e-27	28.8997	2.62702	0.116329	Acsl4//Adarb1//Adcy1//Alk//Ankrd27//Ascl1//Atxn1//Barhl2//Bcl2//Bdnf//Bmp4//Bmp7//Bmpr1b//Brinp1//Camk2a//Casp6//Ccdc66//Cdh4//Cdk5r1//Cend1//Chn1//Cobl//Dbx1//Dclk1//Dcx//Ddr1//Dlg4//Dll1//Dok5//Draxin//Elavl4//Emx2//Epha7//Ext1//Farp1//Fbxo31//Fgfr2//Fig4//Flrt1//Foxa1//Frs2//Fyn//Fzd3//Gabrb3//Gdnf//Gfra1//Gnat1//Gngt1//Golga4//Gpm6b//Grm7//Grxcr1//Hes1//Hmga2//Hook3//Hoxc8//Htt//Ifrd1//Igf1r/…
GO:0008152	metabolic_process	Biological Process	527	7889	1384	31864	2.26194e-29	2.84428e-27	28.6455	1.53799	0.38078	1700028K03Rik//4921509C19Rik//9130409I23Rik//AA467197//Abcd1//Acadsb//Acot2//Acot3//Acot4//Acp2//Acr//Acsl4//Acsm5//Acss1//Adam12//Adamts10//Adamts14//Adamts17//Adarb1//Adarb2//Adck1//Adcy1//Adcy6//Adcy9//Adhfe1//Agbl3//Ago3//Agpat3//Aldh5a1//Aldh8a1//Alg1//Alg11//Alg12//Alg6//Alk//Alox8//Arg1//Arid4a//Arih1//Art1//Asah1//Asah2//Asxl2//Atg16l1//Atg9a//Atm//Azin1//B3galt1//B3galt2//B3galt6//B3gnt9…
GO:0071704	organic_substance_metabolic_process	Biological Process	504	7443	1384	31864	3.5759e-29	4.41623e-27	28.4466	1.559	0.364162	1700028K03Rik//4921509C19Rik//9130409I23Rik//Abcd1//Acadsb//Acot2//Acot3//Acot4//Acp2//Acr//Acsl4//Acsm5//Acss1//Adam12//Adamts10//Adamts14//Adamts17//Adarb1//Adarb2//Adck1//Adcy1//Adcy6//Adcy9//Adhfe1//Agbl3//Ago3//Agpat3//Aldh5a1//Aldh8a1//Alg1//Alg11//Alg12//Alg6//Alk//Alox8//Arg1//Arid4a//Arih1//Art1//Asah1//Asah2//Asxl2//Atg16l1//Atm//Azin1//B3galt1//B3galt2//B3galt6//B3gnt9//B4galnt1//Bcl2/…
GO:0016043	cellular_component_organization	Biological Process	395	5371	1384	31864	1.11406e-28	1.35173e-26	27.9531	1.69319	0.285405	1700028K03Rik//Abcb1b//Abcd1//Acp2//Acsl4//Adamts10//Adamts14//Adamts17//Adarb1//Adck1//Adcy1//Ago3//Amotl1//Ank2//Ankrd27//Ano3//Ap1ar//Arid4a//Atg16l1//Atg9a//Atl2//Atm//Atp11a//Barhl2//Bbip1//Bcl2//Bcl2l11//Bcr//Bdnf//Bend3//Bin2//Bmp7//Bmpr1b//Brpf3//Brwd1//Brwd3//Cacna2d2//Cacnb4//Cadm1//Calca//Camk2a//Cap2//Casp6//Cav1//Cav2//Cbln4//Ccdc115//Ccdc66//Ccdc68//Cd2ap//Cdc25b//Cdc42bpg//Cdc42ep4…
GO:0007154	cell_communication	Biological Process	421	5875	1384	31864	1.86694e-28	2.22616e-26	27.7289	1.64983	0.304191	4921509C19Rik//Ackr4//Adarb1//Adcy1//Adcy6//Adcy9//Adra1b//Alk//Alox8//Amotl1//Ank2//Ankrd1//Arhgdib//Arhgef9//Asb13//Asb7//Ascl1//Atm//Atxn1//Bcl2//Bcl2l11//Bcr//Bdnf//Bmp4//Bmp5//Bmp7//Bmpr1b//C130060K24Rik//C5ar2//Cacnb4//Cadm1//Calca//Calcoco1//Camk2a//Cap2//Casp2//Casp8//Casp8ap2//Cav1//Cav2//Ccdc68//Cd160//Cd19//Cd27//Cd274//Cd28//Cd4//Cdc42bpg//Cdc42ep4//Cdc73//Cdh6//Cdk5r1//Cds2//Ceacam1/…
GO:0030182	neuron_differentiation	Biological Process	137	1121	1384	31864	3.62851e-28	4.25335e-26	27.4403	2.81371	0.0989884	Acsl4//Adarb1//Adcy1//Alk//Ankrd27//Ascl1//Barhl2//Bcl2//Bdnf//Bmp4//Bmp7//Bmpr1b//Camk2a//Casp6//Ccdc66//Cdh4//Cdk5r1//Cend1//Chn1//Cobl//Dbx1//Dclk1//Dcx//Ddr1//Dlg4//Dll1//Dok5//Draxin//Elavl4//Emx2//Epha7//Ext1//Farp1//Fgfr2//Fig4//Flrt1//Foxa1//Fyn//Fzd3//Gabrb3//Gdnf//Gfra1//Gnat1//Gngt1//Gpm6b//Grm7//Grxcr1//Hes1//Hoxc8//Htt//Igf1r//Irx4//Kif20b//Kif3a//L1cam//Lhx6//Lhx8//Lmtk2//Lrtm2//Map…
GO:0023052	signaling	Biological Process	413	5769	1384	31864	1.01312e-27	1.16779e-25	26.9943	1.64821	0.29841	4921509C19Rik//Abcc9//Ackr4//Adarb1//Adcy1//Adcy6//Adcy9//Adra1b//Alk//Alox8//Amotl1//Ank2//Ankrd1//Arhgdib//Arhgef9//Asb13//Asb7//Ascl1//Atm//Atxn1//Bcl2//Bcl2l11//Bcr//Bdnf//Bmp4//Bmp5//Bmp7//Bmpr1b//C130060K24Rik//C5ar2//Cacnb4//Cadm1//Calca//Calcoco1//Camk2a//Cap2//Casp2//Casp8//Casp8ap2//Cav1//Cav2//Ccdc68//Cd160//Cd19//Cd27//Cd274//Cd28//Cd4//Cdc42bpg//Cdc42ep4//Cdc73//Cdh6//Cdk5r1//Cds2//C…
GO:0000122	negative_regulation_of_transcription_by_RNA_polymerase_II	Biological Process	123	953	1384	31864	1.70206e-27	1.92974e-25	26.769	2.9715	0.0888728	Ankrd1//Ascl1//Asxl2//Atxn1//Bach2//Bend3//Bmp4//Cav1//Cbfb//Cbx5//Cdc73//Cggbp1//Cnbp//Creb3l1//Cry1//Ctr9//Cul3//Dkk1//Dlg1//Dlx4//E2f8//Eid2//Epas1//Etv3//Ezr//Fgfr2//Foxa1//Foxk1//Foxk2//Foxo1//Foxp2//Foxq1//Glis3//Gm6710//Hes1//Hexim2//Hif1an//Hmga2//Hnf1b//Hopx//Hoxb4//Hoxc8//Igf2//Jarid2//Jazf1//Kank2//Kcnip3//Klf11//Klf12//Klf2//Lmo1//Maf//Mapk10//Mbd2//Mdm2//Mitf//Mmp12//Mnt//Mospd1//Msx…
GO:0060429	epithelium_development	Biological Process	131	1083	1384	31864	1.59136e-26	1.77514e-24	25.7982	2.78488	0.0946532	Abcb1b//Arid4a//Asah1//Ascl1//Atm//Bcl2//Bcr//Bdnf//Bmp4//Bmp5//Bmp7//Casp8//Cat//Cer1//Cobl//Ddr1//Dkk1//Dlg1//Dll1//Dmd//E2f8//Edaradd//Epha7//Ext1//Ezr//Fgf7//Fgfr2//Flnb//Fndc3a//Foxa1//Foxf2//Foxn1//Foxq1//Frs2//Fzd3//Fzd7//Gdnf//Gna13//Gpc3//Grhl2//Grxcr1//Hbegf//Hes1//Hmga2//Hnf1b//Hoxa5//Hoxb2//Hoxb4//Hoxc13//Htt//Ift122//Igf1r//Jmjd1c//Kank2//Kif20b//Kif3a//Klf2//Kras//Krt6b//Maf//Map2k1…
GO:0051128	regulation_of_cellular_component_organization	Biological Process	226	2514	1384	31864	1.94764e-26	2.13808e-24	25.7105	2.0697	0.163295	Acsl4//Adck1//Adcy6//Alk//Angptl7//Ankrd1//Ankrd27//Ap1ar//Arhgdib//Arhgef9//Asxl2//Atm//Azin1//Barhl2//Bcl2//Bcl2l11//Bdnf//Bmp4//Bmp5//Bmp7//C1ql3//Camk1d//Cav1//Cd28//Cd2ap//Cdc42ep4//Cdc73//Cdh4//Cdk5r1//Chn1//Ckap2//Clip3//Cobl//Cpeb1//Cplx2//Cplx3//Ctr9//Cttnbp2//Cul3//Cxcl5//Dcx//Ddr1//Ddx11//Dgkg//Dkk1//Dlg1//Dlg4//Dll1//Dmd//Draxin//Ehd3//Elavl4//Enpp1//Epha7//Extl3//Ezr//Fam107a//Fam47e…
GO:0007267	cell-cell_signaling	Biological Process	114	871	1384	31864	4.72406e-26	5.10493e-24	25.3257	3.01336	0.0823699	Adarb1//Adra1b//Amotl1//Ank2//Atxn1//Bdnf//Bmp4//Cacnb4//Cadm1//Calcoco1//Cav1//Cav2//Cdc73//Cdk5r1//Chrnb4//Chrnd//Cnih3//Cplx2//Cplx3//Crh//Ctr9//Cul3//Dio2//Dkk1//Dlg1//Dlg4//Dlgap2//Dll1//Draxin//Egr3//Ext1//Farp1//Fgf14//Fgf7//Fgfr2//Foxa1//Fzd3//Fzd7//Gabbr1//Gabra2//Gabrb3//Gabrg2//Gabrq//Gid8//Gjc3//Gjd2//Gje1//Glra1//Glra2//Gria1//Gria3//Grid1//Grik3//Grm7//Hes1//Hnf1b//Hoxa5//Hrh1//Htr5…
GO:0023057	negative_regulation_of_signaling	Biological Process	149	1371	1384	31864	3.06658e-25	3.26284e-23	24.5133	2.50215	0.107659	Adra1b//Ap1ar//Arg1//Asah2//Atm//Atxn1//Bcl2//Bdnf//Bmp4//Bmp5//Bmp7//Casp8//Cav1//Cav2//Ccdc3//Cd160//Cd2ap//Ceacam1//Celf4//Cer1//Chek2//Chst11//Cnot7//Creb3l1//Crh//Cry1//Cul3//Deptor//Dgkg//Dkk1//Dlg1//Dll1//Dmd//Draxin//Eid2//Enpp1//Ezr//Fermt1//Fgf23//Fgfrl1//Foxo1//Fyn//Gabbr1//Gdnf//Glra1//Gnai3//Gpc3//Gpd1l//Gria1//Grik3//Grk4//Gtf2h2//Hif1an//Higd1a//Hmga2//Htt//Ier3//Ift122//Igf1r//Igf…
GO:0010033	response_to_organic_substance	Biological Process	250	2973	1384	31864	4.18604e-25	4.38646e-23	24.3782	1.93602	0.180636	Abcc9//Ackr4//Acp2//Acr//Adcy6//Adra1b//Ankrd1//Asah1//Asah2//Atm//Bcl2//Bcr//Bdnf//Bmp4//Bmp5//Bmp7//Bmpr1b//Brinp1//Brinp2//Brinp3//Cacnb4//Calca//Calcoco1//Camk2a//Casp6//Casp8//Cav1//Cav2//Cd274//Cd4//Cdc42ep4//Cdc73//Cdk5r1//Ceacam1//Cer1//Clec7a//Clk2//Cpeb1//Creb3l1//Crh//Cry1//Csf2ra//Ctr9//Cul3//Cxcl1//Cxcl15//Cxcl5//Cyp11b1//Ddi2//Ddx11//Dkk1//Dlg4//Egr3//Eid2//Eif2a//Eif4e//Eif4ebp2//E…
GO:0007417	central_nervous_system_development	Biological Process	115	907	1384	31864	4.37121e-25	4.51213e-23	24.3594	2.91914	0.0830925	Abcb1b//Adarb1//Aldh5a1//Alk//Ascl1//Atm//Atrn//Atxn1//Bcl2//Bcr//Bmp4//Bmp5//Bmp7//Cdk5r1//Cend1//Ctns//Dbx1//Dclk1//Dcx//Dkk1//Dll1//Dmd//Draxin//Elavl4//Emx2//Epha7//Ext1//Fgfr2//Foxp2//Frs2//Fyn//Fzd3//Gabrb3//Gdnf//Grhl2//Hes1//Hmga2//Hnf1b//Hook3//Hoxb2//Htt//Ifngr1//Ift122//Igf1r//Itgam//Kif1a//Kif3a//Kras//Lhx6//Lhx8//Mafb//Map2//Map2k1//Meis2//Mettl3//Mtor//Myh10//Nanos1//Ncam1//Ndnf//Ne…
GO:0051049	regulation_of_transport	Biological Process	182	1892	1384	31864	1.7427e-24	1.77243e-22	23.7588	2.2147	0.131503	Acsl4//Adcy1//Ank2//Ankrd1//Ankrd27//Arg1//Azin1//Bcl2//Bcr//Bmp4//Cacna2d2//Cacnb4//Camk1d//Camk2a//Cav1//Cd160//Cd19//Cd2ap//Cd4//Cd84//Cdk5r1//Clec7a//Clip3//Cnih3//Cplx2//Cplx3//Crebl2//Crh//Cry1//Cxcl1//Dcx//Dkk1//Dlg1//Dlg4//Dll1//Dmd//Ehd3//Enpp1//Ensa//Ezr//Fermt1//Fgf11//Fgf14//Fgf23//Fhl1//Fyn//Gabbr1//Galr1//Gdnf//Gpc3//Gpd1l//Gpm6b//Gpr68//Grm7//Hck//Hes1//Hmga2//Homer1//Hpca//Hspa2//…
GO:0071310	cellular_response_to_organic_substance	Biological Process	205	2263	1384	31864	2.52853e-24	2.53439e-22	23.5971	2.08561	0.148121	Ackr4//Adcy6//Ankrd1//Asah1//Asah2//Atm//Bcl2//Bcr//Bdnf//Bmp4//Bmp5//Bmp7//Bmpr1b//Brinp1//Brinp2//Brinp3//Cacnb4//Calca//Calcoco1//Camk2a//Casp6//Cav1//Cav2//Cd274//Cd4//Cdc42ep4//Cdc73//Ceacam1//Cer1//Cpeb1//Creb3l1//Crh//Csf2ra//Ctr9//Cul3//Cxcl1//Cxcl15//Cxcl5//Cyp11b1//Ddx11//Egr3//Eid2//Eif2a//Eif4e//Eif4ebp2//Enpp1//Etv3//Ext1//Ezr//F3//F830016B08Rik//Fam107a//Fgf14//Fgf23//Fgf4//Fgf7//Fg…
GO:0006464	cellular_protein_modification_process	Biological Process	217	2471	1384	31864	4.89214e-24	4.76535e-22	23.3105	2.02186	0.156792	4921509C19Rik//Acp2//Adck1//Agbl3//Alg1//Alg11//Alg12//Alg6//Alk//Arid4a//Arih1//Art1//Atg16l1//Atm//B3galt1//B3galt2//B3galt6//B3gnt9//Bcl2//Bcr//Bend3//Bgn//Bmp4//Bmpr1b//Brpf3//Btg1//Camk1d//Camk2a//Cbfb//Cdc25b//Cdc42bpg//Cdc7//Cdc73//Cdk5r1//Chek2//Chml//Clip3//Clk2//Cox10//Cry1//Ctdsp2//Ctr9//Cul3//Dclk1//Dcun1d2//Ddr1//Desi2//Dph6//Dph7//Eif2a//Eogt//Epha7//Ext1//Extl2//Extl3//Fbxl17//Fbxl…
GO:0036211	protein_modification_process	Biological Process	217	2471	1384	31864	4.89214e-24	4.76535e-22	23.3105	2.02186	0.156792	4921509C19Rik//Acp2//Adck1//Agbl3//Alg1//Alg11//Alg12//Alg6//Alk//Arid4a//Arih1//Art1//Atg16l1//Atm//B3galt1//B3galt2//B3galt6//B3gnt9//Bcl2//Bcr//Bend3//Bgn//Bmp4//Bmpr1b//Brpf3//Btg1//Camk1d//Camk2a//Cbfb//Cdc25b//Cdc42bpg//Cdc7//Cdc73//Cdk5r1//Chek2//Chml//Clip3//Clk2//Cox10//Cry1//Ctdsp2//Ctr9//Cul3//Dclk1//Dcun1d2//Ddr1//Desi2//Dph6//Dph7//Eif2a//Eogt//Epha7//Ext1//Extl2//Extl3//Fbxl17//Fbxl…
GO:0023056	positive_regulation_of_signaling	Biological Process	181	1902	1384	31864	8.08707e-24	7.76808e-22	23.0922	2.19095	0.13078	3425401B19Rik//Acsl4//Acta2//Adcy1//Adra1b//Ago3//Alk//Alox8//Ankrd1//Ascl1//Asxl2//Atm//Bcl2l11//Bdnf//Bmp4//Bmp5//Bmp7//Bmpr1b//C5ar2//Cacnb4//Camta1//Casp2//Casp8//Cat//Cav1//Cav2//Cd27//Cd28//Cd4//Cd84//Cdc73//Ceacam1//Chrnb4//Cradd//Crh//Ctns//Cxcl5//Ddx60//Dkk1//Dlg4//Dll1//Dok5//Ece1//Edaradd//Eif2a//Emp2//F3//Fermt1//Fgf23//Fgf4//Fgfr2//Flt4//Foxa1//Frmd7//Frs2//Fyn//Gabbr1//Galr1//Gid8//…
GO:0006811	ion_transport	Biological Process	224	2597	1384	31864	8.21431e-24	7.78221e-22	23.0854	1.98582	0.16185	2610002M06Rik//AA467197//Abcb1b//Abcc9//Abcd1//Acsl4//Aftph//Ank2//Ankrd27//Ano3//Ap3s2//Arl8a//Atg16l1//Atg9a//Atp11a//Bcr//Bdnf//Cacna2d2//Cacnb4//Camk2a//Cav1//Cbln4//Ceacam1//Ceacam2//Chml//Chrnb4//Chrnd//Cldn15//Cldn17//Clip3//Cnga2//Cnga4//Cnnm3//Cog5//Cox10//Cox15//Cpeb1//Cplx3//Ctns//Dio2//Ehd3//Enpp1//Ezr//Fam155a//Fmn2//Ftmt//Fyttd1//Gabra2//Gabrb3//Gabrg2//Gabrq//Glra1//Glra2//Golga4//…
GO:0035295	tube_development	Biological Process	119	993	1384	31864	8.40535e-24	7.8556e-22	23.0754	2.75906	0.0859827	Amotl1//Angptl7//Asah1//Ascl1//Atxn1//Bcl2//Bcl2l11//Bdnf//Bmp4//Bmp5//Bmp7//Casp8//Cat//Cav1//Cer1//Cobl//Crh//Ddr1//Dlg1//Dll1//E2f8//Egr3//Emx2//Epas1//Epha7//Ext1//Fgf7//Fgfr2//Flt4//Foxa1//Foxf2//Foxn1//Foxp2//Fzd3//Gdnf//Gna13//Gpc3//Grhl2//Has2//Hbegf//Hes1//Hmga2//Hnf1b//Hopx//Hoxa5//Ift122//Itga3//Jmjd1c//Kif20b//Kif3a//Klf2//Kras//Map2k1//Meox2//Mmp12//Msx2//Mthfd1//Mtss1//Mycn//Ndnf//N…
GO:0044260	cellular_macromolecule_metabolic_process	Biological Process	316	4216	1384	31864	1.33752e-23	1.23337e-21	22.8737	1.72564	0.228324	1700028K03Rik//4921509C19Rik//Acp2//Acr//Adck1//Agbl3//Ago3//Alg1//Alg11//Alg12//Alg6//Alk//Arid4a//Arih1//Art1//Asxl2//Atg16l1//Atm//B3galt1//B3galt2//B3galt6//B3gnt9//Bcl2//Bcr//Bend3//Bgn//Bmp4//Bmpr1b//Brpf3//Btg1//Camk1d//Camk2a//Casp8//Cat//Cav1//Cbfb//Ccdc115//Cd2ap//Cdc25b//Cdc42bpg//Cdc7//Cdc73//Cdk5r1//Chek2//Chml//Chst10//Chst11//Chst3//Clip3//Clk2//Cnbp//Cnot7//Cox10//Cpeb1//Cry1//Ctd…
GO:0007166	cell_surface_receptor_signaling_pathway	Biological Process	192	2088	1384	31864	1.63093e-23	1.48415e-21	22.7876	2.11707	0.138728	Ackr4//Alk//Amotl1//Ascl1//Atxn1//Bcl2//Bcl2l11//Bcr//Bdnf//Bmp4//Bmp5//Bmp7//Bmpr1b//C5ar2//Cacnb4//Calcoco1//Camk2a//Casp2//Casp8//Casp8ap2//Cav1//Cav2//Cd19//Cd27//Cd274//Cd28//Cd4//Cdc73//Cdh6//Cdk5r1//Ceacam1//Chn1//Chrnb4//Chrnd//Csf2ra//Ctla4//Ctr9//Cul3//Cxcl1//Cxcl15//Cxcl5//Ddr1//Dkk1//Dll1//Dok5//Draxin//Eid2//Eif4ebp2//Epha7//Ermap//Ext1//F3//Fcrl6//Fermt1//Fgf14//Fgf23//Fgf4//Fgf7//F…
GO:0048705	skeletal_system_morphogenesis	Biological Process	55	252	1384	31864	1.75864e-23	1.57958e-21	22.7548	5.02489	0.0397399	Asxl2//Bmp4//Bmp7//Bmpr1b//Cer1//Chst11//Col13a1//Dlg1//Ext1//Fgf4//Fgfr2//Frem1//Grhl2//Has2//Hoxa5//Hoxa9//Hoxb2//Hoxb4//Hoxb9//Hoxc4//Hoxc8//Hoxc9//Idua//Insig2//Msx2//Mycn//Myf5//Nab1//Nab2//Nodal//Osr1//P2rx7//Prrx1//Prrx2//Rab23//Rara//Rdh10//Ripply2//Schip1//Setd2//Sfrp1//Sh3pxd2b//Shox2//Six1//Slc39a1//Sox5//Sox6//Tbx1//Tbx15//Tgfb2//Tgfbr1//Uncx//Vegfa//Zeb1//Zfand5
GO:0048666	neuron_development	Biological Process	112	909	1384	31864	2.00101e-23	1.77423e-21	22.6988	2.83673	0.0809249	Acsl4//Adarb1//Adcy1//Alk//Ankrd27//Ascl1//Bcl2//Bdnf//Bmp7//Bmpr1b//Camk2a//Casp6//Ccdc66//Cdh4//Cdk5r1//Chn1//Cobl//Dclk1//Dcx//Ddr1//Dlg4//Draxin//Elavl4//Epha7//Ext1//Farp1//Fgfr2//Fig4//Flrt1//Fyn//Fzd3//Gabrb3//Gdnf//Gfra1//Gnat1//Gngt1//Gpm6b//Grm7//Grxcr1//Hes1//Htt//Igf1r//Kif20b//Kif3a//L1cam//Lhx6//Lhx8//Lmtk2//Lrtm2//Map2//Map2k1//Mapt//Matn2//Micall1//Myh10//Nanos1//Ncam1//Nck2//Ndnf…
GO:0048729	tissue_morphogenesis	Biological Process	91	645	1384	31864	2.96567e-23	2.59628e-21	22.5279	3.24822	0.0657514	Adarb1//Ankrd1//Bcl2//Bmp4//Bmp5//Bmp7//Casp8//Cobl//Ddr1//Dkk1//Dlg1//Dll1//Epha7//Ext1//Fgf7//Fgfr2//Foxa1//Foxf2//Foxn1//Foxq1//Frs2//Fzd3//Gcnt4//Gdnf//Gna13//Gpc3//Grhl2//Hbegf//Hes1//Hmga2//Hnf1b//Hoxa5//Hoxb2//Hoxb4//Htt//Ift122//Igf1r//Kif20b//Kif3a//Kras//Krt6b//Mdm2//Mmp12//Msn//Msx2//Mthfd1//Mtss1//Mycn//Myf5//Myf6//Ngfr//Nodal//Nphp3//Nrp1//Nrp2//Osr1//Pafah1b1//Pak1//Pcdh8//Pfn1//Pgr…
GO:0001501	skeletal_system_development	Biological Process	79	507	1384	31864	4.67693e-23	4.04321e-21	22.33	3.58743	0.0570809	Acp2//Asxl2//Bgn//Bmp4//Bmp5//Bmp7//Bmpr1b//Cadm1//Cer1//Chst11//Col13a1//Cytl1//Dlg1//Etl4//Ext1//Fgf4//Fgfr2//Fgfrl1//Frem1//Grhl2//Has2//Hoxa5//Hoxa9//Hoxb2//Hoxb4//Hoxb9//Hoxc4//Hoxc8//Hoxc9//Idua//Insig2//Lgals3//Mapk11//Mbtd1//Mbtps2//Msx2//Mycn//Myf5//Nab1//Nab2//Nodal//Opa3//Osr1//P2rx7//Pafah1b1//Papss2//Pitx2//Prrx1//Prrx2//Rab23//Rara//Rassf2//Rdh10//Ripply2//Rspo2//Runx1//Runx3//Schip…
GO:0009790	embryo_development	Biological Process	136	1253	1384	31864	5.07271e-23	4.33122e-21	22.2948	2.49892	0.0982659	Acsl4//Adcy9//Asxl2//Atm//Atp11a//Bcl2l11//Bcr//Bmp4//Bmp5//Bmp7//Casp8//Cdc73//Cdk5r1//Celf4//Cer1//Chst11//Cks2//Cobl//Col13a1//Ctr9//Cul3//Dkk1//Dlg1//Dll1//Dlx4//E2f8//Ece1//Epas1//Etl4//Ext1//Fgf4//Fgfr2//Foxa1//Foxf2//Foxp2//Frs2//Fzd3//Gdnf//Gna13//Gpc3//Grhl2//Hbegf//Hes1//Hnf1b//Hopx//Hoxa5//Hoxa9//Hoxb2//Hoxb4//Hoxb9//Hoxc4//Hoxc9//Htt//Ift122//Igf2//Insig2//Kif20b//Kif3a//Klf2//Lims1//…
GO:0006928	movement_of_cell_or_subcellular_component	Biological Process	152	1494	1384	31864	7.75048e-23	6.53686e-21	22.1107	2.34238	0.109827	Ackr4//Amotl1//Ank2//Ap3s2//Arl8a//Ascl1//Atrn//Barhl2//Bdnf//Bin2//Bmp7//Bmpr1b//Cadm1//Cd2ap//Cd99l2//Cdh4//Cdk5r1//Cend1//Cer1//Chn1//Clip3//Cul3//Cxcl1//Cxcl15//Cxcl5//Dclk1//Dcx//Ddr1//Dock1//Draxin//Egr3//Emp2//Emx2//Epha7//Erg//Ext1//Fermt1//Flot2//Fmn2//Foxn1//Fyco1//Fyn//Fzd3//Gdnf//Gfra1//Gpc3//Gpd1l//Gpr183//Hbegf//Hes1//Hoxa5//Hoxb9//Hrh1//Htt//Ift122//Itga11//Itga3//Itga9//Itgam//Jam…
GO:0009967	positive_regulation_of_signal_transduction	Biological Process	154	1537	1384	31864	1.80515e-22	1.50415e-20	21.7435	2.30681	0.111272	3425401B19Rik//Acta2//Adra1b//Ago3//Alk//Alox8//Ankrd1//Ascl1//Asxl2//Atm//Bcl2l11//Bdnf//Bmp4//Bmp5//Bmp7//Bmpr1b//C5ar2//Camta1//Casp2//Casp8//Cat//Cav1//Cav2//Cd27//Cd28//Cd4//Cd84//Cdc73//Ceacam1//Cradd//Crh//Ctns//Cxcl5//Ddx60//Dkk1//Dlg4//Dll1//Dok5//Ece1//Edaradd//Eif2a//Emp2//F3//Fermt1//Fgf23//Fgf4//Fgfr2//Flt4//Foxa1//Frmd7//Frs2//Fyn//Gid8//Gm5127//Gpc3//Gpr183//Gprc5b//Havcr2//Hbegf//…
GO:1902531	regulation_of_intracellular_signal_transduction	Biological Process	158	1614	1384	31864	5.01617e-22	4.12998e-20	21.2996	2.25381	0.114162	3425401B19Rik//Acta2//Adra1b//Ago3//Alk//Ankrd1//Arhgdib//Atm//Bcl2//Bcl2l11//Bcr//Bmp4//Bmp7//C5ar2//Camta1//Casp8//Cat//Cav1//Cav2//Cd27//Cd28//Cd2ap//Cd4//Cd84//Ceacam1//Chek2//Chn1//Creb3l1//Crh//Cry1//Ctns//Cul3//Cyth3//Ddx60//Deptor//Dgkg//Dkk1//Dlg1//Dmd//Dok5//Ece1//Edaradd//Epha7//Ezr//F3//Fgf23//Fgf4//Fgfr2//Flt4//Foxo1//Frmd7//Frs2//Fyn//Gm5127//Gpd1l//Gpr183//Gprc5b//Havcr2//Hbegf//Ht…
GO:0060322	head_development	Biological Process	95	722	1384	31864	5.08218e-22	4.1351e-20	21.2939	3.02936	0.0686416	Alk//Ascl1//Atm//Atrn//Atxn1//Bcl2//Bcr//Bmp4//Bmp5//Bmp7//Cdk5r1//Cend1//Ctns//Dclk1//Dcx//Dkk1//Dll1//Draxin//Elavl4//Emx2//Epha7//Ext1//Fgfr2//Foxp2//Frs2//Fyn//Fzd3//Gabrb3//Grhl2//Hes1//Hmga2//Hnf1b//Hook3//Hoxb2//Htt//Igf1r//Itgam//Kif1a//Kif3a//Kras//Lhx6//Lhx8//Mafb//Map2k1//Meis2//Mettl3//Myh10//Nanos1//Ncam1//Ndnf//Neurod2//Nodal//Nr4a2//Nrp1//Nrp2//Nrxn1//Olig2//Otx1//Pafah1b1//Pak1//P…
GO:0008284	positive_regulation_of_cell_population_proliferation	Biological Process	116	1004	1384	31864	6.55352e-22	5.27025e-20	21.1835	2.66004	0.083815	Arg1//Ascl1//Atxn1//Azin1//Bcl2//Bmp4//Bmp5//C5ar2//Cav1//Cav2//Ccpg1//Cd274//Cd28//Cd4//Cdc7//Ceacam1//Clec7a//Cnbp//Cnot7//Crh//Cxcl1//Dlg1//Dll1//Egr3//Emp2//F3//Fbrs//Fgf23//Fgf4//Fgf7//Fgfr2//Flt4//Foxp2//Frs2//Ftmt//Fzd3//Fzd7//Gdnf//Gid8//Gnai3//Gpr183//Has2//Havcr2//Hbegf//Hck//Hes1//Hmga2//Igf1r//Igf2//Il7//Insr//Irs1//Kif20b//Kif3a//Kras//Lgals3//Mdm2//Meis2//Mmp12//Mtor//Mycn//Ncam1//N…
GO:0045597	positive_regulation_of_cell_differentiation	Biological Process	112	955	1384	31864	1.07239e-21	8.52489e-20	20.9696	2.70009	0.0809249	Alox8//Ankrd27//Ascl1//Asxl2//Atp11a//Atxn1//Bcl2//Bdnf//Bmp4//Bmp7//Bmpr1b//Brinp1//Brinp2//Brinp3//Btg1//Casp8//Cbfb//Ccdc3//Cd27//Cd4//Cdh4//Ceacam1//Crebl2//Dcx//Dkk1//Dmd//Dock1//Egr3//Evi2b//Fbxo31//Foxa1//Foxn1//Fzd3//Gdnf//Golga4//Gpr68//Gprc5b//Has2//Hes1//Hif1an//Hopx//Hoxa5//Hoxb4//Igfbp3//Il7//Irf1//Itgam//L1cam//Lims1//Lmo3//Map2k1//Mapt//Mdm2//Msx2//Mtor//Myadm//Myf5//Myf6//Napepld/…
GO:0002009	morphogenesis_of_an_epithelium	Biological Process	79	536	1384	31864	1.62457e-21	1.27649e-19	20.7893	3.39333	0.0570809	Bcl2//Bmp4//Bmp5//Bmp7//Casp8//Cobl//Ddr1//Dlg1//Dll1//Epha7//Ext1//Fgf7//Fgfr2//Foxa1//Foxf2//Foxn1//Foxq1//Frs2//Fzd3//Gdnf//Gna13//Gpc3//Grhl2//Hbegf//Hes1//Hmga2//Hnf1b//Hoxa5//Hoxb2//Hoxb4//Htt//Ift122//Igf1r//Kif20b//Kif3a//Kras//Krt6b//Mmp12//Msn//Msx2//Mthfd1//Mtss1//Mycn//Ngfr//Nodal//Nphp3//Nrp1//Osr1//Pafah1b1//Pak1//Pcdh8//Pfn1//Pgr//Pitx2//Ppp3r1//Rab23//Rara//Rdh10//Rspo2//Runx1//Ru…
GO:0007165	signal_transduction	Biological Process	375	5457	1384	31864	1.64268e-21	1.27649e-19	20.7844	1.58213	0.270954	4921509C19Rik//Ackr4//Adcy1//Adcy6//Adcy9//Adra1b//Alk//Alox8//Amotl1//Ank2//Ankrd1//Arhgdib//Arhgef9//Asb13//Asb7//Ascl1//Atm//Atxn1//Bcl2//Bcl2l11//Bcr//Bdnf//Bmp4//Bmp5//Bmp7//Bmpr1b//C130060K24Rik//C5ar2//Cacnb4//Calca//Calcoco1//Camk2a//Cap2//Casp2//Casp8//Casp8ap2//Cav1//Cav2//Ccdc68//Cd160//Cd19//Cd27//Cd274//Cd28//Cd4//Cdc42bpg//Cdc42ep4//Cdc73//Cdh6//Cdk5r1//Cds2//Ceacam1//Cer1//Chek2//C…
GO:0010941	regulation_of_cell_death	Biological Process	162	1700	1384	31864	2.17878e-21	1.67427e-19	20.6618	2.19397	0.117052	Ank2//Ankrd1//Ankrd13c//Arg1//Asah1//Asah2//Ascl1//Atm//Bcl2//Bcl2l11//Bdnf//Bmp4//Bmp7//Bmpr1b//Bnc2//Btg1//Camk1d//Camk2a//Casp2//Casp6//Casp8//Cat//Cav1//Cd160//Cd27//Cd274//Cdc73//Cdk5r1//Ceacam1//Chek2//Chst11//Clec7a//Clip3//Cradd//Creb3l1//Crh//Ctla4//Cxcl1//Deptor//Dkk1//Dll1//Draxin//Egr3//Epha7//Evi2b//Fgf4//Fgfr2//Flt4//Fmn2//Folh1//Foxa1//Foxo1//Foxq1//Frs2//Fyn//Fzd3//Gabrb3//Gcm2//G…
GO:0035239	tube_morphogenesis	Biological Process	96	753	1384	31864	2.95232e-21	2.24376e-19	20.5298	2.93522	0.0693642	Amotl1//Angptl7//Bcl2//Bcl2l11//Bmp4//Bmp5//Bmp7//Casp8//Cav1//Cobl//Ddr1//Dlg1//Dll1//E2f8//Egr3//Emx2//Epas1//Epha7//Ext1//Fgfr2//Flt4//Foxa1//Foxn1//Fzd3//Gdnf//Gna13//Gpc3//Grhl2//Has2//Hbegf//Hes1//Hmga2//Hnf1b//Hoxa5//Ift122//Kif20b//Kif3a//Kras//Meox2//Msx2//Mthfd1//Mtss1//Mycn//Ndnf//Nodal//Nphp3//Nrp1//Nrp2//Nrxn1//Nrxn3//Osr1//Pak1//Pdcd6//Pfn1//Pgr//Pitx2//Ppp3r1//Prrx1//Prrx2//Rab23//…
GO:0043067	regulation_of_programmed_cell_death	Biological Process	151	1538	1384	31864	3.46203e-21	2.60254e-19	20.4607	2.2604	0.109104	Ank2//Ankrd1//Ankrd13c//Arg1//Asah1//Asah2//Ascl1//Atm//Bcl2//Bcl2l11//Bdnf//Bmp4//Bmp7//Bmpr1b//Bnc2//Btg1//Camk1d//Camk2a//Casp2//Casp6//Casp8//Cat//Cav1//Cd160//Cd27//Cd274//Cdc73//Cdk5r1//Ceacam1//Chek2//Chst11//Clec7a//Clip3//Cradd//Creb3l1//Ctla4//Cxcl1//Deptor//Dkk1//Dll1//Draxin//Egr3//Epha7//Evi2b//Fgf4//Fgfr2//Flt4//Fmn2//Folh1//Foxa1//Foxo1//Foxq1//Frs2//Fyn//Fzd3//Gabrb3//Gcm2//Gdnf//…
GO:0051246	regulation_of_protein_metabolic_process	Biological Process	222	2692	1384	31864	3.90248e-21	2.9021e-19	20.4087	1.89864	0.160405	Adarb1//Ago3//Alk//Arih1//Asxl2//Atm//Azin1//Barhl2//Bcl2//Bcl2l11//Bdnf//Bmp4//Bmp5//Bmp7//Bmpr1b//Camta1//Casp2//Casp8//Casp8ap2//Cav1//Cav2//Cd27//Cd4//Cd84//Cdc25b//Cdk5r1//Ceacam1//Chek2//Cks2//Clip3//Cnbp//Cnot7//Cpeb1//Cradd//Crebl2//Crh//Cry1//Csn2//Ctdsp2//Ctr9//Cul3//Dcun1d2//Denr//Deptor//Dkk1//Dlg1//Dlg4//Dmd//Dph6//Dph7//Eif2a//Eif4e//Eif4ebp2//Eif5//Elavl4//Emp2//Enpp1//Ensa//Epas1/…
GO:0007420	brain_development	Biological Process	89	667	1384	31864	4.1839e-21	3.07828e-19	20.3784	3.07205	0.0643064	Alk//Ascl1//Atm//Atrn//Atxn1//Bcl2//Bcr//Bmp4//Bmp5//Bmp7//Cdk5r1//Cend1//Ctns//Dclk1//Dcx//Dkk1//Dll1//Draxin//Elavl4//Emx2//Epha7//Ext1//Fgfr2//Foxp2//Frs2//Fyn//Fzd3//Gabrb3//Grhl2//Hes1//Hmga2//Hnf1b//Hook3//Hoxb2//Htt//Igf1r//Itgam//Kif1a//Kif3a//Kras//Lhx6//Lhx8//Mafb//Map2k1//Meis2//Mettl3//Myh10//Nanos1//Ncam1//Ndnf//Neurod2//Nodal//Nr4a2//Nrp1//Nrp2//Nrxn1//Olig2//Otx1//Pafah1b1//Pak1//P…
GO:0006793	phosphorus_metabolic_process	Biological Process	163	1729	1384	31864	4.77682e-21	3.47753e-19	20.3209	2.17049	0.117775	4921509C19Rik//Abcd1//Acadsb//Acot2//Acot3//Acot4//Acp2//Acsl4//Acsm5//Acss1//Adck1//Adcy1//Adcy6//Adcy9//Agpat3//Alk//Alox8//Atm//Bcl2//Bcr//Bmp4//Bmpr1b//Cacnb4//Camk1d//Camk2a//Cdc25b//Cdc42bpg//Cdc7//Cdk5r1//Cds2//Chek2//Clk2//Cmah//Cmas//Cmpk1//Cry1//Ctdsp2//Dcakd//Dck//Dclk1//Dctd//Ddr1//Dgkg//Eif2a//Enpp1//Epha7//Extl2//Fam126b//Fgf7//Fgfr2//Fgfrl1//Fig4//Flt4//Foxk1//Foxk2//Fyn//Gm14151//…
GO:0040011	locomotion	Biological Process	133	1279	1384	31864	7.17604e-21	5.16974e-19	20.1441	2.39412	0.0960983	Ackr4//Amotl1//Ascl1//Atrn//Barhl2//Bdnf//Bin2//Bmp4//Bmp7//Bmpr1b//C5ar2//Cadm1//Cd2ap//Cd99l2//Cdh4//Cdk5r1//Cend1//Cer1//Chn1//Cmtm8//Cul3//Cxcl1//Cxcl15//Cxcl5//Dclk1//Dcx//Ddr1//Dock1//Draxin//Egr3//Emp2//Emx2//Epha7//Erg//Ext1//Fermt1//Fgf7//Foxn1//Fyn//Fzd3//Gdnf//Gfra1//Gpc3//Gpr183//Hbegf//Hes1//Hoxa5//Hoxb9//Hrh1//Itga11//Itga3//Itga9//Itgam//Jam2//Kank2//L1cam//Lcp1//Lgals12//Lgals3//L…
GO:0007610	behavior	Biological Process	92	714	1384	31864	9.93422e-21	7.083e-19	20.0029	2.96656	0.066474	Adarb1//Adcy1//Adra1b//Alk//Atxn1//Bbip1//Bcl2//Bdnf//Brinp1//Cacnb4//Calca//Cend1//Chrnb4//Chst10//Crh//Ctns//Ddo//Dkk1//Dlg4//Dmrta1//Eif4e//Eif4ebp2//Elavl4//Ext1//Fgf14//Fig4//Foxp2//Gabrb3//Gabrg2//Gcnt4//Glra1//Gprc5b//Gria1//Grid1//Grm7//Homer1//Hrh1//Htt//Idua//Igf2//Itga3//Kcnip3//Kras//Lhx8//Mapk10//Mapt//Mbd2//Meis2//Mtor//Ncam1//Ncoa2//Neto1//Neurod2//Nptx2//Npy//Npy1r//Nr4a2//Nrxn1//…
GO:0006796	phosphate-containing_compound_metabolic_process	Biological Process	160	1707	1384	31864	2.02869e-20	1.43168e-18	19.6928	2.158	0.115607	4921509C19Rik//Abcd1//Acadsb//Acot2//Acot3//Acot4//Acp2//Acsl4//Acsm5//Acss1//Adck1//Adcy1//Adcy6//Adcy9//Agpat3//Alk//Alox8//Atm//Bcl2//Bcr//Bmp4//Bmpr1b//Cacnb4//Camk1d//Camk2a//Cdc25b//Cdc42bpg//Cdc7//Cdk5r1//Cds2//Chek2//Clk2//Cmpk1//Cry1//Ctdsp2//Dcakd//Dck//Dclk1//Dctd//Ddr1//Dgkg//Eif2a//Enpp1//Epha7//Fam126b//Fgf7//Fgfr2//Fgfrl1//Fig4//Flt4//Foxk1//Foxk2//Fyn//Gm14151//Gnai3//Gpd1l//Grk4/…
GO:0044093	positive_regulation_of_molecular_function	Biological Process	151	1571	1384	31864	2.59991e-20	1.81626e-18	19.585	2.21292	0.109104	Adcy1//Alk//Ank2//Bcl2//Bcl2l11//Bcr//Bdnf//Bmp4//Bmpr1b//Btg1//Cacnb4//Camk1d//Camk2a//Casp2//Casp8//Casp8ap2//Cat//Cav1//Cav2//Cd19//Cd4//Cd84//Cdc25b//Cdk5r1//Ceacam1//Chn1//Cks2//Cradd//Cytl1//Dcun1d2//Ddr1//Ddx11//Dkk1//Dlg1//Dlg4//Dmd//Ehd3//Eif5//Elmod1//Elmod2//Emp2//Epha7//F3//Fgf14//Fgf23//Fgfr2//Flot2//Flt4//Foxa1//Frs2//Ftmt//Fyn//Gdnf//Gna13//Gnai3//Gnat1//Gprc5b//Grhl2//Gtf2b//Gtf2h…
GO:0048598	embryonic_morphogenesis	Biological Process	86	649	1384	31864	3.10778e-20	2.14934e-18	19.5075	3.05083	0.0621387	Asxl2//Bcl2l11//Bcr//Bmp4//Bmp5//Bmp7//Casp8//Cdc73//Cer1//Chst11//Cobl//Ctr9//Cul3//Dkk1//Dlg1//Dll1//Ece1//Ext1//Fgf4//Fgfr2//Foxf2//Frs2//Fzd3//Gdnf//Gpc3//Grhl2//Hes1//Hnf1b//Hoxa5//Hoxa9//Hoxb2//Hoxb4//Hoxb9//Hoxc4//Hoxc9//Htt//Ift122//Igf2//Insig2//Kif20b//Kif3a//Mafb//Msx2//Mthfd1//Mycn//Myf5//Nodal//Nphp3//Osr1//Otx1//Pbx2//Pcdh8//Pfn1//Pitx2//Pou3f4//Prrx1//Prrx2//Rab23//Rara//Rdh10//Rsp…
GO:0033036	macromolecule_localization	Biological Process	200	2369	1384	31864	3.78092e-20	2.58899e-18	19.4224	1.9437	0.144509	2610002M06Rik//Abcb1b//Abcd1//Acsl4//Adcy6//Aftph//Ank2//Ankrd13c//Ankrd27//Ano3//Ap1ar//Ap3s2//Arhgef9//Arl8a//Atg16l1//Atg9a//Atm//Atp11a//B4galnt1//Bbip1//Bcr//Bdnf//Bmp4//Bmp7//Camk2a//Cav1//Cbln4//Ccdc68//Cd4//Cds2//Ceacam1//Ceacam2//Cer1//Chml//Chst11//Clip3//Cnih3//Cog5//Cpeb1//Cplx3//Cry1//Ctns//Dlg1//Dlg4//Dmd//Ehd3//Emp2//Enpp1//Ezr//Fam126b//Fam47e//Fgf7//Flot2//Fmn2//Fyttd1//Gngt1//Go…
GO:0042981	regulation_of_apoptotic_process	Biological Process	146	1502	1384	31864	4.22065e-20	2.86176e-18	19.3746	2.23793	0.105491	Ank2//Ankrd1//Ankrd13c//Asah2//Ascl1//Atm//Bcl2//Bcl2l11//Bdnf//Bmp4//Bmp7//Bmpr1b//Bnc2//Btg1//Camk1d//Camk2a//Casp2//Casp6//Casp8//Cat//Cav1//Cd160//Cd27//Cd274//Cdc73//Cdk5r1//Ceacam1//Chek2//Chst11//Clip3//Cradd//Creb3l1//Ctla4//Deptor//Dkk1//Dll1//Draxin//Egr3//Epha7//Evi2b//Fgf4//Fgfr2//Flt4//Fmn2//Folh1//Foxa1//Foxo1//Foxq1//Frs2//Fyn//Fzd3//Gabrb3//Gcm2//Gdnf//Gnai3//Grm7//Hck//Higd1a//Hn…
GO:0000902	cell_morphogenesis	Biological Process	95	770	1384	31864	4.74463e-20	3.18581e-18	19.3238	2.84051	0.0686416	Adarb1//Adcy1//Ankrd27//Atrn//Bcl2//Bdnf//Bmp7//Bmpr1b//Cadm1//Camk2a//Cap2//Cdh12//Cdh20//Cdh4//Cdh6//Cdk5r1//Chn1//Cobl//Cul3//Dclk1//Dcx//Ddr1//Dkk1//Dlg4//Draxin//Elavl4//Epha7//Ext1//Farp1//Fgfr2//Flnb//Flrt1//Fyn//Fzd3//Fzd7//Gdnf//Gje1//Grhl2//Hes1//Idua//Igf1r//Jmjd1c//Kif20b//Klf2//L1cam//Lmtk2//Lrtm2//Map2//Map2k1//Mapt//Matn2//Myh10//Ncam1//Ngfr//Nkx2-9//Nodal//Nptn//Nr4a2//Nrk//Nrp1//…
GO:0019538	protein_metabolic_process	Biological Process	277	3724	1384	31864	5.27057e-20	3.50493e-18	19.2781	1.71251	0.200145	4921509C19Rik//Acp2//Acr//Adam12//Adamts10//Adamts14//Adamts17//Adck1//Agbl3//Alg1//Alg11//Alg12//Alg6//Alk//Arid4a//Arih1//Art1//Atg16l1//Atm//B3galt1//B3galt2//B3galt6//B3gnt9//Bcl2//Bcr//Bend3//Bgn//Bmp4//Bmpr1b//Brpf3//Btg1//Camk1d//Camk2a//Casp2//Casp6//Casp8//Cat//Cbfb//Ccdc115//Cd2ap//Cdc25b//Cdc42bpg//Cdc7//Cdc73//Cdk5r1//Ceacam1//Chek2//Chml//Chst10//Chst11//Chst3//Clip3//Clk2//Cox10//Cp…
GO:0044267	cellular_protein_metabolic_process	Biological Process	241	3093	1384	31864	8.71902e-20	5.74293e-18	19.0595	1.79391	0.174133	4921509C19Rik//Acp2//Acr//Adck1//Agbl3//Alg1//Alg11//Alg12//Alg6//Alk//Arid4a//Arih1//Art1//Atg16l1//Atm//B3galt1//B3galt2//B3galt6//B3gnt9//Bcl2//Bcr//Bend3//Bgn//Bmp4//Bmpr1b//Brpf3//Btg1//Camk1d//Camk2a//Casp8//Cbfb//Ccdc115//Cd2ap//Cdc25b//Cdc42bpg//Cdc7//Cdc73//Cdk5r1//Chek2//Chml//Clip3//Clk2//Cox10//Cpeb1//Cry1//Ctdsp2//Ctr9//Cul3//Dclk1//Dcun1d2//Ddi2//Ddr1//Denr//Desi2//Dph6//Dph7//Eif2a…
GO:0007389	pattern_specification_process	Biological Process	70	464	1384	31864	9.07051e-20	5.91808e-18	19.0424	3.47332	0.050578	Ascl1//Atm//Bmp4//Bmp5//Bmp7//Bmpr1b//Cer1//Cobl//Dbx1//Dkk1//Dll1//Emx2//Ext1//Fgfr2//Foxa1//Frs2//Gpc3//Hes1//Hnf1b//Hoxa5//Hoxa9//Hoxb2//Hoxb4//Hoxb9//Hoxc13//Hoxc4//Hoxc8//Hoxc9//Htt//Ift122//Itgam//Kif3a//Mafb//Meis2//Meox2//Mmp21//Msx2//Mtf2//Myf5//Myf6//Nodal//Nphp3//Nrp1//Nrp2//Osr1//Otx1//Pbx2//Pcdh8//Pgap1//Pitx2//Rab23//Rfx3//Ripply2//Rnf220//Sfrp1//Shroom3//Sim2//Six1//Six3//Smo//Sox1…
GO:0009968	negative_regulation_of_signal_transduction	Biological Process	128	1245	1384	31864	1.07083e-19	6.92134e-18	18.9703	2.36704	0.0924855	Adra1b//Arg1//Asah2//Atm//Atxn1//Bcl2//Bdnf//Bmp4//Bmp5//Bmp7//Casp8//Cav1//Cav2//Ccdc3//Cd160//Cd2ap//Ceacam1//Celf4//Cer1//Chek2//Chst11//Cnot7//Creb3l1//Cry1//Cul3//Deptor//Dgkg//Dkk1//Dlg1//Dll1//Dmd//Draxin//Eid2//Enpp1//Ezr//Fermt1//Fgfrl1//Foxo1//Fyn//Gdnf//Gnai3//Gpc3//Gpd1l//Grk4//Gtf2h2//Hif1an//Higd1a//Hmga2//Htt//Ier3//Ift122//Igf1r//Il7//Insig2//Irf1//Irs1//Itga3//Kank2//Lgals3//Map2…
GO:0045596	negative_regulation_of_cell_differentiation	Biological Process	91	727	1384	31864	1.14385e-19	7.32488e-18	18.9416	2.88185	0.0657514	Ap1ar//Ascl1//Bdnf//Bmp4//Bmp7//Brinp1//Cav1//Cbfb//Cdc73//Cdk5r1//Ceacam1//Ctla4//Ctr9//Dkk1//Dll1//Draxin//Eif4e//Enpp1//Epha7//Fgf23//Foxa1//Foxo1//Frs2//Fzd7//Gpr68//Grhl2//Hes1//Hmga2//Hook3//Hopx//Hoxa5//Hoxa9//Ifrd1//Igf2//Irf1//Kras//Mafb//Map2//Meis2//Mstn//Msx2//Mycn//Nfkbia//Nodal//Nphp3//Nrp1//Olig2//Osr1//Pak1//Pdcd4//Pou4f2//Prdm16//Prdm6//Prtg//Rara//Rgs2//Rgs4//Rora//Rorb//Runx1//…
GO:0050790	regulation_of_catalytic_activity	Biological Process	195	2319	1384	31864	1.87633e-19	1.19052e-17	18.7267	1.93597	0.140896	Acr//Adarb1//Adcy1//Alk//Ankrd27//Arhgdib//Arhgef9//Azin1//Bcl2//Bcl2l11//Bcr//Bmp4//Bmp7//Bmpr1b//Btg1//Calca//Camk2a//Cap2//Casp2//Casp8//Casp8ap2//Cav1//Cav2//Ccpg1//Cd19//Cd27//Cd4//Cdc25b//Cdk5r1//Ceacam1//Chml//Chn1//Cks2//Cradd//Csn2//Cyth3//Dcun1d2//Ddr1//Ddx11//Depdc1a//Deptor//Dkk1//Dlg1//Dlg4//Dnaja2//Dock1//Eif5//Elfn1//Elmod1//Elmod2//Emp2//Ensa//Epha7//Etl4//F3//Farp1//Fgf23//Fgfr2/…
GO:0006820	anion_transport	Biological Process	177	2022	1384	31864	1.99244e-19	1.2527e-17	18.7006	2.01538	0.12789	2610002M06Rik//Abcb1b//Abcd1//Acsl4//Aftph//Ank2//Ankrd27//Ano3//Ap3s2//Arl8a//Atg16l1//Atg9a//Atp11a//Bcr//Bdnf//Cacnb4//Cav1//Cbln4//Ceacam1//Ceacam2//Chml//Cldn17//Clip3//Cog5//Cpeb1//Cplx3//Ctns//Dio2//Ehd3//Enpp1//Ezr//Fmn2//Fyttd1//Gabra2//Gabrb3//Gabrg2//Gabrq//Glra1//Glra2//Golga4//Gpm6b//Gulp1//Hnf1b//Hook3//Htt//Ift122//Igf2bp2//Ildr2//Irs1//Kcnip3//Kif1a//Kif3a//Kpna3//Kpnb1//Lin7a//Lm…
GO:0043269	regulation_of_ion_transport	Biological Process	137	1390	1384	31864	2.03351e-19	1.26701e-17	18.6918	2.26919	0.0989884	Acsl4//Ank2//Ankrd1//Arg1//Azin1//Bcl2//Bmp4//Cacna2d2//Cacnb4//Camk2a//Cav1//Cd19//Cd2ap//Cd4//Cd84//Cdk5r1//Clip3//Cnih3//Crebl2//Crh//Cry1//Cxcl1//Dlg1//Dlg4//Dmd//Ehd3//Enpp1//Ensa//Ezr//Fermt1//Fgf11//Fgf14//Fgf23//Fhl1//Fyn//Gabbr1//Galr1//Gdnf//Gpc3//Gpd1l//Gpm6b//Gpr68//Grm7//Hes1//Hmga2//Homer1//Hpca//Hspa2//Htt//Idua//Ifngr1//Igfbp3//Inhbb//Insr//Irs1//Itgam//Kcna2//Kcna7//Kcnc1//Kcng3/…
GO:0051247	positive_regulation_of_protein_metabolic_process	Biological Process	147	1546	1384	31864	2.33432e-19	1.44144e-17	18.6318	2.18913	0.106214	Alk//Arih1//Asxl2//Atm//Barhl2//Bcl2//Bcl2l11//Bdnf//Bmp4//Bmp5//Bmp7//Bmpr1b//Camta1//Casp2//Casp8//Casp8ap2//Cav1//Cav2//Cd4//Cdc25b//Cdk5r1//Ceacam1//Chek2//Cks2//Clip3//Cnbp//Cpeb1//Cradd//Crebl2//Crh//Cry1//Ctr9//Cul3//Dcun1d2//Dkk1//Dlg1//Dlg4//Emp2//Epha7//Ezr//F3//Fam107a//Fam47e//Fbxl5//Fgf23//Fgf4//Fgf7//Flt4//Foxo1//Frs2//Fyn//Gdnf//Gfra1//Gfra2//Gpc3//Gprc5b//Hbegf//Hes1//Higd1a//Hspa…
GO:0032268	regulation_of_cellular_protein_metabolic_process	Biological Process	206	2517	1384	31864	3.25133e-19	1.98993e-17	18.4879	1.88429	0.148844	Adarb1//Ago3//Alk//Arih1//Asxl2//Atm//Barhl2//Bcl2//Bcl2l11//Bdnf//Bmp4//Bmp5//Bmp7//Bmpr1b//Camta1//Casp2//Casp8//Casp8ap2//Cav1//Cav2//Cd27//Cd4//Cdc25b//Cdk5r1//Ceacam1//Chek2//Cks2//Clip3//Cnbp//Cnot7//Cpeb1//Cradd//Crebl2//Crh//Cry1//Csn2//Ctdsp2//Ctr9//Cul3//Dcun1d2//Denr//Deptor//Dkk1//Dlg1//Dlg4//Dmd//Dph6//Dph7//Eif2a//Eif4e//Eif4ebp2//Eif5//Elavl4//Emp2//Enpp1//Ensa//Epas1//Epha7//Exosc…
GO:0009792	embryo_development_ending_in_birth_or_egg_hatching	Biological Process	100	864	1384	31864	4.57057e-19	2.77281e-17	18.34	2.66471	0.0722543	Acsl4//Adcy9//Asxl2//Atm//Atp11a//Bcl2l11//Bmp4//Bmp5//Bmp7//Casp8//Cdk5r1//Celf4//Chst11//Cobl//Ctr9//Cul3//Dkk1//Dlg1//Dll1//E2f8//Ece1//Epas1//Etl4//Ext1//Fgfr2//Foxa1//Fzd3//Gna13//Grhl2//Hbegf//Hes1//Hnf1b//Hopx//Hoxa5//Hoxa9//Hoxb2//Hoxb4//Hoxb9//Hoxc4//Hoxc9//Htt//Ift122//Igf2//Kif20b//Kif3a//Klf2//Lims1//Map2k1//Mbtd1//Meox2//Mthfd1//Mtss1//Mycn//Myf5//Myf6//Myh10//Nodal//Osr1//Pcdh8//Pdc…
GO:0120035	regulation_of_plasma_membrane_bounded_cell_projection_organization	Biological Process	90	737	1384	31864	9.2603e-19	5.56906e-17	18.0334	2.81151	0.0650289	Adcy6//Alk//Ankrd1//Ankrd27//Bdnf//Bmp4//Bmp5//Bmp7//Camk1d//Cav1//Cdc42ep4//Cdh4//Cdk5r1//Chn1//Cobl//Cpeb1//Cxcl5//Dcx//Dgkg//Dkk1//Dmd//Draxin//Elavl4//Epha7//Ezr//Fbxo31//Fig4//Frmd7//Fyn//Gm14137//Golga4//Gprc5b//Hes1//Homer1//Htt//Ifrd1//Igf1r//Itga3//Kif1a//Kif3c//L1cam//Map2//Map2k1//Mapt//Mcidas//Mdm2//Mstn//Mtor//Ndnf//Ngfr//Nrp1//Nrxn1//Omg//P2rx7//Pafah1b1//Pak1//Pfn1//Pmp22//Pou3f2//…
GO:0007423	sensory_organ_development	Biological Process	82	634	1384	31864	1.07017e-18	6.38044e-17	17.9705	2.97775	0.0592486	Angptl7//Ascl1//Bcl2//Bcl2l11//Bcr//Bdnf//Bmp4//Bmp5//Bmp7//Bmpr1b//Bnc2//Ccdc66//Ctns//Cytl1//Dcx//Ddr1//Dlg1//Dll1//Ece1//Fgfr2//Foxf2//Foxp2//Frs2//Fzd3//Gabrb3//Gje1//Gnat1//Gngt1//Grhl2//Grxcr1//Hes1//Hoxc13//Hpca//Ift122//Inhbb//Insig2//Kif3a//Lin7a//Maf//Mafb//Mdm1//Meis2//Mitf//Mpv17//Myf5//Myh10//Nrp1//Osr1//Otx1//Pafah1b1//Pbx2//Pitx2//Pou3f4//Pou4f2//Prdm16//Prkci//Prrx1//Prrx2//Rab11f…
GO:0043009	chordate_embryonic_development	Biological Process	98	848	1384	31864	1.16414e-18	6.88136e-17	17.934	2.66069	0.0708092	Adcy9//Asxl2//Atm//Atp11a//Bcl2l11//Bmp4//Bmp5//Bmp7//Casp8//Celf4//Chst11//Cobl//Ctr9//Cul3//Dkk1//Dlg1//Dll1//E2f8//Ece1//Epas1//Etl4//Ext1//Fgfr2//Foxa1//Fzd3//Gna13//Grhl2//Hbegf//Hes1//Hnf1b//Hopx//Hoxa5//Hoxa9//Hoxb2//Hoxb4//Hoxb9//Hoxc4//Hoxc9//Htt//Ift122//Igf2//Kif20b//Kif3a//Klf2//Lims1//Map2k1//Mbtd1//Meox2//Mthfd1//Mtss1//Mycn//Myf5//Myf6//Myh10//Nodal//Osr1//Pcdh8//Pdcd6//Pfn1//Pitpn…
GO:0031344	regulation_of_cell_projection_organization	Biological Process	91	755	1384	31864	1.39028e-18	8.14843e-17	17.8569	2.77497	0.0657514	Adcy6//Alk//Ankrd1//Ankrd27//Bdnf//Bmp4//Bmp5//Bmp7//Camk1d//Cav1//Cdc42ep4//Cdh4//Cdk5r1//Chn1//Cobl//Cpeb1//Cxcl5//Dcx//Dgkg//Dkk1//Dlg4//Dmd//Draxin//Elavl4//Epha7//Ezr//Fbxo31//Fig4//Frmd7//Fyn//Gm14137//Golga4//Gprc5b//Hes1//Homer1//Htt//Ifrd1//Igf1r//Itga3//Kif1a//Kif3c//L1cam//Map2//Map2k1//Mapt//Mcidas//Mdm2//Mstn//Mtor//Ndnf//Ngfr//Nrp1//Nrxn1//Omg//P2rx7//Pafah1b1//Pak1//Pfn1//Pmp22//Po…
GO:0010975	regulation_of_neuron_projection_development	Biological Process	75	551	1384	31864	1.84229e-18	1.0707e-16	17.7346	3.13382	0.0541908	Adcy6//Alk//Ankrd1//Ankrd27//Bdnf//Bmp4//Bmp5//Bmp7//Camk1d//Cdh4//Cdk5r1//Chn1//Cobl//Cpeb1//Cxcl5//Dcx//Dgkg//Dkk1//Dmd//Draxin//Elavl4//Epha7//Fbxo31//Fig4//Frmd7//Fyn//Golga4//Gprc5b//Hes1//Ifrd1//Igf1r//Itga3//Kif1a//Kif3c//L1cam//Map2//Map2k1//Mapt//Mdm2//Mtor//Ndnf//Ngfr//Nrp1//Omg//Pafah1b1//Pak1//Pmp22//Pou3f2//Pou4f2//Ppfia2//Ppp1r9a//Prkci//Prrx1//Rapgef4//Rgs2//Rit2//Sarm1//Sema5a//Se…
GO:0016310	phosphorylation	Biological Process	102	910	1384	31864	1.93406e-18	1.11466e-16	17.7135	2.58061	0.0736994	4921509C19Rik//Adck1//Alk//Atm//Bcl2//Bcr//Bmp4//Bmpr1b//Camk1d//Camk2a//Cdc25b//Cdc42bpg//Cdc7//Cdk5r1//Chek2//Clk2//Cmpk1//Cry1//Dcakd//Dck//Dclk1//Ddr1//Dgkg//Eif2a//Epha7//Fgfr2//Fgfrl1//Flt4//Foxk1//Foxk2//Fyn//Gm14151//Grk4//Gtf2h1//Hck//Hykk//Igf1r//Igfbp3//Insr//Lmtk2//Lmtk3//Lrguk//Map2k1//Map2k3//Mapk10//Mapk11//Mapk4//Mapk6//Mast3//Morc3//Mtor//Mylk4//Nek1//Nmrk1//Nrbp2//Nrk//Nrp1//Nrp…
GO:0016477	cell_migration	Biological Process	101	898	1384	31864	2.25914e-18	1.29126e-16	17.6461	2.58946	0.0729769	Ackr4//Amotl1//Ascl1//Atrn//Barhl2//Bin2//Cadm1//Cd2ap//Cd99l2//Cdk5r1//Cend1//Cer1//Cul3//Cxcl1//Cxcl15//Cxcl5//Dclk1//Dcx//Ddr1//Dock1//Egr3//Emp2//Emx2//Erg//Ext1//Fermt1//Foxn1//Fyn//Fzd3//Gdnf//Gfra1//Gpc3//Gpr183//Hbegf//Hes1//Hoxa5//Hoxb9//Hrh1//Itga11//Itga3//Itga9//Itgam//Jam2//Kank2//L1cam//Lcp1//Lgals12//Lgals3//Lhx6//Mapt//Matn2//Mmp12//Msn//Mstn//Msx2//Myh10//Nanos1//Nck2//Ndnf//Noda…
GO:0040008	regulation_of_growth	Biological Process	88	723	1384	31864	2.81728e-18	1.59707e-16	17.5502	2.80226	0.0635838	Acsl4//Alox8//Atrn//Barhl2//Bcl2//Bcl2l11//Bdnf//Bmp4//Cacna2d2//Cdc73//Cdh4//Cdk5r1//Creg1//Dcx//Ddr1//Dlg1//Dll1//Draxin//Enpp1//Epha7//Extl3//Ezr//Fam107a//Fgfr2//Fhl1//Flt4//Foxk1//Golga4//Gpc3//Hbegf//Hmga2//Hnf1b//Hopx//Ifrd1//Igf1r//Igf2//Igfbp3//Igsf11//Il7//Insr//Jarid2//L1cam//Map2//Mapk11//Mapt//Morf4l1//Morf4l2//Mstn//Mtor//Nanos1//Ncam1//Npy1r//Nrp1//Omg//Opa3//Pafah1b1//Pak1//Plcb1/…
GO:0035556	intracellular_signal_transduction	Biological Process	134	1390	1384	31864	3.3722e-18	1.89611e-16	17.4721	2.2195	0.0968208	4921509C19Rik//Ackr4//Adcy1//Adcy6//Adcy9//Amotl1//Ank2//Ankrd1//Arhgdib//Arhgef9//Asb13//Asb7//Atm//Bcl2//Bcl2l11//Bcr//Cap2//Casp2//Ccdc68//Cd160//Cdc42bpg//Cdc42ep4//Chek2//Chml//Chn1//Cradd//Dclk1//Dcx//Depdc1a//Deptor//Dgkg//Dmd//Dock1//Edaradd//Eif4ebp2//Ezr//Fbxo31//Fgf14//Fgf23//Fyn//Gm14137//Gm14151//Gna13//Htr5a//Ier3//Ift122//Igf1r//Irf1//Irgm2//Irs1//Itpr2//Kpnb1//Kras//Lcp1//Lgals12/…
GO:0003002	regionalization	Biological Process	58	358	1384	31864	4.53803e-18	2.53105e-16	17.3431	3.73	0.0419075	Ascl1//Atm//Bmp4//Bmpr1b//Cer1//Cobl//Dbx1//Dkk1//Dll1//Emx2//Ext1//Fgfr2//Foxa1//Frs2//Gpc3//Hes1//Hnf1b//Hoxa5//Hoxa9//Hoxb2//Hoxb4//Hoxb9//Hoxc13//Hoxc4//Hoxc8//Hoxc9//Htt//Ift122//Itgam//Kif3a//Mafb//Meox2//Msx2//Mtf2//Myf5//Myf6//Nodal//Nrp1//Nrp2//Osr1//Otx1//Pbx2//Pcdh8//Pgap1//Pitx2//Rab23//Ripply2//Rnf220//Sfrp1//Six3//Smo//Sox1//Srf//Tbr1//Tbx1//Tgfbr1//Vangl2//Xrcc2
GO:0060562	epithelial_tube_morphogenesis	Biological Process	60	381	1384	31864	4.8886e-18	2.70477e-16	17.3108	3.62569	0.0433526	Bcl2//Bmp4//Bmp5//Bmp7//Casp8//Cobl//Ddr1//Dlg1//Dll1//Epha7//Ext1//Fgfr2//Foxa1//Fzd3//Gdnf//Gna13//Gpc3//Grhl2//Hes1//Hmga2//Hnf1b//Hoxa5//Ift122//Kif20b//Kif3a//Kras//Msx2//Mthfd1//Mtss1//Mycn//Nodal//Nphp3//Nrp1//Osr1//Pak1//Pfn1//Pgr//Pitx2//Ppp3r1//Rab23//Rara//Rdh10//Rspo2//Sema5a//Setd2//Sfrp1//Shroom3//Six1//Smo//Spry1//Srf//Tbr1//Tbx1//Tbx22//Tead1//Tgfb2//Tmtc3//Vangl2//Vegfa//Zic2
GO:0051641	cellular_localization	Biological Process	186	2243	1384	31864	6.21371e-18	3.41064e-16	17.2066	1.90918	0.134393	2610002M06Rik//Abcd1//Adcy6//Aftph//Ank2//Ankrd13c//Ankrd27//Ap1ar//Ap3s2//Arhgef9//Arl8a//Atg16l1//Atg9a//Atm//Atxn1//Bach2//Bbip1//Bcr//Bmp4//Bmp7//Camk2a//Cav1//Cav2//Cd4//Chic2//Chml//Clip3//Cnih3//Cplx2//Cplx3//Cul3//Dlg1//Dlg4//Dmd//Ehd3//Emp2//Ezr//Fam126b//Fam155a//Fam47e//Fgf7//Fgfr2//Flot2//Fmn2//Ftmt//Fyco1//Fyttd1//Golga4//Hook3//Htt//Ift122//Insig2//Irs1//Itpr2//Kcnip3//Kif1a//Kif20b…
GO:0099536	synaptic_signaling	Biological Process	63	418	1384	31864	6.72765e-18	3.66366e-16	17.1721	3.46999	0.0455202	Adarb1//Atxn1//Bdnf//Cacnb4//Cadm1//Cav2//Cdk5r1//Chrnb4//Chrnd//Cnih3//Cplx2//Cplx3//Crh//Dlg1//Dlg4//Dlgap2//Egr3//Ext1//Farp1//Fgf14//Gabbr1//Gabra2//Gabrb3//Gabrg2//Gabrq//Gjd2//Glra1//Glra2//Gria1//Gria3//Grid1//Grik3//Grm7//Hrh1//Htr5a//Htt//Lin7a//Napb//Nrxn1//Nrxn3//P2rx7//Pafah1b1//Pak1//Pcdh8//Penk//Plcb1//Ppp1r9a//Prkcg//Slc12a6//Slc18a3//Slc5a7//Slc6a3//Slc6a9//Snap23//Snap25//Snapin/…
GO:0030155	regulation_of_cell_adhesion	Biological Process	88	741	1384	31864	1.32927e-17	7.18219e-16	16.8764	2.73419	0.0635838	Ajap1//Ap1ar//Arg1//Atm//Bcl2//Bmp4//Bmp7//Calca//Cav1//Cbfb//Cd160//Cd27//Cd274//Cd28//Cd4//Ceacam1//Clec4g//Ctla4//Cyth3//Ddr1//Dlg1//Dll1//Dmd//Dock1//Egfl6//Egr3//Emp2//Epha7//Fam107a//Fermt1//Flot2//Fzd7//Gpm6b//Has2//Havcr2//Hes1//Igf2//Il7//Irf1//Itga3//Jam2//L1cam//Lgals3//Lims1//Lrrc32//Map2k1//Mex3b//Mmp12//Muc4//Myadm//Myf5//Nck2//Ndnf//Nkap//Nodal//Nrp1//Onecut2//Pcdh8//Ppm1f//Prkcd//…
GO:0030030	cell_projection_organization	Biological Process	120	1201	1384	31864	1.48331e-17	7.95236e-16	16.8288	2.3004	0.0867052	Abcd1//Acsl4//Adarb1//Adcy1//Ankrd27//Bbip1//Bcl2//Bdnf//Bmp7//Bmpr1b//Camk2a//Casp6//Ccdc66//Cdh4//Cdk5r1//Cep162//Chn1//Cobl//Cul3//Dclk1//Dcx//Ddr1//Dlg4//Draxin//E2f5//Ehd3//Elavl4//Emp2//Epha7//Ext1//Ezr//Farp1//Fgfr2//Flrt1//Fyn//Fzd3//Gdnf//Gfra1//Gpm6b//Grm7//Grxcr1//Hes1//Ift122//Igf1r//Insr//Itga3//Kif19a//Kif20b//Kif3a//L1cam//Lmtk2//Lrguk//Lrtm2//Map2//Map2k1//Mapt//Matn2//Mcidas//Mic…
GO:0048732	gland_development	Biological Process	64	438	1384	31864	1.78567e-17	9.49977e-16	16.7482	3.36411	0.0462428	Ascl1//Atm//Bcl2//Bcl2l11//Bmp4//Bmp7//Cacnb4//Cadm1//Cav1//Cobl//Crh//Csn2//Cul3//Ddr1//E2f8//Edaradd//Ext1//Fgf7//Fgfr2//Foxa1//Foxn1//Frs2//Gcm2//Hes1//Hmga2//Hnf1b//Hoxa5//Hoxa9//Hoxb9//Igf1r//Igf2//Insr//Irs1//Jarid2//Mafb//Map2k1//Msn//Msx2//Nodal//Nphp3//Nrp1//Onecut2//Pgr//Pitx2//Plag1//Pou3f2//Prlr//Runx1//Sfrp1//Six1//Six3//Slc6a3//Smo//Srf//Stat6//Tbx1//Tcf7l2//Tgfa//Tgfbr1//Tnfrsf11a/…
GO:0031175	neuron_projection_development	Biological Process	87	733	1384	31864	2.11901e-17	1.11871e-15	16.6739	2.73262	0.0628613	Acsl4//Adarb1//Adcy1//Ankrd27//Bcl2//Bdnf//Bmp7//Bmpr1b//Camk2a//Casp6//Cdh4//Cdk5r1//Chn1//Cobl//Dclk1//Dcx//Ddr1//Dlg4//Draxin//Elavl4//Epha7//Ext1//Farp1//Fgfr2//Flrt1//Fyn//Fzd3//Gdnf//Gfra1//Gpm6b//Grm7//Grxcr1//Hes1//Igf1r//Kif20b//Kif3a//L1cam//Lmtk2//Lrtm2//Map2//Map2k1//Mapt//Matn2//Micall1//Myh10//Ncam1//Nck2//Ngfr//Nkx2-9//Nptn//Nr4a2//Nrk//Nrp1//Nrp2//Nrxn1//Omg//Pafah1b1//Pak1//Pmp22…
GO:0044249	cellular_biosynthetic_process	Biological Process	177	2119	1384	31864	2.19068e-17	1.14778e-15	16.6594	1.92312	0.12789	9130409I23Rik//Abcd1//Acsl4//Acsm5//Acss1//Adcy1//Adcy6//Adcy9//Agpat3//Aldh8a1//Alg1//Alg11//Alg12//Alg6//Alox8//Arg1//Asah1//Asah2//Asxl2//Atg16l1//Atm//Azin1//B3galt1//B3galt2//B3galt6//B3gnt9//B4galnt1//Bmpr1b//Cdc73//Cds2//Chst10//Chst11//Chst3//Clip3//Cmas//Cmpk1//Coq5//Cox10//Cox15//Cpeb1//Ctns//Ctr9//Cyb5b//Cyp11b1//Cyp4a31//Cytl1//Dcakd//Dck//Dctd//Ddx11//Denr//Dgkg//Dmd//Dph6//Dph7//Dse…
GO:0042325	regulation_of_phosphorylation	Biological Process	130	1363	1384	31864	2.64633e-17	1.37609e-15	16.5774	2.1959	0.0939306	Adarb1//Alk//Atm//Atxn1//Bcl2//Bdnf//Bmp4//Bmp5//Bmp7//Bmpr1b//Cav1//Cav2//Cd19//Cd4//Cdc25b//Cdk5r1//Ceacam1//Chek2//Cks2//Clip3//Cnot7//Crebl2//Crh//Ctdsp2//Ddr1//Deptor//Dkk1//Dlg1//Dlg4//Dmd//Emp2//Enpp1//Epha7//Fech//Fgf23//Fgf4//Fgf7//Fgfr2//Flt4//Frs2//Fyn//Fzd7//Gdnf//Gfra1//Gfra2//Gpd1l//Gprc5b//Hbegf//Hes1//Hexim2//Higd1a//Hspa2//Htt//Ier3//Igf1r//Igf2//Igfbp3//Il7//Inhbb//Insr//Irf1//I…
GO:0072359	circulatory_system_development	Biological Process	103	960	1384	31864	2.77407e-17	1.43175e-15	16.5569	2.47019	0.074422	Adra1b//Amotl1//Angptl7//Ankrd1//Asxl2//Atm//Bmp4//Bmp5//Bmp7//Casp8//Cav1//Ceacam1//Cer1//Dll1//E2f8//Ece1//Egr3//Epas1//Erg//Ext1//Fgfr2//Fgfrl1//Flt4//Foxn1//Foxo1//Frs2//Gna13//Gpc3//Grhl2//Has2//Hbegf//Hes1//Hopx//Hspb7//Ift122//Insr//Irx4//Kcnj1//Kif3a//Lgals12//Map2k1//Mdm2//Meox2//Mmp21//Msx2//Mthfd1//Mtor//Myh10//Ndnf//Nebl//Ngfr//Nodal//Nphp3//Npy1r//Nrp1//Nrp2//Nrxn1//Nrxn3//Osr1//Pdcd…
GO:0007268	chemical_synaptic_transmission	Biological Process	57	363	1384	31864	3.82885e-17	1.96151e-15	16.4169	3.6152	0.041185	Adarb1//Atxn1//Bdnf//Cacnb4//Cav2//Chrnb4//Chrnd//Cnih3//Cplx2//Cplx3//Crh//Dlg1//Dlg4//Dlgap2//Egr3//Ext1//Fgf14//Gabbr1//Gabra2//Gabrb3//Gabrg2//Gabrq//Gjd2//Glra1//Glra2//Gria1//Gria3//Grid1//Grik3//Grm7//Hrh1//Htr5a//Lin7a//Napb//Nrxn1//Nrxn3//P2rx7//Pafah1b1//Pak1//Pcdh8//Penk//Ppp1r9a//Prkcg//Slc12a6//Slc18a3//Slc5a7//Slc6a3//Slc6a9//Snap23//Snap25//Snapin//Snca//Syn3//Synj2bp//Unc13b//Unc1…
GO:0051270	regulation_of_cellular_component_movement	Biological Process	111	1085	1384	31864	4.87474e-17	2.46556e-15	16.312	2.35536	0.0802023	Acta2//Adarb1//Amotl1//Ank2//Ap1ar//Arhgdib//Atm//Bcl2//Bcr//Bmp4//Bmp7//C5ar2//Camk1d//Camk2a//Cav1//Cd274//Cd99l2//Ceacam1//Chst3//Clec7a//Cpeb1//Cygb//Dlg1//Dock1//Emp2//F3//Fam107a//Fbxo31//Fermt1//Fgf23//Fgf4//Fgf7//Flt4//Gna13//Gpr173//Gpr183//Has2//Hbegf//Igf1r//Igf2//Igfbp3//Insr//Irs1//Itga3//Jam2//Kif20b//Kif3a//Lgals3//Map2//Map2k1//Map2k3//Mapt//Mcu//Mdm2//Meox2//Mitf//Mmp12//Mpzl1//M…
GO:0009058	biosynthetic_process	Biological Process	184	2255	1384	31864	4.88406e-17	2.46556e-15	16.3112	1.87861	0.132948	9130409I23Rik//Abcd1//Acsl4//Acsm5//Acss1//Adcy1//Adcy6//Adcy9//Agpat3//Aldh8a1//Alg1//Alg11//Alg12//Alg6//Alox8//Arg1//Asah1//Asah2//Asxl2//Atg16l1//Atm//Azin1//B3galt1//B3galt2//B3galt6//B3gnt9//B4galnt1//Bmpr1b//Cdc73//Cds2//Chst10//Chst11//Chst3//Clip3//Cmas//Cmpk1//Coq5//Cox10//Cox15//Cpeb1//Crh//Cry1//Ctns//Ctr9//Cyb5b//Cyb5r3//Cyp11b1//Cyp4a31//Cytl1//Dcakd//Dck//Dctd//Ddx11//Denr//Dgkg//D…
GO:0048562	embryonic_organ_morphogenesis	Biological Process	54	333	1384	31864	6.1934e-17	3.10388e-15	16.2081	3.73348	0.0390173	Asxl2//Bcr//Bmp4//Bmp7//Chst11//Dlg1//Dll1//Fgfr2//Foxf2//Frs2//Fzd3//Grhl2//Hes1//Hnf1b//Hoxa5//Hoxa9//Hoxb2//Hoxb4//Hoxb9//Hoxc4//Hoxc9//Ift122//Insig2//Kif3a//Mafb//Mycn//Myf5//Nodal//Nphp3//Osr1//Otx1//Pitx2//Pou3f4//Prrx1//Prrx2//Rdh10//Setd2//Shox2//Six1//Six3//Slc39a1//Smo//Srf//Tbr1//Tbx1//Tbx15//Tbx22//Tcf7l2//Tead1//Tgfb2//Tgfbr1//Triobp//Vangl2//Zeb1
GO:0048870	cell_motility	Biological Process	108	1048	1384	31864	7.94309e-17	3.95212e-15	16.1	2.37261	0.0780347	Ackr4//Amotl1//Ascl1//Atrn//Barhl2//Bin2//Cadm1//Cd2ap//Cd99l2//Cdk5r1//Cend1//Cer1//Cul3//Cxcl1//Cxcl15//Cxcl5//Dclk1//Dcx//Ddr1//Dock1//Egr3//Emp2//Emx2//Erg//Ext1//Fermt1//Foxn1//Fyn//Fzd3//Gdnf//Gfra1//Gpc3//Gpr183//Hbegf//Hes1//Hoxa5//Hoxb9//Hrh1//Itga11//Itga3//Itga9//Itgam//Jam2//Kank2//L1cam//Lcp1//Lgals12//Lgals3//Lhx6//Map2k1//Mapt//Matn2//Mmp12//Msn//Mstn//Msx2//Myh10//Nanos1//Nck2//Nd…
GO:0048638	regulation_of_developmental_growth	Biological Process	60	404	1384	31864	8.40732e-17	4.15322e-15	16.0753	3.41928	0.0433526	Atrn//Barhl2//Bcl2//Bcl2l11//Bdnf//Bmp4//Cacna2d2//Cdh4//Cdk5r1//Dcx//Dlg1//Dll1//Draxin//Epha7//Ezr//Fgfr2//Golga4//Hmga2//Hnf1b//Hopx//Ifrd1//Igf1r//Igf2//Il7//Insr//Jarid2//L1cam//Map2//Mapk11//Mapt//Mstn//Mtor//Ncam1//Npy1r//Nrp1//Omg//Pafah1b1//Pak1//Plcb1//Pou3f2//Pou4f2//Rgs2//Rgs4//Sav1//Sema5a//Sema5b//Sema6a//Sh3pxd2b//Sin3a//Sirt1//Six1//Slc6a3//Smad7//Smo//Srf//Tcf7l2//Tgfbr1//Tnr//Tr…
GO:0032270	positive_regulation_of_cellular_protein_metabolic_process	Biological Process	135	1462	1384	31864	8.74044e-17	4.28716e-15	16.0585	2.12594	0.0975434	Alk//Arih1//Asxl2//Atm//Barhl2//Bcl2//Bcl2l11//Bdnf//Bmp4//Bmp5//Bmp7//Bmpr1b//Camta1//Casp2//Casp8//Casp8ap2//Cav1//Cav2//Cd4//Cdc25b//Cdk5r1//Ceacam1//Chek2//Cks2//Clip3//Cnbp//Cpeb1//Cradd//Crebl2//Crh//Cry1//Ctr9//Cul3//Dcun1d2//Dkk1//Dlg1//Dlg4//Emp2//Epha7//Ezr//F3//Fam107a//Fam47e//Fbxl5//Fgf23//Fgf4//Fgf7//Flt4//Frs2//Fyn//Gdnf//Gfra1//Gfra2//Gprc5b//Hbegf//Hes1//Higd1a//Hspa2//Igf2//Inhb…
GO:0006468	protein_phosphorylation	Biological Process	85	724	1384	31864	9.65745e-17	4.70358e-15	16.0151	2.70299	0.0614162	4921509C19Rik//Adck1//Alk//Atm//Bcl2//Bcr//Bmp4//Bmpr1b//Camk1d//Camk2a//Cdc25b//Cdc42bpg//Cdc7//Cdk5r1//Chek2//Clk2//Cry1//Dclk1//Ddr1//Eif2a//Epha7//Fgfr2//Fgfrl1//Flt4//Fyn//Gm14151//Grk4//Gtf2h1//Hck//Igf1r//Igfbp3//Insr//Lmtk2//Lmtk3//Map2k1//Map2k3//Mapk10//Mapk11//Mapk4//Mapk6//Mast3//Morc3//Mtor//Mylk4//Nek1//Nrbp2//Nrk//Nrp1//Nrp2//Oxsr1//P2rx7//Pak1//Pdik1l//Pomk//Ppp1r9b//Ppp3cb//Prkaa…
GO:0120036	plasma_membrane_bounded_cell_projection_organization	Biological Process	114	1144	1384	31864	1.22447e-16	5.922e-15	15.9121	2.29426	0.0823699	Abcd1//Acsl4//Adarb1//Adcy1//Ankrd27//Bbip1//Bcl2//Bdnf//Bmp7//Bmpr1b//Camk2a//Casp6//Ccdc66//Cdh4//Cdk5r1//Cep162//Chn1//Cobl//Dclk1//Dcx//Ddr1//Dlg4//Draxin//Ehd3//Elavl4//Emp2//Epha7//Ext1//Ezr//Farp1//Fgfr2//Flrt1//Fyn//Fzd3//Gdnf//Gfra1//Gpm6b//Grm7//Grxcr1//Hes1//Ift122//Igf1r//Insr//Itga3//Kif19a//Kif20b//Kif3a//L1cam//Lmtk2//Lrguk//Lrtm2//Map2//Map2k1//Mapt//Matn2//Mcidas//Micall1//Mtor//…
GO:0048568	embryonic_organ_development	Biological Process	69	518	1384	31864	1.36618e-16	6.56145e-15	15.8645	3.06679	0.0498555	Asxl2//Bcr//Bmp4//Bmp5//Bmp7//Chst11//Cobl//Col13a1//Dlg1//Dll1//E2f8//Epas1//Fgfr2//Foxf2//Frs2//Fzd3//Gdnf//Grhl2//Hes1//Hnf1b//Hoxa5//Hoxa9//Hoxb2//Hoxb4//Hoxb9//Hoxc4//Hoxc9//Ift122//Igf2//Insig2//Kif3a//Mafb//Map2k1//Mycn//Myf5//Nodal//Nphp3//Osr1//Otx1//Pbx2//Pitx2//Pou3f4//Prrx1//Prrx2//Rara//Rdh10//Runx1//Setd2//Shox2//Six1//Six3//Slc39a1//Smo//Srf//Tbr1//Tbx1//Tbx15//Tbx22//Tcf7l2//Tead1…
GO:0050678	regulation_of_epithelial_cell_proliferation	Biological Process	57	374	1384	31864	1.52689e-16	7.28274e-15	15.8162	3.50887	0.041185	Arg1//Azin1//Bmp4//Bmp5//C5ar2//Cav1//Cav2//Cdc73//Ceacam1//Dlg1//Egr3//F3//Fgf7//Fgfr2//Flt4//Foxp2//Frs2//Fzd7//Gpc3//Has2//Hes1//Hmga2//Hoxa5//Ift122//Igf2//Kif3a//Lims1//Mmp12//Mtor//Mtss1//Ngfr//Nkx2-9//Nodal//Osr1//Pdcd6//Pgr//Ppp1r16b//Runx3//Sav1//Sema5a//Sfrp1//Sirt1//Six1//Smo//Snai2//Stxbp4//Synj2bp//Tacr1//Tbx1//Tcf7l2//Tgfa//Tgfb2//Tgfbr1//Vegfa//Vegfb//Zfp36//Zfp36l1
GO:0040007	growth	Biological Process	65	471	1384	31864	1.81701e-16	8.60713e-15	15.7406	3.17729	0.0469653	Adarb1//Adra1b//Atm//Bcl2//Bdnf//Bmp4//Bmpr1b//Bnc2//Cadm1//Cer1//Chrnd//Chst11//Cobl//Ctr9//Dclk1//Dcx//Ddr1//Dll1//Ext1//Fgf7//Fgfr2//Flrt1//Foxp2//Fzd7//Gje1//Grhl2//Hbegf//Hnf1b//Hoxa5//Ifrd1//Igf2//Klf2//Mapt//Mstn//Msx2//Mtor//Myf6//Nek1//Nrp1//Nrp2//Plag1//Pmp22//Pou4f2//Prlr//Rara//Rdh10//Rmi1//Rspo2//Sema5a//Sema5b//Sfrp1//Six3//Slc1a2//Slitrk1//Smo//Spry1//Srf//Tcf7l2//Tec//Tgfb2//Tmem1…
GO:0051130	positive_regulation_of_cellular_component_organization	Biological Process	119	1228	1384	31864	2.02607e-16	9.53217e-15	15.6933	2.23107	0.0859827	Adck1//Alk//Ankrd1//Ankrd27//Asxl2//Atm//Bcl2l11//Bdnf//Bmp4//Bmp5//Bmp7//Camk1d//Cav1//Cd28//Cdc42ep4//Cdh4//Clip3//Cobl//Cpeb1//Ctr9//Cul3//Cxcl5//Dcx//Ddx11//Dlg1//Dlg4//Dll1//Dmd//Elavl4//Fam47e//Fbxo31//Fermt1//Fig4//Flrt1//Fmn2//Frmd7//Fyco1//Fyn//Gm14137//Golga4//Gpc3//Gprc5b//Gtf2h2//Hck//Htt//Igf1r//Igf2//Insr//Iqgap2//Irgm2//Itga3//Jarid2//Kif3a//Kif3c//L1cam//Lcp1//Lgals3//Lims1//Lrtm2…
GO:0048704	embryonic_skeletal_system_morphogenesis	Biological Process	30	109	1384	31864	2.2216e-16	1.03815e-14	15.6533	6.33664	0.0216763	Asxl2//Bmp4//Bmp7//Chst11//Dlg1//Fgfr2//Grhl2//Hoxa5//Hoxa9//Hoxb2//Hoxb4//Hoxb9//Hoxc4//Hoxc9//Mycn//Myf5//Nodal//Osr1//Prrx1//Prrx2//Rdh10//Setd2//Shox2//Six1//Slc39a1//Tbx1//Tbx15//Tgfb2//Tgfbr1//Zeb1
GO:0030334	regulation_of_cell_migration	Biological Process	100	948	1384	31864	2.54876e-16	1.18303e-14	15.5937	2.4286	0.0722543	Acta2//Adarb1//Amotl1//Arhgdib//Atm//Bcl2//Bcr//Bmp4//Bmp7//C5ar2//Camk1d//Camk2a//Cav1//Cd274//Cd99l2//Ceacam1//Clec7a//Cpeb1//Cygb//Dock1//Emp2//F3//Fam107a//Fbxo31//Fermt1//Fgf23//Fgf4//Fgf7//Flt4//Gna13//Gpr173//Gpr183//Has2//Hbegf//Igf1r//Igf2//Igfbp3//Insr//Irs1//Itga3//Jam2//Kif20b//Lgals3//Map2k1//Map2k3//Mcu//Mdm2//Meox2//Mitf//Mmp12//Mpzl1//Msn//Mstn//Mtor//Myadm//Ngfr//Nodal//Nrp1//One…
GO:0048589	developmental_growth	Biological Process	64	465	1384	31864	3.54811e-16	1.63592e-14	15.45	3.16877	0.0462428	Adarb1//Adra1b//Atm//Bcl2//Bdnf//Bmp4//Bmpr1b//Bnc2//Cadm1//Cer1//Chrnd//Chst11//Cobl//Ctr9//Dclk1//Dcx//Ddr1//Dll1//Ext1//Fgf7//Fgfr2//Flrt1//Fzd7//Gje1//Grhl2//Hbegf//Hnf1b//Hoxa5//Ifrd1//Igf2//Klf2//Mapt//Mstn//Msx2//Mtor//Myf6//Nek1//Nrp1//Nrp2//Plag1//Pmp22//Pou4f2//Prlr//Rara//Rdh10//Rmi1//Rspo2//Sema5a//Sema5b//Sfrp1//Six3//Slc1a2//Slitrk1//Smo//Spry1//Srf//Tcf7l2//Tec//Tgfb2//Tmem108//Tmt…
GO:0071702	organic_substance_transport	Biological Process	161	1913	1384	31864	3.81876e-16	1.74904e-14	15.4181	1.93765	0.116329	2610002M06Rik//Abcb1b//Abcd1//Acsl4//Aftph//Ank2//Ankrd27//Ano3//Ap3s2//Arl8a//Atg16l1//Atg9a//Atp11a//Bcr//Bdnf//Cacnb4//Cav1//Cbln4//Ceacam1//Ceacam2//Chml//Clip3//Cog5//Cpeb1//Cplx3//Ctns//Dio2//Ehd3//Ezr//Fmn2//Fyttd1//Golga4//Gpm6b//Gulp1//Hnf1b//Hook3//Htt//Ift122//Igf2bp2//Ildr2//Irs1//Kcnip3//Kif1a//Kif3a//Kpna3//Kpnb1//Lin7a//Lmtk2//Mapk10//Mapt//Mcfd2//Micall1//Mmp12//Mon1b//Mpc1//Myrip…
GO:0042592	homeostatic_process	Biological Process	150	1732	1384	31864	3.95091e-16	1.79766e-14	15.4033	1.99392	0.108382	Abcd1//Ackr4//Adck1//Adcy6//Adra1b//Alk//Ank2//Arid4a//Atm//Bcl2//Bcl2l11//Bcr//Bmp4//C5ar2//Cacnb4//Calca//Cav1//Cav2//Ccdc115//Cd19//Cd4//Ceacam2//Chst3//Cry1//Cxcl1//Cxcl5//Cyp11b1//Cytl1//Dlg4//Dll1//Dmd//Dmxl1//Enpp1//Epas1//Ext1//Fam155a//Fbxl5//Fech//Fgf23//Fgf7//Fhl1//Foxa1//Foxk1//Foxk2//Foxn1//Foxo1//Ftmt//Galr1//Gcm2//Gcnt4//Gm5127//Gna13//Gpd1l//Gpr183//Gprc5b//Gria1//Homer1//Htt//Idu…
GO:0007155	cell_adhesion	Biological Process	93	855	1384	31864	4.42169e-16	1.99872e-14	15.3544	2.50427	0.0671965	Adam12//Ajap1//Atrn//Bcl2//Bcl2l11//Bcr//Bmp5//Bmp7//Cadm1//Cd164//Cd2ap//Cd33//Cd4//Cd84//Cd99l2//Cdh12//Cdh20//Cdh4//Cdh6//Cdk5r1//Ceacam1//Ceacam2//Cldn15//Cldn17//Cldn23//Cntn3//Col13a1//Ddr1//Dlg1//Dlg4//Egfl6//Emp2//Ext1//Fblim1//Fermt1//Fgfrl1//Flot2//Flrt1//Fndc3a//Frem1//Fzd7//Glycam1//Gp9//Grhl2//Hes1//Igsf11//Itga11//Itga3//Itga9//Itgam//Jam2//L1cam//Lims1//Mmp24//Msn//Muc4//Myh10//Nca…
GO:0000904	cell_morphogenesis_involved_in_differentiation	Biological Process	74	597	1384	31864	5.53224e-16	2.48448e-14	15.2571	2.85379	0.0534682	Adarb1//Adcy1//Atrn//Bcl2//Bdnf//Bmp7//Bmpr1b//Camk2a//Cdh4//Cdk5r1//Chn1//Cobl//Cul3//Dclk1//Dcx//Dkk1//Dlg4//Draxin//Elavl4//Epha7//Ext1//Farp1//Fgfr2//Flnb//Fyn//Fzd3//Fzd7//Gdnf//Grhl2//Hes1//Igf1r//Jmjd1c//L1cam//Lmtk2//Lrtm2//Map2//Mapt//Matn2//Myh10//Ncam1//Ngfr//Nkx2-9//Nodal//Nptn//Nr4a2//Nrp1//Nrp2//Ntn4//Pafah1b1//Pmp22//Pof1b//Pou4f2//Prdm8//Prtg//Rabl2//Runx3//Sema5a//Sema5b//Sema6a/…
GO:0008104	protein_localization	Biological Process	165	2000	1384	31864	9.52956e-16	4.25203e-14	15.0209	1.89941	0.11922	2610002M06Rik//Adcy6//Aftph//Ank2//Ankrd13c//Ankrd27//Ap1ar//Ap3s2//Arhgef9//Arl8a//Atg16l1//Atg9a//Bbip1//Bcr//Bmp4//Bmp7//Camk2a//Cav1//Cbln4//Ccdc68//Cd4//Cer1//Chml//Clip3//Cnih3//Cog5//Cplx3//Ctns//Dlg1//Dlg4//Dmd//Ehd3//Emp2//Ezr//Fam126b//Fam47e//Fgf7//Flot2//Fmn2//Fyttd1//Gngt1//Golga4//Gpm6b//Hnf1b//Homer1//Hook3//Htt//Ift122//Igsf11//Ildr2//Insig2//Irs1//Kcnip3//Kif1a//Kif20b//Kif3a//Kp…
GO:2000145	regulation_of_cell_motility	Biological Process	102	999	1384	31864	1.10688e-15	4.90717e-14	14.9559	2.35071	0.0736994	Acta2//Adarb1//Amotl1//Ap1ar//Arhgdib//Atm//Bcl2//Bcr//Bmp4//Bmp7//C5ar2//Camk1d//Camk2a//Cav1//Cd274//Cd99l2//Ceacam1//Clec7a//Cpeb1//Cygb//Dock1//Emp2//F3//Fam107a//Fbxo31//Fermt1//Fgf23//Fgf4//Fgf7//Flt4//Gna13//Gpr173//Gpr183//Has2//Hbegf//Igf1r//Igf2//Igfbp3//Insr//Irs1//Itga3//Jam2//Kif20b//Lgals3//Map2k1//Map2k3//Mcu//Mdm2//Meox2//Mitf//Mmp12//Mpzl1//Msn//Mstn//Mtor//Myadm//Ngfr//Nodal//Nr…
GO:0043069	negative_regulation_of_programmed_cell_death	Biological Process	100	970	1384	31864	1.14572e-15	5.047e-14	14.9409	2.37352	0.0722543	Asah2//Ascl1//Bcl2//Bdnf//Bmp4//Bmp7//Camk1d//Casp2//Casp8//Cat//Cav1//Cd27//Cdc73//Chst11//Creb3l1//Dkk1//Dll1//Draxin//Egr3//Evi2b//Fgf4//Fgfr2//Flt4//Fmn2//Foxo1//Foxq1//Fyn//Fzd3//Gabrb3//Gcm2//Gdnf//Gnai3//Grm7//Hck//Higd1a//Hnf1b//Htt//Ier3//Igf1r//Il7//Kank2//Kcnj1//Kras//Lamtor5//Lgals3//Lims1//Map2k1//Mdm2//Mitf//Mnt//Msx2//Mtor//Muc4//Naip6//Ndnf//Ngfr//Nr4a2//Nrbp2//Nrp1//Osr1//Pdcd4//…
GO:0008285	negative_regulation_of_cell_population_proliferation	Biological Process	82	714	1384	31864	1.21352e-15	5.31182e-14	14.916	2.64411	0.0592486	Adarb1//Alox8//Arg1//Atm//Bcl2//Bdnf//Bmp4//Bmp5//Bmp7//Btg1//Cacnb4//Cav1//Cav2//Cd274//Cdc73//Ceacam1//Ceacam2//Cend1//Cer1//Clec4g//Cnot7//Cpeb1//Ctla4//Ddr1//Dlg1//Dll1//Etv3//Fermt1//Fgfr2//Fgfrl1//Gabbr1//Gna13//Gpc3//Havcr2//Hes1//Ift122//Igfbp3//Irf1//Jarid2//Kank2//Klf11//Lgals3//Lims1//Lrrc32//Map2k1//Mapk11//Med31//Morc3//Msx2//Mtss1//Ngfr//Nkx2-9//Nodal//Nrk//Pak1//Pdcd4//Pmp22//Podn/…
GO:0051174	regulation_of_phosphorus_metabolic_process	Biological Process	135	1512	1384	31864	1.2831e-15	5.58107e-14	14.8917	2.05564	0.0975434	Adarb1//Alk//Atm//Atxn1//Bcl2//Bdnf//Bmp4//Bmp5//Bmp7//Bmpr1b//Camta1//Cav1//Cav2//Cd19//Cd4//Cdc25b//Cdk5r1//Ceacam1//Chek2//Cks2//Clip3//Cnot7//Crebl2//Crh//Ctdsp2//Ddr1//Deptor//Dkk1//Dlg1//Dlg4//Dmd//Emp2//Enpp1//Ensa//Epha7//Fech//Fgf23//Fgf4//Fgf7//Fgfr2//Flt4//Frs2//Fyn//Fzd7//Gdnf//Gfra1//Gfra2//Gpd1l//Gprc5b//Hbegf//Hes1//Hexim2//Higd1a//Hpca//Hspa2//Htt//Ier3//Igf1r//Igf2//Igfbp3//Il7//…
GO:0040012	regulation_of_locomotion	Biological Process	106	1061	1384	31864	1.29221e-15	5.58559e-14	14.8887	2.30014	0.0765896	Acta2//Adarb1//Amotl1//Ap1ar//Arhgdib//Atm//Bcl2//Bcr//Bmp4//Bmp7//C5ar2//Camk1d//Camk2a//Cav1//Cd274//Cd99l2//Ceacam1//Clec7a//Cpeb1//Cygb//Dock1//Emp2//F3//Fam107a//Fbxo31//Fermt1//Fgf23//Fgf4//Fgf7//Flt4//Gna13//Gpr173//Gpr183//Has2//Hbegf//Igf1r//Igf2//Igfbp3//Insr//Irs1//Itga3//Jam2//Kif20b//Lgals3//Map2k1//Map2k3//Mcu//Mdm2//Meox2//Mitf//Mmp12//Mpzl1//Msn//Mstn//Mtor//Myadm//Ngfr//Nodal//Nr…
GO:0071363	cellular_response_to_growth_factor_stimulus	Biological Process	60	432	1384	31864	1.97665e-15	8.491e-14	14.7041	3.19766	0.0433526	Ankrd1//Bdnf//Bmp4//Bmp5//Bmp7//Bmpr1b//Calca//Cav1//Cer1//Egr3//Eid2//Ext1//Fgf14//Fgf23//Fgf4//Fgf7//Fgfr2//Fgfrl1//Flrt1//Flt4//Frs2//Fyn//Gdnf//Gfra1//Has2//Hes1//Igf1r//Insr//Lmtk2//Lrrc32//Map2k3//Micall1//Mstn//Msx2//Ndnf//Nodal//Nrp1//Nrp2//Pdcd4//Prkce//Rab35//Rasa1//Rgmb//Runx1//Sema6a//Sfrp1//Sirt1//Smad7//Smad9//Snai2//Sox5//Sox6//Tbx1//Tgfb2//Tgfbr1//Tmem108//Vegfa//Vegfb//Zfp36//Zfp…
GO:0043066	negative_regulation_of_apoptotic_process	Biological Process	98	949	1384	31864	2.01423e-15	8.59901e-14	14.6959	2.37752	0.0708092	Asah2//Ascl1//Bcl2//Bdnf//Bmp4//Bmp7//Camk1d//Casp2//Cat//Cav1//Cd27//Cdc73//Chst11//Creb3l1//Dkk1//Dll1//Draxin//Egr3//Evi2b//Fgf4//Fgfr2//Flt4//Fmn2//Foxo1//Foxq1//Fyn//Fzd3//Gabrb3//Gcm2//Gdnf//Gnai3//Grm7//Hck//Higd1a//Hnf1b//Htt//Ier3//Igf1r//Il7//Kcnj1//Kras//Lamtor5//Lgals3//Lims1//Map2k1//Mdm2//Mitf//Mnt//Msx2//Mtor//Muc4//Naip6//Ndnf//Ngfr//Nr4a2//Nrbp2//Nrp1//Osr1//Pdcd4//Pgr//Pou3f4//P…
GO:0030900	forebrain_development	Biological Process	57	397	1384	31864	2.29188e-15	9.72434e-14	14.6398	3.30559	0.041185	Alk//Ascl1//Bmp4//Cdk5r1//Dclk1//Dcx//Dkk1//Draxin//Elavl4//Emx2//Ext1//Fgfr2//Frs2//Fyn//Hes1//Hmga2//Hook3//Htt//Itgam//Kif1a//Kif3a//Kras//Lhx6//Lhx8//Mettl3//Myh10//Ncam1//Ndnf//Nr4a2//Nrp1//Nrp2//Olig2//Otx1//Pafah1b1//Pak1//Pgap1//Pitx2//Plcb1//Pou3f2//Pou3f4//Prdm8//Sema5a//Setd2//Sin3a//Six3//Slc1a2//Slc6a3//Smo//Sox1//Srf//Sun2//Tbr1//Tcf7l2//Tmem108//Tnr//Tsku//Uncx
GO:0070848	response_to_growth_factor	Biological Process	61	447	1384	31864	2.62842e-15	1.10613e-13	14.5803	3.14186	0.0440751	Ankrd1//Bdnf//Bmp4//Bmp5//Bmp7//Bmpr1b//Calca//Cav1//Cer1//Egr3//Eid2//Ext1//Fgf14//Fgf23//Fgf4//Fgf7//Fgfr2//Fgfrl1//Flrt1//Flt4//Frs2//Fyn//Gdnf//Gfra1//Has2//Hes1//Igf1r//Insr//Lmtk2//Lrrc32//Map2k3//Micall1//Mstn//Msx2//Ndnf//Nodal//Nrp1//Nrp2//Pdcd4//Prkce//Rab35//Rasa1//Rgmb//Runx1//Runx3//Sema6a//Sfrp1//Sirt1//Smad7//Smad9//Snai2//Sox5//Sox6//Tbx1//Tgfb2//Tgfbr1//Tmem108//Vegfa//Vegfb//Zfp…
GO:0048706	embryonic_skeletal_system_development	Biological Process	33	144	1384	31864	2.63898e-15	1.10613e-13	14.5786	5.27613	0.0238439	Asxl2//Bmp4//Bmp7//Chst11//Dlg1//Etl4//Ext1//Fgfr2//Grhl2//Hoxa5//Hoxa9//Hoxb2//Hoxb4//Hoxb9//Hoxc4//Hoxc9//Mbtd1//Mycn//Myf5//Nodal//Osr1//Prrx1//Prrx2//Rdh10//Setd2//Shox2//Six1//Slc39a1//Tbx1//Tbx15//Tgfb2//Tgfbr1//Zeb1
GO:1902533	positive_regulation_of_intracellular_signal_transduction	Biological Process	100	985	1384	31864	3.08805e-15	1.28656e-13	14.5103	2.33737	0.0722543	3425401B19Rik//Acta2//Adra1b//Ago3//Alk//Ankrd1//Atm//Bcl2l11//Bmp4//C5ar2//Camta1//Casp8//Cat//Cav1//Cav2//Cd27//Cd28//Cd4//Cd84//Ceacam1//Crh//Ctns//Ddx60//Dkk1//Dok5//Ece1//Edaradd//F3//Fgf23//Fgf4//Fgfr2//Flt4//Frmd7//Frs2//Fyn//Gm5127//Gpr183//Gprc5b//Havcr2//Hbegf//Igf1r//Igf2//Igfbp3//Il18r1//Insr//Jmjd8//Kras//L1cam//Lamtor5//Lims1//Lrrc19//Map2k1//Map2k3//Mapkbp1//Mdfic//Mtor//Ncam1//Nck…
GO:0048858	cell_projection_morphogenesis	Biological Process	66	514	1384	31864	3.88074e-15	1.60714e-13	14.4111	2.95628	0.0476879	Adarb1//Adcy1//Ankrd27//Bcl2//Bdnf//Bmp7//Bmpr1b//Camk2a//Cdh4//Cdk5r1//Chn1//Cobl//Dclk1//Dcx//Ddr1//Dlg4//Draxin//Elavl4//Epha7//Ext1//Farp1//Fgfr2//Flrt1//Fyn//Fzd3//Gdnf//Igf1r//Kif20b//L1cam//Lmtk2//Lrtm2//Map2//Map2k1//Mapt//Matn2//Myh10//Ncam1//Ngfr//Nkx2-9//Nptn//Nr4a2//Nrk//Nrp1//Nrp2//Pacsin2//Pafah1b1//Pak1//Pmp22//Pou4f2//Prdm8//Prtg//Runx3//Sema5a//Sema5b//Sema6a//Slitrk1//Smo//Tenm2…
GO:0048812	neuron_projection_morphogenesis	Biological Process	65	502	1384	31864	4.19794e-15	1.72815e-13	14.377	2.98108	0.0469653	Adarb1//Adcy1//Ankrd27//Bcl2//Bdnf//Bmp7//Bmpr1b//Camk2a//Cdh4//Cdk5r1//Chn1//Cobl//Dclk1//Dcx//Ddr1//Dlg4//Draxin//Elavl4//Epha7//Ext1//Farp1//Fgfr2//Flrt1//Fyn//Fzd3//Gdnf//Igf1r//Kif20b//L1cam//Lmtk2//Lrtm2//Map2//Map2k1//Mapt//Matn2//Myh10//Ncam1//Ngfr//Nkx2-9//Nptn//Nr4a2//Nrk//Nrp1//Nrp2//Pafah1b1//Pak1//Pmp22//Pou4f2//Prdm8//Prtg//Runx3//Sema5a//Sema5b//Sema6a//Slitrk1//Smo//Tenm2//Tgfb2//…
GO:0045165	cell_fate_commitment	Biological Process	45	266	1384	31864	4.90873e-15	2.0088e-13	14.309	3.89489	0.0325145	Ascl1//Barhl2//Bcl2//Bmp4//Cdc73//Ctr9//Dbx1//Dll1//Epas1//Ext1//Fgfr2//Foxa1//Foxn1//Hes1//Hnf1b//Il7//Lhx6//Mga//Mitf//Mtor//Nodal//Olig2//Onecut2//Pou3f2//Prrx1//Rara//Runx1//Sfrp1//Sh3pxd2b//Six1//Smo//Sox1//Sox12//Sox5//Sox6//Stat6//Tbr1//Tbx1//Tbx10//Tbx15//Tbx22//Tcf7l2//Tgfb2//Tgfbr1//Tlx1
GO:0060541	respiratory_system_development	Biological Process	44	258	1384	31864	7.30301e-15	2.96954e-13	14.1365	3.92642	0.0317919	Asah1//Ascl1//Atxn1//Bmp4//Crh//Edaradd//Epas1//Ext1//Fgf7//Fgfr2//Fgfrl1//Flt4//Foxa1//Foxp2//Gpc3//Grhl2//Hes1//Hmga2//Hopx//Hoxa5//Itga3//Klf2//Kras//Map2k1//Mmp12//Mycn//Nkx2-9//Nodal//Nphp3//Pgr//Pitx2//Ppp3r1//Rara//Rdh10//Rspo2//Sav1//Sim2//Six1//Spry1//Srf//Tmtc3//Tns3//Vangl2//Vegfa
GO:0060548	negative_regulation_of_cell_death	Biological Process	106	1089	1384	31864	7.34227e-15	2.96954e-13	14.1342	2.241	0.0765896	Asah2//Ascl1//Bcl2//Bdnf//Bmp4//Bmp7//Camk1d//Casp2//Casp8//Cat//Cav1//Cd27//Cdc73//Chst11//Creb3l1//Crh//Dkk1//Dll1//Draxin//Egr3//Evi2b//Fgf4//Fgfr2//Flt4//Fmn2//Foxo1//Foxq1//Fyn//Fzd3//Gabrb3//Gcm2//Gdnf//Gnai3//Grm7//Hck//Higd1a//Hnf1b//Htt//Ier3//Igf1r//Il7//Inpp5a//Kank2//Kcnj1//Kras//Lamtor5//Lgals3//Lims1//Map2k1//Mcfd2//Mdm2//Mitf//Mnt//Msx2//Mtor//Muc4//Naip6//Ncam1//Ndnf//Ngfr//Nr4a2/…
GO:0120039	plasma_membrane_bounded_cell_projection_morphogenesis	Biological Process	65	508	1384	31864	7.45007e-15	2.99562e-13	14.1278	2.94587	0.0469653	Adarb1//Adcy1//Ankrd27//Bcl2//Bdnf//Bmp7//Bmpr1b//Camk2a//Cdh4//Cdk5r1//Chn1//Cobl//Dclk1//Dcx//Ddr1//Dlg4//Draxin//Elavl4//Epha7//Ext1//Farp1//Fgfr2//Flrt1//Fyn//Fzd3//Gdnf//Igf1r//Kif20b//L1cam//Lmtk2//Lrtm2//Map2//Map2k1//Mapt//Matn2//Myh10//Ncam1//Ngfr//Nkx2-9//Nptn//Nr4a2//Nrk//Nrp1//Nrp2//Pafah1b1//Pak1//Pmp22//Pou4f2//Prdm8//Prtg//Runx3//Sema5a//Sema5b//Sema6a//Slitrk1//Smo//Tenm2//Tgfb2//…
GO:0055085	transmembrane_transport	Biological Process	112	1185	1384	31864	9.21127e-15	3.68238e-13	14.0357	2.17602	0.0809249	AA467197//Abcb1b//Abcc9//Abcd1//Ano3//Bcl2//Bcr//Cacna2d2//Cacnb4//Ceacam1//Ceacam2//Chrnb4//Chrnd//Cldn17//Cnga2//Cnga4//Cnnm3//Cox10//Cox15//Cplx3//Ctns//Fam155a//Gabra2//Gabrb3//Gabrg2//Gabrq//Gjc3//Gjd2//Gje1//Glra1//Glra2//Gria1//Gria3//Grid1//Grik3//Grm7//Hrh1//Itpr2//Kcna2//Kcna7//Kcnc1//Kcng3//Kcnip3//Kcnj1//Kcnj15//Kcnj16//Kcnmb1//Kcnq2//Kcnv2//Mcu//Mfsd5//Micu2//Mpc1//Mpv17//Nipal1//Ora…
GO:0001932	regulation_of_protein_phosphorylation	Biological Process	114	1219	1384	31864	1.08758e-14	4.32283e-13	13.9635	2.15311	0.0823699	Adarb1//Alk//Atm//Bcl2//Bdnf//Bmp4//Bmp5//Bmp7//Bmpr1b//Cav1//Cav2//Cd4//Cdc25b//Cdk5r1//Ceacam1//Chek2//Cks2//Clip3//Cnot7//Crebl2//Crh//Ctdsp2//Deptor//Dkk1//Dlg1//Dlg4//Dmd//Emp2//Enpp1//Epha7//Fech//Fgf23//Fgf4//Fgf7//Flt4//Frs2//Fyn//Gdnf//Gfra1//Gfra2//Gpd1l//Gprc5b//Hbegf//Hes1//Hexim2//Higd1a//Hspa2//Htt//Igf1r//Igf2//Igfbp3//Il7//Inhbb//Insr//Irf1//Irgm2//Kras//Map2k1//Map2k3//Mdfic//Mst…
GO:0032990	cell_part_morphogenesis	Biological Process	67	540	1384	31864	1.29722e-14	5.12661e-13	13.887	2.85657	0.0484104	Adarb1//Adcy1//Ankrd27//Bcl2//Bdnf//Bmp7//Bmpr1b//Camk2a//Cdh4//Cdk5r1//Chn1//Cobl//Dclk1//Dcx//Ddr1//Dlg4//Draxin//Elavl4//Epha7//Ext1//Farp1//Fgfr2//Flrt1//Fyn//Fzd3//Gdnf//Igf1r//Kif20b//L1cam//Lmtk2//Lrtm2//Map2//Map2k1//Mapt//Matn2//Myh10//Ncam1//Ngfr//Nkx2-9//Nptn//Nr4a2//Nrk//Nrp1//Nrp2//Opa3//Pacsin2//Pafah1b1//Pak1//Pmp22//Pou4f2//Prdm8//Prtg//Runx3//Sema5a//Sema5b//Sema6a//Slitrk1//Smo/…
GO:0031401	positive_regulation_of_protein_modification_process	Biological Process	105	1085	1384	31864	1.44663e-14	5.68461e-13	13.8396	2.22804	0.0758671	Alk//Asxl2//Atm//Bcl2//Bdnf//Bmp4//Bmp5//Bmp7//Bmpr1b//Camta1//Cav1//Cav2//Cd4//Cdc25b//Cdk5r1//Ceacam1//Chek2//Cks2//Clip3//Crebl2//Crh//Cry1//Ctr9//Cul3//Dcun1d2//Dkk1//Dlg1//Dlg4//Emp2//Epha7//Fam107a//Fam47e//Fgf23//Fgf4//Fgf7//Flt4//Frs2//Fyn//Gdnf//Gfra1//Gfra2//Gprc5b//Hbegf//Hes1//Higd1a//Hspa2//Igf2//Inhbb//Insr//Irgm2//Jarid2//Kras//Map2k1//Map2k3//Mdfic//Mstn//Mtf2//Mtor//Nab2//Nodal//…
GO:0001763	morphogenesis_of_a_branching_structure	Biological Process	39	211	1384	31864	1.65087e-14	6.45051e-13	13.7823	4.25546	0.0281792	Bcl2//Bmp4//Bmp7//Col13a1//Ddr1//Dlg1//Epha7//Ext1//Fgf7//Fgfr2//Foxa1//Frs2//Gdnf//Gna13//Gpc3//Grhl2//Hmga2//Hnf1b//Hoxa5//Kras//Msx2//Mycn//Nrp1//Pak1//Pgr//Pitx2//Ppp3r1//Rdh10//Rspo2//Sema5a//Setd2//Sfrp1//Six1//Spry1//Srf//Tbx1//Tmtc3//Vangl2//Vegfa
GO:0048667	cell_morphogenesis_involved_in_neuron_differentiation	Biological Process	61	466	1384	31864	1.79913e-14	6.99034e-13	13.7449	3.01376	0.0440751	Adarb1//Adcy1//Bcl2//Bdnf//Bmp7//Bmpr1b//Camk2a//Cdh4//Cdk5r1//Chn1//Cobl//Dclk1//Dcx//Dlg4//Draxin//Elavl4//Epha7//Ext1//Farp1//Fgfr2//Fyn//Fzd3//Gdnf//Hes1//Igf1r//L1cam//Lmtk2//Lrtm2//Map2//Mapt//Matn2//Myh10//Ncam1//Ngfr//Nkx2-9//Nptn//Nr4a2//Nrp1//Nrp2//Pafah1b1//Pmp22//Pou4f2//Prdm8//Prtg//Rabl2//Runx3//Sema5a//Sema5b//Sema6a//Slitrk1//Smo//Tenm2//Tgfb2//Triobp//Tsku//Unc5a//Unc5d//Unk//Van…
GO:0071705	nitrogen_compound_transport	Biological Process	135	1567	1384	31864	2.038e-14	7.87419e-13	13.6908	1.98349	0.0975434	2610002M06Rik//Abcb1b//Abcd1//Aftph//Ank2//Ankrd27//Ap3s2//Arl8a//Atg16l1//Atg9a//Atp11a//Bcr//Bdnf//Cacnb4//Cav1//Cbln4//Chml//Clip3//Cog5//Cpeb1//Cplx3//Ctns//Dio2//Ehd3//Fmn2//Fyttd1//Golga4//Gpm6b//Hnf1b//Hook3//Htt//Ift122//Igf2bp2//Ildr2//Irs1//Kcnip3//Kif1a//Kif3a//Kpna3//Kpnb1//Lin7a//Lmtk2//Mapk10//Mapt//Mcfd2//Micall1//Mmp12//Mon1b//Myrip//Nagpa//Napb//Necap1//Nfkbia//Ngfr//Nup98//P2rx7…
GO:1901135	carbohydrate_derivative_metabolic_process	Biological Process	87	827	1384	31864	2.80762e-14	1.07875e-12	13.5517	2.42202	0.0628613	Abcd1//Acadsb//Acot2//Acot3//Acot4//Acsl4//Acsm5//Acss1//Adcy1//Adcy6//Adcy9//Alg1//Alg11//Alg12//Alg6//B3galt1//B3galt2//B3galt6//B3gnt9//B4galnt1//Bgn//Cacnb4//Chst1//Chst10//Chst11//Chst2//Chst3//Cmah//Cmas//Cmpk1//Ctbs//Cytl1//Dcakd//Dck//Dctd//Dse//Enpp1//Eogt//Ext1//Extl2//Extl3//Foxk1//Foxk2//Galnt13//Galnt2//Galntl6//Gnai3//Gpd1l//Has2//Idua//Lrguk//Man1c1//Man2a2//Mmp12//Mpc1//Ndnf//Nt5e…
GO:0030324	lung_development	Biological Process	40	225	1384	31864	2.94684e-14	1.12598e-12	13.5306	4.093	0.0289017	Asah1//Ascl1//Atxn1//Bmp4//Crh//Epas1//Ext1//Fgf7//Fgfr2//Flt4//Foxa1//Foxp2//Gpc3//Grhl2//Hes1//Hmga2//Hopx//Hoxa5//Itga3//Klf2//Kras//Map2k1//Mmp12//Mycn//Nkx2-9//Nodal//Nphp3//Pgr//Pitx2//Ppp3r1//Rdh10//Rspo2//Sav1//Sim2//Spry1//Srf//Tmtc3//Tns3//Vangl2//Vegfa
GO:0007167	enzyme_linked_receptor_protein_signaling_pathway	Biological Process	71	603	1384	31864	2.99091e-14	1.13654e-12	13.5242	2.71085	0.0513006	Alk//Bcr//Bdnf//Bmp4//Bmp5//Bmp7//Bmpr1b//Cav2//Cdk5r1//Chn1//Ddr1//Dok5//Eid2//Eif4ebp2//Epha7//Ext1//Fgf14//Fgf23//Fgf4//Fgf7//Fgfr2//Fgfrl1//Flrt1//Flt4//Foxo1//Frs2//Fyn//Gdnf//Gfra1//Gfra2//Hbegf//Hck//Igf1r//Igf2//Inhbb//Insr//Irs1//Lmtk2//Lrrc32//Mstn//Msx2//Nck2//Nodal//Nrp1//Nrp2//Pak1//Pdcd4//Pdcd6//Pdzd3//Plcb1//Prlr//Ptpra//Ptpre//Ptprr//Rassf2//Rgmb//Schip1//Sirt1//Sla//Slc39a14//Sma…
GO:0051272	positive_regulation_of_cellular_component_movement	Biological Process	71	607	1384	31864	4.16378e-14	1.57359e-12	13.3805	2.69298	0.0513006	Acta2//Amotl1//Atm//Bcl2//Bmp4//Bmp7//Camk1d//Cav1//Cd274//Cd99l2//Chst3//Clec7a//Cpeb1//Dock1//F3//Fam107a//Fbxo31//Fermt1//Fgf7//Flt4//Has2//Hbegf//Igf1r//Igf2//Insr//Irs1//Itga3//Jam2//Kif20b//Kif3a//Lgals3//Map2//Map2k1//Map2k3//Mcu//Mdm2//Mpzl1//Mstn//Mtor//Myadm//Nrp1//Onecut2//Oxsr1//Pak1//Pdcd6//Pfn1//Pgr//Pik3c2a//Ppm1f//Prkce//Ptp4a1//Rapgef4//Retn//Rras//Rras2//Sema5a//Sema5b//Sema6a//…
GO:0042327	positive_regulation_of_phosphorylation	Biological Process	93	922	1384	31864	4.41808e-14	1.66062e-12	13.3548	2.32229	0.0671965	Alk//Atm//Bcl2//Bdnf//Bmp4//Bmp5//Bmp7//Bmpr1b//Cav1//Cav2//Cd19//Cd4//Cdc25b//Cdk5r1//Ceacam1//Chek2//Cks2//Clip3//Crebl2//Crh//Ddr1//Dkk1//Dlg1//Dlg4//Emp2//Epha7//Fgf23//Fgf4//Fgf7//Fgfr2//Flt4//Frs2//Fyn//Fzd7//Gdnf//Gfra1//Gfra2//Gprc5b//Hbegf//Hes1//Higd1a//Hspa2//Igf1r//Igf2//Inhbb//Insr//Irgm2//Irs1//Kras//Lmtk2//Map2k1//Map2k3//Mdfic//Mstn//Mtor//Nab2//Nodal//Nrk//Nrp1//Nrxn1//P2rx7//Pak…
GO:0030323	respiratory_tube_development	Biological Process	40	228	1384	31864	4.64625e-14	1.73695e-12	13.3329	4.03914	0.0289017	Asah1//Ascl1//Atxn1//Bmp4//Crh//Epas1//Ext1//Fgf7//Fgfr2//Flt4//Foxa1//Foxp2//Gpc3//Grhl2//Hes1//Hmga2//Hopx//Hoxa5//Itga3//Klf2//Kras//Map2k1//Mmp12//Mycn//Nkx2-9//Nodal//Nphp3//Pgr//Pitx2//Ppp3r1//Rdh10//Rspo2//Sav1//Sim2//Spry1//Srf//Tmtc3//Tns3//Vangl2//Vegfa
GO:0034220	ion_transmembrane_transport	Biological Process	103	1075	1384	31864	4.9274e-14	1.83214e-12	13.3074	2.20594	0.074422	AA467197//Abcc9//Abcd1//Ano3//Bcr//Cacna2d2//Cacnb4//Ceacam1//Ceacam2//Chrnb4//Chrnd//Cldn17//Cnga2//Cnga4//Cox10//Cox15//Ctns//Fam155a//Gabra2//Gabrb3//Gabrg2//Gabrq//Glra1//Glra2//Gria1//Gria3//Grid1//Grik3//Grm7//Hrh1//Itpr2//Kcna2//Kcna7//Kcnc1//Kcng3//Kcnip3//Kcnj1//Kcnj15//Kcnj16//Kcnmb1//Kcnq2//Kcnv2//Mcu//Mfsd5//Micu2//Mpc1//Nipal1//Orai2//P2rx7//Pkd2l2//Prkcd//Scn3b//Slc10a2//Slc10a3//Sl…
GO:0009952	anterior|posterior_pattern_specification	Biological Process	40	229	1384	31864	5.39768e-14	1.99627e-12	13.2678	4.02151	0.0289017	Atm//Bmp4//Cer1//Cobl//Dkk1//Dll1//Emx2//Frs2//Gpc3//Hes1//Hnf1b//Hoxa5//Hoxa9//Hoxb2//Hoxb4//Hoxb9//Hoxc13//Hoxc4//Hoxc8//Hoxc9//Htt//Kif3a//Meox2//Msx2//Myf5//Myf6//Nodal//Osr1//Otx1//Pcdh8//Pgap1//Ripply2//Sfrp1//Six3//Smo//Srf//Tbx1//Tgfbr1//Vangl2//Xrcc2
GO:0061564	axon_development	Biological Process	55	404	1384	31864	6.85541e-14	2.52192e-12	13.164	3.13434	0.0397399	Adarb1//Adcy1//Bcl2//Bdnf//Bmp7//Bmpr1b//Casp6//Cdh4//Cdk5r1//Chn1//Cobl//Dclk1//Dcx//Ddr1//Draxin//Epha7//Ext1//Fgfr2//Fzd3//Gdnf//Grm7//Igf1r//L1cam//Lmtk2//Lrtm2//Map2//Mapt//Matn2//Myh10//Ncam1//Ngfr//Nkx2-9//Nptn//Nr4a2//Nrp1//Nrp2//Pafah1b1//Pmp22//Pou4f2//Prdm8//Prtg//Runx3//Sema5a//Sema5b//Sema6a//Slitrk1//Smo//Tenm2//Tgfb2//Tsku//Unc5a//Unc5d//Vangl2//Vegfa//Zic2
GO:0007409	axonogenesis	Biological Process	52	370	1384	31864	9.22435e-14	3.37543e-12	13.0351	3.23568	0.0375723	Adarb1//Adcy1//Bcl2//Bdnf//Bmp7//Bmpr1b//Cdh4//Cdk5r1//Chn1//Cobl//Dclk1//Dcx//Draxin//Epha7//Ext1//Fgfr2//Fzd3//Gdnf//Igf1r//L1cam//Lmtk2//Lrtm2//Map2//Mapt//Matn2//Myh10//Ncam1//Ngfr//Nkx2-9//Nptn//Nr4a2//Nrp1//Nrp2//Pafah1b1//Pmp22//Pou4f2//Prdm8//Prtg//Runx3//Sema5a//Sema5b//Sema6a//Slitrk1//Smo//Tenm2//Tgfb2//Tsku//Unc5a//Unc5d//Vangl2//Vegfa//Zic2
GO:0030335	positive_regulation_of_cell_migration	Biological Process	67	566	1384	31864	1.24617e-13	4.53606e-12	12.9044	2.72535	0.0484104	Acta2//Amotl1//Atm//Bcl2//Bmp4//Bmp7//Camk1d//Cav1//Cd274//Cd99l2//Clec7a//Cpeb1//Dock1//F3//Fam107a//Fbxo31//Fermt1//Fgf7//Flt4//Has2//Hbegf//Igf1r//Igf2//Insr//Irs1//Itga3//Jam2//Kif20b//Lgals3//Map2k1//Map2k3//Mcu//Mdm2//Mpzl1//Mstn//Mtor//Myadm//Nrp1//Onecut2//Oxsr1//Pak1//Pdcd6//Pfn1//Pgr//Pik3c2a//Ppm1f//Prkce//Ptp4a1//Rapgef4//Retn//Rras//Rras2//Sema5a//Sema5b//Sema6a//Sirt1//Slamf1//Smo//…
GO:0043270	positive_regulation_of_ion_transport	Biological Process	79	736	1384	31864	1.55679e-13	5.63704e-12	12.8078	2.47123	0.0570809	Acsl4//Ank2//Ankrd1//Azin1//Bmp4//Cacnb4//Camk2a//Cav1//Cd19//Cd2ap//Cd4//Cdk5r1//Clip3//Crebl2//Crh//Cxcl1//Dlg1//Dmd//Ehd3//Ezr//Fgf14//Fhl1//Fyn//Gabbr1//Galr1//Gpc3//Gpd1l//Gpr68//Homer1//Hpca//Hspa2//Htt//Ifngr1//Insr//Irs1//Itgam//Kcnc1//Kcnmb1//Kif20b//Kif3a//Lgals3//Lrat//Mcu//Mdm2//Myh10//Myrip//Nfkbia//Oxtr//P2rx7//Pak1//Pfkfb2//Pirt//Plcb1//Pou4f2//Ppp3cb//Prkaa1//Prkcd//Prkce//Prkci//…
GO:0001655	urogenital_system_development	Biological Process	51	363	1384	31864	1.61596e-13	5.82082e-12	12.7916	3.23465	0.0368497	Bcl2//Bcl2l11//Bdnf//Bmp4//Bmp7//Cat//Cer1//Cyp4a31//Dlg1//Dll1//Emx2//Epha7//Ext1//Fgfr2//Foxa1//Frs2//Gcnt4//Gdnf//Gpc3//Hes1//Hnf1b//Igf1r//Itga3//Kank2//Kcnj1//Kif3a//Mpv17//Mtss1//Nek1//Nphp3//Nrp1//Osr1//Plag1//Prlr//Rara//Rdh10//Rrm2b//Schip1//Sfrp1//Sim1//Six1//Smad7//Smad9//Smo//Spry1//Tfap2b//Tgfb2//Tgfbr1//Vangl2//Vegfa//Zbtb14
GO:0051050	positive_regulation_of_transport	Biological Process	99	1034	1384	31864	1.63558e-13	5.86097e-12	12.7863	2.20434	0.0715318	Acsl4//Ank2//Ankrd1//Azin1//Bcr//Bmp4//Cacnb4//Camk1d//Camk2a//Cav1//Cd160//Cd19//Cd2ap//Cd4//Cdk5r1//Clec7a//Clip3//Crebl2//Crh//Cxcl1//Dcx//Dlg1//Dll1//Dmd//Ehd3//Ezr//Fgf14//Fhl1//Fyn//Gabbr1//Galr1//Gpc3//Gpd1l//Gpr68//Homer1//Hpca//Hspa2//Htt//Ifngr1//Inhbb//Insr//Irs1//Itgam//Kcnc1//Kcnmb1//Kif20b//Kif3a//Lgals3//Lrat//Map2//Mcu//Mdm2//Mex3b//Msn//Myh10//Myrip//Nfkbia//Oxtr//P2rx7//Pak1//Pf…
GO:0018193	peptidyl-amino_acid_modification	Biological Process	87	854	1384	31864	1.72767e-13	6.15906e-12	12.7625	2.34545	0.0628613	Agbl3//Alk//Arid4a//Art1//Atm//Bcl2//Bend3//Bgn//Brpf3//Camk1d//Camk2a//Cdc42bpg//Cdc7//Cdk5r1//Chek2//Clip3//Clk2//Ctr9//Dclk1//Ddr1//Dph6//Dph7//Eogt//Epha7//Fgfr2//Fgfrl1//Flt4//Fyn//Galnt13//Galnt2//Galntl6//Gtf2b//Hck//Hif1an//Igf1r//Insr//Kansl2//Lmtk2//Map2k1//Map2k3//Mast3//Mdm2//Mettl21e//Morc3//Morf4l1//Morf4l2//Mtor//Naa20//Ndnf//Nek1//Nrp1//Nrp2//Oxsr1//P4ha3//Phf20l1//Plod2//Ppih//Pr…
GO:0044070	regulation_of_anion_transport	Biological Process	91	918	1384	31864	2.28472e-13	8.10314e-12	12.6412	2.28225	0.0657514	Acsl4//Ankrd1//Arg1//Azin1//Bmp4//Cav1//Cd2ap//Cdk5r1//Clip3//Crebl2//Crh//Cry1//Enpp1//Ensa//Ezr//Fermt1//Fgf23//Fyn//Gabbr1//Galr1//Gdnf//Gpc3//Gpm6b//Gpr68//Grm7//Hmga2//Hpca//Idua//Igfbp3//Inhbb//Insr//Irs1//Itgam//Kcna2//Kif20b//Kif3a//Lcp1//Lgals3//Lrat//Mcu//Mdfic//Mdm2//Mtor//Myh10//Myrip//Nfkbia//Nrxn1//Oxtr//P2rx7//Pak1//Pde1c//Pfkfb2//Pou4f2//Ppm1f//Ppp3cb//Ppp3r1//Prkaa1//Prkcd//Prkce…
GO:0048646	anatomical_structure_formation_involved_in_morphogenesis	Biological Process	94	964	1384	31864	2.38427e-13	8.41305e-12	12.6226	2.24499	0.0679191	Amotl1//Angptl7//Atm//Bcl2l11//Bmp4//Bmp5//Bmp7//Casp8//Cav1//Cdc73//Cdk5r1//Cend1//Cobl//Ctr9//Cul3//Dcx//Dkk1//Dll1//E2f8//Egr3//Epas1//Erg//Ext1//Fgfr2//Fig4//Flt4//Foxa1//Frs2//Fzd3//Gdnf//Gna13//Grhl2//Hbegf//Hnf1b//Hopx//Htt//Ift122//Kif20b//Mafb//Map2k1//Meox2//Msx2//Mthfd1//Myf5//Myf6//Myh10//Ndnf//Nebl//Nodal//Nrp1//Nrp2//Nrxn1//Nrxn3//Osr1//Pafah1b1//Pcdh8//Pdcd6//Pfn1//Pitx2//Pmp22//Pp…
GO:0007507	heart_development	Biological Process	68	590	1384	31864	2.92344e-13	1.02114e-11	12.5341	2.65351	0.0491329	Adra1b//Ankrd1//Asxl2//Atm//Bmp4//Bmp5//Bmp7//Casp8//Cer1//Dll1//Ece1//Erg//Ext1//Fgfr2//Fgfrl1//Frs2//Gpc3//Grhl2//Has2//Hes1//Hopx//Hspb7//Ift122//Insr//Irx4//Kif3a//Map2k1//Mdm2//Mmp21//Msx2//Mthfd1//Mtor//Myh10//Nebl//Nodal//Nphp3//Npy1r//Nrp1//Nrp2//Osr1//Pdcd4//Pitx2//Pou4f2//Ppp3cb//Ppp3r1//Rara//Sav1//Setd2//Sh3pxd2b//Shox2//Six1//Slc22a5//Smad7//Smo//Snai2//Sox6//Srf//Tbr1//Tbx1//Tbx22//…
GO:2000147	positive_regulation_of_cell_motility	Biological Process	68	590	1384	31864	2.92344e-13	1.02114e-11	12.5341	2.65351	0.0491329	Acta2//Amotl1//Atm//Bcl2//Bmp4//Bmp7//Camk1d//Cav1//Cd274//Cd99l2//Clec7a//Cpeb1//Dock1//F3//Fam107a//Fbxo31//Fermt1//Fgf7//Flt4//Has2//Hbegf//Igf1r//Igf2//Insr//Irs1//Itga3//Jam2//Kif20b//Lgals3//Map2k1//Map2k3//Mcu//Mdm2//Mpzl1//Mstn//Mtor//Myadm//Nrp1//Onecut2//Oxsr1//Pak1//Pdcd6//Pfn1//Pgr//Pik3c2a//Ppm1f//Prkce//Ptp4a1//Rapgef4//Retn//Rras//Rras2//Sema5a//Sema5b//Sema6a//Sirt1//Slamf1//Smo//…
GO:0034765	regulation_of_ion_transmembrane_transport	Biological Process	68	591	1384	31864	3.16753e-13	1.10084e-11	12.4993	2.64902	0.0491329	Ank2//Azin1//Bmp4//Cacna2d2//Cacnb4//Cav1//Cd19//Clip3//Cnih3//Crebl2//Crh//Dlg1//Dlg4//Dmd//Ehd3//Enpp1//Fgf11//Fgf14//Fhl1//Fyn//Gpc3//Gpd1l//Homer1//Hpca//Hspa2//Htt//Ifngr1//Insr//Irs1//Kcna2//Kcna7//Kcnc1//Kcng3//Kcnip3//Kcnj1//Kcnj15//Kcnj16//Kcnmb1//Kcnq2//Kcnv2//Mtor//Neto1//Nrxn1//Osr1//Oxsr1//P2rx7//Pik3c2a//Pirt//Plcb1//Pou4f2//Prkcd//Prkce//Prkci//Rasa1//Rgs2//Rgs4//Rnasel//Rsc1a1//Sc…
GO:0006996	organelle_organization	Biological Process	231	3334	1384	31864	3.23002e-13	1.11694e-11	12.4908	1.59518	0.166908	1700028K03Rik//Abcd1//Acp2//Adck1//Amotl1//Arid4a//Atg16l1//Atg9a//Atl2//Atm//Bbip1//Bcl2//Bcl2l11//Bcr//Bend3//Bin2//Brpf3//Brwd1//Brwd3//Cadm1//Camk2a//Cap2//Cav1//Cav2//Ccdc115//Ccdc66//Ccdc68//Cd2ap//Cdc25b//Cdc42bpg//Cdc73//Cds2//Cenpi//Cep162//Chek2//Cks2//Clip3//Clvs1//Cnot7//Cobl//Cox10//Cpeb1//Cstad//Ctr9//Cttnbp2//Cul3//Dcx//Ddx11//Denr//Dlg1//Dlg4//Ehd3//Eif2a//Emp2//Epas1//Ext1//Ezr//…
GO:0050804	modulation_of_chemical_synaptic_transmission	Biological Process	73	662	1384	31864	3.54175e-13	1.21864e-11	12.4508	2.5388	0.0527457	Adcy1//Bcr//Bdnf//Cacna2d2//Cacnb4//Camk2a//Celf4//Cpeb1//Cplx2//Cplx3//Crh//Dkk1//Dlg4//Dlgap2//Eif4e//Eif4ebp2//Elavl4//Fam107a//Fgf14//Fyn//Gabbr1//Gria1//Grid1//Grik3//Grm7//Homer1//Hrh1//Htt//Igsf11//Kras//L1cam//Mapt//Mtor//Ncam1//Neto1//Neurod2//Ngfr//Nptn//Nptx2//Nrxn1//Nrxn3//Oxtr//Pacsin2//Pak1//Pcdh17//Pcdh8//Plcb1//Ppfia2//Ppp1r9a//Ppp1r9b//Ppp3r1//Prkce//Prkcg//Ptpra//Rapgef4//Rara//…
GO:1904888	cranial_skeletal_system_development	Biological Process	22	74	1384	31864	3.82619e-13	1.31e-11	12.4172	6.84471	0.015896	Bmp4//Chst11//Ext1//Fgf4//Fgfr2//Frem1//Grhl2//Insig2//Msx2//Nodal//Prrx1//Prrx2//Rab23//Rdh10//Setd2//Sh3pxd2b//Six1//Slc39a1//Tbx1//Tbx15//Tgfb2//Tgfbr1
GO:0006950	response_to_stress	Biological Process	230	3321	1384	31864	3.84829e-13	1.31107e-11	12.4147	1.5945	0.166185	9530003J23Rik//Abcc9//Acot2//Adcy1//Alk//Arg1//Atg16l1//Atg9a//Atm//Atrn//Bcl2//Bcl2l11//Bdnf//Bmp4//Bmpr1b//Brinp1//C5ar2//Calca//Camk1d//Camk2a//Casp2//Casp6//Cat//Cav1//Cbx5//Cd160//Cd4//Cd84//Cdc42ep4//Cdc7//Chek2//Chst1//Chst2//Cnot7//Cpeb1//Cradd//Creb3l1//Crh//Cry1//Ctla4//Cul3//Cxcl1//Cxcl15//Cxcl5//Cygb//Ddr1//Ddx11//Ddx60//Defb20//Dio2//Dnaja2//Ece1//Eif2a//Eif4e//Endov//Epas1//Erlin1//…
GO:0061138	morphogenesis_of_a_branching_epithelium	Biological Process	36	201	1384	31864	4.49137e-13	1.52266e-11	12.3476	4.12354	0.0260116	Bcl2//Bmp4//Bmp7//Ddr1//Dlg1//Ext1//Fgf7//Fgfr2//Foxa1//Frs2//Gdnf//Gna13//Gpc3//Grhl2//Hmga2//Hnf1b//Hoxa5//Kras//Msx2//Mycn//Nrp1//Pak1//Pgr//Pitx2//Ppp3r1//Rdh10//Rspo2//Sema5a//Sfrp1//Six1//Spry1//Srf//Tbx1//Tmtc3//Vangl2//Vegfa
GO:0031346	positive_regulation_of_cell_projection_organization	Biological Process	56	436	1384	31864	4.72327e-13	1.59347e-11	12.3258	2.9571	0.0404624	Alk//Ankrd1//Ankrd27//Bdnf//Bmp4//Bmp5//Bmp7//Camk1d//Cdc42ep4//Cdh4//Cobl//Cpeb1//Cxcl5//Dcx//Dlg4//Dmd//Elavl4//Fbxo31//Fig4//Frmd7//Fyn//Gm14137//Golga4//Gprc5b//Htt//Igf1r//Itga3//Kif3c//L1cam//Map2k1//Mapt//Mstn//Mtor//Ndnf//Ngfr//Nrp1//P2rx7//Pafah1b1//Pak1//Pfn1//Pou4f2//Ppp1r9a//Prkci//Rgs2//Rit2//Sema5a//Shox2//Sirt1//Slitrk1//Srf//Ss18l1//Tgfbr1//Trim67//Trpc5//Vegfa//Wrap73
GO:0007169	transmembrane_receptor_protein_tyrosine_kinase_signaling_pathway	Biological Process	51	375	1384	31864	5.79698e-13	1.94621e-11	12.2368	3.13114	0.0368497	Alk//Bcr//Bdnf//Cav2//Cdk5r1//Chn1//Ddr1//Dok5//Eif4ebp2//Epha7//Ext1//Fgf14//Fgf23//Fgf4//Fgf7//Fgfr2//Fgfrl1//Flrt1//Flt4//Foxo1//Frs2//Fyn//Gdnf//Gfra1//Gfra2//Hbegf//Hck//Igf1r//Igf2//Insr//Irs1//Lmtk2//Nck2//Nrp1//Nrp2//Pak1//Pdcd6//Plcb1//Prlr//Ptpra//Ptprr//Rassf2//Schip1//Sla//Slc39a14//Stat6//Stxbp4//Tgfa//Vegfa//Vegfb//Zfand5
GO:0032880	regulation_of_protein_localization	Biological Process	92	952	1384	31864	7.2246e-13	2.41378e-11	12.1412	2.22492	0.066474	Acsl4//Ankrd1//Bcl2//Bmp4//Cacnb4//Camk2a//Cav2//Ccdc66//Cd2ap//Cdk5r1//Clip3//Crh//Dclk1//Dlg1//Dlg4//Ensa//Ezr//Fermt1//Fyn//Gpc3//Gpd1l//Gpm6b//Gpr68//Hpca//Htt//Idua//Inhbb//Irs1//Itga3//Itgam//Kif20b//Kif3a//Lamtor5//Lcp1//Lgals3//Map2//Map2k1//Mapt//Mcu//Mdfic//Mdm2//Mrap//Msn//Myh10//Myrip//Ngfr//Nptn//Nrxn1//P2rx7//Pak1//Pde1c//Pfkfb2//Ppm1f//Ppp1r9b//Ppp3cb//Ppp3r1//Prkaa1//Prkaa2//Prkcd…
GO:0009725	response_to_hormone	Biological Process	69	617	1384	31864	8.19762e-13	2.72571e-11	12.0863	2.57471	0.0498555	Acr//Adcy6//Adra1b//Bcl2//Bmp4//Bmp7//Calcoco1//Camk2a//Cav1//Cav2//Cpeb1//Crh//Cry1//Cyp11b1//Eif4e//Eif4ebp2//Enpp1//Fam107a//Foxo1//Gdnf//Gpr173//Igf1r//Igf2//Inhbb//Insig2//Insr//Irf1//Irs1//Map2k1//Mstn//Mtor//Naip6//Ncoa2//Nr4a2//Oxtr//Pak1//Pgr//Plcb1//Pou4f2//Prkaa1//Prkaa2//Prkcd//Prkce//Prkci//Prlr//Ptgdr//Ptgfr//Ptpra//Rara//Rerg//Retn//Sfrp1//Sirt1//Slc39a14//Smyd3//Srf//Stat6//Steap2…
GO:0042391	regulation_of_membrane_potential	Biological Process	58	468	1384	31864	8.27162e-13	2.73715e-11	12.0824	2.85329	0.0419075	Abcd1//Ank2//Atxn1//Bcl2//Bdnf//Cacnb4//Cav1//Celf4//Chrnb4//Chrnd//Cnga2//Cnih3//Ctns//Dlg1//Dlg4//Dmd//Ehd3//Fgf14//Fhl1//Gabbr1//Gabra2//Gabrb3//Gabrg2//Gabrq//Gjd2//Glra1//Glra2//Gpd1l//Gria1//Gria3//Grid1//Grik3//Igsf11//Kcna2//Kcnc1//Kcnq2//Mapt//Mllt11//Neto1//Ngfr//Nrxn1//P2rx7//Pmp22//Ppp1r9a//Prkce//Rapgef4//Rgs4//Scn3b//Slc25a36//Slc4a4//Slc8a3//Slmap//Smad7//Snca//Tacr1//Tmem108//Trpc…
GO:0051726	regulation_of_cell_cycle	Biological Process	95	1001	1384	31864	8.61808e-13	2.83822e-11	12.0646	2.18501	0.0686416	Adarb1//Alox8//Asah2//Ascl1//Atm//Azin1//Bcl2//Bcl2l11//Bcr//Bmp4//Bmp7//Brinp1//Brinp2//Brinp3//Btg1//Cacnb4//Casp2//Ccpg1//Cd28//Cdc25b//Cdc7//Cdc73//Cdk5r1//Chek2//Cks2//Cradd//Cry1//Ctdsp2//Cul3//Ddx11//Dlg1//E2f5//E2f8//Eif4e//Evi2b//Fam107a//Fbxl17//Fbxo31//Fbxw5//Fgfr2//Fhl1//Foxa1//Foxk1//Fzd3//Hes1//Hexim2//Hmga2//Hspa2//Ier3//Igf1r//Igf2//Insr//Irf1//Kank2//Kif20b//Klhl13//Lin9//Map2k1/…
GO:0060284	regulation_of_cell_development	Biological Process	67	591	1384	31864	9.4297e-13	3.0908e-11	12.0255	2.61007	0.0484104	Ankrd27//Ap1ar//Ascl1//Atxn1//Bcl2//Bdnf//Bmp4//Bmp7//Brinp1//Cdh4//Cdk5r1//Dcx//Dll1//Dock1//Draxin//Epha7//Fbxo31//Fzd3//Golga4//Gpr68//Has2//Hes1//Hmga2//Hook3//Ifrd1//L1cam//Lims1//Map2//Map2k1//Mapt//Mtor//Myadm//Mycn//Myf5//Myf6//Nodal//Nrp1//Olig2//Pafah1b1//Pak1//Plag1//Plcb1//Pou4f2//Prkci//Prtg//Ptpra//Rfx3//Runx1//Sema5a//Sema5b//Sema6a//Shox2//Slitrk1//Smad7//Smo//Spen//Srf//Ss18l1//T…
GO:0040017	positive_regulation_of_locomotion	Biological Process	68	607	1384	31864	1.10964e-12	3.61994e-11	11.9548	2.5792	0.0491329	Acta2//Amotl1//Atm//Bcl2//Bmp4//Bmp7//Camk1d//Cav1//Cd274//Cd99l2//Clec7a//Cpeb1//Dock1//F3//Fam107a//Fbxo31//Fermt1//Fgf7//Flt4//Has2//Hbegf//Igf1r//Igf2//Insr//Irs1//Itga3//Jam2//Kif20b//Lgals3//Map2k1//Map2k3//Mcu//Mdm2//Mpzl1//Mstn//Mtor//Myadm//Nrp1//Onecut2//Oxsr1//Pak1//Pdcd6//Pfn1//Pgr//Pik3c2a//Ppm1f//Prkce//Ptp4a1//Rapgef4//Retn//Rras//Rras2//Sema5a//Sema5b//Sema6a//Sirt1//Slamf1//Smo//…
GO:0001822	kidney_development	Biological Process	45	309	1384	31864	1.2158e-12	3.94763e-11	11.9151	3.35288	0.0325145	Bcl2//Bcl2l11//Bdnf//Bmp4//Bmp7//Cat//Cer1//Cyp4a31//Dlg1//Dll1//Epha7//Ext1//Fgfr2//Gcnt4//Gdnf//Gpc3//Hes1//Hnf1b//Itga3//Kank2//Kcnj1//Kif3a//Mpv17//Mtss1//Nek1//Nphp3//Nrp1//Osr1//Rara//Rdh10//Rrm2b//Schip1//Sfrp1//Sim1//Six1//Smad7//Smad9//Smo//Spry1//Tfap2b//Tgfb2//Tgfbr1//Vangl2//Vegfa//Zbtb14
GO:0043085	positive_regulation_of_catalytic_activity	Biological Process	105	1164	1384	31864	1.22973e-12	3.9742e-11	11.9102	2.07683	0.0758671	Alk//Bcl2//Bcl2l11//Bcr//Bmp4//Bmpr1b//Btg1//Casp2//Casp8//Casp8ap2//Cav1//Cav2//Cd19//Cd4//Cdc25b//Cdk5r1//Ceacam1//Chn1//Cks2//Cradd//Dcun1d2//Ddr1//Ddx11//Dkk1//Dlg1//Dlg4//Eif5//Elmod1//Elmod2//Emp2//Epha7//F3//Fgf23//Fgfr2//Flt4//Frs2//Ftmt//Fyn//Gdnf//Gna13//Gnai3//Gnat1//Gprc5b//Grhl2//Gtf2h2//Hbegf//Higd1a//Hpca//Igf1r//Igf2//Insr//Irgm2//Irs1//Itgam//Khdc1a//Kras//Lims1//Lmtk2//Map2k1//M…
GO:0051216	cartilage_development	Biological Process	32	167	1384	31864	1.33141e-12	4.28282e-11	11.8757	4.41162	0.0231214	Bgn//Bmp4//Bmp5//Bmp7//Bmpr1b//Cer1//Chst11//Cytl1//Ext1//Fgf4//Hoxa5//Hoxc4//Msx2//Mycn//Myf5//Osr1//Prrx1//Prrx2//Rara//Rspo2//Runx1//Runx3//Shox2//Slc39a14//Smad9//Snai2//Sox5//Sox6//Srf//Tgfb2//Uncx//Zeb1
GO:1901137	carbohydrate_derivative_biosynthetic_process	Biological Process	57	462	1384	31864	1.56885e-12	5.00332e-11	11.8044	2.84051	0.041185	Acsl4//Acss1//Adcy1//Adcy6//Adcy9//Alg1//Alg11//Alg12//Alg6//B3galt1//B3galt2//B3galt6//B3gnt9//B4galnt1//Chst10//Chst11//Chst3//Cmas//Cmpk1//Cytl1//Dcakd//Dck//Dctd//Dse//Eogt//Ext1//Extl2//Extl3//Galnt13//Galnt2//Galntl6//Has2//Man1c1//Mpc1//Nt5e//Paics//Pank1//Papss2//Pgap1//Pigg//Pigh//Pomk//Prps1l1//Rfk//Rrm2//Rrm2b//Sdf2l1//St6galnac3//St8sia1//St8sia3//St8sia5//Tet3//Tmtc3//Uck2//Ugcg//Van…
GO:0022607	cellular_component_assembly	Biological Process	162	2128	1384	31864	1.5768e-12	5.00332e-11	11.8022	1.7527	0.117052	1700028K03Rik//Ago3//Atg16l1//Atg9a//Atl2//Bbip1//Bcl2//Bcr//Bdnf//Bend3//Bin2//Cadm1//Cav1//Cav2//Cbln4//Ccdc115//Ccdc66//Cdc73//Cdh12//Cdh20//Cdh6//Cds2//Celf2//Celf4//Cenpi//Cep162//Chek2//Cldn15//Cldn17//Cldn23//Cnot7//Cobl//Cox10//Cox15//Cpeb1//Cryz//Cul3//Dcx//Denr//Dlg1//Dlg4//Dmd//Ehd3//Eid2//Eif2a//Eif5//Emp2//Ext1//Ezr//Fam107a//Fam171a1//Farp1//Fech//Fig4//Flot2//Fmn2//Gabra2//Gabrb3//…
GO:0048754	branching_morphogenesis_of_an_epithelial_tube	Biological Process	32	168	1384	31864	1.5771e-12	5.00332e-11	11.8021	4.38536	0.0231214	Bcl2//Bmp4//Bmp7//Ddr1//Dlg1//Ext1//Fgfr2//Foxa1//Gdnf//Gna13//Gpc3//Hmga2//Hnf1b//Hoxa5//Kras//Msx2//Mycn//Nrp1//Pak1//Pgr//Pitx2//Ppp3r1//Rdh10//Rspo2//Sema5a//Six1//Spry1//Srf//Tbx1//Tmtc3//Vangl2//Vegfa
GO:0072001	renal_system_development	Biological Process	46	324	1384	31864	1.71371e-12	5.41188e-11	11.7661	3.26871	0.033237	Bcl2//Bcl2l11//Bdnf//Bmp4//Bmp7//Cat//Cer1//Cyp4a31//Dlg1//Dll1//Emx2//Epha7//Ext1//Fgfr2//Gcnt4//Gdnf//Gpc3//Hes1//Hnf1b//Itga3//Kank2//Kcnj1//Kif3a//Mpv17//Mtss1//Nek1//Nphp3//Nrp1//Osr1//Rara//Rdh10//Rrm2b//Schip1//Sfrp1//Sim1//Six1//Smad7//Smad9//Smo//Spry1//Tfap2b//Tgfb2//Tgfbr1//Vangl2//Vegfa//Zbtb14
GO:0051960	regulation_of_nervous_system_development	Biological Process	63	544	1384	31864	1.78558e-12	5.61322e-11	11.7482	2.66628	0.0455202	Ankrd27//Ascl1//Atxn1//Bdnf//Bmp4//Bmp7//Brinp1//Cdh4//Cdk5r1//Dcx//Dkk1//Dlg1//Dll1//Draxin//Epha7//Fbxo31//Fig4//Flrt1//Fzd3//Golga4//Hes1//Hmga2//Hook3//Ifrd1//Jam2//L1cam//Lrtm2//Map2//Map2k1//Mapt//Mtor//Mycn//Ngfr//Nrp1//Nrxn1//Olig2//Oxtr//Pafah1b1//Pak1//Plag1//Pou4f2//Prkci//Prtg//Ptpra//Rara//Sema5a//Sema5b//Sema6a//Shox2//Slitrk1//Smo//Spen//Srf//Srpx2//Ss18l1//Tcf7l2//Tnr//Tppp//Trim1…
GO:0032870	cellular_response_to_hormone_stimulus	Biological Process	53	415	1384	31864	2.49363e-12	7.8036e-11	11.6032	2.9403	0.0382948	Adcy6//Bmp4//Bmp7//Calcoco1//Camk2a//Cav1//Cav2//Cpeb1//Crh//Cyp11b1//Eif4e//Eif4ebp2//Enpp1//Fam107a//Foxo1//Gdnf//Gpr173//Igf1r//Igf2//Inhbb//Insig2//Insr//Irf1//Irs1//Mstn//Naip6//Ncoa2//Nr4a2//Pak1//Pgr//Plcb1//Pou4f2//Prkaa1//Prkaa2//Prkcd//Prkce//Prkci//Prlr//Ptgdr//Ptgfr//Ptpra//Rara//Sfrp1//Sirt1//Slc39a14//Smyd3//Stat6//Stxbp4//Trib3//Trim63//Ugcg//Zfp36//Zfp36l1
GO:0061448	connective_tissue_development	Biological Process	37	224	1384	31864	2.71986e-12	8.47321e-11	11.5655	3.80293	0.0267341	Bgn//Bmp4//Bmp5//Bmp7//Bmpr1b//Cer1//Chst11//Cytl1//Ext1//Fgf4//Foxa1//Hmga2//Hoxa5//Hoxc4//Msx2//Mycn//Myf5//Osr1//Prrx1//Prrx2//Rara//Rspo2//Runx1//Runx3//Sh3pxd2b//Shox2//Slc39a14//Smad9//Snai2//Sox5//Sox6//Sptlc2//Srf//Tgfb2//Uncx//Zeb1//Zfp516
GO:0060485	mesenchyme_development	Biological Process	37	226	1384	31864	3.5786e-12	1.10985e-10	11.4463	3.76927	0.0267341	Bcl2//Bmp4//Bmp5//Bmp7//Bnc2//Erg//Ext1//Fgfr2//Gdnf//Has2//Hes1//Hoxa5//Htt//Mdm2//Msx2//Nodal//Nrp1//Nrp2//Osr1//Pdcd4//Pdcd6//Pitx2//Ppp3r1//Rdh10//Sema5a//Sema5b//Sema6a//Sfrp1//Six1//Smo//Snai2//Tbx1//Tead1//Tgfb2//Tgfbr1//Vangl2//Zfp36l1
GO:0007611	learning_or_memory	Biological Process	44	309	1384	31864	4.6973e-12	1.45029e-10	11.3282	3.27837	0.0317919	Adcy1//Adra1b//Atxn1//Bdnf//Brinp1//Chst10//Crh//Ctns//Dkk1//Eif4ebp2//Elavl4//Foxp2//Gabrb3//Gria1//Grm7//Hrh1//Htt//Idua//Igf2//Itga3//Kras//Lhx8//Mapt//Meis2//Mtor//Ncam1//Neto1//Neurod2//Nptx2//Nrxn1//Oxtr//Pafah1b1//Pak1//Plcb1//Pomk//Slc1a1//Slc24a2//Slc8a3//Snap25//Srf//Tacr1//Tacr2//Tbr1//Tnr
GO:0001944	vasculature_development	Biological Process	65	586	1384	31864	5.4576e-12	1.67754e-10	11.263	2.55376	0.0469653	Amotl1//Angptl7//Bmp4//Casp8//Cav1//Ceacam1//Dll1//E2f8//Egr3//Epas1//Fgfr2//Flt4//Foxn1//Foxo1//Gna13//Gpc3//Has2//Hbegf//Hes1//Lgals12//Map2k1//Mdm2//Meox2//Mmp21//Myh10//Ndnf//Ngfr//Nodal//Nrp1//Nrp2//Nrxn1//Nrxn3//Osr1//Pdcd6//Pitx2//Ppp3cb//Ppp3r1//Prrx1//Prrx2//Rasa1//Rora//Sema5a//Setd2//Sirt1//Six1//Slc1a1//Smad7//Smarca2//Smo//Srf//Srpx2//Tbx1//Tcf7l2//Tfap2b//Tgfa//Tgfb2//Tgfbr1//Thsd7a…
GO:0050808	synapse_organization	Biological Process	45	323	1384	31864	5.77597e-12	1.76755e-10	11.2384	3.20756	0.0325145	Bdnf//Cacna2d2//Cacnb4//Cadm1//Calca//Cbln4//Dlg1//Dlg4//Elfn1//Farp1//Fgfr2//Filip1//Gabra2//Gabrb3//Gabrg2//Gdnf//Homer1//Igf1r//Insr//Itga3//Itgam//L1cam//Mapt//Myh10//Nptn//Nrp1//Nrxn1//Nrxn3//Pak1//Pcdh17//Pdzrn3//Pfn1//Pmp22//Ppfia2//Ppfibp1//Ppp1r9a//Slc1a1//Slc8a3//Slitrk1//Snapin//Snca//Tmem108//Tnr//Unc13b//Unc13c
GO:0033043	regulation_of_organelle_organization	Biological Process	106	1211	1384	31864	6.00255e-12	1.82879e-10	11.2217	2.01524	0.0765896	Adck1//Ankrd27//Ap1ar//Arhgdib//Arhgef9//Asxl2//Atm//Bcl2l11//Bmp4//Bmp7//Cav1//Cd28//Cd2ap//Cdc42ep4//Cdk5r1//Ckap2//Clip3//Cplx2//Cplx3//Ctr9//Cul3//Ddx11//Dlg1//Ehd3//Ezr//Fam107a//Fam47e//Fbxw5//Fgfr2//Fmn2//Frmd7//Fyco1//Gm14137//Gpm6b//Gtf2h2//Hck//Higd1a//Htt//Ier3//Igf1r//Igf2//Insr//Iqgap2//Irgm2//Jarid2//Kank2//Kif20b//Lcp1//Map2//Map2k1//Mapt//Mcidas//Mcu//Mdm1//Mllt11//Msn//Msx2//Mtf2…
GO:0060173	limb_development	Biological Process	35	208	1384	31864	6.10089e-12	1.8506e-10	11.2146	3.87408	0.025289	Bcl2l11//Bmp4//Bmp7//Bmpr1b//Chst11//Dkk1//Ece1//Ext1//Fgf4//Fgfr2//Foxn1//Gpc3//Grhl2//Hoxa9//Hoxc13//Idua//Ift122//Med31//Meox2//Msx2//Mycn//Osr1//Pbx2//Pitx2//Prrx1//Prrx2//Rab23//Rara//Rdh10//Rspo2//Shox2//Slc39a1//Sp9//Tfap2b//Tgfb2
GO:0003007	heart_morphogenesis	Biological Process	41	277	1384	31864	7.14057e-12	2.15651e-10	11.1463	3.40775	0.0296243	Ankrd1//Asxl2//Bmp4//Bmp5//Bmp7//Dll1//Erg//Ext1//Fgfr2//Fgfrl1//Grhl2//Has2//Hes1//Insr//Kif3a//Mdm2//Msx2//Mtor//Nodal//Nphp3//Npy1r//Nrp1//Nrp2//Pdcd4//Pitx2//Rara//Sav1//Shox2//Six1//Smad7//Smo//Snai2//Srf//Tbr1//Tbx1//Tbx22//Tead1//Tgfb2//Tgfbr1//Vangl2//Vegfa
GO:0048878	chemical_homeostasis	Biological Process	104	1184	1384	31864	7.80951e-12	2.34828e-10	11.1074	2.0223	0.0751445	Abcd1//Ackr4//Adck1//Adcy6//Adra1b//Ank2//Bcl2//Bmp4//C5ar2//Cacnb4//Calca//Cav1//Cav2//Ccdc115//Cd19//Cd4//Cry1//Cxcl1//Cyp11b1//Dlg4//Dmxl1//Enpp1//Epas1//Ext1//Fam155a//Fbxl5//Fech//Fgf23//Fgf7//Fhl1//Foxa1//Foxk1//Foxk2//Foxo1//Ftmt//Galr1//Gcm2//Gm5127//Gna13//Gpd1l//Gprc5b//Gria1//Homer1//Htt//Idua//Igf1r//Insr//Itpr2//Kcnj16//Map2k1//Mcu//Micu2//Mllt11//Mtss1//Ngfr//Nptn//Npy1r//Oxtr//P2rx…
GO:0060341	regulation_of_cellular_localization	Biological Process	85	886	1384	31864	8.15112e-12	2.4404e-10	11.0888	2.20876	0.0614162	Ank2//Bcl2//Bmp4//Cacnb4//Camk2a//Cav1//Cav2//Ccdc66//Cd19//Cd2ap//Cd4//Cd84//Cdk5r1//Clip3//Crh//Dclk1//Dlg1//Dlg4//Dmd//Ezr//Fermt1//Fyn//Gpc3//Gpd1l//Gpm6b//Gpr68//Hpca//Htt//Ier3//Itga3//Itgam//Kif20b//Kif3a//Lamtor5//Lcp1//Lgals3//Map2//Map2k1//Mapt//Mdfic//Mdm2//Mrap//Msn//Ncam1//Ngfr//Nrxn1//P2rx7//Pak1//Pcdh17//Pde1c//Pgap1//Ppm1f//Ppp1r9b//Ppp3cb//Ppp3r1//Prkaa1//Prkaa2//Prkcd//Prkce//Pr…
GO:0050679	positive_regulation_of_epithelial_cell_proliferation	Biological Process	35	211	1384	31864	9.29444e-12	2.77071e-10	11.0318	3.819	0.025289	Arg1//Azin1//Bmp4//Bmp5//C5ar2//Cav1//Cav2//Egr3//F3//Fgf7//Fgfr2//Flt4//Foxp2//Fzd7//Has2//Hmga2//Igf2//Kif3a//Mmp12//Mtor//Nodal//Osr1//Pdcd6//Ppp1r16b//Sema5a//Sfrp1//Sirt1//Smo//Stxbp4//Tacr1//Tbx1//Tcf7l2//Tgfa//Vegfa//Vegfb
GO:0001934	positive_regulation_of_protein_phosphorylation	Biological Process	82	843	1384	31864	9.5703e-12	2.8407e-10	11.0191	2.2395	0.0592486	Alk//Atm//Bcl2//Bdnf//Bmp4//Bmp5//Bmp7//Bmpr1b//Cav1//Cav2//Cd4//Cdc25b//Cdk5r1//Ceacam1//Chek2//Cks2//Clip3//Crebl2//Crh//Dkk1//Dlg1//Dlg4//Emp2//Epha7//Fgf23//Fgf4//Fgf7//Flt4//Frs2//Fyn//Gdnf//Gfra1//Gfra2//Gprc5b//Hbegf//Hes1//Higd1a//Hspa2//Igf2//Inhbb//Insr//Irgm2//Kras//Map2k1//Map2k3//Mdfic//Mstn//Mtor//Nab2//Nodal//Nrk//Nrp1//Nrxn1//P2rx7//Pak1//Pik3r5//Ppp1r9a//Prkcd//Prlr//Prr5l//Rasa1…
GO:0007346	regulation_of_mitotic_cell_cycle	Biological Process	55	457	1384	31864	1.03304e-11	3.05321e-10	10.9859	2.77084	0.0397399	Asah2//Ascl1//Atm//Bcl2//Bmp4//Bmp7//Brinp1//Brinp2//Brinp3//Btg1//Cacnb4//Casp2//Cd28//Cdc25b//Cdc7//Cdc73//Chek2//Cks2//Cradd//Ctdsp2//Cul3//Dlg1//Eif4e//Fam107a//Fbxo31//Fbxw5//Fgfr2//Fhl1//Foxa1//Fzd3//Hes1//Hspa2//Ier3//Igf1r//Igf2//Insr//Kank2//Kif20b//Mcidas//Mdm2//Meis2//Orc1//Pafah1b1//Plcb1//Sin3a//Sirt1//Tgfa//Topbp1//Ttc28//Ube2e2//Usp44//Xrcc3//Ythdc2//Zc3h12d//Zfp36l1
GO:0046903	secretion	Biological Process	58	499	1384	31864	1.17524e-11	3.45872e-10	10.9299	2.67603	0.0419075	Bdnf//Cacnb4//Cav1//Cbln4//Cplx2//Cplx3//Creb3l1//Csn2//Ddr1//Dio2//Fgf7//Hck//Hnf1b//Htt//Ildr2//Irs1//Lgi3//Lin7a//Myh10//Nagpa//Nrxn1//Nrxn3//P2rx7//Pafah1b1//Pak1//Pik3c2a//Pnpla8//Porcn//Ppp3cb//Prlr//Ptgdr//Rab11fip1//Rab11fip2//Rab3c//Rapgef4//Slc4a5//Slc6a3//Slc6a9//Snap23//Snap25//Snapin//Snca//Steap2//Stxbp5l//Syn3//Syt15//Sytl5//Tacr2//Tph1//Tvp23a//Ube2q1//Unc13b//Unc13c//Vamp1//Vamp3…
GO:0034613	cellular_protein_localization	Biological Process	121	1480	1384	31864	1.63553e-11	4.79293e-10	10.7863	1.8823	0.0874277	Adcy6//Ank2//Ankrd13c//Ap1ar//Ap3s2//Arhgef9//Atg16l1//Atg9a//Bbip1//Bcr//Bmp4//Bmp7//Camk2a//Cav1//Cd4//Chml//Clip3//Cnih3//Dlg1//Dlg4//Dmd//Ehd3//Emp2//Ezr//Fam126b//Fam47e//Fgf7//Flot2//Fyttd1//Golga4//Hook3//Htt//Ift122//Insig2//Irs1//Kcnip3//Kif1a//Kif20b//Kpna3//Kpnb1//Lamtor5//Lin7a//Mapk10//Mdm2//Mex3b//Micall1//Mmp12//Mon1b//Morc3//Mrap//Myadm//Myrip//Mzt1//Napb//Nfkbia//Ngfr//Nptx2//Nrp…
GO:0048639	positive_regulation_of_developmental_growth	Biological Process	35	218	1384	31864	2.40315e-11	7.01273e-10	10.6192	3.69637	0.025289	Bcl2//Bdnf//Cacna2d2//Cdh4//Dcx//Dlg1//Dll1//Ezr//Fgfr2//Golga4//Hmga2//Hopx//Igf1r//Igf2//Il7//Insr//L1cam//Mapt//Mtor//Ncam1//Nrp1//Pafah1b1//Pak1//Plcb1//Pou3f2//Pou4f2//Sema5a//Sh3pxd2b//Sirt1//Slc6a3//Smad7//Smo//Srf//Trpc5//Vegfa
GO:0045927	positive_regulation_of_growth	Biological Process	43	312	1384	31864	2.43433e-11	7.07388e-10	10.6136	3.17306	0.0310694	Acsl4//Bcl2//Bdnf//Cacna2d2//Cdh4//Dcx//Dlg1//Dll1//Extl3//Ezr//Fgfr2//Flt4//Golga4//Hbegf//Hmga2//Hopx//Igf1r//Igf2//Il7//Insr//L1cam//Mapt//Mtor//Ncam1//Nrp1//Pafah1b1//Pak1//Plcb1//Pou3f2//Pou4f2//Ppm1f//Sema5a//Sfrp1//Sh3pxd2b//Sirt1//Slc6a3//Smad7//Smo//Srf//Tgfb2//Tgfbr1//Trpc5//Vegfa
GO:0072073	kidney_epithelium_development	Biological Process	27	135	1384	31864	2.63642e-11	7.62906e-10	10.579	4.60462	0.0195087	Bcl2//Bdnf//Bmp4//Bmp7//Cat//Cer1//Dlg1//Dll1//Epha7//Ext1//Fgfr2//Gdnf//Gpc3//Hes1//Hnf1b//Kank2//Mtss1//Osr1//Rara//Sfrp1//Sim1//Six1//Smad7//Smad9//Smo//Spry1//Tfap2b
GO:0043279	response_to_alkaloid	Biological Process	21	82	1384	31864	3.10038e-11	8.93425e-10	10.5086	5.89617	0.0151734	Adra1b//Bdnf//Casp6//Crh//Dlg4//Gnal//Homer1//Irs1//Mtor//Ncam1//Pgr//Ppp1r9b//Prkaa1//Prkaa2//Prkce//Prkcg//Rad51//Slc1a1//Slc1a2//Slc6a3//Snca
GO:0008283	cell_population_proliferation	Biological Process	62	569	1384	31864	3.56815e-11	1.02395e-09	10.4476	2.50867	0.0447977	Ascl1//Bcl2//Bmp4//Bmp7//Cd19//Cd27//Ceacam1//Cer1//Cks2//Dlg1//E2f8//Emx2//Ext1//Fermt1//Fgf4//Fgf7//Fgfr2//Frs2//Fyn//Fzd3//Gdnf//Gnat1//Gng2//Gpc3//Grhl2//Hmga2//Hnf1b//Hook3//Hoxb4//Igf2//Igfbp3//Itgam//Kif1a//Kif3a//Map2k1//Morf4l1//Msn//Mtss1//Myh10//Nkap//Osr1//P2rx7//Pafah1b1//Pitx2//Poc1b//Pou3f2//Prkcd//Pura//Rora//Sema5a//Sh2d2a//Six3//Slamf1//Sox5//Stat6//Tbx1//Tgfa//Tgfb2//Uncx//Vegf…
GO:0098655	cation_transmembrane_transport	Biological Process	71	702	1384	31864	4.2474e-11	1.21384e-09	10.3719	2.32855	0.0513006	AA467197//Abcc9//Cacna2d2//Cacnb4//Chrnb4//Chrnd//Cnga2//Cnga4//Cox10//Cox15//Ctns//Fam155a//Gria1//Gria3//Grik3//Grm7//Hrh1//Itpr2//Kcna2//Kcna7//Kcnc1//Kcng3//Kcnip3//Kcnj1//Kcnj15//Kcnj16//Kcnmb1//Kcnq2//Kcnv2//Mcu//Micu2//Nipal1//Orai2//P2rx7//Pkd2l2//Scn3b//Slc10a2//Slc10a3//Slc12a6//Slc18a3//Slc1a1//Slc1a2//Slc22a5//Slc24a2//Slc24a3//Slc2a13//Slc31a2//Slc35g1//Slc38a6//Slc38a7//Slc39a1//Slc…
GO:0061061	muscle_structure_development	Biological Process	58	516	1384	31864	4.51354e-11	1.28459e-09	10.3455	2.58787	0.0419075	Adarb1//Adra1b//Ank2//Ankrd1//Bmp4//Cacna2d2//Cacnb4//Cav1//Cav2//Cd164//Chrnd//Dll1//Dmd//Eid2//Epas1//Fgfr2//Fgfrl1//Fhl1//Flnb//Foxk1//Foxp2//Hes1//Hivep3//Homer1//Ifrd1//Igf2//Jph1//Kras//Meox2//Mtor//Mtss1//Myf5//Myf6//Myh10//Nebl//Paxbp1//Pitx2//Plagl1//Pmp22//Rara//Rora//Shox2//Sirt1//Six1//Smad7//Smarca2//Smo//Smyd3//Sox6//Srf//Tbx1//Tcf7l2//Tgfb2//Tgfbr1//Tmtc3//Vangl2//Vegfa//Xk
GO:0022407	regulation_of_cell-cell_adhesion	Biological Process	52	435	1384	31864	4.85634e-11	1.3765e-09	10.3137	2.75219	0.0375723	Arg1//Bmp4//Bmp7//Cav1//Cbfb//Cd160//Cd27//Cd274//Cd28//Cd4//Ceacam1//Clec4g//Ctla4//Dlg1//Egr3//Epha7//Flot2//Has2//Havcr2//Hes1//Igf2//Il7//Irf1//L1cam//Lgals3//Lrrc32//Map2k1//Mex3b//Muc4//Myadm//Nck2//Nkap//Nodal//Pcdh8//Ppm1f//Prkcd//Rara//Runx1//Runx3//Slamf1//Slc7a1//Smad7//Sox12//Tnfrsf13c//Tnr//Vegfa//Vps33b//Vtcn1//Zbtb7b//Zc3h12d//Zdhhc21//Zfp608
GO:1901360	organic_cyclic_compound_metabolic_process	Biological Process	189	2718	1384	31864	5.13792e-11	1.45036e-09	10.2892	1.60095	0.136561	1700028K03Rik//Abcd1//Acadsb//Acot2//Acot3//Acot4//Acsl4//Acsm5//Acss1//Adarb1//Adarb2//Adcy1//Adcy6//Adcy9//Ago3//Arid4a//Asxl2//Atm//Bcl2//Bend3//Bmpr1b//Cacnb4//Cat//Cdc7//Cdc73//Celf2//Celf4//Chek2//Cmah//Cmas//Cmpk1//Cnbp//Cnot7//Cox10//Cox15//Cpeb1//Crh//Ctns//Ctr9//Cwc22//Cyb5r3//Cyp11b1//Dcakd//Dck//Dctd//Ddx11//Dio2//Elavl4//Endov//Enpp1//Epas1//Ephx3//Erlin1//Esf1//Exosc7//Extl2//Fech//…
GO:0045598	regulation_of_fat_cell_differentiation	Biological Process	28	149	1384	31864	5.37684e-11	1.51163e-09	10.2695	4.32649	0.0202312	Asxl2//Bmp7//Ccdc3//Crebl2//Enpp1//Foxo1//Hes1//Lgals12//Lmo3//Msx2//Mtor//Napepld//Prdm16//Rora//Runx1t1//Sav1//Sfrp1//Sh3pxd2b//Sirt1//Six1//Snai2//Tcf7l2//Tph1//Trib3//Vegfa//Zbtb7b//Zfp36//Zfp36l1
GO:0050890	cognition	Biological Process	45	346	1384	31864	6.06524e-11	1.69827e-09	10.2172	2.99434	0.0325145	Adcy1//Adra1b//Atxn1//Bdnf//Brinp1//Chst10//Crh//Ctns//Dkk1//Eif4ebp2//Elavl4//Fam107a//Foxp2//Gabrb3//Gria1//Grm7//Hrh1//Htt//Idua//Igf2//Itga3//Kras//Lhx8//Mapt//Meis2//Mtor//Ncam1//Neto1//Neurod2//Nptx2//Nrxn1//Oxtr//Pafah1b1//Pak1//Plcb1//Pomk//Slc1a1//Slc24a2//Slc8a3//Snap25//Srf//Tacr1//Tacr2//Tbr1//Tnr
GO:0001568	blood_vessel_development	Biological Process	60	548	1384	31864	6.09225e-11	1.69895e-09	10.2152	2.52078	0.0433526	Amotl1//Angptl7//Bmp4//Casp8//Cav1//Ceacam1//Dll1//E2f8//Egr3//Epas1//Fgfr2//Flt4//Foxn1//Foxo1//Gna13//Gpc3//Has2//Hbegf//Hes1//Map2k1//Mdm2//Meox2//Mmp21//Myh10//Ndnf//Ngfr//Nrp1//Nrp2//Nrxn1//Nrxn3//Osr1//Pdcd6//Pitx2//Ppp3r1//Prrx1//Prrx2//Rasa1//Rora//Sema5a//Setd2//Sirt1//Six1//Slc1a1//Smad7//Smo//Srf//Srpx2//Tbx1//Tcf7l2//Tfap2b//Tgfa//Tgfb2//Tgfbr1//Thsd7a//Vangl2//Vegfa//Vegfb//Wars2//Zb…
GO:0014070	response_to_organic_cyclic_compound	Biological Process	74	753	1384	31864	6.26908e-11	1.74124e-09	10.2028	2.26256	0.0534682	Abcc9//Acr//Adcy6//Adra1b//Bcl2//Bdnf//Bmp4//Bmp7//Calcoco1//Casp6//Cav1//Crh//Dlg4//Eif4e//Ezr//Fam107a//Foxa1//Gabrb3//Gabrg2//Gdnf//Gnai3//Gnal//Gnaz//Homer1//Hrh1//Htr5a//Htt//Igf2//Inhbb//Insig2//Irs1//Itpr2//Kcnmb1//Map2k1//Msn//Mstn//Msx2//Mtor//Ncam1//Ncoa2//Nfkbia//Oxtr//P2rx7//P2ry13//Pak1//Pgr//Plcb1//Pou4f2//Ppp1r9b//Prkaa1//Prkaa2//Prkce//Prkcg//Ptgfr//Rad51//Rora//Sfrp1//Six1//Slc1a…
GO:0032940	secretion_by_cell	Biological Process	48	386	1384	31864	6.85722e-11	1.89698e-09	10.1639	2.86298	0.0346821	Bdnf//Cbln4//Cplx2//Cplx3//Creb3l1//Dio2//Fgf7//Hck//Hnf1b//Htt//Ildr2//Irs1//Lgi3//Lin7a//Myh10//Nagpa//Nrxn1//Nrxn3//P2rx7//Pafah1b1//Pak1//Pik3c2a//Porcn//Ppp3cb//Ptgdr//Rab11fip1//Rab11fip2//Rab3c//Rapgef4//Slc6a9//Snap23//Snap25//Snapin//Snca//Steap2//Stxbp5l//Syn3//Syt15//Sytl5//Tacr2//Tph1//Tvp23a//Ube2q1//Unc13b//Unc13c//Vamp1//Vamp3//Vps33b
GO:0007612	learning	Biological Process	31	182	1384	31864	7.05475e-11	1.94385e-09	10.1515	3.92152	0.0223988	Adra1b//Atxn1//Bdnf//Chst10//Crh//Ctns//Dkk1//Elavl4//Foxp2//Gabrb3//Grm7//Hrh1//Htt//Idua//Kras//Meis2//Mtor//Neto1//Neurod2//Nptx2//Nrxn1//Pak1//Slc1a1//Slc24a2//Slc8a3//Snap25//Srf//Tacr1//Tacr2//Tbr1//Tnr
GO:0051649	establishment_of_localization_in_cell	Biological Process	123	1554	1384	31864	8.82124e-11	2.42094e-09	10.0545	1.82229	0.0888728	2610002M06Rik//Abcd1//Aftph//Ankrd27//Ap1ar//Ap3s2//Arl8a//Atm//Atxn1//Bach2//Bcr//Chml//Clip3//Cplx2//Cplx3//Cul3//Dlg1//Ehd3//Emp2//Ezr//Fam155a//Fgfr2//Flot2//Fmn2//Fyco1//Fyttd1//Hook3//Htt//Ift122//Itpr2//Kcnip3//Kif1a//Kif3a//Kif3c//Kpna3//Kpnb1//Lin7a//Lmtk2//Map2k1//Mapt//Micall1//Mmp12//Mon1b//Myh10//Myrip//Napb//Nfkbia//Ngfr//Nrbp2//Nrxn1//Nrxn3//Nup98//P2rx7//Pafah1b1//Pak1//Pard3b//Pd…
GO:0150063	visual_system_development	Biological Process	50	416	1384	31864	9.40254e-11	2.57027e-09	10.0268	2.7672	0.0361272	Angptl7//Bmp4//Bmp7//Bmpr1b//Ccdc66//Ctns//Dcx//Dlg1//Dll1//Fgfr2//Foxf2//Foxp2//Frs2//Gje1//Gnat1//Gngt1//Grhl2//Ift122//Inhbb//Itgam//Maf//Mdm1//Meis2//Mitf//Myf5//Myh10//Nrp1//Pbx2//Pitx2//Pou4f2//Prkci//Rab11fip4//Rara//Rdh10//Rorb//Sh3pxd2b//Six3//Six6//Slc1a1//Slc4a5//Slc6a3//Sox1//Srf//Tgfb2//Tgfbr1//Tsku//Tub//Vegfa//Zeb1//Zhx2
GO:1905114	cell_surface_receptor_signaling_pathway_involved_in_cell-cell_signaling	Biological Process	47	377	1384	31864	9.91035e-11	2.69842e-09	10.0039	2.87026	0.0339595	Amotl1//Atxn1//Bdnf//Bmp4//Calcoco1//Cav1//Cdc73//Chrnb4//Chrnd//Ctr9//Cul3//Dkk1//Draxin//Ext1//Fzd3//Fzd7//Gabbr1//Gabra2//Gabrb3//Gabrg2//Gid8//Glra1//Glra2//Gria1//Gria3//Grid1//Grik3//Itgam//Mitf//Nphp3//P2rx7//Pitx2//Porcn//Ppp1r9a//Prkaa1//Prkaa2//Rspo1//Rspo2//Sfrp1//Smo//Snca//Spin1//Tcf7l2//Tmem198//Trabd2b//Vangl2//Znrf3
GO:0045785	positive_regulation_of_cell_adhesion	Biological Process	52	445	1384	31864	1.11962e-10	3.03657e-09	9.95093	2.69034	0.0375723	Atm//Bmp7//Calca//Cav1//Cbfb//Cd160//Cd27//Cd274//Cd28//Cd4//Ceacam1//Cyth3//Dmd//Dock1//Egfl6//Egr3//Emp2//Fermt1//Flot2//Has2//Havcr2//Hes1//Igf2//Il7//Irf1//Itga3//L1cam//Lims1//Mex3b//Myadm//Nck2//Ndnf//Nkap//Nodal//Nrp1//Ppm1f//Prkce//Rara//Rras//Runx1//Runx3//Slamf1//Slc7a1//Smad7//Sox12//Spock2//Tgfb2//Tnfrsf13c//Triobp//Vegfa//Vtcn1//Zbtb7b
GO:0010942	positive_regulation_of_cell_death	Biological Process	68	674	1384	31864	1.22363e-10	3.3057e-09	9.91235	2.32281	0.0491329	Ankrd1//Arg1//Ascl1//Atm//Bcl2l11//Bmp4//Bmp7//Bmpr1b//Btg1//Camk1d//Camk2a//Casp2//Casp6//Casp8//Cav1//Cd160//Cd274//Cdk5r1//Ceacam1//Chek2//Clec7a//Clip3//Cradd//Crh//Ctla4//Cxcl1//Epha7//Folh1//Foxa1//Foxo1//Fyn//Hoxa5//Htt//Igfbp3//Inhbb//Irf1//Itgam//Klf11//Mapt//Mllt11//Msx2//Mtor//Mycn//Nck2//Ngfr//Nqo2//P2rx7//Pdcd4//Pou4f2//Prkcd//Prkci//Rassf2//Rbm5//Rnf183//Runx3//Sarm1//Sav1//Serinc3/…
GO:0048880	sensory_system_development	Biological Process	50	420	1384	31864	1.32178e-10	3.55698e-09	9.87884	2.74085	0.0361272	Angptl7//Bmp4//Bmp7//Bmpr1b//Ccdc66//Ctns//Dcx//Dlg1//Dll1//Fgfr2//Foxf2//Foxp2//Frs2//Gje1//Gnat1//Gngt1//Grhl2//Ift122//Inhbb//Itgam//Maf//Mdm1//Meis2//Mitf//Myf5//Myh10//Nrp1//Pbx2//Pitx2//Pou4f2//Prkci//Rab11fip4//Rara//Rdh10//Rorb//Sh3pxd2b//Six3//Six6//Slc1a1//Slc4a5//Slc6a3//Sox1//Srf//Tgfb2//Tgfbr1//Tsku//Tub//Vegfa//Zeb1//Zhx2
GO:0002682	regulation_of_immune_system_process	Biological Process	122	1547	1384	31864	1.32936e-10	3.56352e-09	9.87636	1.81566	0.0881503	Arg1//Asxl2//Atm//Bcl2//Bcr//Bmp4//C5ar2//Cacnb4//Cadm1//Camk1d//Casp8//Cav1//Cbfb//Cd160//Cd19//Cd209a//Cd27//Cd274//Cd28//Cd4//Cd84//Cd99l2//Cdc73//Ceacam1//Clec4g//Clec7a//Cnot7//Ctla4//Ctr9//Cxcl1//Cxcl5//Ddx60//Dlg1//Dll1//Egr3//Elmod2//Ermap//Evi2b//Ezr//Fcrl6//Flot2//Foxn1//Fyn//Gpr183//Gpr68//Gprc5b//H2-M2//Havcr2//Hes1//Hoxa5//Hoxa9//Ifnlr1//Igf2//Il17d//Il18r1//Il7//Irf1//Irgm2//Itgam//…
GO:0030856	regulation_of_epithelial_cell_differentiation	Biological Process	28	155	1384	31864	1.41324e-10	3.77372e-09	9.84979	4.15902	0.0202312	Ajap1//Alox8//Ascl1//Bmp4//Btg1//Cav1//Ceacam1//Dll1//Foxn1//Gdnf//Grhl2//Hes1//Msx2//Mycn//Nodal//Osr1//Plcb1//Prlr//Rfx3//Smo//Spry1//Tgfb2//Tgfbr1//Vegfa//Zdhhc21//Zeb1//Zfp36//Zfp36l1
GO:0051046	regulation_of_secretion	Biological Process	73	752	1384	31864	1.47545e-10	3.9247e-09	9.83107	2.23496	0.0527457	Acsl4//Adcy1//Ankrd1//Bcr//Cacnb4//Camk2a//Cd160//Cd2ap//Cd84//Cplx2//Cplx3//Crh//Cry1//Ensa//Ezr//Fgf23//Gabbr1//Galr1//Gpr68//Grm7//Hmga2//Idua//Igfbp3//Inhbb//Irs1//Itgam//Kcna2//Lgals3//Lgi3//Mcu//Myh10//Myrip//Npy1r//Nrxn1//Nrxn3//Oxtr//P2rx7//Pde1c//Pfkfb2//Ppfia2//Ppp1r9a//Ppp3cb//Prkce//Prkcg//Rab11fip1//Rab2b//Rab3c//Rab7//Rab9//Rabgef1//Rapgef4//Retn//Rfx3//Rhbdd1//Runx1//Sfrp1//Sirt1//…
GO:0010720	positive_regulation_of_cell_development	Biological Process	46	370	1384	31864	1.71692e-10	4.54952e-09	9.76525	2.86233	0.033237	Ankrd27//Ascl1//Atxn1//Bcl2//Bdnf//Bmp4//Cdh4//Dcx//Dock1//Fbxo31//Fzd3//Golga4//Gpr68//Has2//Hes1//L1cam//Lims1//Map2k1//Mapt//Mtor//Myadm//Myf5//Myf6//Nrp1//Olig2//Pafah1b1//Pak1//Plag1//Pou4f2//Prkci//Ptpra//Rfx3//Runx1//Sema5a//Shox2//Slitrk1//Smad7//Smo//Spen//Srf//Ss18l1//Triobp//Trpc5//Vegfa//Xrcc2//Zfp488
GO:0043408	regulation_of_MAPK_cascade	Biological Process	71	727	1384	31864	2.02776e-10	5.35266e-09	9.69298	2.24848	0.0513006	Acta2//Adra1b//Alk//Bmp4//Bmp7//C5ar2//Cav1//Cav2//Cd27//Cd4//Cd84//Ceacam1//Dkk1//Dlg1//Dmd//Dok5//Ece1//Epha7//Ezr//Fgf23//Fgf4//Fgfr2//Flt4//Foxo1//Frs2//Gpr183//Havcr2//Igf1r//Igf2//Igfbp3//Insr//Kras//L1cam//Map2k1//Map2k3//Mapkbp1//Mdfic//Ngfr//Nodal//Nqo2//Nrk//Nrp1//Nrxn1//P2rx7//Pafah1b1//Pak1//Pik3r5//Plcb1//Prkcd//Prkce//Ptprr//Rara//Rassf2//Rgs2//Rit2//Rras//Sema6a//Sfrp1//Sh3rf3//Sla…
GO:0001654	eye_development	Biological Process	49	413	1384	31864	2.27297e-10	5.97715e-09	9.64341	2.73156	0.0354046	Angptl7//Bmp4//Bmp7//Bmpr1b//Ccdc66//Ctns//Dcx//Dlg1//Dll1//Fgfr2//Foxf2//Foxp2//Frs2//Gje1//Gnat1//Gngt1//Grhl2//Ift122//Inhbb//Maf//Mdm1//Meis2//Mitf//Myf5//Myh10//Nrp1//Pbx2//Pitx2//Pou4f2//Prkci//Rab11fip4//Rara//Rdh10//Rorb//Sh3pxd2b//Six3//Six6//Slc1a1//Slc4a5//Slc6a3//Sox1//Srf//Tgfb2//Tgfbr1//Tsku//Tub//Vegfa//Zeb1//Zhx2
GO:0060627	regulation_of_vesicle-mediated_transport	Biological Process	63	610	1384	31864	2.29394e-10	6.00942e-09	9.63942	2.3778	0.0455202	Adcy1//Ankrd27//Bcr//Cacnb4//Camk1d//Cav1//Cd160//Cd2ap//Cd84//Cdk5r1//Clec7a//Clip3//Cplx2//Cplx3//Dcx//Dkk1//Dlg4//Dll1//Ezr//Gpc3//Grm7//Hck//Hpca//Insr//Itgam//Kif3a//Lgals3//Lgi3//Map2k1//Mex3b//Msn//Napb//Nrxn1//Nrxn3//Pacsin2//Pgap1//Ppfia2//Ppp3cb//Ppp3r1//Prkaa1//Prkce//Prkcg//Rab2b//Rab3c//Rab7//Rab9//Rabgef1//Rapgef4//Rit2//Rsc1a1//Rspo1//Slamf1//Snap23//Snapin//Snca//Stxbp5l//Synj2bp/…
GO:0043583	ear_development	Biological Process	36	248	1384	31864	2.34108e-10	6.10978e-09	9.63058	3.34207	0.0260116	Bcl2//Bcl2l11//Bcr//Bdnf//Bmp4//Bmp5//Cytl1//Ddr1//Dll1//Ece1//Fgfr2//Fzd3//Gabrb3//Grxcr1//Hes1//Hpca//Insig2//Kif3a//Lin7a//Maf//Mafb//Mpv17//Osr1//Otx1//Pafah1b1//Pou3f4//Prrx1//Prrx2//Rdh10//Six1//Tbx1//Tgfb2//Triobp//Tsku//Vangl2//Zeb1
GO:0016192	vesicle-mediated_transport	Biological Process	110	1357	1384	31864	2.38253e-10	6.19458e-09	9.62296	1.86628	0.0794798	2610002M06Rik//Ackr4//Ank2//Ankrd27//Ap1ar//Ap3s2//Bin2//Cav1//Cav2//Cd209a//Chic2//Chml//Clec7a//Cnih1//Cnih3//Cog5//Cplx2//Cplx3//Cul3//Cyth3//Dll1//Dock1//Ehd3//Emp2//Enpp1//Ezr//Fmn2//Gnai3//Golga4//Gria1//Grk4//Gtf2h2//Gulp1//Hck//Hook3//Hspa2//Htt//Igf1r//Insr//Itgam//Kif1a//Lgi3//Lin7a//Lmtk2//Mapk10//Mcfd2//Micall1//Mon1b//Mtmr6//Myh10//Napb//Necap1//Nrbp2//Nrxn1//P2rx7//Pacsin2//Pak1//Pd…
GO:0000003	reproduction	Biological Process	121	1545	1384	31864	2.43996e-10	6.32013e-09	9.61262	1.80311	0.0874277	1700028K03Rik//Acr//Acsl4//Antxr2//Arid4a//Atm//B4galnt1//Bcl2//Bcl2l11//Bmp4//Bmp5//Bmp7//Bmpr1b//Brinp1//Cadm1//Calca//Casp2//Cdc25b//Cks2//Cpeb1//Crh//Ddo//Ddr1//Dlg1//Dmrta1//E2f8//Emp2//Epas1//Fgf7//Fgfr2//Fmn2//Fndc3a//Foxa1//Foxf2//Frs2//Gabrb3//Glipr1l2//Glra1//Grhl2//Havcr2//Herc2//Hes1//Hmga2//Hnf1b//Hoxa9//Hspa2//Htt//Igf1r//Igf2//Inhbb//Insr//Itga3//Jam2//Jmjd1c//Katnal1//Lhx8//Lin9//…
GO:1903827	regulation_of_cellular_protein_localization	Biological Process	61	583	1384	31864	2.64613e-10	6.82859e-09	9.57739	2.40894	0.0440751	Bmp4//Cacnb4//Camk2a//Cav2//Ccdc66//Cd2ap//Cdk5r1//Clip3//Dclk1//Dlg1//Dlg4//Ezr//Fermt1//Fyn//Gpc3//Gpd1l//Gpm6b//Hpca//Htt//Itga3//Itgam//Kif20b//Kif3a//Lamtor5//Lcp1//Lgals3//Map2//Map2k1//Mapt//Mdfic//Mdm2//Mrap//Msn//Ngfr//Nrxn1//Pak1//Ppm1f//Ppp1r9b//Ppp3r1//Prkaa1//Prkaa2//Prkcd//Prkci//Prr5l//Rab11fip2//Rab23//Ralgapa2//Rapgef4//Rsc1a1//Setd2//Sin3a//Sirt1//Slc1a1//Slc5a3//Smo//Svip//Synj…
GO:0048534	hematopoietic_or_lymphoid_organ_development	Biological Process	74	782	1384	31864	3.497e-10	8.9908e-09	9.4563	2.17866	0.0534682	Arid4a//Atm//Bcl2//Bcl2l11//Bcr//Bmp4//Cacnb4//Casp8//Cbfb//Cd19//Cd28//Cd4//Ceacam1//Cxcl15//Dll1//Dock1//Epas1//Evi2b//Ext1//Fech//Fgfr2//Flt4//Foxn1//Fzd7//Gpc3//Gpr183//Hes1//Hoxa9//Hoxb4//Il18r1//Il7//Irf1//Itgam//Jarid2//Klf11//Klf2//Mafb//Map2k1//Mitf//Mmp21//Mr1//Mtor//Muc4//Nkap//Ostm1//Pafah1b1//Pitx2//Plcb1//Ppp3cb//Rora//Rras//Runx1//Runx3//Sfrp1//Sin3a//Sirt1//Six1//Slamf1//Slc8a3//S…
GO:0043523	regulation_of_neuron_apoptotic_process	Biological Process	38	276	1384	31864	3.57284e-10	9.15175e-09	9.44699	3.16985	0.0274566	Ascl1//Atm//Bcl2//Bcl2l11//Bdnf//Casp2//Casp6//Cdk5r1//Draxin//Epha7//Foxq1//Fyn//Gabrb3//Gdnf//Grm7//Htt//Itgam//Kcnip3//Kras//Ndnf//Ngfr//Nqo2//Nr4a2//Nrbp2//Nrp1//Prkcg//Prkci//Sirt1//Six1//Slc1a1//Smo//Snca//Stambp//Tfap2b//Tgfb2//Vegfa//Vegfb//Xrcc2
GO:0006935	chemotaxis	Biological Process	56	517	1384	31864	3.9687e-10	1.01282e-08	9.40135	2.4938	0.0404624	Ackr4//Bdnf//Bin2//Bmp4//Bmp7//Bmpr1b//C5ar2//Cdh4//Cdk5r1//Chn1//Cmtm8//Cxcl1//Cxcl15//Cxcl5//Draxin//Egr3//Epha7//Ext1//Fgf7//Fzd3//Gdnf//Gpr183//Hbegf//Hoxb9//Hrh1//Itga9//Itgam//L1cam//Lgals3//Lmtk2//Lrtm2//Matn2//Myh10//Ncam1//Ngfr//Nptn//Nrp1//Nrp2//Pip5k1a//Pou4f2//Prkcd//Prtg//Runx3//Sema5a//Sema5b//Sema6a//Slamf1//Smo//Tenm2//Tgfb2//Unc5a//Unc5d//Vangl2//Vegfa//Vegfb//Zic2
GO:0022414	reproductive_process	Biological Process	120	1544	1384	31864	4.62503e-10	1.17598e-08	9.33489	1.78936	0.0867052	1700028K03Rik//Acr//Acsl4//Antxr2//Arid4a//Atm//B4galnt1//Bcl2//Bcl2l11//Bmp4//Bmp5//Bmp7//Bmpr1b//Brinp1//Cadm1//Calca//Casp2//Cdc25b//Cks2//Cpeb1//Crh//Ddo//Ddr1//Dlg1//Dmrta1//E2f8//Emp2//Epas1//Fgf7//Fgfr2//Fmn2//Fndc3a//Foxa1//Foxf2//Frs2//Gabrb3//Glipr1l2//Glra1//Grhl2//Havcr2//Herc2//Hes1//Hmga2//Hnf1b//Hoxa9//Hspa2//Htt//Igf1r//Igf2//Inhbb//Insr//Itga3//Jam2//Jmjd1c//Katnal1//Lhx8//Lrguk/…
GO:0010243	response_to_organonitrogen_compound	Biological Process	82	915	1384	31864	5.36124e-10	1.35818e-08	9.27073	2.06327	0.0592486	Abcc9//Adcy6//Adra1b//Bdnf//Camk2a//Casp6//Cav1//Cav2//Cpeb1//Crh//Cry1//Cyp11b1//Ddx11//Dlg4//Eif4ebp2//Enpp1//Erlin1//Ext1//Ezr//Foxo1//Fyn//Gabrb3//Gabrg2//Glra1//Glra2//Gnai3//Gnal//Gnaz//Gpr173//Homer1//Hrh1//Htr5a//Htt//Igf1r//Igf2//Inhbb//Insig2//Insr//Irf1//Irs1//Itpr2//Lamtor5//Mdm2//Mtor//Ncam1//Nfkbia//Ngfr//Nr4a2//Oxtr//P2rx7//Pak1//Pgr//Plcb1//Pou4f2//Ppp1r9b//Prkaa1//Prkaa2//Prkcd//…
GO:0042886	amide_transport	Biological Process	105	1292	1384	31864	5.41407e-10	1.36656e-08	9.26648	1.87107	0.0758671	2610002M06Rik//Abcb1b//Abcd1//Aftph//Ank2//Ankrd27//Ap3s2//Arl8a//Atg16l1//Atg9a//Bcr//Cav1//Cbln4//Chml//Clip3//Cog5//Cplx3//Ctns//Dio2//Ehd3//Fmn2//Fyttd1//Golga4//Gpm6b//Hnf1b//Hook3//Htt//Ift122//Ildr2//Irs1//Kcnip3//Kif1a//Kif3a//Kpna3//Kpnb1//Lin7a//Lmtk2//Mapk10//Mcfd2//Micall1//Mmp12//Mon1b//Myrip//Nagpa//Napb//Necap1//Nfkbia//Ngfr//Nup98//Pafah1b1//Pdcd6//Pgap1//Porcn//Ppp3r1//Pura//Rab1…
GO:0060425	lung_morphogenesis	Biological Process	17	61	1384	31864	5.53532e-10	1.39208e-08	9.25686	6.41628	0.0122832	Bmp4//Ext1//Fgfr2//Foxa1//Grhl2//Hmga2//Hoxa5//Kras//Map2k1//Nodal//Pitx2//Rdh10//Rspo2//Spry1//Srf//Tmtc3//Vangl2
GO:0035270	endocrine_system_development	Biological Process	25	133	1384	31864	5.67144e-10	1.42115e-08	9.24631	4.32765	0.0180636	Ascl1//Bmp4//Bmp5//Crh//Dll1//Gcm2//Hes1//Hmga2//Hnf1b//Hoxa5//Igf1r//Insr//Map2k1//Onecut2//Pitx2//Pou3f2//Rfx3//Six1//Six3//Slc6a3//Smo//Srf//Tbx1//Tcf7l2//Tgfbr1
GO:0001558	regulation_of_cell_growth	Biological Process	50	439	1384	31864	6.2238e-10	1.55393e-08	9.20594	2.62222	0.0361272	Acsl4//Barhl2//Bcl2//Bdnf//Cdc73//Cdh4//Cdk5r1//Dcx//Ddr1//Draxin//Enpp1//Epha7//Extl3//Fam107a//Fhl1//Flt4//Foxk1//Golga4//Hbegf//Ifrd1//Igfbp3//L1cam//Map2//Mapt//Mtor//Nanos1//Nrp1//Omg//Pafah1b1//Pak1//Pou4f2//Ppp1r9b//Rerg//Rgs2//Rgs4//Sema5a//Sema5b//Sema6a//Sfrp1//Sin3a//Sirt1//Smad7//Smarca2//Srf//Tgfb2//Tgfbr1//Tnr//Trpc5//Vegfa//Zc3h12d
GO:0048762	mesenchymal_cell_differentiation	Biological Process	28	165	1384	31864	6.33192e-10	1.57524e-08	9.19846	3.90695	0.0202312	Bcl2//Bmp4//Bmp7//Erg//Ext1//Fgfr2//Gdnf//Has2//Hes1//Msx2//Nrp1//Nrp2//Osr1//Pdcd4//Pdcd6//Pitx2//Ppp3r1//Rdh10//Sema5a//Sema5b//Sema6a//Sfrp1//Smo//Snai2//Tbx1//Tgfb2//Tgfbr1//Vangl2
GO:0050801	ion_homeostasis	Biological Process	75	809	1384	31864	6.68194e-10	1.65636e-08	9.1751	2.13441	0.0541908	Abcd1//Ackr4//Adra1b//Ank2//Bcl2//Bmp4//C5ar2//Cacnb4//Calca//Cav1//Cav2//Ccdc115//Cd19//Cd4//Cxcl1//Cyp11b1//Dlg4//Dmxl1//Enpp1//Epas1//Ext1//Fam155a//Fbxl5//Fech//Fgf23//Fhl1//Ftmt//Galr1//Gcm2//Gm5127//Gna13//Gpd1l//Gria1//Htt//Itpr2//Kcnj16//Mcu//Micu2//Mllt11//Mtss1//Ngfr//Nptn//Npy1r//Oxtr//P2rx7//Prkce//Ptgdr//Ptgfr//Rab7//Scn3b//Slc12a6//Slc1a1//Slc24a2//Slc24a3//Slc31a2//Slc35g1//Slc39a1…
GO:0010817	regulation_of_hormone_levels	Biological Process	59	570	1384	31864	7.86206e-10	1.94193e-08	9.10446	2.3831	0.0426301	Acsl4//Aldh8a1//Bmp5//Bmpr1b//Cplx3//Crh//Cry1//Cyp11b1//Ddo//Dio2//Ece1//Ensa//Fgf23//Foxa1//Gabbr1//Galr1//Gcnt4//Gpr68//Hmga2//Hnf1b//Htt//Igf1r//Igf2//Igfbp3//Ildr2//Inhbb//Irs1//Lrat//Mcu//Myrip//Npy1r//Nrxn1//Pde1c//Pfkfb2//Ppp3cb//Prkce//Rab11fip1//Rab11fip2//Rapgef4//Rdh10//Retn//Rfx3//Runx1//Schip1//Sfrp1//Sin3a//Sirt1//Slc39a14//Slc7a8//Snap23//Snap25//Stxbp4//Stxbp5l//Tacr1//Tacr2//Tcf…
GO:0007411	axon_guidance	Biological Process	35	247	1384	31864	8.04062e-10	1.97896e-08	9.09471	3.26239	0.025289	Bdnf//Bmp7//Bmpr1b//Cdh4//Cdk5r1//Chn1//Draxin//Epha7//Ext1//Fzd3//Gdnf//L1cam//Lmtk2//Lrtm2//Matn2//Myh10//Ncam1//Ngfr//Nptn//Nrp1//Nrp2//Pou4f2//Prtg//Runx3//Sema5a//Sema5b//Sema6a//Smo//Tenm2//Tgfb2//Unc5a//Unc5d//Vangl2//Vegfa//Zic2
GO:0006812	cation_transport	Biological Process	78	860	1384	31864	8.28756e-10	2.03251e-08	9.08157	2.08814	0.0563584	AA467197//Abcc9//Cacna2d2//Cacnb4//Camk2a//Cav1//Chrnb4//Chrnd//Cnga2//Cnga4//Cox10//Cox15//Ctns//Fam155a//Ftmt//Gria1//Gria3//Grik3//Grm7//Hrh1//Itpr2//Kcna2//Kcna7//Kcnc1//Kcng3//Kcnip3//Kcnj1//Kcnj15//Kcnj16//Kcnmb1//Kcnq2//Kcnv2//Lmtk2//Mcu//Micu2//Nipal1//Orai2//P2rx7//Pkd2l2//Scn3b//Slc10a2//Slc10a3//Slc12a6//Slc18a3//Slc1a1//Slc1a2//Slc20a2//Slc22a5//Slc24a2//Slc24a3//Slc2a13//Slc31a2//Slc…
GO:0008219	cell_death	Biological Process	82	924	1384	31864	8.5081e-10	2.07922e-08	9.07017	2.04318	0.0592486	Acp2//Adarb1//Aifm3//Asah2//Atm//Bcl2//Bcl2l11//Bmp4//Brinp1//Cadm1//Camk2a//Casp2//Casp6//Casp8//Casp8ap2//Cav1//Cd27//Cd28//Chek2//Ckap2//Cradd//Crh//Cul3//Dock1//Ece1//Emp2//Epha7//Fgf4//Fgfr2//Foxo1//Gngt1//Gulp1//Ier3//Irf1//Itgam//Kank2//Kcnip3//Khdc1a//Klf11//Lgals12//Mapt//Mdm2//Mllt11//Naip6//Ngfr//P2rx7//Pak1//Pdcd4//Pdcd6//Peg3//Pmp22//Pnpla8//Pou4f2//Ppm1f//Prkcd//Rbm5//Rfk//Rhbdd1//R…
GO:0008544	epidermis_development	Biological Process	37	272	1384	31864	8.55053e-10	2.08224e-08	9.06801	3.13182	0.0267341	Asah1//Bcl2//Bcr//Dkk1//Dll1//Edaradd//Ext1//Fgf7//Fgfr2//Flnb//Foxn1//Foxq1//Fzd3//Grhl2//Grxcr1//Hes1//Hoxc13//Igf1r//Insr//Kif3a//Krt6b//Map2k1//Msx2//Ngfr//Nom1//Pafah1b1//Pou3f2//Runx1//Runx3//Sav1//Smo//Sox21//Tgfb2//Triobp//Ugcg//Vangl2//Zdhhc21
GO:0010628	positive_regulation_of_gene_expression	Biological Process	100	1219	1384	31864	8.66385e-10	2.10243e-08	9.06229	1.88869	0.0722543	Ago3//Alox8//Ank2//Atm//Barhl2//Bmp4//Bmp7//Cadm1//Calcoco1//Casp8//Cav1//Cd160//Cd27//Cd274//Cd28//Cd84//Ceacam1//Celf4//Clec7a//Cnbp//Cpeb1//Crh//Dkk1//Dll1//Elavl4//Ezr//F3//Fermt1//Fgf23//Fgf4//Fgf7//Fgfr2//Flt4//Gdnf//Gprc5b//Havcr2//Hes1//Hmga2//Hnf1b//Hnrnpa0//Hoxa5//Ifngr1//Il17d//Il18r1//Il7//Irf1//Itga3//Kras//Lamtor5//Lims1//Lrrc32//Maf//Map2k1//Mapk11//Mdm2//Mettl3//Mitf//Mmp12//Msn//…
GO:0009314	response_to_radiation	Biological Process	48	416	1384	31864	8.86377e-10	2.14342e-08	9.05238	2.65651	0.0346821	Adra1b//Atm//Atxn1//Bcl2//Cacnb4//Cat//Ccdc66//Cds2//Chek2//Clk2//Cry1//Ctns//Ext1//Fbxl17//Fech//Gnat1//Gngt1//Hrh1//Htt//Idua//Kras//Mapk10//Mdm2//Meis2//Mettl3//Mtor//Nek1//Neto1//Prkaa1//Prkcd//Rad18//Rad51//Rev1//Rgs9bp//Rhbdd1//Rpain//Sema5a//Sema5b//Sfrp1//Sirt1//Slc1a2//Snai2//Topbp1//Tspyl5//Ube2a//Uvssa//Wrn//Xrcc2
GO:0097485	neuron_projection_guidance	Biological Process	35	248	1384	31864	8.97716e-10	2.16328e-08	9.04686	3.24923	0.025289	Bdnf//Bmp7//Bmpr1b//Cdh4//Cdk5r1//Chn1//Draxin//Epha7//Ext1//Fzd3//Gdnf//L1cam//Lmtk2//Lrtm2//Matn2//Myh10//Ncam1//Ngfr//Nptn//Nrp1//Nrp2//Pou4f2//Prtg//Runx3//Sema5a//Sema5b//Sema6a//Smo//Tenm2//Tgfb2//Unc5a//Unc5d//Vangl2//Vegfa//Zic2
GO:0019438	aromatic_compound_biosynthetic_process	Biological Process	70	737	1384	31864	9.01059e-10	2.16379e-08	9.04525	2.18673	0.050578	Abcd1//Acsl4//Acss1//Adcy1//Adcy6//Adcy9//Asxl2//Cdc73//Cmas//Cmpk1//Cox10//Cox15//Ctns//Ctr9//Dcakd//Dck//Dctd//Enpp1//Epas1//Fech//Gcm2//Glis3//Gtf2b//Gtf2h1//Gtf2h2//Hoxa9//Hoxb9//Hoxc9//Lcorl//Lin52//Lin9//Lrguk//Mitf//Mpc1//Msx2//Mthfd1//Mthfd2l//Nkx2-9//Nmnat2//Nmrk1//Nr4a2//Nt5e//Paics//Pank1//Papss2//Phrf1//Plag1//Pou3f4//Prim2//Prps1l1//Prrx1//Rev1//Rfk//Rfx3//Rrm2//Rrm2b//Runx1t1//Sarm1…
GO:0098609	cell-cell_adhesion	Biological Process	48	417	1384	31864	9.60403e-10	2.29832e-08	9.01755	2.65014	0.0346821	Bcl2//Bmp5//Bmp7//Cadm1//Cd164//Cd2ap//Cd99l2//Cdh12//Cdh20//Cdh4//Cdh6//Cdk5r1//Ceacam1//Ceacam2//Col13a1//Dlg1//Dlg4//Ext1//Fblim1//Fgfrl1//Fndc3a//Igsf11//Itgam//Jam2//L1cam//Lims1//Mmp24//Msn//Ncam1//Nptn//Nrxn1//Nt5e//Pcdh17//Pcdh8//Pcdhga12//Prtg//Slitrk1//Srf//Srpx2//Stk10//Synj2bp//Tenm2//Tgfb2//Tmem47//Tnr//Unc5d//Vmp1//Zfp36l1
GO:0035108	limb_morphogenesis	Biological Process	29	179	1384	31864	9.70294e-10	2.31398e-08	9.0131	3.73	0.0209538	Bcl2l11//Bmp4//Bmp7//Bmpr1b//Chst11//Dkk1//Ece1//Ext1//Fgf4//Fgfr2//Gpc3//Grhl2//Hoxa9//Idua//Ift122//Msx2//Mycn//Osr1//Pbx2//Pitx2//Prrx1//Prrx2//Rab23//Rdh10//Rspo2//Shox2//Sp9//Tfap2b//Tgfb2
GO:0050767	regulation_of_neurogenesis	Biological Process	50	445	1384	31864	9.92736e-10	2.35937e-08	9.00317	2.58687	0.0361272	Ankrd27//Ascl1//Atxn1//Bdnf//Bmp4//Bmp7//Brinp1//Cdh4//Cdk5r1//Dcx//Dll1//Draxin//Epha7//Fbxo31//Fzd3//Golga4//Hes1//Hmga2//Hook3//Ifrd1//L1cam//Map2//Map2k1//Mapt//Mtor//Mycn//Nrp1//Olig2//Pafah1b1//Pak1//Plag1//Pou4f2//Prkci//Prtg//Ptpra//Sema5a//Sema5b//Sema6a//Shox2//Slitrk1//Smo//Spen//Srf//Ss18l1//Tnr//Trim11//Trpc5//Vegfa//Xrcc2//Zfp488
GO:0098773	skin_epidermis_development	Biological Process	22	107	1384	31864	1.02939e-09	2.43811e-08	8.98742	4.73373	0.015896	Bcl2//Dkk1//Dll1//Edaradd//Ext1//Fgf7//Fgfr2//Foxn1//Foxq1//Fzd3//Hoxc13//Msx2//Ngfr//Nom1//Runx1//Runx3//Sav1//Smo//Sox21//Tgfb2//Vangl2//Zdhhc21
GO:0015031	protein_transport	Biological Process	100	1224	1384	31864	1.07641e-09	2.54078e-08	8.96802	1.88097	0.0722543	2610002M06Rik//Aftph//Ank2//Ankrd27//Ap3s2//Arl8a//Atg16l1//Atg9a//Bcr//Cav1//Cbln4//Chml//Clip3//Cog5//Cplx3//Ctns//Ehd3//Fmn2//Fyttd1//Golga4//Gpm6b//Hnf1b//Hook3//Htt//Ift122//Ildr2//Irs1//Kcnip3//Kif1a//Kif3a//Kpna3//Kpnb1//Lin7a//Lmtk2//Mapk10//Mcfd2//Micall1//Mmp12//Mon1b//Myrip//Nagpa//Napb//Necap1//Nfkbia//Ngfr//Nup98//Pafah1b1//Pdcd6//Pgap1//Porcn//Ppp3r1//Pura//Rab11fip1//Rab11fip2//Rab…
GO:0002520	immune_system_development	Biological Process	75	818	1384	31864	1.09217e-09	2.56919e-08	8.96171	2.11092	0.0541908	Arid4a//Atm//Bcl2//Bcl2l11//Bcr//Bmp4//Cacnb4//Casp8//Cbfb//Cd19//Cd28//Cd4//Ceacam1//Cxcl15//Dll1//Dock1//Epas1//Evi2b//Ext1//Fech//Fgfr2//Flt4//Foxn1//Fzd7//Gpc3//Gpr183//Havcr2//Hes1//Hoxa9//Hoxb4//Il18r1//Il7//Irf1//Itgam//Jarid2//Klf11//Klf2//Mafb//Map2k1//Mitf//Mmp21//Mr1//Mtor//Muc4//Nkap//Ostm1//Pafah1b1//Pitx2//Plcb1//Ppp3cb//Rora//Rras//Runx1//Runx3//Sfrp1//Sin3a//Sirt1//Six1//Slamf1//S…
GO:0015833	peptide_transport	Biological Process	102	1259	1384	31864	1.14239e-09	2.67824e-08	8.94218	1.86526	0.0736994	2610002M06Rik//Aftph//Ank2//Ankrd27//Ap3s2//Arl8a//Atg16l1//Atg9a//Bcr//Cav1//Cbln4//Chml//Clip3//Cog5//Cplx3//Ctns//Dio2//Ehd3//Fmn2//Fyttd1//Golga4//Gpm6b//Hnf1b//Hook3//Htt//Ift122//Ildr2//Irs1//Kcnip3//Kif1a//Kif3a//Kpna3//Kpnb1//Lin7a//Lmtk2//Mapk10//Mcfd2//Micall1//Mmp12//Mon1b//Myrip//Nagpa//Napb//Necap1//Nfkbia//Ngfr//Nup98//Pafah1b1//Pdcd6//Pgap1//Porcn//Ppp3r1//Pura//Rab11fip1//Rab11fip…
GO:0051147	regulation_of_muscle_cell_differentiation	Biological Process	26	148	1384	31864	1.19076e-09	2.7822e-08	8.92417	4.0446	0.0187861	Atp11a//Bcl2//Bdnf//Bmp4//Dkk1//Dll1//Fgfr2//Frs2//Fzd7//Hopx//Igf2//Mdm2//Mtor//Myf5//Myf6//Pak1//Pdcd4//Prdm6//Rgs2//Rgs4//Setd3//Shox2//Sirt1//Sox6//Tbx1//Zeb1
GO:0050863	regulation_of_T_cell_activation	Biological Process	41	327	1384	31864	1.29362e-09	3.01234e-08	8.88819	2.88669	0.0296243	Arg1//Bmp4//Cav1//Cbfb//Cd160//Cd209a//Cd27//Cd274//Cd28//Cd4//Ceacam1//Clec4g//Ctla4//Dlg1//Egr3//Flot2//Foxn1//Havcr2//Hes1//Igf2//Il7//Irf1//Lgals3//Lmo1//Lrrc32//Mettl3//Nck2//Nkap//Rara//Runx1//Runx3//Slamf1//Slc7a1//Smad7//Sox12//Tnfrsf13c//Vtcn1//Zbtb7b//Zc3h12d//Zeb1//Zfp608
GO:0006915	apoptotic_process	Biological Process	76	841	1384	31864	1.60879e-09	3.7337e-08	8.7935	2.08057	0.0549133	Adarb1//Aifm3//Asah2//Atm//Bcl2//Bcl2l11//Bmp4//Cadm1//Camk2a//Casp2//Casp6//Casp8//Casp8ap2//Cav1//Cd27//Cd28//Chek2//Ckap2//Cradd//Crh//Cul3//Dock1//Ece1//Epha7//Fgf4//Fgfr2//Foxo1//Gngt1//Gulp1//Ier3//Irf1//Itgam//Kank2//Kcnip3//Khdc1a//Klf11//Lgals12//Mapt//Mdm2//Mllt11//Naip6//Ngfr//P2rx7//Pak1//Pdcd4//Pdcd6//Peg3//Pou4f2//Ppm1f//Prkcd//Rbm5//Rfk//Rhbdd1//Rnf152//Rnf183//Sav1//Sema6a//Senp1/…
GO:0051248	negative_regulation_of_protein_metabolic_process	Biological Process	93	1117	1384	31864	1.65001e-09	3.81655e-08	8.78251	1.91688	0.0671965	Adarb1//Ago3//Azin1//Bmp4//Bmp7//Cav1//Cd27//Cd84//Ceacam1//Cnot7//Cpeb1//Cry1//Csn2//Ctdsp2//Deptor//Dkk1//Dmd//Eif4e//Eif4ebp2//Enpp1//Ensa//Exosc7//Flot2//Fmn2//Fyn//Gfra2//Gpc3//Gpd1l//Hbegf//Hexim2//Htt//Igf1r//Igfbp3//Inhbb//Insr//Irf1//Jarid2//Lamtor5//Mapt//Mdm2//Mettl3//Mtf2//Mtor//Myadm//Naip6//Nanos1//Nck2//Pi15//Pmepa1//Ppm1f//Ppp1r16b//Ppp1r9b//Prkaa1//Prkaa2//Prkcd//Prkce//Prkcg//Pr…
GO:0007010	cytoskeleton_organization	Biological Process	94	1134	1384	31864	1.68004e-09	3.87305e-08	8.77468	1.90844	0.0679191	Amotl1//Bcl2//Bcr//Brwd1//Brwd3//Cap2//Cav1//Ccdc66//Ccdc68//Cd2ap//Cdc42bpg//Chek2//Clip3//Cobl//Cttnbp2//Cul3//Dcx//Dlg1//Emp2//Ezr//Fam107a//Fam171a1//Farp1//Fgf7//Flnb//Fmn2//Gas2l3//Hook3//Htt//Iqgap2//Katnal1//Kif18b//Kif19a//Kif3a//Kpnb1//Kras//Krt6b//Lcp1//Lrguk//Map2//Map7d1//Map7d2//Mapt//Mast3//Mcu//Mtss1//Myh10//Mzt1//Nck2//Nebl//Nrk//Nrp1//Pacsin2//Pafah1b1//Pak1//Pard3b//Pfn1//Pip5k…
GO:0045184	establishment_of_protein_localization	Biological Process	105	1322	1384	31864	1.8961e-09	4.35663e-08	8.72214	1.82861	0.0758671	2610002M06Rik//Aftph//Ank2//Ankrd27//Ap3s2//Arl8a//Atg16l1//Atg9a//Bcr//Cav1//Cbln4//Chml//Clip3//Cog5//Cplx3//Ctns//Dlg4//Ehd3//Fmn2//Fyttd1//Golga4//Gpm6b//Hnf1b//Hook3//Htt//Ift122//Ildr2//Irs1//Kcnip3//Kif1a//Kif3a//Kpna3//Kpnb1//Lims1//Lin7a//Lmtk2//Mapk10//Mcfd2//Mdm2//Micall1//Mmp12//Mon1b//Myrip//Nagpa//Napb//Necap1//Nfkbia//Ngfr//Nrxn1//Nup98//Pafah1b1//Pdcd6//Pgap1//Porcn//Ppp3r1//Pura/…
GO:0019827	stem_cell_population_maintenance	Biological Process	25	141	1384	31864	2.02438e-09	4.63596e-08	8.69371	4.08211	0.0180636	Cdc73//Ctr9//Dll1//Eif4e//Fgf4//Foxo1//Fzd7//Hes1//Hmga2//Hook3//Jmjd1c//Med14//Med6//Mettl3//Mmp24//Mtf2//Nkap//Nodal//Prdm16//Prrx1//Sfrp1//Stag2//Tcf7l2//Vangl2//Zhx2
GO:0050770	regulation_of_axonogenesis	Biological Process	29	185	1384	31864	2.13255e-09	4.86756e-08	8.6711	3.60903	0.0209538	Bdnf//Cdh4//Cdk5r1//Chn1//Dcx//Draxin//Epha7//Golga4//Ifrd1//L1cam//Map2//Map2k1//Mapt//Nrp1//Omg//Pafah1b1//Pak1//Pou3f2//Pou4f2//Sema5a//Sema5b//Sema6a//Shox2//Slitrk1//Srf//Tnr//Trpc5//Vegfa//Xk
GO:0009100	glycoprotein_metabolic_process	Biological Process	38	295	1384	31864	2.41723e-09	5.49919e-08	8.61668	2.96569	0.0274566	Alg1//Alg11//Alg12//Alg6//B3galt1//B3galt2//B3galt6//B3gnt9//Bgn//Chst10//Chst11//Chst3//Cytl1//Dse//Eogt//Ext1//Extl2//Extl3//Galnt13//Galnt2//Galntl6//Idua//Man1c1//Man2a2//Mmp12//Ndnf//Pomk//Porcn//Sdf2l1//Spock2//St6galnac3//St8sia1//St8sia3//St8sia5//Tet3//Tmtc3//Vangl2//Vegfb
GO:0006725	cellular_aromatic_compound_metabolic_process	Biological Process	170	2496	1384	31864	2.55411e-09	5.79156e-08	8.59276	1.56808	0.122832	1700028K03Rik//Abcd1//Acadsb//Acot2//Acot3//Acot4//Acsl4//Acsm5//Acss1//Adarb1//Adarb2//Adcy1//Adcy6//Adcy9//Ago3//Arid4a//Asxl2//Atm//Bcl2//Bend3//Cacnb4//Cdc7//Cdc73//Celf2//Celf4//Chek2//Cmah//Cmas//Cmpk1//Cnbp//Cnot7//Cox10//Cox15//Cpeb1//Ctns//Ctr9//Cwc22//Dcakd//Dck//Dctd//Ddx11//Dio2//Elavl4//Endov//Enpp1//Epas1//Esf1//Exosc7//Extl2//Fech//Folh1//Foxk1//Foxk2//Gatc//Gcm2//Gcnt4//Gin1//Glis…
GO:0001657	ureteric_bud_development	Biological Process	20	93	1384	31864	2.56717e-09	5.80215e-08	8.59054	4.95121	0.0144509	Bcl2//Bdnf//Bmp4//Bmp7//Cat//Cer1//Dlg1//Fgfr2//Gdnf//Gpc3//Hes1//Hnf1b//Osr1//Rara//Sfrp1//Sim1//Six1//Smad7//Smad9//Spry1
GO:1901653	cellular_response_to_peptide	Biological Process	34	246	1384	31864	2.69552e-09	6.07239e-08	8.56936	3.18206	0.0245665	Adcy6//Camk2a//Cav1//Cav2//Cpeb1//Cyp11b1//Ddx11//Eif4ebp2//Enpp1//Foxo1//Fyn//Gpr173//Igf1r//Igf2//Inhbb//Insig2//Insr//Irf1//Irs1//Mdm2//Ngfr//Nr4a2//Pak1//Plcb1//Pou4f2//Prkcd//Prkci//Ptpra//Sirt1//Slc39a14//Stat6//Stxbp4//Trib3//Zfp36l1
GO:0048514	blood_vessel_morphogenesis	Biological Process	49	445	1384	31864	2.85825e-09	6.3982e-08	8.5439	2.53513	0.0354046	Amotl1//Angptl7//Bmp4//Casp8//Cav1//Dll1//E2f8//Egr3//Epas1//Fgfr2//Flt4//Foxn1//Gna13//Has2//Hbegf//Hes1//Meox2//Ndnf//Nrp1//Nrp2//Nrxn1//Nrxn3//Pdcd6//Pitx2//Ppp3r1//Prrx1//Prrx2//Rasa1//Rora//Sema5a//Setd2//Sirt1//Six1//Slc1a1//Smad7//Smo//Srf//Srpx2//Tbx1//Tfap2b//Tgfa//Tgfb2//Tgfbr1//Thsd7a//Vangl2//Vegfa//Vegfb//Wars2//Zfp36l1
GO:0012501	programmed_cell_death	Biological Process	78	884	1384	31864	2.85865e-09	6.3982e-08	8.54384	2.03145	0.0563584	Acp2//Adarb1//Aifm3//Asah2//Atm//Bcl2//Bcl2l11//Bmp4//Cadm1//Camk2a//Casp2//Casp6//Casp8//Casp8ap2//Cav1//Cd27//Cd28//Chek2//Ckap2//Cradd//Crh//Cul3//Dock1//Ece1//Epha7//Fgf4//Fgfr2//Foxo1//Gngt1//Gulp1//Ier3//Irf1//Itgam//Kank2//Kcnip3//Khdc1a//Klf11//Lgals12//Mapt//Mdm2//Mllt11//Naip6//Ngfr//P2rx7//Pak1//Pdcd4//Pdcd6//Peg3//Pou4f2//Ppm1f//Prkcd//Rbm5//Rfk//Rhbdd1//Rnf152//Rnf183//Sav1//Sema6a//…
GO:0001942	hair_follicle_development	Biological Process	21	103	1384	31864	2.88479e-09	6.43587e-08	8.53989	4.69403	0.0151734	Bcl2//Dkk1//Edaradd//Ext1//Fgf7//Fgfr2//Foxn1//Foxq1//Fzd3//Hoxc13//Msx2//Ngfr//Nom1//Runx1//Runx3//Sav1//Smo//Sox21//Tgfb2//Vangl2//Zdhhc21
GO:0072163	mesonephric_epithelium_development	Biological Process	20	94	1384	31864	3.12876e-09	6.93542e-08	8.50463	4.89854	0.0144509	Bcl2//Bdnf//Bmp4//Bmp7//Cat//Cer1//Dlg1//Fgfr2//Gdnf//Gpc3//Hes1//Hnf1b//Osr1//Rara//Sfrp1//Sim1//Six1//Smad7//Smad9//Spry1
GO:0072164	mesonephric_tubule_development	Biological Process	20	94	1384	31864	3.12876e-09	6.93542e-08	8.50463	4.89854	0.0144509	Bcl2//Bdnf//Bmp4//Bmp7//Cat//Cer1//Dlg1//Fgfr2//Gdnf//Gpc3//Hes1//Hnf1b//Osr1//Rara//Sfrp1//Sim1//Six1//Smad7//Smad9//Spry1
GO:0046483	heterocycle_metabolic_process	Biological Process	165	2412	1384	31864	3.32699e-09	7.35128e-08	8.47795	1.57496	0.11922	1700028K03Rik//Abcd1//Acadsb//Acot2//Acot3//Acot4//Acsl4//Acsm5//Acss1//Adarb1//Adarb2//Adcy1//Adcy6//Adcy9//Ago3//Arid4a//Asxl2//Atm//Bend3//Cacnb4//Cdc7//Cdc73//Celf2//Celf4//Chek2//Cmah//Cmas//Cmpk1//Cnbp//Cnot7//Cox10//Cox15//Cpeb1//Ctr9//Cwc22//Dcakd//Dck//Dctd//Ddx11//Elavl4//Endov//Enpp1//Ephx3//Esf1//Exosc7//Extl2//Fech//Folh1//Foxk1//Foxk2//Gatc//Gcm2//Gin1//Glis3//Gnai3//Gtf2b//Gtf2h1//…
GO:0098727	maintenance_of_cell_number	Biological Process	25	145	1384	31864	3.68517e-09	8.11676e-08	8.43354	3.9695	0.0180636	Cdc73//Ctr9//Dll1//Eif4e//Fgf4//Foxo1//Fzd7//Hes1//Hmga2//Hook3//Jmjd1c//Med14//Med6//Mettl3//Mmp24//Mtf2//Nkap//Nodal//Prdm16//Prrx1//Sfrp1//Stag2//Tcf7l2//Vangl2//Zhx2
GO:0001503	ossification	Biological Process	33	237	1384	31864	3.80352e-09	8.35084e-08	8.41981	3.20575	0.0238439	Bcl2//Bmp4//Bmp5//Bmp7//Bmpr1b//Cbfb//Cer1//Col13a1//Creb3l1//Ext1//Fgfr2//Gabbr1//Gpc3//Gpm6b//Igf2//Igfbp3//Mapk11//Msx2//Mtss1//Myf5//Nab1//Nab2//Rassf2//Ripply2//Rspo2//Runx1//Runx3//Sh3pxd2b//Shox2//Slc24a3//Smo//Tcf7l2//Tnfrsf11a
GO:0033554	cellular_response_to_stress	Biological Process	113	1478	1384	31864	3.86297e-09	8.45452e-08	8.41308	1.76023	0.0816474	Atm//Bcl2//Bcl2l11//Bmp4//Casp2//Cav1//Cbx5//Cdc7//Chek2//Cpeb1//Cradd//Creb3l1//Cry1//Ctla4//Cul3//Ddx11//Eif2a//Endov//Epas1//Erlin1//Fbxo31//Fgf14//Fmn2//Foxo1//Gngt1//Gtf2h1//Gtf2h2//Herc2//Hif1an//Higd1a//Hspa2//Ier3//Inhbb//Insig2//Itgam//Klf2//Map2k1//Map2k3//Mapk10//Mapk11//Mapt//Matn2//Mbtps2//Mdfic//Mdm2//Mettl3//Morf4l1//Morf4l2//Mpv17//Mtor//Mtss1//Nck2//Ndnf//Nek1//Ngfr//Nr4a2//Nsmce…
GO:0060411	cardiac_septum_morphogenesis	Biological Process	19	86	1384	31864	3.96641e-09	8.65354e-08	8.4016	5.0865	0.0137283	Bmp4//Bmp5//Bmp7//Fgfr2//Fgfrl1//Hes1//Mdm2//Msx2//Nrp1//Nrp2//Pitx2//Rara//Sav1//Smad7//Smo//Tbx1//Tgfb2//Tgfbr1//Vangl2
GO:0030516	regulation_of_axon_extension	Biological Process	22	115	1384	31864	4.28854e-09	9.3269e-08	8.36769	4.40442	0.015896	Barhl2//Bdnf//Cdh4//Cdk5r1//Draxin//Golga4//Ifrd1//L1cam//Map2//Mapt//Nrp1//Pafah1b1//Pak1//Pou4f2//Sema5a//Sema5b//Sema6a//Sin3a//Srf//Tnr//Trpc5//Vegfa
GO:0048701	embryonic_cranial_skeleton_morphogenesis	Biological Process	15	53	1384	31864	4.51702e-09	9.79301e-08	8.34515	6.51598	0.0108382	Bmp4//Chst11//Fgfr2//Grhl2//Nodal//Prrx1//Prrx2//Rdh10//Setd2//Six1//Slc39a1//Tbx1//Tbx15//Tgfb2//Tgfbr1
GO:0098656	anion_transmembrane_transport	Biological Process	55	538	1384	31864	4.57493e-09	9.88756e-08	8.33962	2.35366	0.0397399	Abcd1//Ano3//Bcr//Ceacam1//Ceacam2//Cldn17//Ctns//Gabra2//Gabrb3//Gabrg2//Gabrq//Glra1//Glra2//Mfsd5//Mpc1//Prkcd//Slc10a2//Slc10a3//Slc12a6//Slc16a5//Slc16a9//Slc17a5//Slc18a3//Slc1a1//Slc1a2//Slc20a2//Slc22a5//Slc24a2//Slc24a3//Slc25a1//Slc25a10//Slc25a36//Slc25a44//Slc2a12//Slc2a13//Slc37a1//Slc38a6//Slc38a7//Slc39a14//Slc44a2//Slc48a1//Slc4a4//Slc4a5//Slc5a3//Slc5a7//Slc6a19//Slc6a3//Slc6a6//…
GO:0060560	developmental_growth_involved_in_morphogenesis	Biological Process	24	136	1384	31864	4.66472e-09	1.00502e-07	8.33117	4.0629	0.017341	Bdnf//Bmp4//Cadm1//Cobl//Dclk1//Dcx//Ddr1//Ext1//Fgfr2//Flrt1//Hnf1b//Mapt//Nrp1//Nrp2//Pou4f2//Rdh10//Sema5a//Sema5b//Sfrp1//Smo//Spry1//Tmem108//Tmtc3//Vangl2
GO:0045664	regulation_of_neuron_differentiation	Biological Process	33	239	1384	31864	4.71132e-09	1.01191e-07	8.32686	3.17892	0.0238439	Alk//Ascl1//Bcl2//Bdnf//Bmp4//Bmp7//Brinp1//Brinp2//Brinp3//Cav1//Dkk1//Dll1//Dmd//Eif4e//Foxa1//Gprc5b//Hes1//Mtor//Mycn//Neurod2//Ngfr//Olig2//Pou4f2//Rara//Sfrp1//Sin3a//Six1//Six3//Sox21//Sox5//Trpc5//Zeb1//Zhx2
GO:0008361	regulation_of_cell_size	Biological Process	31	215	1384	31864	4.80631e-09	1.02912e-07	8.31819	3.31961	0.0223988	Barhl2//Bdnf//Cdh4//Cdk5r1//Dcx//Deptor//Draxin//Epha7//Golga4//Ifrd1//L1cam//Lamtor5//Map2//Mapt//Mtor//Nrp1//Omg//P2rx7//Pafah1b1//Pak1//Pou4f2//Sema5a//Sema5b//Sema6a//Sin3a//Slc12a6//Srf//Tnr//Trpc5//Vegfa//Xk
GO:0098662	inorganic_cation_transmembrane_transport	Biological Process	59	599	1384	31864	5.06452e-09	1.08106e-07	8.29546	2.26772	0.0426301	AA467197//Abcc9//Cacna2d2//Cacnb4//Cnga2//Cox10//Cox15//Ctns//Fam155a//Grik3//Grm7//Hrh1//Itpr2//Kcna2//Kcna7//Kcnc1//Kcng3//Kcnip3//Kcnj1//Kcnj15//Kcnj16//Kcnmb1//Kcnq2//Kcnv2//Mcu//Micu2//Nipal1//Orai2//P2rx7//Pkd2l2//Scn3b//Slc10a2//Slc10a3//Slc12a6//Slc1a1//Slc1a2//Slc24a2//Slc24a3//Slc2a13//Slc31a2//Slc35g1//Slc39a1//Slc39a14//Slc39a2//Slc4a4//Slc4a5//Slc5a3//Slc5a7//Slc6a17//Slc6a19//Slc6a3…
GO:0051051	negative_regulation_of_transport	Biological Process	52	496	1384	31864	5.13782e-09	1.09333e-07	8.28922	2.41371	0.0375723	Acsl4//Ankrd27//Bcl2//Bcr//Cav1//Cd84//Crh//Cry1//Dlg4//Enpp1//Fermt1//Fgf23//Gabbr1//Gpm6b//Grm7//Hes1//Idua//Igfbp3//Inhbb//Insr//Irs1//Lgals3//Mapt//Mdfic//Mtor//Npy1r//Osr1//Oxsr1//Oxtr//Pacsin2//Pde1c//Pik3c2a//Ppm1f//Ppp1r9a//Prkce//Rab11fip1//Rab23//Rab7//Rabgef1//Rgs2//Rgs4//Rsc1a1//Sfrp1//Sirt1//Slc6a9//Snca//Stxbp5l//Svip//Tacr2//Tgfb2//Vamp3//Vsnl1
GO:0060348	bone_development	Biological Process	31	216	1384	31864	5.38166e-09	1.1417e-07	8.26908	3.30424	0.0223988	Bgn//Bmp4//Bmpr1b//Cadm1//Cer1//Col13a1//Ext1//Fgf4//Fgfr2//Frem1//Has2//Hoxb4//Idua//Insig2//Mapk11//Mbtps2//Msx2//Nab1//Nab2//Opa3//Pafah1b1//Papss2//Pitx2//Rab23//Rara//Ripply2//Sh3pxd2b//Shox2//Smad9//Srf//Vps33b
GO:1901214	regulation_of_neuron_death	Biological Process	44	384	1384	31864	5.47245e-09	1.15742e-07	8.26182	2.63807	0.0317919	Ascl1//Atm//Bcl2//Bcl2l11//Bdnf//Casp2//Casp6//Casp8//Cdk5r1//Draxin//Epha7//Foxq1//Fyn//Gabrb3//Gdnf//Grm7//Htt//Inpp5a//Itgam//Kcnip3//Kras//Mapt//Mtor//Ndnf//Ngfr//Nqo2//Nr4a2//Nrbp2//Nrp1//Prkcg//Prkci//Rras2//Sarm1//Sirt1//Six1//Slc1a1//Smo//Snca//Stambp//Tfap2b//Tgfb2//Vegfa//Vegfb//Xrcc2
GO:0001823	mesonephros_development	Biological Process	20	97	1384	31864	5.56991e-09	1.17313e-07	8.25415	4.74704	0.0144509	Bcl2//Bdnf//Bmp4//Bmp7//Cat//Cer1//Dlg1//Fgfr2//Gdnf//Gpc3//Hes1//Hnf1b//Osr1//Rara//Sfrp1//Sim1//Six1//Smad7//Smad9//Spry1
GO:0007517	muscle_organ_development	Biological Process	37	291	1384	31864	5.58066e-09	1.17313e-07	8.25331	2.92734	0.0267341	Adarb1//Ankrd1//Bmp4//Cav1//Cav2//Cd164//Chrnd//Dll1//Dmd//Eid2//Fgfr2//Fgfrl1//Fhl1//Flnb//Foxk1//Foxp2//Hivep3//Homer1//Jph1//Meox2//Mtss1//Myf5//Myf6//Paxbp1//Pitx2//Plagl1//Pmp22//Shox2//Sirt1//Six1//Smad7//Smo//Tbx1//Tgfb2//Tgfbr1//Vangl2//Xk
GO:0030855	epithelial_cell_differentiation	Biological Process	54	527	1384	31864	5.82536e-09	1.22085e-07	8.23468	2.35911	0.0390173	Abcb1b//Arid4a//Asah1//Ascl1//Bcr//Bmp4//Bmp5//Bmp7//Dll1//Dmd//E2f8//Ext1//Ezr//Fgfr2//Flnb//Fndc3a//Foxa1//Foxn1//Frs2//Fzd7//Gdnf//Grhl2//Grxcr1//Hes1//Hnf1b//Hoxa5//Jmjd1c//Klf2//Krt6b//Maf//Map2k1//Msn//Mtss1//Myadm//Onecut2//Pafah1b1//Pgr//Pof1b//Ppp1r16b//Ppp3r1//Prlr//Rara//Rfx3//Sav1//Shroom3//Six1//Six3//Slc4a5//Smo//Tagln2//Tbx1//Triobp//Ugcg//Vegfa
GO:0007049	cell_cycle	Biological Process	96	1197	1384	31864	5.96131e-09	1.24557e-07	8.22466	1.84647	0.0693642	1700028K03Rik//2610002M06Rik//Arl8a//Atm//Bcl2l11//Brinp1//Brinp2//Brinp3//Camk2a//Casp2//Casp8ap2//Ccpg1//Cd2ap//Cdc25b//Cdc7//Cdc73//Cdk5r1//Chek2//Ckap2//Cks2//Cpeb1//Cradd//Cul3//Ddx11//Dlg1//E2f5//E2f8//Eif4e//Ensa//Ezr//Fam107a//Fbxl17//Fbxo31//Fmn2//Gnai3//Hmga2//Hspa2//Htt//Ier3//Kif18b//Kif20b//Kif3a//Klf11//Klhl13//Kpnb1//Lin9//Map2k1//Mapk4//Mapk6//Mcidas//Mdm2//Mis18a//Myh10//Mzt1//Ne…
GO:0045787	positive_regulation_of_cell_cycle	Biological Process	40	332	1384	31864	6.49889e-09	1.3538e-07	8.18716	2.77387	0.0289017	Ascl1//Azin1//Bcl2l11//Ccpg1//Cd28//Cdc25b//Cdc7//Cdc73//Cdk5r1//Chek2//Cks2//Cul3//Ddx11//E2f8//Eif4e//Fgfr2//Foxa1//Hes1//Hspa2//Igf1r//Igf2//Insr//Kif20b//Mdm2//Meis2//Msx2//Orc1//Pafah1b1//Plcb1//Prkce//Rab11fip4//Rara//Sin3a//Stxbp4//Tgfa//Tgfb2//Ube2e2//Ubxn2b//Xrcc3//Ythdc2
GO:0003279	cardiac_septum_development	Biological Process	23	128	1384	31864	6.7872e-09	1.40962e-07	8.16831	4.13697	0.0166185	Bmp4//Bmp5//Bmp7//Fgfr2//Fgfrl1//Frs2//Hes1//Mdm2//Msx2//Myh10//Nphp3//Nrp1//Nrp2//Pitx2//Rara//Sav1//Smad7//Smo//Tbx1//Tgfb2//Tgfbr1//Vangl2//Zbtb14
GO:0022405	hair_cycle_process	Biological Process	21	108	1384	31864	7.07355e-09	1.45976e-07	8.15036	4.47672	0.0151734	Bcl2//Dkk1//Edaradd//Ext1//Fgf7//Fgfr2//Foxn1//Foxq1//Fzd3//Hoxc13//Msx2//Ngfr//Nom1//Runx1//Runx3//Sav1//Smo//Sox21//Tgfb2//Vangl2//Zdhhc21
GO:0021536	diencephalon_development	Biological Process	17	71	1384	31864	7.07749e-09	1.45976e-07	8.15012	5.51258	0.0122832	Bmp4//Hes1//Hmga2//Ncam1//Ndnf//Nr4a2//Nrp1//Nrp2//Olig2//Otx1//Pitx2//Pou3f2//Sema5a//Six3//Slc6a3//Smo//Tcf7l2
GO:1903793	positive_regulation_of_anion_transport	Biological Process	54	530	1384	31864	7.09197e-09	1.45976e-07	8.14923	2.34575	0.0390173	Acsl4//Ankrd1//Azin1//Cav1//Cd2ap//Cdk5r1//Clip3//Crebl2//Crh//Ezr//Fyn//Gabbr1//Galr1//Gpc3//Gpr68//Hpca//Insr//Irs1//Itgam//Kif20b//Kif3a//Lgals3//Lrat//Mcu//Mdm2//Myh10//Myrip//Nfkbia//Oxtr//P2rx7//Pak1//Pfkfb2//Pou4f2//Ppp3cb//Prkaa1//Prkcd//Prkce//Prkci//Prr5l//Rapgef4//Rasa1//Retn//Rnasel//Runx1//Sirt1//Slc1a2//Smo//Stxbp5l//Tacr2//Tcf7l2//Tgfb2//Tnfrsf11a//Unc13b//Vsnl1
GO:0043068	positive_regulation_of_programmed_cell_death	Biological Process	59	605	1384	31864	7.30096e-09	1.49832e-07	8.13662	2.24523	0.0426301	Ankrd1//Arg1//Ascl1//Atm//Bcl2l11//Bmp4//Bmp7//Bmpr1b//Btg1//Camk1d//Camk2a//Casp2//Casp6//Casp8//Cav1//Cd160//Cd274//Cdk5r1//Ceacam1//Chek2//Clec7a//Clip3//Cradd//Ctla4//Cxcl1//Epha7//Folh1//Foxa1//Foxo1//Hoxa5//Htt//Igfbp3//Inhbb//Itgam//Klf11//Mllt11//Msx2//Nck2//Ngfr//Nqo2//P2rx7//Pdcd4//Pou4f2//Prkcd//Prkci//Rassf2//Rbm5//Rnf183//Runx3//Sav1//Serinc3//Sfrp1//Sirt1//Tcf7l2//Tfap2b//Tgfb2//Tgf…
GO:0032269	negative_regulation_of_cellular_protein_metabolic_process	Biological Process	87	1053	1384	31864	8.05413e-09	1.648e-07	8.09398	1.9022	0.0628613	Adarb1//Ago3//Bmp4//Bmp7//Cav1//Cd27//Ceacam1//Cnot7//Cpeb1//Cry1//Csn2//Ctdsp2//Deptor//Dkk1//Dmd//Eif4e//Eif4ebp2//Enpp1//Ensa//Exosc7//Fyn//Gfra2//Gpc3//Gpd1l//Hexim2//Htt//Igf1r//Igfbp3//Insr//Irf1//Jarid2//Lamtor5//Mapt//Mdm2//Mettl3//Mtf2//Mtor//Myadm//Naip6//Nanos1//Nck2//Pi15//Pmepa1//Ppm1f//Ppp1r16b//Ppp1r9b//Prkaa1//Prkaa2//Prkcd//Prkce//Prkcg//Prr5l//Pura//Rab23//Rabgef1//Rara//Rassf2/…
GO:0021953	central_nervous_system_neuron_differentiation	Biological Process	32	232	1384	31864	8.23486e-09	1.68001e-07	8.08434	3.1756	0.0231214	Adarb1//Ascl1//Cend1//Dbx1//Dclk1//Dcx//Draxin//Elavl4//Fgfr2//Lhx6//Lhx8//Map2//Nanos1//Ndnf//Nr4a2//Nrp1//Nrp2//Nrxn1//Olig2//Pafah1b1//Pou3f4//Prdm8//Rora//Scyl3//Sin3a//Smo//Sox1//Sox5//Tbr1//Tsku//Unc5d//Uncx
GO:0001505	regulation_of_neurotransmitter_levels	Biological Process	34	257	1384	31864	8.37313e-09	1.70319e-07	8.07711	3.04586	0.0245665	Adcy1//Aldh5a1//Cacnb4//Camk2a//Cplx2//Cplx3//Gabra2//Gad2//Gdnf//Gpm6b//Grm7//Lin7a//Nrxn1//Nrxn3//P2rx7//Pak1//Ppfia2//Ppp1r9a//Prkce//Prkcg//Slc1a2//Slc5a7//Slc6a3//Slc6a9//Snap23//Snap25//Snapin//Snca//Stxbp5l//Syn3//Tacr2//Unc13b//Unc13c//Vamp1
GO:0010810	regulation_of_cell-substrate_adhesion	Biological Process	31	221	1384	31864	9.36454e-09	1.89927e-07	8.02851	3.22949	0.0223988	Ajap1//Ap1ar//Bcl2//Ddr1//Dmd//Dock1//Egfl6//Emp2//Fam107a//Fermt1//Fzd7//Gpm6b//Has2//Itga3//L1cam//Lims1//Mmp12//Muc4//Myadm//Myf5//Ndnf//Nrp1//Onecut2//Ppm1f//Prkce//Ptpra//Rasa1//Rras//Spock2//Triobp//Vegfa
GO:0060441	epithelial_tube_branching_involved_in_lung_morphogenesis	Biological Process	12	34	1384	31864	9.69414e-09	1.96037e-07	8.01349	8.12581	0.00867052	Bmp4//Ext1//Fgfr2//Foxa1//Hmga2//Hoxa5//Kras//Rdh10//Rspo2//Spry1//Tmtc3//Vangl2
GO:0055082	cellular_chemical_homeostasis	Biological Process	70	781	1384	31864	9.97042e-09	2.01036e-07	8.00129	2.06353	0.050578	Ackr4//Adra1b//Ank2//Bcl2//Bmp4//C5ar2//Cacnb4//Calca//Cav1//Cav2//Ccdc115//Cd19//Cd4//Cxcl1//Dlg4//Dmxl1//Enpp1//Fam155a//Fgf23//Foxk1//Foxk2//Ftmt//Galr1//Gcm2//Gm5127//Gna13//Gria1//Htt//Igf1r//Itpr2//Mcu//Micu2//Ngfr//Nptn//Npy1r//Oxtr//P2rx7//Prkaa1//Prkaa2//Prkce//Ptgdr//Ptgfr//Rab11fip2//Rab7//Sin3a//Sirt1//Slc1a1//Slc24a2//Slc24a3//Slc31a2//Slc35g1//Slc39a14//Slc4a4//Slc4a5//Slc8a3//Snapi…
GO:0071375	cellular_response_to_peptide_hormone_stimulus	Biological Process	29	198	1384	31864	1.04178e-08	2.09447e-07	7.98222	3.37207	0.0209538	Adcy6//Camk2a//Cav1//Cav2//Cpeb1//Cyp11b1//Eif4ebp2//Enpp1//Foxo1//Gpr173//Igf1r//Igf2//Inhbb//Insig2//Insr//Irf1//Irs1//Nr4a2//Pak1//Plcb1//Pou4f2//Prkcd//Prkci//Ptpra//Slc39a14//Stat6//Stxbp4//Trib3//Zfp36l1
GO:0061458	reproductive_system_development	Biological Process	49	463	1384	31864	1.04493e-08	2.0947e-07	7.98091	2.43657	0.0354046	Arid4a//Atm//Bcl2//Bcl2l11//Bmp4//Bmp5//Bmp7//Bmpr1b//Dlg1//Dmrta1//E2f8//Epas1//Fgf7//Fgfr2//Fndc3a//Foxa1//Foxf2//Frs2//Grhl2//Hes1//Hmga2//Hnf1b//Hoxa9//Igf1r//Igf2//Insr//Jmjd1c//Lhx8//Map2k1//Nodal//Osr1//Pgr//Plag1//Prlr//Rara//Rdh10//Schip1//Setd2//Sfrp1//Sirt1//Six3//Slc22a5//Tcf7l2//Tgfb2//Tgfbr1//Ttpa//Ube2q1//Vegfa//Zfp36l1
GO:0042063	gliogenesis	Biological Process	33	247	1384	31864	1.08046e-08	2.15968e-07	7.96639	3.07596	0.0238439	Ascl1//Cdk5r1//Dcx//Dll1//Dmd//Gcm2//Hes1//Ifngr1//Itgam//Kras//Map2k1//Matn2//Mettl3//Mmp24//Nab1//Nab2//Olig2//Omg//Pafah1b1//Pmp22//Pou3f2//Ppp3r1//Prdm8//Prx//Slc8a3//Smo//Sox5//Sox6//Sun2//Tcf7l2//Tgfb2//Tppp//Zfp488
GO:0016331	morphogenesis_of_embryonic_epithelium	Biological Process	28	187	1384	31864	1.13578e-08	2.2637e-07	7.94471	3.44731	0.0202312	Bmp4//Bmp5//Bmp7//Casp8//Cobl//Fgfr2//Fzd3//Gdnf//Grhl2//Hnf1b//Htt//Ift122//Kif20b//Mthfd1//Nodal//Osr1//Pcdh8//Pfn1//Rab23//Rara//Rdh10//Setd2//Sfrp1//Shroom3//Six1//Tgfb2//Vangl2//Zic2
GO:0033993	response_to_lipid	Biological Process	69	768	1384	31864	1.15564e-08	2.29667e-07	7.93718	2.06848	0.0498555	Acr//Adcy6//Adra1b//Ankrd1//Atm//Bcl2//Bcr//Bmp4//Bmp7//Brinp1//Brinp2//Brinp3//Calcoco1//Cav1//Cd274//Cdc73//Clk2//Ctr9//Cxcl1//Cxcl15//Cxcl5//Dkk1//Eif4e//Fam107a//Foxa1//Foxo1//Gdnf//Havcr2//Hnrnpa0//Inhbb//Insig2//Irgm2//Irs1//Kcnmb1//Map2k1//Msn//Mstn//Msx2//Ncoa2//Nfkbia//Osr1//Ovca2//Oxtr//P2rx7//Pdcd4//Pgr//Plcb1//Pou4f2//Prkce//Ptgfr//Rara//Rora//Rorb//Runx1//Scd3//Slc10a3//Smo//Smyd3//S…
GO:0043010	camera-type_eye_development	Biological Process	42	367	1384	31864	1.25449e-08	2.48597e-07	7.90153	2.6348	0.0303468	Angptl7//Bmp4//Bmp7//Bmpr1b//Ccdc66//Ctns//Dcx//Dlg1//Dll1//Fgfr2//Foxf2//Foxp2//Frs2//Gje1//Gnat1//Grhl2//Ift122//Maf//Mdm1//Mitf//Myf5//Myh10//Nrp1//Pitx2//Pou4f2//Rab11fip4//Rara//Rdh10//Rorb//Six3//Slc1a1//Slc4a5//Slc6a3//Sox1//Srf//Tgfb2//Tgfbr1//Tsku//Tub//Vegfa//Zeb1//Zhx2
GO:0071417	cellular_response_to_organonitrogen_compound	Biological Process	58	600	1384	31864	1.34024e-08	2.64832e-07	7.87282	2.22557	0.0419075	Adcy6//Camk2a//Casp6//Cav1//Cav2//Cpeb1//Crh//Cyp11b1//Ddx11//Eif4ebp2//Enpp1//Ezr//Foxo1//Fyn//Gabrb3//Gabrg2//Glra1//Glra2//Gnai3//Gnal//Gnaz//Gpr173//Hrh1//Htr5a//Htt//Igf1r//Igf2//Inhbb//Insig2//Insr//Irf1//Irs1//Itpr2//Lamtor5//Mdm2//Mtor//Ngfr//Nr4a2//Pak1//Plcb1//Pou4f2//Ppp1r9b//Prkcd//Prkci//Ptpra//Rad51//Sfrp1//Sirt1//Six1//Slc1a1//Slc1a2//Slc39a14//Slc8a3//Stat6//Stxbp4//Trib3//Zeb1//Z…
GO:0032535	regulation_of_cellular_component_size	Biological Process	46	424	1384	31864	1.37251e-08	2.70435e-07	7.86248	2.49779	0.033237	Ap1ar//Barhl2//Bdnf//Cdc42ep4//Cdh4//Cdk5r1//Dcx//Deptor//Dlg1//Draxin//Epha7//Ezr//Fmn2//Gm14137//Golga4//Ifrd1//Iqgap2//L1cam//Lamtor5//Map2//Mapt//Mtor//Myadm//Nck2//Nrp1//Omg//P2rx7//Pafah1b1//Pak1//Pfn1//Pou4f2//Ppp1r9a//Prkcd//Prkce//Rasa1//Sema5a//Sema5b//Sema6a//Sin3a//Slc12a6//Srf//Tnr//Trpc5//Vegfa//Whamm//Xk
GO:0030001	metal_ion_transport	Biological Process	53	526	1384	31864	1.42148e-08	2.79289e-07	7.84726	2.31982	0.0382948	Abcc9//Cacna2d2//Cacnb4//Camk2a//Cav1//Cnga2//Fam155a//Grik3//Grm7//Hrh1//Itpr2//Kcna2//Kcna7//Kcnc1//Kcng3//Kcnip3//Kcnj1//Kcnj15//Kcnj16//Kcnmb1//Kcnq2//Kcnv2//Mcu//Micu2//Nipal1//Orai2//P2rx7//Pkd2l2//Scn3b//Slc10a2//Slc10a3//Slc12a6//Slc1a1//Slc1a2//Slc24a2//Slc24a3//Slc31a2//Slc35g1//Slc39a1//Slc39a14//Slc39a2//Slc4a4//Slc4a5//Slc5a3//Slc5a7//Slc6a3//Slc6a6//Slc6a9//Slc8a3//Snap25//Tmem163//…
GO:1903037	regulation_of_leukocyte_cell-cell_adhesion	Biological Process	38	315	1384	31864	1.48898e-08	2.90863e-07	7.82711	2.77739	0.0274566	Arg1//Bmp4//Cav1//Cbfb//Cd160//Cd27//Cd274//Cd28//Cd4//Ceacam1//Clec4g//Ctla4//Dlg1//Egr3//Flot2//Has2//Havcr2//Hes1//Igf2//Il7//Irf1//Lgals3//Lrrc32//Nck2//Nkap//Rara//Runx1//Runx3//Slamf1//Slc7a1//Smad7//Sox12//Tnfrsf13c//Vtcn1//Zbtb7b//Zc3h12d//Zdhhc21//Zfp608
GO:0007613	memory	Biological Process	25	155	1384	31864	1.49566e-08	2.90863e-07	7.82517	3.71341	0.0180636	Adcy1//Atxn1//Bdnf//Brinp1//Chst10//Ctns//Eif4ebp2//Gabrb3//Gria1//Grm7//Hrh1//Idua//Igf2//Itga3//Mapt//Mtor//Neto1//Oxtr//Plcb1//Slc1a1//Slc24a2//Slc8a3//Snap25//Srf//Tacr1
GO:0010634	positive_regulation_of_epithelial_cell_migration	Biological Process	25	155	1384	31864	1.49566e-08	2.90863e-07	7.82517	3.71341	0.0180636	Amotl1//Bmp4//Dock1//Fgf7//Flt4//Has2//Hbegf//Igf2//Itga3//Map2k3//Mtor//Nrp1//Pdcd6//Pfn1//Pik3c2a//Ppm1f//Prkce//Rras//Sema5a//Sirt1//Snai2//Srpx2//Tacr1//Tgfb2//Vegfa
GO:0030326	embryonic_limb_morphogenesis	Biological Process	24	144	1384	31864	1.49721e-08	2.90863e-07	7.82472	3.83719	0.017341	Bcl2l11//Bmp4//Bmp7//Chst11//Dkk1//Ece1//Fgf4//Gpc3//Grhl2//Hoxa9//Ift122//Msx2//Mycn//Osr1//Pbx2//Pitx2//Prrx1//Prrx2//Rab23//Rdh10//Rspo2//Shox2//Sp9//Tgfb2
GO:1902532	negative_regulation_of_intracellular_signal_transduction	Biological Process	53	528	1384	31864	1.61494e-08	3.12855e-07	7.79184	2.31103	0.0382948	Adra1b//Atm//Bcl2//Bmp4//Bmp7//Casp8//Cav1//Cd2ap//Ceacam1//Chek2//Creb3l1//Cul3//Deptor//Dgkg//Dlg1//Dmd//Ezr//Foxo1//Gpd1l//Igf1r//Itga3//Map2k1//Map2k3//Mapkbp1//Mdm2//Mstn//Mtor//Myadm//P2rx7//Pafah1b1//Pdcd6//Pde10a//Pdzd3//Prkaa1//Prkaa2//Prkcd//Ptprr//Rabgef1//Rasa2//Rassf2//Rgs2//Rnf152//Rora//Rrm2b//Sema6a//Sfrp1//Sirt1//Snai2//Spry1//Stambp//Synj2bp//Tgfb2//Trim67
GO:0060537	muscle_tissue_development	Biological Process	41	357	1384	31864	1.6856e-08	3.25632e-07	7.77325	2.64411	0.0296243	Adra1b//Ankrd1//Bmp4//Bmp5//Bmp7//Casp8//Cav1//Cav2//Chrnd//Dlg1//Dll1//Dmd//Fgfr2//Flnb//Foxp2//Hivep3//Homer1//Ifrd1//Meox2//Mtor//Myf5//Myf6//Myh10//Nebl//Osr1//Pitx2//Plagl1//Pmp22//Rara//Schip1//Shox2//Six1//Smad7//Smo//Sox6//Srf//Tgfb2//Tgfbr1//Vegfa//Xk//Zfand5
GO:0043410	positive_regulation_of_MAPK_cascade	Biological Process	53	529	1384	31864	1.72079e-08	3.31503e-07	7.76427	2.30666	0.0382948	Acta2//Adra1b//Alk//Bmp4//C5ar2//Cav2//Cd27//Cd4//Cd84//Ceacam1//Dkk1//Dok5//Fgf23//Fgf4//Fgfr2//Flt4//Frs2//Gpr183//Havcr2//Igf1r//Igf2//Igfbp3//Insr//Kras//Map2k1//Map2k3//Mapkbp1//Mdfic//Ngfr//Nodal//Nqo2//Nrk//Nrp1//Nrxn1//P2rx7//Pak1//Pik3r5//Plcb1//Prkcd//Prkce//Rara//Rassf2//Rit2//Sh3rf3//Slamf1//Tbx1//Tgfa//Tgfb2//Tirap//Tnfrsf11a//Vangl2//Vegfa//Vegfb
GO:0006139	nucleobase-containing_compound_metabolic_process	Biological Process	155	2289	1384	31864	2.05607e-08	3.94995e-07	7.68696	1.55901	0.111994	1700028K03Rik//Abcd1//Acadsb//Acot2//Acot3//Acot4//Acsl4//Acsm5//Acss1//Adarb1//Adarb2//Adcy1//Adcy6//Adcy9//Ago3//Arid4a//Asxl2//Atm//Bend3//Cacnb4//Cdc7//Cdc73//Celf2//Celf4//Chek2//Cmah//Cmas//Cmpk1//Cnbp//Cnot7//Cpeb1//Ctr9//Cwc22//Dcakd//Dck//Dctd//Ddx11//Elavl4//Endov//Enpp1//Esf1//Exosc7//Extl2//Foxk1//Foxk2//Gatc//Gcm2//Gin1//Glis3//Gnai3//Gtf2b//Gtf2h1//Gtf2h2//Herc2//Hoxa9//Hoxb9//Hoxc9…
GO:0048608	reproductive_structure_development	Biological Process	48	459	1384	31864	2.14545e-08	4.11023e-07	7.66848	2.40765	0.0346821	Arid4a//Atm//Bcl2//Bcl2l11//Bmp4//Bmp5//Bmp7//Bmpr1b//Dlg1//Dmrta1//E2f8//Epas1//Fgf7//Fgfr2//Fndc3a//Foxa1//Foxf2//Frs2//Grhl2//Hes1//Hmga2//Hnf1b//Hoxa9//Igf1r//Igf2//Insr//Jmjd1c//Lhx8//Map2k1//Nodal//Osr1//Pgr//Plag1//Prlr//Rara//Rdh10//Schip1//Setd2//Sfrp1//Sirt1//Six3//Slc22a5//Tcf7l2//Tgfb2//Tgfbr1//Ttpa//Vegfa//Zfp36l1
GO:1904062	regulation_of_cation_transmembrane_transport	Biological Process	42	374	1384	31864	2.16764e-08	4.14128e-07	7.66401	2.58548	0.0303468	Ank2//Bmp4//Cacnb4//Cav1//Cd19//Cnih3//Crh//Dlg1//Dlg4//Dmd//Ehd3//Fgf11//Fgf14//Fhl1//Fyn//Gpd1l//Homer1//Hpca//Hspa2//Htt//Ifngr1//Kcnc1//Kcnip3//Kcnj1//Kcnmb1//Neto1//Nrxn1//Osr1//Oxsr1//Pik3c2a//Pirt//Plcb1//Prkce//Rgs2//Rgs4//Scn3b//Slc31a2//Slc6a9//Slmap//Snca//Tgfb2//Vmp1
GO:0032409	regulation_of_transporter_activity	Biological Process	36	293	1384	31864	2.19962e-08	4.1908e-07	7.65765	2.82878	0.0260116	Ank2//Bcl2//Bmp4//Cacnb4//Cav1//Cnih3//Crh//Dlg1//Dlg4//Dmd//Ehd3//Fgf11//Fgf14//Fhl1//Gpd1l//Homer1//Hpca//Hspa2//Htt//Ifngr1//Insr//Kcnc1//Kcnj1//Neto1//Nrxn1//Osr1//Oxsr1//Pirt//Plcb1//Prkcd//Scn3b//Slc5a3//Slc6a9//Slmap//Snca//Vmp1
GO:1903706	regulation_of_hemopoiesis	Biological Process	44	403	1384	31864	2.3369e-08	4.44012e-07	7.63136	2.51369	0.0317919	Asxl2//Bmp4//Casp8//Cbfb//Cd27//Cd28//Cd4//Cdc73//Ceacam1//Ctla4//Ctr9//Dll1//Egr3//Evi2b//Foxn1//Gpr68//Hoxa5//Hoxa9//Il17d//Il7//Irf1//Itgam//Mafb//Meis2//Mettl3//Mitf//Mtor//Nfkbia//Nkap//Pou4f2//Prdm16//Rara//Rassf2//Runx1//Runx3//Senp1//Sfrp1//Smad7//Sox12//Zbtb7b//Zeb1//Zfp36//Zfp36l1//Zfp608
GO:0010638	positive_regulation_of_organelle_organization	Biological Process	57	595	1384	31864	2.44755e-08	4.63761e-07	7.61127	2.20558	0.041185	Adck1//Asxl2//Atm//Bcl2l11//Cav1//Cd28//Cdc42ep4//Ctr9//Cul3//Ddx11//Dlg1//Fam47e//Fmn2//Fyco1//Gm14137//Gtf2h2//Hck//Htt//Igf1r//Igf2//Insr//Iqgap2//Irgm2//Jarid2//Lcp1//Mapt//Mcu//Mllt11//Msn//Msx2//Mtf2//Mtor//Mtss1//Nck2//Nrp1//Pak1//Paxbp1//Pfn1//Plcb1//Ppm1f//Prdm12//Prkce//Sema5a//Setdb2//Sh3pxd2b//Sin3a//Sirt1//Slain2//Snai2//Snca//Tacr1//Tgfa//Tgfbr1//Vegfa//Whamm//Wrap73//Zbtb7b
GO:0001817	regulation_of_cytokine_production	Biological Process	67	751	1384	31864	2.47197e-08	4.67108e-07	7.60696	2.05399	0.0484104	Abcd1//Alox8//Arg1//Atg9a//C5ar2//Cadm1//Casp8//Cd160//Cd27//Cd274//Cd28//Cd2ap//Cd300ld//Cd84//Ceacam1//Clec7a//Cxcl5//Dll1//Ermap//Ezr//F3//Fermt1//Flt4//Gprc5b//Havcr2//Ifngr1//Il17d//Il18r1//Il5ra//Il7//Inhbb//Irf1//Klf2//Lamtor5//Lrrc19//Lrrc32//Map2k3//Mapk11//Mapkbp1//Mmp12//Nlrp2//Nodal//Nptn//Oas3//P2rx7//Pdcd4//Plcb1//Rabgef1//Rara//Rora//Runx1//Serpinb7//Setd2//Sirt1//Skint7//Skint9//S…
GO:0051090	regulation_of_DNA-binding_transcription_factor_activity	Biological Process	45	419	1384	31864	2.66516e-08	5.02241e-07	7.57428	2.47265	0.0325145	Adcy1//Bdnf//Camk1d//Camk2a//Carf//Cat//Cav1//Cd84//Crebzf//Cytl1//Enpp1//Flot2//Foxa1//Havcr2//Hck//Hes1//Hmga2//Ifrd1//Igf1r//Il18r1//Kras//Lamtor5//Mbtps2//Msx2//Neurod2//Nfkbia//Nlrp2//Nodal//Nwd1//Pou4f2//Prkci//Sav1//Sirt1//Slco3a1//Smad7//Smo//Srf//Tcf7l2//Terf2ip//Tirap//Tnfrsf11a//Trim12c//Trim30d//Vegfa//Zic2
GO:0043549	regulation_of_kinase_activity	Biological Process	73	850	1384	31864	2.80477e-08	5.27114e-07	7.5521	1.97728	0.0527457	Adarb1//Alk//Bmp4//Bmp7//Bmpr1b//Cav1//Cd19//Cd4//Cdc25b//Cdk5r1//Ceacam1//Cks2//Ddr1//Deptor//Dkk1//Dlg1//Dlg4//Emp2//Epha7//Fgfr2//Flt4//Frs2//Gprc5b//Hbegf//Hexim2//Higd1a//Htt//Igf1r//Igf2//Insr//Irgm2//Irs1//Kras//Lmtk2//Map2k1//Map2k3//Mapt//Mdfic//Mstn//Mtor//Nab2//Nrk//Nrxn1//P2rx7//Pak1//Pfkfb2//Pik3r5//Pmp22//Ppm1f//Ppp1r9a//Prkcd//Prlr//Rara//Rassf2//Rgs2//Sfrp1//Sh3bp5//Sirt1//Slc1a1/…
GO:0001764	neuron_migration	Biological Process	24	149	1384	31864	2.9654e-08	5.55792e-07	7.52792	3.70842	0.017341	Ascl1//Barhl2//Cdk5r1//Dclk1//Dcx//Fyn//Fzd3//Itga3//Lhx6//Mapt//Matn2//Myh10//Ndnf//Nr4a2//Nrp1//Nrp2//Pafah1b1//Pitx2//Pomk//Sema6a//Sox1//Srf//Unk//Vegfa
GO:0042633	hair_cycle	Biological Process	21	117	1384	31864	3.10346e-08	5.78883e-07	7.50815	4.13236	0.0151734	Bcl2//Dkk1//Edaradd//Ext1//Fgf7//Fgfr2//Foxn1//Foxq1//Fzd3//Hoxc13//Msx2//Ngfr//Nom1//Runx1//Runx3//Sav1//Smo//Sox21//Tgfb2//Vangl2//Zdhhc21
GO:0010976	positive_regulation_of_neuron_projection_development	Biological Process	30	220	1384	31864	3.10534e-08	5.78883e-07	7.50789	3.13952	0.0216763	Alk//Ankrd1//Ankrd27//Bdnf//Bmp4//Bmp5//Bmp7//Camk1d//Cobl//Cpeb1//Cxcl5//Dmd//Elavl4//Fig4//Fyn//Gprc5b//Igf1r//Itga3//Kif3c//Mapt//Mtor//Ndnf//Ngfr//Pafah1b1//Ppp1r9a//Prkci//Rgs2//Rit2//Sirt1//Trim67
GO:0007162	negative_regulation_of_cell_adhesion	Biological Process	36	297	1384	31864	3.12743e-08	5.81433e-07	7.50481	2.79068	0.0260116	Ajap1//Ap1ar//Arg1//Bmp4//Cbfb//Cd274//Ceacam1//Clec4g//Ctla4//Dlg1//Fam107a//Fzd7//Havcr2//Irf1//Jam2//Lgals3//Lrrc32//Map2k1//Mmp12//Muc4//Myadm//Ppm1f//Prkcd//Rasa1//Runx1//Runx3//Sema5a//Sema6a//Smad7//Snai2//Tnr//Vegfa//Vtcn1//Zbtb7b//Zc3h12d//Zfp608
GO:0048863	stem_cell_differentiation	Biological Process	27	184	1384	31864	3.18664e-08	5.90852e-07	7.49667	3.37839	0.0195087	Ext1//Fgfr2//Foxa1//Gdnf//Hes1//Hnf1b//Hoxb4//Jarid2//Msx2//Mtf2//Nrp1//Nrp2//Osr1//Pdcd6//Pitx2//Rdh10//Sema5a//Sema5b//Sema6a//Setd2//Sfrp1//Smo//Snai2//Sox21//Srf//Tbx1//Tgfb2
GO:0097435	supramolecular_fiber_organization	Biological Process	51	510	1384	31864	3.39061e-08	6.2699e-07	7.46972	2.30231	0.0368497	Adamts14//Bcl2//Cav1//Cd2ap//Clip3//Cobl//Col13a1//Cul3//Dlg1//Emp2//Ext1//Ezr//Fam107a//Fam171a1//Fmn2//Gas2l3//Hook3//Iqgap2//Katnal1//Kif18b//Kif19a//Kpnb1//Krt6b//Lcp1//Mapt//Mcu//Mdm2//Mtss1//Myh10//Mzt1//Nck2//Nebl//Optc//Pafah1b1//Pof1b//Ppp1r9a//Ppp1r9b//Prkci//Pstpip2//Sh3kbp1//Shroom3//Slain2//Srf//Stmnd1//Tgfb2//Tgfbr1//Tppp//Triobp//Tubgcp5//Vps33b//Whamm
GO:2001233	regulation_of_apoptotic_signaling_pathway	Biological Process	43	394	1384	31864	3.40226e-08	6.27468e-07	7.46823	2.51268	0.0310694	Asah2//Bcl2//Bcl2l11//Bdnf//Bmp4//Bmpr1b//Casp2//Casp8//Cav1//Cradd//Creb3l1//Deptor//Fyn//Gdnf//Gnai3//Higd1a//Htt//Ier3//Il7//Inhbb//Lgals3//Map2k1//Mdm2//Mnt//Nck2//Ngfr//Nr4a2//Nrp1//Pmp22//Prkcd//Rnf183//Rrm2b//Runx3//Serinc3//Sfrp1//Sgk3//Sirt1//Snai2//Stradb//Tcf7l2//Tgfb2//Tgfbr1//Vegfa
GO:0009416	response_to_light_stimulus	Biological Process	37	312	1384	31864	3.60215e-08	6.62567e-07	7.44344	2.73031	0.0267341	Adra1b//Atxn1//Bcl2//Cacnb4//Cat//Ccdc66//Cds2//Cry1//Ctns//Ext1//Fbxl17//Fech//Gnat1//Gngt1//Hrh1//Htt//Idua//Kras//Mapk10//Meis2//Mettl3//Mtor//Neto1//Prkaa1//Prkcd//Rad18//Rev1//Rgs9bp//Rhbdd1//Rpain//Sema5a//Sema5b//Sirt1//Slc1a2//Ube2a//Uvssa//Wrn
GO:0001708	cell_fate_specification	Biological Process	18	88	1384	31864	3.64518e-08	6.68702e-07	7.43828	4.70927	0.0130058	Ascl1//Dbx1//Dll1//Foxa1//Hnf1b//Mga//Nodal//Olig2//Pou3f2//Six1//Smo//Sox1//Sox6//Tbr1//Tbx1//Tbx10//Tbx15//Tbx22
GO:0019725	cellular_homeostasis	Biological Process	74	872	1384	31864	3.66766e-08	6.71047e-07	7.43561	1.9538	0.0534682	Ackr4//Adra1b//Ank2//Bcl2//Bmp4//C5ar2//Cacnb4//Calca//Cav1//Cav2//Ccdc115//Cd19//Cd4//Cxcl1//Dlg4//Dmd//Dmxl1//Enpp1//Fam155a//Fgf23//Foxk1//Foxk2//Ftmt//Galr1//Gcm2//Gm5127//Gna13//Gria1//Htt//Igf1r//Itpr2//Mcu//Micu2//Mstn//Ngfr//Nptn//Npy1r//Oxtr//P2rx7//Prkaa1//Prkaa2//Prkce//Ptgdr//Ptgfr//Rab11fip2//Rab7//Sin3a//Sirt1//Slc12a6//Slc1a1//Slc24a2//Slc24a3//Slc31a2//Slc35g1//Slc39a14//Slc4a4//S…
GO:0010464	regulation_of_mesenchymal_cell_proliferation	Biological Process	13	45	1384	31864	3.68646e-08	6.72706e-07	7.43339	6.65112	0.00939306	Bmp4//Fgfr2//Foxp2//Irs1//Mycn//Prrx1//Prrx2//Shox2//Six1//Smo//Tbx1//Vegfa//Zeb1
GO:1990778	protein_localization_to_cell_periphery	Biological Process	33	260	1384	31864	3.82914e-08	6.96904e-07	7.4169	2.92217	0.0238439	Adcy6//Ank2//Bbip1//Camk2a//Cnih3//Dlg1//Dlg4//Ehd3//Emp2//Ezr//Fam126b//Flot2//Golga4//Kcnip3//Lin7a//Mapk10//Mex3b//Mrap//Myadm//Nptx2//Pdzd3//Pip5k1a//Ppp1r9b//Rab3c//Rab7//Scn3b//Slc1a1//Slmap//Snap23//Snap25//Ttc7//Tub//Vamp3
GO:0045600	positive_regulation_of_fat_cell_differentiation	Biological Process	16	70	1384	31864	3.97418e-08	7.21402e-07	7.40075	5.26243	0.0115607	Asxl2//Bmp7//Ccdc3//Crebl2//Lmo3//Napepld//Prdm16//Sav1//Sfrp1//Sh3pxd2b//Six1//Snai2//Tph1//Zbtb7b//Zfp36//Zfp36l1
GO:0035148	tube_formation	Biological Process	27	186	1384	31864	4.01553e-08	7.27001e-07	7.39626	3.34207	0.0195087	Bcl2l11//Bmp4//Bmp5//Bmp7//Casp8//Cobl//Fgfr2//Fzd3//Gdnf//Grhl2//Hnf1b//Ift122//Kif20b//Mthfd1//Nodal//Osr1//Pfn1//Rab23//Rara//Setd2//Sfrp1//Shroom3//Six1//Tgfb2//Vangl2//Vegfa//Zic2
GO:0043065	positive_regulation_of_apoptotic_process	Biological Process	56	589	1384	31864	4.19691e-08	7.57855e-07	7.37707	2.18896	0.0404624	Ankrd1//Ascl1//Atm//Bcl2l11//Bmp4//Bmp7//Bmpr1b//Btg1//Camk1d//Camk2a//Casp2//Casp6//Casp8//Cav1//Cd160//Cd274//Cdk5r1//Ceacam1//Chek2//Clip3//Cradd//Ctla4//Epha7//Folh1//Foxa1//Foxo1//Hoxa5//Htt//Igfbp3//Inhbb//Itgam//Klf11//Mllt11//Msx2//Nck2//Ngfr//Nqo2//P2rx7//Pdcd4//Pou4f2//Prkcd//Prkci//Rassf2//Rbm5//Rnf183//Runx3//Sav1//Serinc3//Sfrp1//Sirt1//Tcf7l2//Tfap2b//Tgfb2//Tgfbr1//Tnfaip8//Unc13b
GO:0019637	organophosphate_metabolic_process	Biological Process	67	762	1384	31864	4.31144e-08	7.76508e-07	7.36538	2.02434	0.0484104	Abcd1//Acadsb//Acot2//Acot3//Acot4//Acsl4//Acsm5//Acss1//Adcy1//Adcy6//Adcy9//Agpat3//Alox8//Atm//Cacnb4//Cds2//Cmpk1//Dcakd//Dck//Dctd//Dgkg//Enpp1//Fam126b//Fgf7//Fig4//Foxk1//Foxk2//Gnai3//Gpd1l//Inpp5a//Lclat1//Lrguk//Mocs1//Mpc1//Mthfd1//Mthfd2l//Mtmr12//Mtmr6//Napepld//Nmnat2//Nmrk1//Nt5e//Oxsm//Paics//Pank1//Papss2//Pfkfb2//Pgam1//Pgap1//Pigg//Pigh//Pik3c2a//Pip5k1a//Plcb1//Pnpla8//Prps1l1…
GO:0006836	neurotransmitter_transport	Biological Process	22	130	1384	31864	4.44355e-08	7.96577e-07	7.35227	3.89622	0.015896	Cplx2//Cplx3//Gabra2//Lin7a//Nrxn1//Nrxn3//P2rx7//Pak1//Slc18a3//Slc1a2//Slc6a17//Slc6a3//Slc6a6//Slc6a9//Snap23//Snap25//Snapin//Snca//Syn3//Unc13b//Unc13c//Vamp1
GO:0030029	actin_filament-based_process	Biological Process	56	590	1384	31864	4.4459e-08	7.96577e-07	7.35204	2.18525	0.0404624	Amotl1//Ank2//Bcl2//Bcr//Cd2ap//Cdc42bpg//Cobl//Cttnbp2//Cul3//Dlg1//Emp2//Ezr//Fam107a//Fam171a1//Farp1//Fgf7//Flnb//Fmn2//Gas2l3//Gpd1l//Iqgap2//Kras//Lcp1//Mcu//Mtss1//Myh10//Myrip//Nck2//Nebl//Nrk//Nrp1//Pacsin2//Pafah1b1//Pak1//Pfn1//Pip5k1a//Pmp22//Pof1b//Ppp1r9a//Ppp1r9b//Prkci//Pstpip2//Rhou//Scn3b//Setd3//Sfrp1//Sh3kbp1//Shroom3//Srf//Stard8//Sun2//Thsd7a//Triobp//Whamm//Wipf2//Wipf3
GO:0043588	skin_development	Biological Process	32	249	1384	31864	4.55961e-08	8.14838e-07	7.34107	2.95879	0.0231214	Asah1//Bcl2//Bcr//Dkk1//Dll1//Edaradd//Ext1//Fgf7//Fgfr2//Flnb//Foxn1//Foxq1//Fzd3//Hoxc13//Itga3//Krt6b//Map2k1//Msx2//Ngfr//Nom1//Runx1//Runx3//Sav1//Smo//Sox21//Srf//Tcf7l2//Tfap2b//Tgfb2//Ugcg//Vangl2//Zdhhc21
GO:0006109	regulation_of_carbohydrate_metabolic_process	Biological Process	28	200	1384	31864	5.01214e-08	8.934e-07	7.29998	3.22324	0.0202312	Adra1b//Clk2//Cry1//Enpp1//Foxk1//Foxk2//Foxo1//Has2//Ier3//Igf2//Igfbp3//Insr//Irs1//Jmjd8//Mtor//Ncoa2//P2rx7//Pfkfb2//Pgam1//Ppp1r3b//Prkaa1//Prkaa2//Prkce//Rora//Sirt1//Slc4a4//Snca//Tcf7l2
GO:0009101	glycoprotein_biosynthetic_process	Biological Process	31	238	1384	31864	5.39615e-08	9.56918e-07	7.26792	2.99881	0.0223988	Alg1//Alg11//Alg12//Alg6//B3galt1//B3galt2//B3galt6//B3gnt9//Chst10//Chst11//Chst3//Cytl1//Dse//Eogt//Ext1//Extl2//Extl3//Galnt13//Galnt2//Galntl6//Man1c1//Pomk//Sdf2l1//St6galnac3//St8sia1//St8sia3//St8sia5//Tet3//Tmtc3//Vangl2//Vegfb
GO:0010632	regulation_of_epithelial_cell_migration	Biological Process	31	238	1384	31864	5.39615e-08	9.56918e-07	7.26792	2.99881	0.0223988	Amotl1//Bmp4//Ceacam1//Dock1//Emp2//Fgf4//Fgf7//Flt4//Has2//Hbegf//Igf2//Itga3//Map2k3//Meox2//Mtor//Nrp1//Pdcd6//Pfn1//Pik3c2a//Ppm1f//Prkce//Ptprr//Rras//Sema5a//Sirt1//Snai2//Srpx2//Synj2bp//Tacr1//Tgfb2//Vegfa
GO:0009117	nucleotide_metabolic_process	Biological Process	41	373	1384	31864	5.77859e-08	1.02212e-06	7.23818	2.53069	0.0296243	Abcd1//Acadsb//Acot2//Acot3//Acot4//Acsl4//Acsm5//Acss1//Adcy1//Adcy6//Adcy9//Cacnb4//Cmpk1//Dcakd//Dck//Dctd//Enpp1//Foxk1//Foxk2//Gnai3//Lrguk//Mpc1//Mthfd1//Mthfd2l//Nmnat2//Nmrk1//Nt5e//Oxsm//Paics//Pank1//Papss2//Pfkfb2//Pgam1//Prps1l1//Rab23//Rfk//Rora//Rrm2//Rrm2b//Sarm1//Uck2
GO:0030097	hemopoiesis	Biological Process	64	721	1384	31864	6.11155e-08	1.07825e-06	7.21385	2.04366	0.0462428	Arid4a//Atm//Bcl2//Bcr//Bmp4//Cacnb4//Casp8//Cbfb//Cd19//Cd28//Cd4//Cxcl15//Dll1//Dock1//Epas1//Evi2b//Ext1//Fech//Fgfr2//Flt4//Foxn1//Fzd7//Gpc3//Gpr183//Hoxa9//Hoxb4//Il18r1//Il7//Irf1//Itgam//Klf11//Klf2//Mafb//Mitf//Mmp21//Mr1//Mtor//Muc4//Nkap//Ostm1//Pafah1b1//Plcb1//Ppp3cb//Rora//Rras//Runx1//Runx3//Sfrp1//Sin3a//Sirt1//Slamf1//Slc8a3//Sox6//Srf//Stat6//Tgfb2//Tirap//Tnfrsf11a//Tnrc6c//Ttc…
GO:0051153	regulation_of_striated_muscle_cell_differentiation	Biological Process	19	101	1384	31864	6.37428e-08	1.12174e-06	7.19557	4.33108	0.0137283	Atp11a//Bcl2//Bdnf//Bmp4//Dkk1//Dll1//Frs2//Fzd7//Hopx//Mtor//Myf5//Myf6//Pak1//Rgs2//Rgs4//Shox2//Sirt1//Sox6//Tbx1
GO:0090287	regulation_of_cellular_response_to_growth_factor_stimulus	Biological Process	35	293	1384	31864	6.97357e-08	1.22409e-06	7.15654	2.7502	0.025289	Bmp4//Cav1//Cav2//Cer1//Chst11//Creb3l1//Dkk1//Dll1//Dmd//Dok5//Eid2//Fermt1//Fgf4//Fgfrl1//Gpc3//Hes1//Itga3//Msx2//Ngfr//Nrxn1//Onecut2//Pdcd6//Pmepa1//Prdm16//Sema6a//Sfrp1//Sirt1//Smad7//Spry1//Tcf7l2//Tfap2b//Tmem108//Tsku//Vegfb//Zeb1
GO:0006887	exocytosis	Biological Process	30	228	1384	31864	7.00405e-08	1.22633e-06	7.15465	3.02936	0.0216763	Cplx2//Cplx3//Hck//Lgi3//Lin7a//Myh10//Nrxn1//P2rx7//Pak1//Pik3c2a//Ppp3cb//Ptgdr//Rab11fip1//Rab11fip2//Rab3c//Rapgef4//Snap23//Snap25//Snapin//Snca//Steap2//Stxbp5l//Syt15//Sytl5//Tph1//Unc13b//Unc13c//Vamp1//Vamp3//Vps33b
GO:0033674	positive_regulation_of_kinase_activity	Biological Process	54	568	1384	31864	7.31199e-08	1.27701e-06	7.13596	2.18882	0.0390173	Alk//Bmp4//Bmpr1b//Cd19//Cd4//Cdc25b//Cdk5r1//Ceacam1//Cks2//Ddr1//Dkk1//Dlg1//Dlg4//Emp2//Epha7//Fgfr2//Flt4//Frs2//Gprc5b//Hbegf//Higd1a//Igf1r//Igf2//Insr//Irgm2//Irs1//Kras//Lmtk2//Map2k1//Map2k3//Mdfic//Nab2//Nrk//Nrxn1//P2rx7//Pak1//Pfkfb2//Pik3r5//Ppp1r9a//Prkcd//Prlr//Rassf2//Sirt1//Slc1a1//Snca//Stradb//Tead1//Tgfa//Tgfb2//Tgfbr1//Tirap//Tnfrsf11a//Vangl2//Vegfa
GO:0051668	localization_within_membrane	Biological Process	51	524	1384	31864	8.04144e-08	1.40087e-06	7.09467	2.2408	0.0368497	Adcy6//Ank2//Ankrd27//Arhgef9//Bbip1//Camk2a//Chic2//Cnih3//Dlg1//Dlg4//Ehd3//Emp2//Ezr//Fam126b//Flot2//Golga4//Ift122//Kcnip3//Lin7a//Lmtk2//Mapk10//Micall1//Mrap//Myadm//Nptx2//Nrxn1//Pak1//Pdzd3//Pip5k1a//Rab11fip4//Rab35//Rab3c//Rab7//Rabgef1//Rtp1//Sav1//Scn3b//Sh3pxd2b//Slc1a1//Slmap//Snap23//Snap25//Srp9//Steap2//Synj2bp//Timm10//Ttc7//Tub//Vamp3//Vps26a//Zdhhc21
GO:0034645	cellular_macromolecule_biosynthetic_process	Biological Process	94	1229	1384	31864	8.16859e-08	1.41903e-06	7.08785	1.76092	0.0679191	Alg1//Alg11//Alg12//Alg6//Asxl2//Atg16l1//B3galt1//B3galt2//B3galt6//B3gnt9//Cdc73//Chst10//Chst11//Chst3//Clip3//Cpeb1//Ctr9//Cytl1//Ddx11//Denr//Dse//Eif2a//Eif4e//Eif5//Eogt//Ext1//Extl2//Extl3//Galnt13//Galnt2//Galntl6//Gatc//Gcm2//Glis3//Gtf2b//Gtf2h1//Gtf2h2//Has2//Hoxa9//Hoxb9//Hoxc9//Iars//Iars2//Irgm2//Lcorl//Lin52//Lin9//Man1c1//Mitf//Mrpl19//Msx2//Nkx2-9//Nr4a2//Orc1//Pgap1//Phrf1//Pig…
GO:0048839	inner_ear_development	Biological Process	29	217	1384	31864	8.18672e-08	1.41903e-06	7.08689	3.07682	0.0209538	Bcr//Bdnf//Bmp4//Cytl1//Dll1//Fgfr2//Fzd3//Gabrb3//Grxcr1//Hes1//Hpca//Insig2//Kif3a//Lin7a//Maf//Mafb//Mpv17//Otx1//Pafah1b1//Pou3f4//Prrx1//Prrx2//Six1//Tbx1//Tgfb2//Triobp//Tsku//Vangl2//Zeb1
GO:0008306	associative_learning	Biological Process	20	113	1384	31864	8.36745e-08	1.44673e-06	7.07741	4.07489	0.0144509	Adra1b//Atxn1//Crh//Ctns//Grm7//Hrh1//Htt//Idua//Kras//Meis2//Mtor//Neto1//Neurod2//Nptx2//Slc1a1//Snap25//Srf//Tacr1//Tbr1//Tnr
GO:0044344	cellular_response_to_fibroblast_growth_factor_stimulus	Biological Process	15	65	1384	31864	9.17895e-08	1.58308e-06	7.03721	5.31303	0.0108382	Egr3//Ext1//Fgf14//Fgf23//Fgf4//Fgf7//Fgfr2//Fgfrl1//Flrt1//Frs2//Ndnf//Sfrp1//Tbx1//Zfp36//Zfp36l1
GO:0048486	parasympathetic_nervous_system_development	Biological Process	9	21	1384	31864	9.81504e-08	1.68858e-06	7.00811	9.86705	0.00650289	Adarb1//Ascl1//Gdnf//Hes1//Hoxb2//Nrp1//Nrp2//Six1//Tbx1
GO:0007626	locomotory_behavior	Biological Process	32	258	1384	31864	1.05148e-07	1.80447e-06	6.9782	2.85558	0.0231214	Adra1b//Alk//Atxn1//Cacnb4//Cend1//Chrnb4//Crh//Ctns//Dlg4//Elavl4//Fgf14//Fig4//Glra1//Gprc5b//Htt//Idua//Mapk10//Mapt//Ncoa2//Npy1r//Nr4a2//Pafah1b1//Penk//Pmp22//Ppp3cb//Prkce//Slc1a1//Slc22a5//Slc6a3//Snap25//Snca//Tnr
GO:0055080	cation_homeostasis	Biological Process	65	748	1384	31864	1.05486e-07	1.80579e-06	6.97681	2.00067	0.0469653	Ackr4//Adra1b//Ank2//Bcl2//Bmp4//C5ar2//Cacnb4//Calca//Cav1//Cav2//Ccdc115//Cd19//Cd4//Cxcl1//Cyp11b1//Dlg4//Dmxl1//Epas1//Ext1//Fam155a//Fbxl5//Fech//Ftmt//Galr1//Gcm2//Gm5127//Gna13//Gria1//Htt//Itpr2//Kcnj16//Mcu//Micu2//Mtss1//Nptn//Npy1r//Oxtr//P2rx7//Prkce//Ptgdr//Ptgfr//Rab7//Slc12a6//Slc1a1//Slc24a2//Slc24a3//Slc31a2//Slc35g1//Slc39a14//Slc4a4//Slc4a5//Slc8a3//Snapin//Snca//Steap2//Tacr1/…
GO:0030902	hindbrain_development	Biological Process	25	171	1384	31864	1.09605e-07	1.87168e-06	6.96017	3.36595	0.0180636	Ascl1//Atrn//Bcl2//Bmp5//Bmp7//Cdk5r1//Cend1//Dll1//Foxp2//Gabrb3//Hes1//Hnf1b//Hoxb2//Igf1r//Mafb//Map2k1//Myh10//Nanos1//Neurod2//Nrxn1//Otx1//Rora//Smad9//Smo//Tbr1
GO:0006753	nucleoside_phosphate_metabolic_process	Biological Process	41	383	1384	31864	1.19516e-07	2.03589e-06	6.92257	2.46462	0.0296243	Abcd1//Acadsb//Acot2//Acot3//Acot4//Acsl4//Acsm5//Acss1//Adcy1//Adcy6//Adcy9//Cacnb4//Cmpk1//Dcakd//Dck//Dctd//Enpp1//Foxk1//Foxk2//Gnai3//Lrguk//Mpc1//Mthfd1//Mthfd2l//Nmnat2//Nmrk1//Nt5e//Oxsm//Paics//Pank1//Papss2//Pfkfb2//Pgam1//Prps1l1//Rab23//Rfk//Rora//Rrm2//Rrm2b//Sarm1//Uck2
GO:0071774	response_to_fibroblast_growth_factor	Biological Process	15	67	1384	31864	1.41058e-07	2.39695e-06	6.8506	5.15443	0.0108382	Egr3//Ext1//Fgf14//Fgf23//Fgf4//Fgf7//Fgfr2//Fgfrl1//Flrt1//Frs2//Ndnf//Sfrp1//Tbx1//Zfp36//Zfp36l1
GO:0042220	response_to_cocaine	Biological Process	12	42	1384	31864	1.41587e-07	2.40004e-06	6.84898	6.57803	0.00867052	Adra1b//Bdnf//Crh//Dlg4//Homer1//Mtor//Ncam1//Pgr//Slc1a1//Slc1a2//Slc6a3//Snca
GO:0044089	positive_regulation_of_cellular_component_biogenesis	Biological Process	51	534	1384	31864	1.45375e-07	2.45823e-06	6.83751	2.19884	0.0368497	Atm//Bcl2l11//Bdnf//Bmp7//Cav1//Cdc42ep4//Cobl//Dlg1//Fermt1//Flrt1//Fmn2//Frmd7//Gm14137//Htt//Iqgap2//Lcp1//Lgals3//Lims1//Lrtm2//Mapt//Msn//Mstn//Mtor//Mtss1//Nck2//Nrp1//Nrxn1//Oxtr//P2rx7//Pak1//Pfn1//Ppm1f//Prkce//Rab7//Setdb2//Sh3pxd2b//Slain2//Slitrk1//Snca//Srf//Srpx2//Tacr1//Tgfbr1//Tirap//Tppp//Trabd2b//Trhr//Unc13b//Vegfa//Whamm//Wrap73
GO:0030111	regulation_of_Wnt_signaling_pathway	Biological Process	36	316	1384	31864	1.5097e-07	2.5466e-06	6.82111	2.62289	0.0260116	Cav1//Cdc73//Cer1//Dkk1//Draxin//Fermt1//Fgfr2//Foxo1//Fzd7//Gid8//Gpc3//Gprc5b//Hmga2//Hnf1b//Itga3//Mbd2//Mdfic//Nphp3//Rbms3//Rnf220//Rspo1//Rspo2//Sema5a//Sfrp1//Six3//Snai2//Sox7//Spin1//Tbl1x//Tcf7l2//Tmem170b//Tmem198//Trabd2b//Tsku//Vangl2//Znrf3
GO:1901652	response_to_peptide	Biological Process	39	358	1384	31864	1.52804e-07	2.57127e-06	6.81587	2.50811	0.0281792	Adcy6//Camk2a//Cav1//Cav2//Cpeb1//Cry1//Cyp11b1//Ddx11//Eif4ebp2//Enpp1//Foxo1//Fyn//Gpr173//Igf1r//Igf2//Inhbb//Insig2//Insr//Irf1//Irs1//Mdm2//Mtor//Nfkbia//Ngfr//Nr4a2//Pak1//Plcb1//Pou4f2//Prkcd//Prkci//Ptpra//Retn//Sirt1//Slc39a14//Stat6//Stxbp4//Trib3//Zbtb7b//Zfp36l1
GO:0070201	regulation_of_establishment_of_protein_localization	Biological Process	55	598	1384	31864	1.65094e-07	2.77134e-06	6.78227	2.11751	0.0397399	Acsl4//Ankrd1//Bmp4//Cd2ap//Cdk5r1//Crh//Ensa//Ezr//Fermt1//Fyn//Gpr68//Hpca//Idua//Inhbb//Irs1//Itgam//Kif20b//Kif3a//Lcp1//Mapt//Mcu//Mdfic//Mdm2//Myh10//Myrip//Nrxn1//P2rx7//Pak1//Pde1c//Pfkfb2//Ppm1f//Ppp3cb//Ppp3r1//Prkaa1//Prkcd//Prkce//Prr5l//Rab11fip1//Rab23//Rapgef4//Rfx3//Rsc1a1//Sfrp1//Sirt1//Slc1a1//Smo//Snap25//Stxbp4//Stxbp5l//Svip//Tcf7l2//Tfap2b//Tgfb2//Unc13b//Vsnl1
GO:0001838	embryonic_epithelial_tube_formation	Biological Process	24	163	1384	31864	1.70764e-07	2.85033e-06	6.7676	3.38991	0.017341	Bmp4//Bmp5//Bmp7//Casp8//Cobl//Fzd3//Gdnf//Grhl2//Hnf1b//Ift122//Kif20b//Mthfd1//Nodal//Osr1//Pfn1//Rab23//Rara//Setd2//Sfrp1//Shroom3//Six1//Tgfb2//Vangl2//Zic2
GO:0023061	signal_release	Biological Process	26	187	1384	31864	1.71036e-07	2.85033e-06	6.76691	3.20108	0.0187861	Cplx2//Cplx3//Dio2//Hnf1b//Htt//Ildr2//Irs1//Lin7a//Nrxn1//Nrxn3//P2rx7//Pak1//Porcn//Rab11fip2//Rapgef4//Slc6a9//Snap23//Snap25//Snapin//Snca//Syn3//Tacr2//Ube2q1//Unc13b//Unc13c//Vamp1
GO:0043524	negative_regulation_of_neuron_apoptotic_process	Biological Process	26	187	1384	31864	1.71036e-07	2.85033e-06	6.76691	3.20108	0.0187861	Bcl2//Bdnf//Draxin//Foxq1//Fyn//Gabrb3//Gdnf//Grm7//Kras//Ndnf//Ngfr//Nr4a2//Nrbp2//Nrp1//Prkcg//Prkci//Sirt1//Six1//Slc1a1//Smo//Snca//Stambp//Tfap2b//Vegfa//Vegfb//Xrcc2
GO:0051223	regulation_of_protein_transport	Biological Process	53	568	1384	31864	1.75112e-07	2.91124e-06	6.75668	2.14828	0.0382948	Acsl4//Ankrd1//Bmp4//Cd2ap//Cdk5r1//Crh//Ensa//Ezr//Fermt1//Fyn//Gpr68//Hpca//Idua//Inhbb//Irs1//Itgam//Kif20b//Kif3a//Lcp1//Mcu//Mdfic//Mdm2//Myh10//Myrip//Nrxn1//P2rx7//Pak1//Pde1c//Pfkfb2//Ppm1f//Ppp3cb//Ppp3r1//Prkaa1//Prkcd//Prkce//Prr5l//Rab11fip1//Rab23//Rapgef4//Rfx3//Rsc1a1//Sfrp1//Sirt1//Slc1a1//Smo//Stxbp4//Stxbp5l//Svip//Tcf7l2//Tfap2b//Tgfb2//Unc13b//Vsnl1
GO:2000027	regulation_of_animal_organ_morphogenesis	Biological Process	21	129	1384	31864	1.77177e-07	2.9385e-06	6.75159	3.74795	0.0151734	Ajap1//Bmp4//Bmp7//Dkk1//Fgf7//Frs2//Fzd3//Gdnf//Gpc3//Ngfr//Ntn4//Rspo2//Sfrp1//Six1//Smo//Snai2//Spry1//Tbx1//Vangl2//Vegfa//Znrf3
GO:0045926	negative_regulation_of_growth	Biological Process	32	264	1384	31864	1.79051e-07	2.96247e-06	6.74702	2.79068	0.0231214	Alox8//Bcl2//Bmp4//Cdk5r1//Draxin//Enpp1//Epha7//Fhl1//Foxk1//Gpc3//Ifrd1//Jarid2//Map2//Mapk11//Mstn//Nrp1//Pak1//Ppp1r9b//Rerg//Rgs2//Rgs4//Sav1//Sema5a//Sema5b//Sema6a//Sfrp1//Sirt1//Smarca2//Tcf7l2//Tgfb2//Tnr//Zc3h12d
GO:1903531	negative_regulation_of_secretion_by_cell	Biological Process	25	176	1384	31864	1.93363e-07	3.19164e-06	6.71363	3.27033	0.0180636	Acsl4//Bcr//Cd84//Crh//Cry1//Fgf23//Gabbr1//Grm7//Idua//Igfbp3//Inhbb//Irs1//Npy1r//Pde1c//Ppp1r9a//Rab11fip1//Rab7//Rabgef1//Sfrp1//Sirt1//Snca//Stxbp5l//Tacr2//Vamp3//Vsnl1
GO:0022898	regulation_of_transmembrane_transporter_activity	Biological Process	33	279	1384	31864	2.0604e-07	3.39279e-06	6.68605	2.72316	0.0238439	Ank2//Bcl2//Bmp4//Cacnb4//Cav1//Cnih3//Crh//Dlg1//Dlg4//Dmd//Ehd3//Fgf11//Fgf14//Fhl1//Gpd1l//Homer1//Hpca//Hspa2//Htt//Ifngr1//Kcnc1//Kcnj1//Neto1//Nrxn1//Osr1//Oxsr1//Pirt//Plcb1//Scn3b//Slc6a9//Slmap//Snca//Vmp1
GO:0043434	response_to_peptide_hormone	Biological Process	34	293	1384	31864	2.14158e-07	3.5181e-06	6.66926	2.67163	0.0245665	Adcy6//Camk2a//Cav1//Cav2//Cpeb1//Cry1//Cyp11b1//Eif4ebp2//Enpp1//Foxo1//Gpr173//Igf1r//Igf2//Inhbb//Insig2//Insr//Irf1//Irs1//Mtor//Nr4a2//Pak1//Plcb1//Pou4f2//Prkcd//Prkci//Ptpra//Retn//Sirt1//Slc39a14//Stat6//Stxbp4//Trib3//Zbtb7b//Zfp36l1
GO:0021915	neural_tube_development	Biological Process	27	202	1384	31864	2.25582e-07	3.68869e-06	6.6467	3.07735	0.0195087	Bmp4//Bmp5//Bmp7//Casp8//Cobl//Foxa1//Fzd3//Grhl2//Hes1//Ift122//Kif20b//Kif3a//Mthfd1//Nodal//Pfn1//Rab23//Rara//Rnf220//Setd2//Sfrp1//Shroom3//Smo//Tcf7l2//Tgfb2//Vangl2//Zfp36l1//Zic2
GO:0002683	negative_regulation_of_immune_system_process	Biological Process	44	436	1384	31864	2.2561e-07	3.68869e-06	6.64664	2.32343	0.0317919	Arg1//Atm//Bcr//Bmp4//C5ar2//Cbfb//Cd160//Cd274//Cd84//Ceacam1//Clec4g//Cnot7//Ctla4//Dlg1//Ezr//Gpr68//Havcr2//Igf2//Il17d//Irf1//Lgals3//Lrrc32//Mafb//Mapkbp1//Mettl3//Mmp12//Muc4//Oas3//Plcb1//Ppp3cb//Prdm16//Rabgef1//Rara//Runx1//Runx3//Sfrp1//Slamf1//Smad7//Stat6//Tgfb2//Vtcn1//Zbtb7b//Zc3h12d//Zfp608
GO:0046907	intracellular_transport	Biological Process	90	1187	1384	31864	2.27347e-07	3.70832e-06	6.64331	1.74565	0.0650289	2610002M06Rik//Abcd1//Aftph//Ankrd27//Ap1ar//Ap3s2//Arl8a//Atxn1//Bach2//Bcr//Chml//Clip3//Cul3//Ehd3//Emp2//Flot2//Fmn2//Fyco1//Fyttd1//Hook3//Htt//Ift122//Kcnip3//Kif1a//Kif3a//Kif3c//Kpna3//Kpnb1//Lmtk2//Map2k1//Mapt//Micall1//Mmp12//Mon1b//Myh10//Myrip//Napb//Nfkbia//Ngfr//Nrbp2//Nup98//Pafah1b1//Pdcd6//Pgap1//Ppfia2//Ppp3r1//Pura//Rab11fip4//Rab18//Rab1b//Rab23//Rab35//Rab6b//Rab7//Rab9//Rab…
GO:0043254	regulation_of_protein-containing_complex_assembly	Biological Process	45	451	1384	31864	2.28109e-07	3.71201e-06	6.64186	2.29721	0.0325145	Ankrd27//Ap1ar//Atm//Bcl2l11//Cav1//Cdc42ep4//Clip3//Dkk1//Dlg1//Fblim1//Fermt1//Fmn2//Gm14137//Hck//Hes1//Iqgap2//Irgm2//Lcp1//Lgals3//Map2//Mapt//Msn//Mtor//Myadm//Napb//Ncam1//Nck2//Pak1//Pfn1//Pmepa1//Ppp1r9a//Prkcd//Prkce//Rasa1//Slain2//Snca//Svip//Tirap//Tppp//Trabd2b//Trhr//Tubb4a//Unc13b//Vegfa//Whamm
GO:0045930	negative_regulation_of_mitotic_cell_cycle	Biological Process	28	215	1384	31864	2.34773e-07	3.81148e-06	6.62935	2.99836	0.0202312	Atm//Bcl2//Bmp4//Bmp7//Brinp1//Brinp2//Brinp3//Btg1//Cacnb4//Casp2//Cdc73//Chek2//Cradd//Ctdsp2//Dlg1//Fam107a//Fbxo31//Fgfr2//Fhl1//Fzd3//Ier3//Kank2//Mdm2//Orc1//Topbp1//Ythdc2//Zc3h12d//Zfp36l1
GO:0014706	striated_muscle_tissue_development	Biological Process	37	336	1384	31864	2.41008e-07	3.90248e-06	6.61797	2.53528	0.0267341	Adra1b//Ankrd1//Bmp4//Bmp5//Bmp7//Casp8//Cav1//Cav2//Chrnd//Dll1//Dmd//Fgfr2//Flnb//Foxp2//Hivep3//Homer1//Ifrd1//Meox2//Mtor//Myf5//Myf6//Myh10//Nebl//Pitx2//Plagl1//Pmp22//Rara//Shox2//Six1//Smad7//Smo//Sox6//Srf//Tgfb2//Tgfbr1//Vegfa//Xk
GO:0030857	negative_regulation_of_epithelial_cell_differentiation	Biological Process	13	52	1384	31864	2.41507e-07	3.90248e-06	6.61707	5.75578	0.00939306	Cav1//Dll1//Grhl2//Hes1//Msx2//Nodal//Osr1//Smo//Spry1//Tgfb2//Tgfbr1//Vegfa//Zeb1
GO:0022409	positive_regulation_of_cell-cell_adhesion	Biological Process	32	268	1384	31864	2.52677e-07	4.07345e-06	6.59744	2.74903	0.0231214	Bmp7//Cav1//Cbfb//Cd160//Cd27//Cd274//Cd28//Cd4//Ceacam1//Egr3//Flot2//Has2//Havcr2//Hes1//Igf2//Il7//Irf1//L1cam//Mex3b//Nck2//Nkap//Nodal//Rara//Runx1//Runx3//Slamf1//Slc7a1//Smad7//Sox12//Tnfrsf13c//Vtcn1//Zbtb7b
GO:0051640	organelle_localization	Biological Process	48	498	1384	31864	2.5635e-07	4.12306e-06	6.59117	2.2191	0.0346821	Ap1ar//Ap3s2//Atm//Cav2//Cplx2//Cul3//Dlg1//Dmd//Ezr//Fgfr2//Fmn2//Fyco1//Hook3//Htt//Kif1a//Kif3c//Kpnb1//Lin7a//Map2k1//Mapt//Mtor//Myh10//Myrip//Nrxn1//Pafah1b1//Pard3b//Pdcd6//Ppfia2//Ptgdr//Rab3c//Rab7//Sema6a//Slc4a5//Snap23//Snapin//Snca//Spry1//Stx12//Sun2//Syn3//Synj2bp//Tcf7l2//Ubxn2b//Unc13b//Unc13c//Vapb//Vmp1//Vps33b
GO:0070372	regulation_of_ERK1_and_ERK2_cascade	Biological Process	36	323	1384	31864	2.5963e-07	4.16612e-06	6.58565	2.56604	0.0260116	Acta2//Bmp4//C5ar2//Cav1//Cd4//Dlg1//Dmd//Ece1//Epha7//Ezr//Fgf23//Fgf4//Fgfr2//Flt4//Frs2//Gpr183//Havcr2//L1cam//Map2k1//Nodal//Nqo2//Nrp1//Nrxn1//Ptprr//Rara//Rit2//Rras//Sema6a//Slamf1//Spry1//Styx//Synj2bp//Tirap//Tnfrsf11a//Vegfa//Vegfb
GO:0001667	ameboidal-type_cell_migration	Biological Process	26	191	1384	31864	2.61318e-07	4.18351e-06	6.58283	3.13404	0.0187861	Amotl1//Cer1//Egr3//Emp2//Fermt1//Gdnf//Kank2//Lgals12//Nanos1//Nodal//Nrp1//Nrp2//Pafah1b1//Pip5k1a//Pitx2//Pmp22//Schip1//Sema5a//Sema5b//Sema6a//Smo//Srf//Tbx1//Tgfbr1//Vegfa//Zfand5
GO:0002053	positive_regulation_of_mesenchymal_cell_proliferation	Biological Process	11	37	1384	31864	3.00586e-07	4.80105e-06	6.52203	6.84471	0.00794798	Fgfr2//Foxp2//Irs1//Mycn//Prrx1//Prrx2//Shox2//Six1//Smo//Tbx1//Vegfa
GO:0030198	extracellular_matrix_organization	Biological Process	32	271	1384	31864	3.25433e-07	5.18593e-06	6.48754	2.7186	0.0231214	Adamts10//Adamts14//Adamts17//Cav1//Cav2//Col13a1//Creb3l1//Egfl6//Ext1//Fermt1//Foxf2//Gpm6b//Has2//Idua//Lcp1//Lgals3//Mmp12//Mmp21//Mmp24//Mpv17//Myf5//Ndnf//Nphp3//Ntn4//Optc//Pmp22//Sh3pxd2b//Spock2//Tgfb2//Tgfbr1//Tnr//Vps33b
GO:0021954	central_nervous_system_neuron_development	Biological Process	18	101	1384	31864	3.29446e-07	5.23782e-06	6.48222	4.10313	0.0130058	Adarb1//Ascl1//Dclk1//Dcx//Draxin//Fgfr2//Lhx6//Lhx8//Map2//Nanos1//Ndnf//Nr4a2//Nrp1//Nrp2//Pafah1b1//Prdm8//Sox1//Tsku
GO:0009791	post-embryonic_development	Biological Process	21	134	1384	31864	3.4271e-07	5.4362e-06	6.46507	3.6081	0.0151734	Aldh5a1//Atm//Bcl2//Bcl2l11//Bmp4//Ccdc66//Chst11//Fgfr2//Foxp2//Gabrg2//Grxcr1//Kcnj1//Morc3//Mtor//Nr4a2//Schip1//Sox6//Tcf7l2//Tgfbr1//Tmtc3//Vegfa
GO:0010001	glial_cell_differentiation	Biological Process	26	194	1384	31864	3.56031e-07	5.63457e-06	6.44851	3.08557	0.0187861	Ascl1//Dll1//Dmd//Hes1//Ifngr1//Itgam//Kras//Map2k1//Mettl3//Mmp24//Nab1//Nab2//Olig2//Omg//Pmp22//Pou3f2//Ppp3r1//Prdm8//Prx//Slc8a3//Smo//Sox5//Sox6//Tcf7l2//Tppp//Zfp488
GO:0080135	regulation_of_cellular_response_to_stress	Biological Process	57	645	1384	31864	3.70129e-07	5.84431e-06	6.43165	2.0346	0.041185	Abcd1//Ankrd1//Atm//Cav1//Cd27//Ceacam1//Chek2//Creb3l1//Cry1//Ddx11//Dlg1//Ezr//Fech//Flt4//Fmn2//Foxo1//Fyn//Hmga2//Ier3//Igf1r//Insig2//Itgam//Kras//Map2k1//Mapkbp1//Mapt//Mbtps2//Mdm2//Nck2//Nek1//Nrk//Nsmce4a//Omg//Pafah1b1//Plcb1//Pnpla8//Prkcd//Prkcg//Prrx1//Rad51//Rassf2//Rnf183//Serinc3//Setd2//Sfrp1//Sh3rf3//Sirt1//Slamf1//Snai2//Svip//Terf2ip//Tgfb2//Tirap//Tnr//Usp25//Vegfa//Zbtb7b
GO:0035282	segmentation	Biological Process	18	102	1384	31864	3.83934e-07	6.04849e-06	6.41574	4.0629	0.0130058	Atm//Bmp4//Cobl//Dkk1//Dll1//Frs2//Mafb//Meox2//Mtf2//Myf5//Myf6//Nrp1//Nrp2//Osr1//Pcdh8//Ripply2//Sfrp1//Xrcc2
GO:0051347	positive_regulation_of_transferase_activity	Biological Process	57	647	1384	31864	4.09229e-07	6.41886e-06	6.38803	2.02831	0.041185	Alk//Bmp4//Bmpr1b//Cd19//Cd4//Cdc25b//Cdk5r1//Ceacam1//Cks2//Dcun1d2//Ddr1//Dkk1//Dlg1//Dlg4//Emp2//Epha7//Fgfr2//Flt4//Frs2//Gprc5b//Grhl2//Hbegf//Higd1a//Igf1r//Igf2//Insr//Irgm2//Irs1//Kras//Lmtk2//Map2k1//Map2k3//Mdfic//Nab2//Nrk//Nrxn1//P2rx7//Pak1//Pfkfb2//Pik3r5//Ppp1r9a//Prkcd//Prlr//Rassf2//Sirt1//Slc1a1//Snca//Stradb//Tead1//Tgfa//Tgfb2//Tgfbr1//Tirap//Tnfrsf11a//Trib3//Vangl2//Vegfa
GO:0021675	nerve_development	Biological Process	16	82	1384	31864	4.093e-07	6.41886e-06	6.38796	4.49232	0.0115607	Adarb1//Bdnf//Dmd//Ext1//Gabrb3//Hes1//Hoxb2//Kcna2//Mafb//Ngfr//Nrp1//Nrp2//Prkcg//Six1//Tbx1//Unc13b
GO:0032868	response_to_insulin	Biological Process	25	183	1384	31864	4.1178e-07	6.44314e-06	6.38534	3.14524	0.0180636	Cav2//Cpeb1//Cry1//Eif4ebp2//Enpp1//Foxo1//Igf1r//Igf2//Inhbb//Insig2//Insr//Irs1//Mtor//Pak1//Plcb1//Pou4f2//Prkci//Ptpra//Retn//Sirt1//Slc39a14//Stxbp4//Trib3//Zbtb7b//Zfp36l1
GO:0010564	regulation_of_cell_cycle_process	Biological Process	56	632	1384	31864	4.29483e-07	6.70498e-06	6.36705	2.04002	0.0404624	Atm//Azin1//Bcl2//Bmp4//Bmp7//Cacnb4//Casp2//Cd28//Cdc25b//Cdc7//Cdc73//Chek2//Cradd//Cry1//Ctdsp2//Cul3//Ddx11//Dlg1//E2f8//Fam107a//Fbxo31//Fbxw5//Fgfr2//Fhl1//Hmga2//Hspa2//Ier3//Igf1r//Igf2//Insr//Kank2//Kif20b//Klhl13//Mdm1//Mdm2//Msx2//Nek1//Orc1//Plcb1//Prc1//Prkce//Rab11fip4//Setd2//Sfrp1//Sin3a//Sirt1//Six3//Stxbp4//Tgfa//Topbp1//Ube2e2//Ubxn2b//Usp44//Xrcc3//Zc3h12d//Zfp36l1
GO:0021761	limbic_system_development	Biological Process	18	103	1384	31864	4.46508e-07	6.95506e-06	6.35017	4.02346	0.0130058	Alk//Cdk5r1//Dcx//Emx2//Fgfr2//Kif3a//Ndnf//Nrp1//Nrp2//Pafah1b1//Pak1//Pitx2//Pou3f2//Smo//Srf//Tbr1//Tmem108//Tsku
GO:0070085	glycosylation	Biological Process	27	209	1384	31864	4.50659e-07	7.00394e-06	6.34615	2.97428	0.0195087	Alg1//Alg11//Alg12//Alg6//B3galt1//B3galt2//B3galt6//B3gnt9//B4galnt1//Cds2//Eogt//Ext1//Extl2//Extl3//Galnt13//Galnt2//Galntl6//Grm7//Pomk//Sdf2l1//St6galnac3//St8sia1//St8sia3//St8sia5//Tet3//Tmtc3//Vegfb
GO:0006873	cellular_ion_homeostasis	Biological Process	59	682	1384	31864	4.71013e-07	7.30387e-06	6.32697	1.99174	0.0426301	Ackr4//Adra1b//Ank2//Bcl2//Bmp4//C5ar2//Cacnb4//Calca//Cav1//Cav2//Ccdc115//Cd19//Cd4//Cxcl1//Dlg4//Dmxl1//Enpp1//Fam155a//Fgf23//Ftmt//Galr1//Gcm2//Gm5127//Gna13//Gria1//Htt//Itpr2//Mcu//Micu2//Nptn//Npy1r//Oxtr//P2rx7//Prkce//Ptgdr//Ptgfr//Rab7//Slc1a1//Slc24a2//Slc24a3//Slc31a2//Slc35g1//Slc39a14//Slc4a4//Slc4a5//Slc8a3//Snapin//Snca//Steap2//Tacr1//Tfap2b//Thada//Trhr//Trpc5//Trpc7//Ttc7//Ttp…
GO:0003205	cardiac_chamber_development	Biological Process	26	197	1384	31864	4.81633e-07	7.43521e-06	6.31728	3.03858	0.0187861	Bmp4//Bmp5//Bmp7//Fgfr2//Fgfrl1//Frs2//Grhl2//Hes1//Mdm2//Msx2//Myh10//Nphp3//Nrp1//Nrp2//Pitx2//Rara//Sav1//Shox2//Smad7//Smo//Srf//Tbx1//Tgfb2//Tgfbr1//Vangl2//Zbtb14
GO:0022408	negative_regulation_of_cell-cell_adhesion	Biological Process	26	197	1384	31864	4.81633e-07	7.43521e-06	6.31728	3.03858	0.0187861	Arg1//Bmp4//Cbfb//Cd274//Ceacam1//Clec4g//Ctla4//Dlg1//Havcr2//Irf1//Lgals3//Lrrc32//Map2k1//Muc4//Myadm//Ppm1f//Prkcd//Runx1//Runx3//Smad7//Tnr//Vegfa//Vtcn1//Zbtb7b//Zc3h12d//Zfp608
GO:0034767	positive_regulation_of_ion_transmembrane_transport	Biological Process	30	249	1384	31864	4.88299e-07	7.52133e-06	6.31131	2.77387	0.0216763	Ank2//Azin1//Bmp4//Cacnb4//Cd19//Clip3//Crebl2//Dmd//Ehd3//Fgf14//Gpc3//Hspa2//Htt//Ifngr1//Insr//Irs1//Kcnc1//Kcnmb1//P2rx7//Pirt//Plcb1//Pou4f2//Prkcd//Prkci//Rasa1//Rnasel//Slc1a2//Slc6a9//Snca//Vmp1
GO:0055123	digestive_system_development	Biological Process	21	137	1384	31864	5.00738e-07	7.69579e-06	6.30039	3.52909	0.0151734	Ascl1//Bcl2//Bmp4//Cobl//Ext1//Fgfr2//Foxf2//Hnf1b//Hoxa5//Igf1r//Igf2//Insr//Nodal//Nphp3//Pitx2//Sav1//Sfrp1//Shox2//Smo//Tcf7l2//Vangl2
GO:0048663	neuron_fate_commitment	Biological Process	15	74	1384	31864	5.59352e-07	8.56346e-06	6.25231	4.66685	0.0108382	Ascl1//Bmp4//Dbx1//Dll1//Foxa1//Lhx6//Olig2//Pou3f2//Prrx1//Runx1//Six1//Sox1//Tbr1//Tgfb2//Tgfbr1
GO:0033555	multicellular_organismal_response_to_stress	Biological Process	17	94	1384	31864	5.59671e-07	8.56346e-06	6.25207	4.16376	0.0122832	Bcl2//Bdnf//Brinp1//Calca//Eif4e//Ext1//Grm7//Kcnip3//Ncam1//Neurod2//Nr4a2//Penk//Pirt//Prkcg//Runx1//Slc1a1//Tacr1
GO:0050769	positive_regulation_of_neurogenesis	Biological Process	33	292	1384	31864	5.89045e-07	8.99302e-06	6.22985	2.60193	0.0238439	Ankrd27//Ascl1//Atxn1//Bdnf//Cdh4//Dcx//Fbxo31//Fzd3//Golga4//Hes1//L1cam//Map2k1//Mapt//Mtor//Nrp1//Olig2//Pafah1b1//Pak1//Plag1//Pou4f2//Prkci//Ptpra//Sema5a//Shox2//Slitrk1//Smo//Spen//Srf//Ss18l1//Trpc5//Vegfa//Xrcc2//Zfp488
GO:0045773	positive_regulation_of_axon_extension	Biological Process	13	56	1384	31864	6.11413e-07	9.31394e-06	6.21367	5.34465	0.00939306	Bdnf//Cdh4//Golga4//L1cam//Mapt//Nrp1//Pafah1b1//Pak1//Pou4f2//Sema5a//Srf//Trpc5//Vegfa
GO:0034329	cell_junction_assembly	Biological Process	30	252	1384	31864	6.31192e-07	9.59412e-06	6.19984	2.74085	0.0216763	Bcl2//Bcr//Bdnf//Cadm1//Cbln4//Cdh12//Cdh20//Cdh6//Cldn15//Cldn17//Cldn23//Dlg1//Farp1//Gabra2//Gabrb3//Gabrg2//Grhl2//Mapt//Nptn//Nrxn1//Nrxn3//Pcdh17//Pip5k1a//Pmp22//Pof1b//Slitrk1//Smad7//Srf//Vmp1//Whamm
GO:0055065	metal_ion_homeostasis	Biological Process	58	672	1384	31864	6.33987e-07	9.61547e-06	6.19792	1.98711	0.0419075	Ackr4//Adra1b//Ank2//Bcl2//Bmp4//C5ar2//Cacnb4//Calca//Cav1//Cav2//Ccdc115//Cd19//Cd4//Cxcl1//Cyp11b1//Dlg4//Epas1//Ext1//Fam155a//Fbxl5//Fech//Ftmt//Galr1//Gcm2//Gm5127//Gna13//Gria1//Htt//Itpr2//Mcu//Micu2//Mtss1//Nptn//Npy1r//Oxtr//P2rx7//Prkce//Ptgdr//Ptgfr//Slc12a6//Slc1a1//Slc24a2//Slc24a3//Slc31a2//Slc35g1//Slc39a14//Slc8a3//Snca//Steap2//Tacr1//Tfap2b//Thada//Trhr//Trpc5//Trpc7//Ttc7//Vap…
GO:0046883	regulation_of_hormone_secretion	Biological Process	34	307	1384	31864	6.40507e-07	9.6931e-06	6.19348	2.54979	0.0245665	Acsl4//Crh//Cry1//Ensa//Fgf23//Gabbr1//Galr1//Gpr68//Hmga2//Igfbp3//Inhbb//Irs1//Mcu//Myrip//Npy1r//Nrxn1//Pde1c//Pfkfb2//Ppp3cb//Prkce//Rab11fip1//Retn//Rfx3//Runx1//Sfrp1//Sirt1//Snap25//Stxbp4//Stxbp5l//Tacr1//Tacr2//Tcf7l2//Tfap2b//Vsnl1
GO:0042326	negative_regulation_of_phosphorylation	Biological Process	41	408	1384	31864	6.4397e-07	9.72422e-06	6.19113	2.3136	0.0296243	Adarb1//Atxn1//Bmp4//Bmp7//Cav1//Ceacam1//Ctdsp2//Deptor//Dkk1//Dmd//Enpp1//Gfra2//Gpd1l//Hexim2//Ier3//Igf1r//Igfbp3//Insr//Irf1//Mapt//Mstn//Mtor//Myadm//Nck2//Pmepa1//Ppm1f//Prkcd//Prr5l//Rabgef1//Rassf2//Rgs2//Sfrp1//Sh3bp5//Sirt1//Slc8a3//Smad7//Smyd3//Snca//Spry1//Terf2ip//Trib3
GO:0051302	regulation_of_cell_division	Biological Process	23	163	1384	31864	6.63077e-07	9.99094e-06	6.17844	3.24866	0.0166185	Cat//Cdc25b//Cul3//Dll1//E2f8//Evi2b//Fgf4//Fgf7//Fgfr2//Hoxc4//Igf1r//Igf2//Kif18b//Kif20b//Klhl13//Prc1//Prkce//Rab11fip4//Setd2//Tgfa//Tgfb2//Vegfa//Vegfb
GO:0070663	regulation_of_leukocyte_proliferation	Biological Process	30	253	1384	31864	6.8684e-07	1.03265e-05	6.16314	2.73001	0.0216763	Arg1//Atm//Bcl2//Bmp4//Cd209a//Cd274//Cd28//Cd4//Ceacam1//Clec4g//Ctla4//Dlg1//Gpr183//Havcr2//Hes1//Igf2//Il7//Irf1//Lgals3//Lmo1//Lrrc32//Nck2//Slamf1//Slc7a1//Tacr1//Tirap//Tnfrsf13c//Vtcn1//Zbtb7b//Zc3h12d
GO:0045859	regulation_of_protein_kinase_activity	Biological Process	62	739	1384	31864	6.88768e-07	1.0333e-05	6.16193	1.93157	0.0447977	Adarb1//Alk//Bmp4//Bmp7//Bmpr1b//Cav1//Cd4//Cdc25b//Cdk5r1//Ceacam1//Cks2//Deptor//Dkk1//Dlg1//Dlg4//Emp2//Frs2//Gprc5b//Hbegf//Hexim2//Higd1a//Htt//Igf1r//Igf2//Insr//Irgm2//Kras//Map2k1//Map2k3//Mdfic//Mtor//Nab2//Nrk//Nrxn1//P2rx7//Pak1//Pik3r5//Pmp22//Ppm1f//Ppp1r9a//Prkcd//Prlr//Rassf2//Rgs2//Sfrp1//Sh3bp5//Sirt1//Slc1a1//Slc8a3//Smyd3//Snca//Spry1//Stradb//Tead1//Tgfa//Tgfb2//Tgfbr1//Tirap/…
GO:0042129	regulation_of_T_cell_proliferation	Biological Process	24	176	1384	31864	7.20732e-07	1.07891e-05	6.14223	3.13952	0.017341	Arg1//Bmp4//Cd209a//Cd274//Cd28//Cd4//Ceacam1//Clec4g//Ctla4//Dlg1//Havcr2//Hes1//Igf2//Irf1//Lgals3//Lmo1//Lrrc32//Nck2//Slamf1//Slc7a1//Tnfrsf13c//Vtcn1//Zbtb7b//Zc3h12d
GO:0030036	actin_cytoskeleton_organization	Biological Process	49	532	1384	31864	7.38225e-07	1.10271e-05	6.13181	2.12055	0.0354046	Amotl1//Bcl2//Bcr//Cd2ap//Cdc42bpg//Cobl//Cttnbp2//Cul3//Dlg1//Emp2//Ezr//Fam107a//Fam171a1//Farp1//Fgf7//Flnb//Fmn2//Gas2l3//Iqgap2//Kras//Lcp1//Mcu//Mtss1//Myh10//Nck2//Nebl//Nrk//Nrp1//Pacsin2//Pafah1b1//Pak1//Pfn1//Pip5k1a//Pmp22//Pof1b//Ppp1r9a//Ppp1r9b//Prkci//Pstpip2//Rhou//Setd3//Sfrp1//Sh3kbp1//Shroom3//Srf//Stard8//Thsd7a//Triobp//Whamm
GO:0048538	thymus_development	Biological Process	13	57	1384	31864	7.60683e-07	1.13381e-05	6.1188	5.25089	0.00939306	Atm//Bcl2//Bcl2l11//Cacnb4//Foxn1//Hes1//Jarid2//Mafb//Map2k1//Six1//Srf//Tbx1//Tgfbr1
GO:0032412	regulation_of_ion_transmembrane_transporter_activity	Biological Process	31	268	1384	31864	7.75171e-07	1.15292e-05	6.1106	2.66312	0.0223988	Ank2//Bmp4//Cacnb4//Cav1//Cnih3//Crh//Dlg1//Dlg4//Dmd//Ehd3//Fgf11//Fgf14//Fhl1//Gpd1l//Homer1//Hpca//Hspa2//Htt//Ifngr1//Kcnc1//Kcnj1//Neto1//Nrxn1//Osr1//Oxsr1//Pirt//Plcb1//Scn3b//Slc6a9//Slmap//Vmp1
GO:0050870	positive_regulation_of_T_cell_activation	Biological Process	26	202	1384	31864	7.84942e-07	1.16495e-05	6.10516	2.96337	0.0187861	Cav1//Cbfb//Cd160//Cd27//Cd274//Cd28//Cd4//Ceacam1//Egr3//Flot2//Havcr2//Hes1//Igf2//Il7//Irf1//Nck2//Nkap//Rara//Runx1//Runx3//Slamf1//Slc7a1//Sox12//Tnfrsf13c//Vtcn1//Zbtb7b
GO:0007269	neurotransmitter_secretion	Biological Process	16	86	1384	31864	8.0499e-07	1.19214e-05	6.09421	4.28337	0.0115607	Cplx2//Cplx3//Lin7a//Nrxn1//Nrxn3//P2rx7//Pak1//Slc6a9//Snap23//Snap25//Snapin//Snca//Syn3//Unc13b//Unc13c//Vamp1
GO:0071407	cellular_response_to_organic_cyclic_compound	Biological Process	47	503	1384	31864	8.25643e-07	1.22012e-05	6.08321	2.15127	0.0339595	Adcy6//Bmp4//Bmp7//Calcoco1//Casp6//Cav1//Crh//Eif4e//Ezr//Fam107a//Gabrb3//Gabrg2//Gdnf//Gnai3//Gnal//Gnaz//Hrh1//Htr5a//Htt//Inhbb//Insig2//Itpr2//Kcnmb1//Msn//Mstn//Msx2//Nfkbia//P2rx7//P2ry13//Pak1//Pgr//Plcb1//Pou4f2//Ppp1r9b//Rad51//Rora//Six1//Slc1a1//Slc1a2//Slc8a3//Smad9//Smo//Smyd3//Trim63//Zcchc3//Zfp36//Zfp36l1
GO:0030879	mammary_gland_development	Biological Process	22	153	1384	31864	8.31524e-07	1.22619e-05	6.08013	3.31051	0.015896	Bcl2l11//Bmp4//Cav1//Csn2//Ddr1//Fgfr2//Hoxa5//Hoxa9//Hoxb9//Igf1r//Irs1//Msx2//Pgr//Prlr//Slc6a3//Smo//Stat6//Tgfa//Tnfrsf11a//Tph1//Vegfa//Zbtb7b
GO:0030003	cellular_cation_homeostasis	Biological Process	57	665	1384	31864	9.84154e-07	1.44817e-05	6.00694	1.97341	0.041185	Ackr4//Adra1b//Ank2//Bcl2//Bmp4//C5ar2//Cacnb4//Calca//Cav1//Cav2//Ccdc115//Cd19//Cd4//Cxcl1//Dlg4//Dmxl1//Fam155a//Ftmt//Galr1//Gcm2//Gm5127//Gna13//Gria1//Htt//Itpr2//Mcu//Micu2//Nptn//Npy1r//Oxtr//P2rx7//Prkce//Ptgdr//Ptgfr//Rab7//Slc1a1//Slc24a2//Slc24a3//Slc31a2//Slc35g1//Slc39a14//Slc4a4//Slc4a5//Slc8a3//Snapin//Snca//Steap2//Tacr1//Tfap2b//Thada//Trhr//Trpc5//Trpc7//Ttc7//Ttpa//Vapb//Xk
GO:0002064	epithelial_cell_development	Biological Process	29	244	1384	31864	9.9779e-07	1.46512e-05	6.00096	2.73635	0.0209538	Abcb1b//Arid4a//Bmp4//Bmp5//Dll1//Dmd//Ezr//Fgfr2//Flnb//Fndc3a//Foxa1//Frs2//Grhl2//Hoxa5//Jmjd1c//Msn//Myadm//Onecut2//Pafah1b1//Pgr//Pof1b//Ppp1r16b//Rara//Rfx3//Shroom3//Six3//Slc4a5//Smo//Triobp
GO:0001525	angiogenesis	Biological Process	35	328	1384	31864	1.05673e-06	1.54838e-05	5.97604	2.45674	0.025289	Amotl1//Angptl7//Bmp4//Casp8//Cav1//Dll1//E2f8//Egr3//Epas1//Fgfr2//Flt4//Gna13//Hbegf//Meox2//Ndnf//Nrp1//Nrp2//Nrxn1//Nrxn3//Pdcd6//Pitx2//Ppp3r1//Rora//Sema5a//Setd2//Sirt1//Srf//Srpx2//Tbx1//Tgfa//Tgfbr1//Thsd7a//Vangl2//Vegfa//Vegfb
GO:0022612	gland_morphogenesis	Biological Process	19	121	1384	31864	1.1874e-06	1.73617e-05	5.9254	3.6152	0.0137283	Bcl2//Bmp4//Bmp7//Cav1//Cul3//Ddr1//Fgf7//Fgfr2//Foxa1//Frs2//Igf1r//Msn//Msx2//Nrp1//Pgr//Plag1//Sfrp1//Stat6//Tgfa
GO:0060078	regulation_of_postsynaptic_membrane_potential	Biological Process	18	110	1384	31864	1.21666e-06	1.77519e-05	5.91483	3.76742	0.0130058	Atxn1//Bdnf//Chrnb4//Chrnd//Fgf14//Gabbr1//Gabra2//Gabrb3//Gabrg2//Glra1//Glra2//Gria1//Gria3//Grid1//Grik3//P2rx7//Ppp1r9a//Snca
GO:0072657	protein_localization_to_membrane	Biological Process	44	464	1384	31864	1.23853e-06	1.8033e-05	5.90709	2.18323	0.0317919	Adcy6//Ank2//Arhgef9//Bbip1//Camk2a//Cnih3//Dlg1//Dlg4//Ehd3//Emp2//Ezr//Fam126b//Flot2//Golga4//Ift122//Kcnip3//Lin7a//Mapk10//Micall1//Mrap//Myadm//Nptx2//Nrxn1//Pak1//Pdzd3//Pip5k1a//Rab3c//Rab7//Rabgef1//Rtp1//Sav1//Scn3b//Sh3pxd2b//Slc1a1//Slmap//Snap23//Snap25//Srp9//Synj2bp//Timm10//Ttc7//Tub//Vamp3//Zdhhc21
GO:0051048	negative_regulation_of_secretion	Biological Process	26	207	1384	31864	1.2563e-06	1.82533e-05	5.90091	2.89179	0.0187861	Acsl4//Bcr//Cd84//Crh//Cry1//Fgf23//Gabbr1//Grm7//Idua//Igfbp3//Inhbb//Irs1//Npy1r//Oxtr//Pde1c//Ppp1r9a//Rab11fip1//Rab7//Rabgef1//Sfrp1//Sirt1//Snca//Stxbp5l//Tacr2//Vamp3//Vsnl1
GO:0010629	negative_regulation_of_gene_expression	Biological Process	80	1061	1384	31864	1.33309e-06	1.93284e-05	5.87514	1.73596	0.0578035	Abcd1//Ago3//Arg1//Atg9a//Atm//Bmp4//C5ar2//Ccdc3//Cd274//Cd28//Cd2ap//Cd84//Ceacam1//Celf2//Celf4//Cnot7//Cpeb1//Creb3l1//Crh//Dll1//Eif4e//Eif4ebp2//Exosc7//Ezr//Fermt1//Flot2//Fyn//Havcr2//Hes1//Inhbb//Insr//Klf2//Lrrc32//Map2k1//Mapkbp1//Mapt//Mdm2//Mettl3//Morf4l1//Morf4l2//Myadm//Mycn//Nanos1//Nptn//Nrxn1//Oas3//Pdcd4//Plag1//Pmp22//Pou3f2//Prkaa1//Prkaa2//Pura//Rabgef1//Rara//Rbms3//Rgs2//…
GO:0051781	positive_regulation_of_cell_division	Biological Process	15	79	1384	31864	1.34882e-06	1.95155e-05	5.87005	4.37148	0.0108382	Cat//Cdc25b//Cul3//Fgf4//Fgf7//Fgfr2//Hoxc4//Igf1r//Igf2//Kif20b//Prkce//Tgfa//Tgfb2//Vegfa//Vegfb
GO:0071559	response_to_transforming_growth_factor_beta	Biological Process	20	134	1384	31864	1.42901e-06	2.06326e-05	5.84497	3.43629	0.0144509	Ankrd1//Bmpr1b//Cav1//Eid2//Fyn//Gdnf//Igf1r//Lrrc32//Mstn//Nodal//Runx1//Runx3//Sirt1//Smad7//Smad9//Sox5//Sox6//Tgfb2//Tgfbr1//Zfp36l1
GO:0001502	cartilage_condensation	Biological Process	8	21	1384	31864	1.52202e-06	2.19297e-05	5.81758	8.77071	0.00578035	Bmpr1b//Fgf4//Mycn//Myf5//Sox5//Sox6//Tgfb2//Uncx
GO:0001952	regulation_of_cell-matrix_adhesion	Biological Process	19	123	1384	31864	1.53202e-06	2.2028e-05	5.81474	3.55642	0.0137283	Ajap1//Bcl2//Ddr1//Dmd//Emp2//Fam107a//Fermt1//Gpm6b//Lims1//Mmp12//Muc4//Myf5//Nrp1//Onecut2//Ppm1f//Ptpra//Rasa1//Rras//Vegfa
GO:0051047	positive_regulation_of_secretion	Biological Process	40	407	1384	31864	1.53779e-06	2.2065e-05	5.8131	2.26271	0.0289017	Acsl4//Ankrd1//Cacnb4//Cd160//Cd2ap//Crh//Ezr//Gabbr1//Galr1//Gpr68//Inhbb//Irs1//Itgam//Lgals3//Mcu//Myh10//Myrip//Oxtr//P2rx7//Pfkfb2//Ppp3cb//Prkce//Rab2b//Rab7//Rab9//Rapgef4//Retn//Rhbdd1//Runx1//Sirt1//Snap25//Snca//Stxbp5l//Tacr1//Tacr2//Tcf7l2//Tgfb2//Tnfrsf11a//Unc13b//Vsnl1
GO:0051091	positive_regulation_of_DNA-binding_transcription_factor_activity	Biological Process	30	263	1384	31864	1.55423e-06	2.22548e-05	5.80848	2.62621	0.0216763	Adcy1//Bdnf//Camk1d//Camk2a//Cat//Cav1//Cd84//Cytl1//Flot2//Foxa1//Hmga2//Ifrd1//Il18r1//Kras//Lamtor5//Mbtps2//Neurod2//Nodal//Prkci//Sav1//Slco3a1//Smo//Srf//Terf2ip//Tirap//Tnfrsf11a//Trim12c//Trim30d//Vegfa//Zic2
GO:0001701	in_utero_embryonic_development	Biological Process	49	547	1384	31864	1.63725e-06	2.33952e-05	5.78588	2.0624	0.0354046	Adcy9//Atp11a//Bcl2l11//Bmp5//Bmp7//Celf4//Chst11//Ctr9//Cul3//Dll1//E2f8//Epas1//Fgfr2//Gna13//Grhl2//Hbegf//Hes1//Hnf1b//Hopx//Igf2//Kif3a//Klf2//Map2k1//Mtss1//Myh10//Nodal//Pitpnb//Pitx2//Rdh10//Rrm2//Runx1//Setd2//Sin3a//Slc35e2//Slc39a1//Slc5a7//Smo//Sox5//Sox6//Srf//Tcf7l2//Tgfbr1//Ttpa//Ube2a//Unk//Vegfa//Xrcc2//Zfand5//Zfp36l1
GO:0030307	positive_regulation_of_cell_growth	Biological Process	25	197	1384	31864	1.65181e-06	2.35544e-05	5.78204	2.92172	0.0180636	Acsl4//Bcl2//Bdnf//Cdh4//Dcx//Extl3//Flt4//Golga4//Hbegf//L1cam//Mapt//Mtor//Nrp1//Pafah1b1//Pak1//Pou4f2//Sema5a//Sfrp1//Sirt1//Smad7//Srf//Tgfb2//Tgfbr1//Trpc5//Vegfa
GO:0003006	developmental_process_involved_in_reproduction	Biological Process	81	1085	1384	31864	1.68211e-06	2.39372e-05	5.77414	1.71878	0.058526	Arid4a//Atm//B4galnt1//Bcl2//Bcl2l11//Bmp4//Bmp5//Bmp7//Bmpr1b//Cadm1//Calca//Casp2//Cdc25b//Dlg1//Dmrta1//E2f8//Epas1//Fgf7//Fgfr2//Fmn2//Fndc3a//Foxa1//Foxf2//Frs2//Grhl2//Herc2//Hes1//Hmga2//Hnf1b//Hoxa9//Hspa2//Htt//Igf1r//Igf2//Inhbb//Insr//Jam2//Jmjd1c//Katnal1//Lhx8//Lrguk//Map2k1//Mettl3//Mtor//Nanos1//Nek1//Nodal//Osr1//Pafah1b1//Pgr//Phc2//Plag1//Plcb1//Prlr//Prss42//Ptgdr//Rad18//Rara/…
GO:0001933	negative_regulation_of_protein_phosphorylation	Biological Process	37	364	1384	31864	1.69841e-06	2.40952e-05	5.76996	2.34026	0.0267341	Adarb1//Bmp4//Bmp7//Cav1//Ceacam1//Ctdsp2//Deptor//Dkk1//Dmd//Enpp1//Gfra2//Gpd1l//Hexim2//Igf1r//Igfbp3//Insr//Irf1//Mtor//Myadm//Nck2//Pmepa1//Ppm1f//Prkcd//Prr5l//Rabgef1//Rassf2//Rgs2//Sfrp1//Sh3bp5//Sirt1//Slc8a3//Smad7//Smyd3//Snca//Spry1//Terf2ip//Trib3
GO:0006163	purine_nucleotide_metabolic_process	Biological Process	32	292	1384	31864	1.70018e-06	2.40952e-05	5.76951	2.52308	0.0231214	Abcd1//Acadsb//Acot2//Acot3//Acot4//Acsl4//Acsm5//Acss1//Adcy1//Adcy6//Adcy9//Cacnb4//Dcakd//Dck//Enpp1//Foxk1//Foxk2//Gnai3//Lrguk//Mpc1//Mthfd1//Mthfd2l//Nt5e//Oxsm//Paics//Pank1//Papss2//Pfkfb2//Pgam1//Prps1l1//Rab23//Rora
GO:0060037	pharyngeal_system_development	Biological Process	9	28	1384	31864	1.75069e-06	2.47603e-05	5.75679	7.40029	0.00650289	Bmp4//Bmp5//Bmp7//Ece1//Hes1//Six1//Tbx1//Tgfb2//Tgfbr1
GO:0002376	immune_system_process	Biological Process	161	2579	1384	31864	1.76613e-06	2.49277e-05	5.75298	1.43727	0.116329	9530003J23Rik//Abcc9//Ackr4//Arg1//Arid4a//Atg16l1//Atg9a//Atm//Bach2//Bcl2//Bcl2l11//Bcr//Bmp4//C5ar2//Cacnb4//Cadm1//Casp8//Cav1//Cbfb//Cd160//Cd19//Cd27//Cd274//Cd28//Cd300ld//Cd4//Cd84//Cd99l2//Cdc42ep4//Ceacam1//Chst3//Cnot7//Cplx2//Ctla4//Ctse//Cxcl1//Cxcl15//Cxcl5//Ddx60//Defb20//Dlg1//Dll1//Dock1//Emp2//Enpp1//Epas1//Ermap//Evi2b//Ext1//Fech//Fgfr2//Flnb//Flt4//Foxn1//Fyn//Fzd7//Gpc3//Gpr…
GO:1903039	positive_regulation_of_leukocyte_cell-cell_adhesion	Biological Process	27	224	1384	31864	1.77317e-06	2.49761e-05	5.75125	2.77511	0.0195087	Cav1//Cbfb//Cd160//Cd27//Cd274//Cd28//Cd4//Ceacam1//Egr3//Flot2//Has2//Havcr2//Hes1//Igf2//Il7//Irf1//Nck2//Nkap//Rara//Runx1//Runx3//Slamf1//Slc7a1//Sox12//Tnfrsf13c//Vtcn1//Zbtb7b
GO:0006486	protein_glycosylation	Biological Process	24	185	1384	31864	1.78576e-06	2.51023e-05	5.74818	2.98678	0.017341	Alg1//Alg11//Alg12//Alg6//B3galt1//B3galt2//B3galt6//B3gnt9//Eogt//Ext1//Extl2//Extl3//Galnt13//Galnt2//Galntl6//Pomk//Sdf2l1//St6galnac3//St8sia1//St8sia3//St8sia5//Tet3//Tmtc3//Vegfb
GO:0018108	peptidyl-tyrosine_phosphorylation	Biological Process	22	160	1384	31864	1.79144e-06	2.51311e-05	5.7468	3.16568	0.015896	Alk//Clk2//Ddr1//Epha7//Fgfr2//Fgfrl1//Flt4//Fyn//Hck//Igf1r//Insr//Lmtk2//Map2k1//Map2k3//Nek1//Nrp1//Nrp2//Prkcd//Prlr//Sla//Tec//Tyk2
GO:0031345	negative_regulation_of_cell_projection_organization	Biological Process	26	211	1384	31864	1.80761e-06	2.53066e-05	5.7429	2.83697	0.0187861	Adcy6//Cdk5r1//Dkk1//Draxin//Epha7//Fyn//Hes1//Ifrd1//Itga3//Map2//Mdm2//Ngfr//Nrp1//Nrxn1//Pafah1b1//Pmp22//Prkcd//Rit2//Sema5a//Sema5b//Sema6a//Snapin//Tbc1d30//Tnr//Trpc5//Tsku
GO:0001666	response_to_hypoxia	Biological Process	25	198	1384	31864	1.81365e-06	2.53398e-05	5.74145	2.90696	0.0180636	Acot2//Atm//Bcl2//Cat//Cav1//Cpeb1//Ece1//Epas1//Fmn2//Gngt1//Hif1an//Higd1a//Itpr2//Mtor//Ndnf//Nr4a2//Pak1//Prkce//Rora//Sirt1//Slc8a3//Tgfb2//Vegfa//Vegfb//Zfp36l1
GO:1903829	positive_regulation_of_cellular_protein_localization	Biological Process	31	279	1384	31864	1.83517e-06	2.55683e-05	5.73632	2.55812	0.0223988	Cacnb4//Cav2//Cd2ap//Cdk5r1//Clip3//Dlg1//Dlg4//Ezr//Fyn//Gpd1l//Hpca//Itga3//Itgam//Lamtor5//Lgals3//Mapt//Msn//Ngfr//Nrxn1//Pak1//Ppp1r9b//Prkaa1//Prkaa2//Prkcd//Prkci//Rab11fip2//Slc5a3//Smo//Synj2bp//Tgfb2//Vegfa
GO:0050772	positive_regulation_of_axonogenesis	Biological Process	17	102	1384	31864	1.83782e-06	2.55683e-05	5.7357	3.83719	0.0122832	Bdnf//Cdh4//Dcx//Golga4//L1cam//Map2k1//Mapt//Nrp1//Pafah1b1//Pak1//Pou4f2//Sema5a//Shox2//Slitrk1//Srf//Trpc5//Vegfa
GO:0045786	negative_regulation_of_cell_cycle	Biological Process	35	336	1384	31864	1.84109e-06	2.55683e-05	5.73492	2.39824	0.025289	Alox8//Atm//Bcl2//Bmp4//Bmp7//Brinp1//Brinp2//Brinp3//Btg1//Cacnb4//Casp2//Cdc73//Chek2//Cradd//Ctdsp2//Dlg1//E2f8//Fam107a//Fbxo31//Fgfr2//Fhl1//Foxk1//Fzd3//Hexim2//Ier3//Kank2//Mcidas//Mdm1//Mdm2//Orc1//Runx3//Topbp1//Ythdc2//Zc3h12d//Zfp36l1
GO:0006029	proteoglycan_metabolic_process	Biological Process	14	71	1384	31864	1.88172e-06	2.60802e-05	5.72544	4.53977	0.0101156	B3galt6//Bgn//Chst10//Chst11//Chst3//Cytl1//Dse//Ext1//Extl3//Idua//Man1c1//Ndnf//Spock2//Vangl2
GO:1903522	regulation_of_blood_circulation	Biological Process	29	252	1384	31864	1.92945e-06	2.66823e-05	5.71457	2.64949	0.0209538	Abcc9//Adra1b//Ank2//Cacna2d2//Calca//Cav1//Dlg1//Dmd//Ehd3//Epas1//Gnai3//Gpd1l//Hbegf//Hopx//Hrh1//Map2k1//Mdm2//Npy1r//Oxtr//Rgs2//Rgs4//Scn3b//Shox2//Sirt1//Slc1a1//Smad7//Tacr1//Tgfb2//Zdhhc21
GO:0036293	response_to_decreased_oxygen_levels	Biological Process	27	225	1384	31864	1.93289e-06	2.66823e-05	5.71379	2.76277	0.0195087	Acot2//Atm//Bcl2//Cat//Cav1//Cpeb1//Ece1//Epas1//Fmn2//Gngt1//Hif1an//Higd1a//Itpr2//Mtor//Ndnf//Nr4a2//Oxtr//Pak1//Prkce//Rora//Sirt1//Slc1a1//Slc8a3//Tgfb2//Vegfa//Vegfb//Zfp36l1
GO:0050868	negative_regulation_of_T_cell_activation	Biological Process	19	125	1384	31864	1.96509e-06	2.70729e-05	5.70662	3.49951	0.0137283	Arg1//Bmp4//Cbfb//Cd274//Ceacam1//Clec4g//Ctla4//Dlg1//Havcr2//Irf1//Lgals3//Lrrc32//Runx1//Runx3//Smad7//Vtcn1//Zbtb7b//Zc3h12d//Zfp608
GO:0008610	lipid_biosynthetic_process	Biological Process	46	504	1384	31864	2.04467e-06	2.81132e-05	5.68938	2.10132	0.033237	9130409I23Rik//Abcd1//Acsl4//Acsm5//Acss1//Agpat3//Aldh8a1//Alox8//Asah1//Asah2//Atm//B3galt1//B3galt2//B4galnt1//Bmpr1b//Cds2//Crh//Cyb5r3//Cyp11b1//Dgkg//Elovl5//Elovl6//Fam126b//Fgf7//Fig4//Insig2//Lclat1//Oxsm//P2rx7//Pgap1//Pigg//Pigh//Pik3c2a//Pip5k1a//Pnpla8//Prkaa1//Prkaa2//Rdh10//Scd3//Sdr42e1//Sptlc2//St6galnac3//St8sia3//St8sia5//Ttc7//Ugcg
GO:0031644	regulation_of_nervous_system_process	Biological Process	24	187	1384	31864	2.16508e-06	2.97097e-05	5.66453	2.95484	0.017341	Calca//Celf4//Chrnb4//Dlg4//Dlgap2//Fig4//Glra1//Homer1//Igsf11//Jam2//Mtor//Ncam1//Neto1//Ngfr//Nptx2//Nrxn1//Rapgef4//Rgs4//Slc8a3//Tmem108//Tnr//Tppp//Unc13b//Zfp488
GO:0072507	divalent_inorganic_cation_homeostasis	Biological Process	47	521	1384	31864	2.18984e-06	2.99899e-05	5.65959	2.07694	0.0339595	Ackr4//Adra1b//Ank2//Bcl2//Bmp4//C5ar2//Cacnb4//Calca//Cav1//Cav2//Cd19//Cd4//Cxcl1//Dlg4//Fam155a//Galr1//Gcm2//Gm5127//Gna13//Gria1//Htt//Itpr2//Mcu//Micu2//Mtss1//Nptn//Npy1r//Oxtr//P2rx7//Prkce//Ptgdr//Ptgfr//Slc1a1//Slc24a2//Slc24a3//Slc35g1//Slc39a14//Slc8a3//Snca//Tacr1//Tfap2b//Thada//Trhr//Trpc5//Trpc7//Vapb//Xk
GO:0031579	membrane_raft_organization	Biological Process	8	22	1384	31864	2.3005e-06	3.13811e-05	5.63818	8.37204	0.00578035	Cav1//Cav2//Dlg1//Emp2//Flot2//Myadm//Pacsin2//Pmp22
GO:0098743	cell_aggregation	Biological Process	8	22	1384	31864	2.3005e-06	3.13811e-05	5.63818	8.37204	0.00578035	Bmpr1b//Fgf4//Mycn//Myf5//Sox5//Sox6//Tgfb2//Uncx
GO:0010463	mesenchymal_cell_proliferation	Biological Process	7	16	1384	31864	2.32614e-06	3.16685e-05	5.63336	10.0726	0.0050578	Bmp4//Bmp7//Fgf4//Fgf7//Fgfr2//Gpc3//Osr1
GO:0051493	regulation_of_cytoskeleton_organization	Biological Process	48	539	1384	31864	2.452e-06	3.33164e-05	5.61048	2.0503	0.0346821	Ap1ar//Arhgdib//Cav1//Cd2ap//Cdc42ep4//Cdk5r1//Ckap2//Clip3//Dlg1//Fam107a//Fmn2//Frmd7//Gm14137//Gpm6b//Hck//Iqgap2//Kank2//Map2//Mapt//Mdm1//Mtor//Mtss1//Myadm//Nck2//Nrp1//Pafah1b1//Pak1//Pfn1//Ppm1f//Ppp1r9a//Prkaa1//Prkaa2//Prkcd//Prkce//Rasa1//Rgs4//Sema5a//Sh3pxd2b//Slain2//Snca//Stmnd1//Tacr1//Tgfb2//Tgfbr1//Tppp//Tubb4a//Vangl2//Whamm
GO:0050865	regulation_of_cell_activation	Biological Process	64	802	1384	31864	2.47914e-06	3.36191e-05	5.6057	1.83726	0.0462428	Acta2//Arg1//Atm//Bcl2//Bcr//Bmp4//Cav1//Cbfb//Cd160//Cd19//Cd209a//Cd27//Cd274//Cd28//Cd4//Cd84//Ceacam1//Clec4g//Clec7a//Ctla4//Cygb//Dlg1//Egr3//Flot2//Foxn1//Gpr183//Havcr2//Hes1//Igf2//Il7//Irf1//Itgam//Lgals3//Lmo1//Lrrc32//Mettl3//Nck2//Nkap//Prkcd//Ptpre//Rabgef1//Rara//Rora//Runx1//Runx3//Sfrp1//Sh3kbp1//Slamf1//Slc7a1//Smad7//Snca//Sox12//Stat6//Tacr1//Tec//Tirap//Tnfrsf13c//Vps33b//Vtc…
GO:0031334	positive_regulation_of_protein-containing_complex_assembly	Biological Process	27	228	1384	31864	2.49471e-06	3.3764e-05	5.60298	2.72642	0.0195087	Atm//Bcl2l11//Cav1//Cdc42ep4//Dlg1//Fermt1//Fmn2//Gm14137//Iqgap2//Lcp1//Lgals3//Mapt//Msn//Mtor//Nck2//Pak1//Pfn1//Prkce//Slain2//Snca//Tirap//Tppp//Trabd2b//Trhr//Unc13b//Vegfa//Whamm
GO:0030534	adult_behavior	Biological Process	24	189	1384	31864	2.6168e-06	3.53472e-05	5.58223	2.92357	0.017341	Adra1b//Alk//Atxn1//Bdnf//Cacnb4//Cend1//Chrnb4//Ctns//Fgf14//Gabrg2//Glra1//Grm7//Homer1//Idua//Mapt//Nr4a2//Nrxn1//Pafah1b1//Pcdh17//Pmp22//Slc1a1//Slc1a2//Slitrk1//Snca
GO:0048545	response_to_steroid_hormone	Biological Process	22	164	1384	31864	2.71724e-06	3.66324e-05	5.56587	3.08847	0.015896	Acr//Adra1b//Bcl2//Bmp4//Bmp7//Calcoco1//Cav1//Eif4e//Fam107a//Gdnf//Map2k1//Mstn//Ncoa2//Oxtr//Pgr//Pou4f2//Smyd3//Tbl1x//Tgfb2//Trim63//Zfp36//Zfp36l1
GO:0031069	hair_follicle_morphogenesis	Biological Process	10	37	1384	31864	2.75287e-06	3.70405e-05	5.56021	6.22247	0.00722543	Bcl2//Ext1//Fgf7//Fgfr2//Foxq1//Ngfr//Runx1//Runx3//Smo//Tgfb2
GO:0045860	positive_regulation_of_protein_kinase_activity	Biological Process	45	494	1384	31864	2.76842e-06	3.71774e-05	5.55777	2.09725	0.0325145	Alk//Bmp4//Bmpr1b//Cd4//Cdc25b//Cdk5r1//Ceacam1//Cks2//Dkk1//Dlg1//Dlg4//Emp2//Frs2//Gprc5b//Hbegf//Higd1a//Igf2//Insr//Irgm2//Kras//Map2k1//Map2k3//Mdfic//Nab2//Nrk//Nrxn1//P2rx7//Pak1//Pik3r5//Ppp1r9a//Prkcd//Prlr//Rassf2//Sirt1//Slc1a1//Snca//Stradb//Tead1//Tgfa//Tgfb2//Tgfbr1//Tirap//Tnfrsf11a//Vangl2//Vegfa
GO:0048871	multicellular_organismal_homeostasis	Biological Process	36	357	1384	31864	2.80363e-06	3.75773e-05	5.55228	2.32166	0.0260116	Adcy6//Alk//Bcl2//Ceacam2//Cytl1//Dll1//Epas1//Ext1//Fgf7//Homer1//Idua//Il7//Ildr2//Kcnj1//Kras//Mdm1//Muc13//Nanos1//Napepld//Nphp3//P2rx7//Poc1b//Prkaa1//Prkaa2//Rab7//Sirt1//Slc1a1//Smo//Srf//Tfap2b//Tnfrsf11a//Tsku//Tub//Ugcg//Usp45//Vegfa
GO:0045055	regulated_exocytosis	Biological Process	19	128	1384	31864	2.82472e-06	3.77138e-05	5.54903	3.41749	0.0137283	Cplx2//Cplx3//P2rx7//Ppp3cb//Ptgdr//Rab11fip1//Rab11fip2//Rapgef4//Snap23//Snap25//Snapin//Snca//Steap2//Syt15//Tph1//Unc13b//Unc13c//Vamp1//Vamp3
GO:0071560	cellular_response_to_transforming_growth_factor_beta_stimulus	Biological Process	19	128	1384	31864	2.82472e-06	3.77138e-05	5.54903	3.41749	0.0137283	Ankrd1//Bmpr1b//Cav1//Eid2//Fyn//Gdnf//Igf1r//Lrrc32//Mstn//Nodal//Runx1//Sirt1//Smad7//Smad9//Sox5//Sox6//Tgfb2//Tgfbr1//Zfp36l1
GO:0032869	cellular_response_to_insulin_stimulus	Biological Process	20	140	1384	31864	2.8665e-06	3.81979e-05	5.54265	3.28902	0.0144509	Cav2//Cpeb1//Eif4ebp2//Enpp1//Foxo1//Igf1r//Igf2//Inhbb//Insig2//Insr//Irs1//Pak1//Plcb1//Pou4f2//Prkci//Ptpra//Slc39a14//Stxbp4//Trib3//Zfp36l1
GO:0090257	regulation_of_muscle_system_process	Biological Process	28	244	1384	31864	3.04422e-06	4.04881e-05	5.51652	2.642	0.0202312	Adra1b//Ank2//Calca//Cav1//Chrnb4//Dlg1//Dmd//Ece1//Ehd3//Foxo1//Jarid2//Map2k1//Mstn//Mtor//Oxtr//Pak1//Rgs2//Rgs4//Setd3//Sirt1//Slc8a3//Smad7//Srf//Tacr1//Tacr2//Tead1//Trim63//Zdhhc21
GO:0050866	negative_regulation_of_cell_activation	Biological Process	26	217	1384	31864	3.05906e-06	4.06074e-05	5.51441	2.75853	0.0187861	Arg1//Atm//Bcr//Bmp4//Cbfb//Cd274//Cd84//Ceacam1//Clec4g//Ctla4//Cygb//Dlg1//Havcr2//Irf1//Lgals3//Lrrc32//Prkcd//Rabgef1//Runx1//Runx3//Sfrp1//Smad7//Vtcn1//Zbtb7b//Zc3h12d//Zfp608
GO:0048286	lung_alveolus_development	Biological Process	13	64	1384	31864	3.07668e-06	4.0763e-05	5.51192	4.67657	0.00939306	Atxn1//Bmp4//Fgfr2//Flt4//Foxa1//Foxp2//Hopx//Hoxa5//Mmp12//Pgr//Tmtc3//Tns3//Vegfa
GO:0010721	negative_regulation_of_cell_development	Biological Process	25	204	1384	31864	3.13074e-06	4.14001e-05	5.50435	2.82146	0.0180636	Ap1ar//Bdnf//Bmp4//Bmp7//Brinp1//Cdk5r1//Draxin//Epha7//Hes1//Hmga2//Hook3//Ifrd1//Map2//Mycn//Nodal//Nrp1//Prtg//Sema5a//Sema5b//Sema6a//Tnr//Trim11//Trpc5//Ttpa//Vegfa
GO:0048640	negative_regulation_of_developmental_growth	Biological Process	19	129	1384	31864	3.17925e-06	4.19612e-05	5.49768	3.391	0.0137283	Bmp4//Cdk5r1//Draxin//Epha7//Ifrd1//Jarid2//Map2//Mapk11//Mstn//Nrp1//Pak1//Rgs2//Rgs4//Sav1//Sema5a//Sema5b//Sema6a//Tcf7l2//Tnr
GO:0003148	outflow_tract_septum_morphogenesis	Biological Process	9	30	1384	31864	3.35228e-06	4.40768e-05	5.47466	6.90694	0.00650289	Bmp4//Fgfr2//Msx2//Nrp1//Nrp2//Rara//Tbx1//Tgfb2//Vangl2
GO:0021602	cranial_nerve_morphogenesis	Biological Process	9	30	1384	31864	3.35228e-06	4.40768e-05	5.47466	6.90694	0.00650289	Adarb1//Dmd//Hoxb2//Kcna2//Mafb//Nrp1//Nrp2//Six1//Tbx1
GO:0043271	negative_regulation_of_ion_transport	Biological Process	36	360	1384	31864	3.39542e-06	4.45592e-05	5.46911	2.30231	0.0260116	Acsl4//Bcl2//Cav1//Crh//Cry1//Enpp1//Fermt1//Gabbr1//Gpm6b//Grm7//Hes1//Idua//Igfbp3//Inhbb//Irs1//Mdfic//Mtor//Osr1//Oxsr1//Pde1c//Pik3c2a//Ppm1f//Prkce//Rab11fip1//Rab23//Rgs2//Rgs4//Rsc1a1//Sfrp1//Sirt1//Slc6a9//Snca//Stxbp5l//Svip//Tgfb2//Vsnl1
GO:2001257	regulation_of_cation_channel_activity	Biological Process	23	179	1384	31864	3.43005e-06	4.49284e-05	5.4647	2.95828	0.0166185	Ank2//Bmp4//Cacnb4//Cav1//Cnih3//Crh//Dlg1//Dlg4//Dmd//Ehd3//Fgf11//Fgf14//Homer1//Hpca//Htt//Ifngr1//Kcnc1//Kcnj1//Neto1//Nrxn1//Pirt//Slc6a9//Slmap
GO:0051056	regulation_of_small_GTPase_mediated_signal_transduction	Biological Process	27	232	1384	31864	3.47725e-06	4.54606e-05	5.45876	2.67941	0.0195087	Adra1b//Arhgdib//Bcr//Cd2ap//Chn1//Cul3//Cyth3//Frmd7//Gm5127//Itga3//Kank2//Kras//Map2k1//Ngfr//Nrp1//Psd2//Psd3//Rabgef1//Ralgapa2//Ralgps1//Rasa2//Rit2//Spry1//Stambp//Stard8//Tgfb2//Trim67
GO:0001841	neural_tube_formation	Biological Process	20	142	1384	31864	3.58056e-06	4.67229e-05	5.44605	3.24269	0.0144509	Bmp4//Bmp5//Bmp7//Casp8//Cobl//Fzd3//Grhl2//Ift122//Kif20b//Mthfd1//Nodal//Pfn1//Rab23//Rara//Setd2//Sfrp1//Shroom3//Tgfb2//Vangl2//Zic2
GO:0048675	axon_extension	Biological Process	10	38	1384	31864	3.59087e-06	4.67692e-05	5.4448	6.05872	0.00722543	Bdnf//Dclk1//Dcx//Mapt//Nrp1//Nrp2//Pou4f2//Sema5a//Sema5b//Smo
GO:0045638	negative_regulation_of_myeloid_cell_differentiation	Biological Process	16	96	1384	31864	3.66666e-06	4.76665e-05	5.43573	3.83719	0.0115607	Cdc73//Ceacam1//Ctr9//Dll1//Gpr68//Hoxa5//Hoxa9//Mafb//Meis2//Nfkbia//Prdm16//Rara//Runx1//Sfrp1//Zfp36//Zfp36l1
GO:0060976	coronary_vasculature_development	Biological Process	14	75	1384	31864	3.72694e-06	4.83594e-05	5.42865	4.29765	0.0101156	Bmp4//Fgfr2//Gpc3//Mmp21//Myh10//Nrp1//Setd2//Srf//Tbx1//Tgfbr1//Vangl2//Vegfa//Vegfb//Zbtb14
GO:0050777	negative_regulation_of_immune_response	Biological Process	24	193	1384	31864	3.78812e-06	4.90611e-05	5.42158	2.86298	0.017341	Arg1//Bcr//Cd160//Cd84//Ceacam1//Clec4g//Cnot7//Ctla4//Havcr2//Igf2//Irf1//Lgals3//Mapkbp1//Mettl3//Mmp12//Muc4//Oas3//Ppp3cb//Rabgef1//Slamf1//Smad7//Stat6//Tgfb2//Zbtb7b
GO:0097094	craniofacial_suture_morphogenesis	Biological Process	7	17	1384	31864	3.80571e-06	4.91968e-05	5.41956	9.48011	0.0050578	Bmp4//Fgf4//Fgfr2//Frem1//Insig2//Msx2//Rab23
GO:2000116	regulation_of_cysteine-type_endopeptidase_activity	Biological Process	28	247	1384	31864	3.86107e-06	4.98194e-05	5.41329	2.60991	0.0202312	Bcl2l11//Casp2//Casp8//Casp8ap2//Cd27//Cradd//Csn2//Epha7//F3//Fyn//Htt//Khdc1a//Lamtor5//Mdm2//Naip6//Ngfr//Nlrp2//Nodal//Pdcd6//Ppm1f//Senp1//Sirt1//Slc1a1//Snca//Sox7//St18//Tnfaip8//Vegfa
GO:0071453	cellular_response_to_oxygen_levels	Biological Process	19	131	1384	31864	4.01152e-06	5.16107e-05	5.39669	3.33923	0.0137283	Bcl2//Cav1//Ccdc115//Cpeb1//Epas1//Fmn2//Foxo1//Gngt1//Hif1an//Higd1a//Mtor//Ndnf//Pou4f2//Prkce//Rora//Sirt1//Slc8a3//Vegfa//Zfp36l1
GO:0006629	lipid_metabolic_process	Biological Process	82	1128	1384	31864	4.01483e-06	5.16107e-05	5.39633	1.67367	0.0592486	9130409I23Rik//Abcd1//Acadsb//Acot2//Acot3//Acot4//Acsl4//Acsm5//Acss1//Agpat3//Aldh8a1//Alg11//Alg12//Alg6//Alox8//Asah1//Asah2//Atm//B3galt1//B3galt2//B4galnt1//Bmpr1b//Cat//Cav1//Cds2//Crh//Cyb5r3//Cygb//Cyp11b1//Cyp2g1//Cyp4a31//Dgkg//Elovl5//Elovl6//Ephx3//Erlin1//Fam126b//Fech//Fgf23//Fgf7//Fig4//Inpp5a//Insig2//Irs1//Jazf1//Lclat1//Lrat//Mtmr12//Mtmr6//Napepld//Nphp3//Oxsm//P2rx7//Pafah1b1…
GO:0006874	cellular_calcium_ion_homeostasis	Biological Process	43	470	1384	31864	4.09577e-06	5.25535e-05	5.38766	2.10637	0.0310694	Ackr4//Adra1b//Ank2//Bcl2//Bmp4//C5ar2//Cacnb4//Calca//Cav1//Cav2//Cd19//Cd4//Cxcl1//Dlg4//Fam155a//Galr1//Gcm2//Gm5127//Gna13//Gria1//Htt//Itpr2//Mcu//Micu2//Nptn//Npy1r//Oxtr//P2rx7//Prkce//Ptgdr//Ptgfr//Slc24a2//Slc24a3//Slc35g1//Slc8a3//Snca//Tacr1//Thada//Trhr//Trpc5//Trpc7//Vapb//Xk
GO:0002695	negative_regulation_of_leukocyte_activation	Biological Process	24	194	1384	31864	4.14752e-06	5.31189e-05	5.38221	2.84822	0.017341	Arg1//Atm//Bcr//Bmp4//Cbfb//Cd274//Cd84//Ceacam1//Clec4g//Ctla4//Dlg1//Havcr2//Irf1//Lgals3//Lrrc32//Rabgef1//Runx1//Runx3//Sfrp1//Smad7//Vtcn1//Zbtb7b//Zc3h12d//Zfp608
GO:0019693	ribose_phosphate_metabolic_process	Biological Process	32	305	1384	31864	4.30549e-06	5.50402e-05	5.36598	2.41554	0.0231214	Abcd1//Acadsb//Acot2//Acot3//Acot4//Acsl4//Acsm5//Acss1//Adcy1//Adcy6//Adcy9//Cacnb4//Cmpk1//Dcakd//Enpp1//Foxk1//Foxk2//Gnai3//Lrguk//Mpc1//Nt5e//Oxsm//Paics//Pank1//Papss2//Pfkfb2//Pgam1//Prps1l1//Rab23//Rfk//Rora//Uck2
GO:0055074	calcium_ion_homeostasis	Biological Process	44	487	1384	31864	4.39285e-06	5.60534e-05	5.35725	2.08012	0.0317919	Ackr4//Adra1b//Ank2//Bcl2//Bmp4//C5ar2//Cacnb4//Calca//Cav1//Cav2//Cd19//Cd4//Cxcl1//Dlg4//Fam155a//Galr1//Gcm2//Gm5127//Gna13//Gria1//Htt//Itpr2//Mcu//Micu2//Nptn//Npy1r//Oxtr//P2rx7//Prkce//Ptgdr//Ptgfr//Slc24a2//Slc24a3//Slc35g1//Slc8a3//Snca//Tacr1//Tfap2b//Thada//Trhr//Trpc5//Trpc7//Vapb//Xk
GO:2000134	negative_regulation_of_G1|S_transition_of_mitotic_cell_cycle	Biological Process	13	66	1384	31864	4.41802e-06	5.62708e-05	5.35477	4.53486	0.00939306	Bcl2//Cacnb4//Casp2//Cdc73//Cradd//Ctdsp2//Dlg1//Fam107a//Fbxo31//Fhl1//Kank2//Mdm2//Zc3h12d
GO:0035264	multicellular_organism_growth	Biological Process	19	132	1384	31864	4.49743e-06	5.71769e-05	5.34704	3.31393	0.0137283	Adarb1//Atm//Ext1//Grhl2//Hoxa5//Klf2//Mtor//Nek1//Plag1//Pmp22//Rara//Rmi1//Six3//Slc1a2//Slitrk1//Smo//Tcf7l2//Xrcc2//Zfp36l1
GO:0016049	cell_growth	Biological Process	17	109	1384	31864	4.69445e-06	5.95722e-05	5.32841	3.59076	0.0122832	Adra1b//Bdnf//Cadm1//Cobl//Dclk1//Dcx//Ddr1//Ext1//Flrt1//Mapt//Nrp1//Nrp2//Pou4f2//Sema5a//Sema5b//Smo//Tmem108
GO:0048872	homeostasis_of_number_of_cells	Biological Process	32	308	1384	31864	5.28544e-06	6.6949e-05	5.27692	2.39201	0.0231214	Arid4a//Bcl2//Bcl2l11//Bcr//Bmp4//Chst3//Cxcl5//Epas1//Ext1//Fech//Foxn1//Gcnt4//Gpr183//Il7//Ildr2//Itgam//Kif3a//Klf2//Kras//Lrrc19//Mthfd1//Napepld//P2rx7//Plcb1//Ppp3cb//Rassf2//Smarca2//Smo//Sox6//Srf//Tnfrsf13c//Vegfa
GO:0009259	ribonucleotide_metabolic_process	Biological Process	31	294	1384	31864	5.45502e-06	6.89706e-05	5.2632	2.42761	0.0223988	Abcd1//Acadsb//Acot2//Acot3//Acot4//Acsl4//Acsm5//Acss1//Adcy1//Adcy6//Adcy9//Cacnb4//Cmpk1//Dcakd//Enpp1//Foxk1//Foxk2//Gnai3//Lrguk//Mpc1//Nt5e//Oxsm//Paics//Pank1//Papss2//Pfkfb2//Pgam1//Rab23//Rfk//Rora//Uck2
GO:0050680	negative_regulation_of_epithelial_cell_proliferation	Biological Process	20	146	1384	31864	5.51142e-06	6.95565e-05	5.25874	3.15385	0.0144509	Bmp4//Cav1//Cav2//Cdc73//Ceacam1//Dlg1//Fgfr2//Gpc3//Ift122//Lims1//Mtss1//Ngfr//Nkx2-9//Runx3//Sav1//Sfrp1//Snai2//Synj2bp//Tgfb2//Tgfbr1
GO:0019221	cytokine-mediated_signaling_pathway	Biological Process	34	338	1384	31864	5.52682e-06	6.96238e-05	5.25753	2.31594	0.0245665	Ackr4//Cd4//Ceacam1//Csf2ra//Ctr9//Cxcl1//Cxcl15//Cxcl5//Ext1//F3//Gfra2//Ifngr1//Ifnlr1//Il17re//Il18r1//Il5ra//Il7//Irf1//Klf6//Kras//Lims1//Nfkbia//Oxsr1//Plcb1//Prlr//Sirt1//Slc1a1//St18//Stat6//Tirap//Tnfrsf11a//Tnfrsf13c//Ugcg//Usp25
GO:0070482	response_to_oxygen_levels	Biological Process	30	280	1384	31864	5.58378e-06	7.02135e-05	5.25307	2.46676	0.0216763	Acot2//Atm//Bcl2//Cat//Cav1//Ccdc115//Cpeb1//Ece1//Epas1//Fmn2//Foxo1//Gngt1//Hif1an//Higd1a//Itpr2//Mtor//Ndnf//Nr4a2//Oxtr//Pak1//Pou4f2//Prkce//Rora//Sirt1//Slc1a1//Slc8a3//Tgfb2//Vegfa//Vegfb//Zfp36l1
GO:0034097	response_to_cytokine	Biological Process	75	1015	1384	31864	5.85401e-06	7.34779e-05	5.23255	1.70122	0.0541908	Ackr4//Ankrd1//Asah1//Asah2//Bcl2//Cacnb4//Casp6//Casp8//Cd274//Cd4//Cdc42ep4//Ceacam1//Csf2ra//Ctr9//Cxcl1//Cxcl15//Cxcl5//Etv3//Ext1//F3//F830016B08Rik//Fgf4//Flnb//Gfra2//Gm4841//Gtf2h1//Ifngr1//Ifnlr1//Il17re//Il18r1//Il5ra//Il7//Insr//Irf1//Irgm2//Jarid2//Klf6//Kras//Lims1//Lrat//Mapk11//Mga//Mpc1//Mtf2//Nfkbia//Nrp2//Oxsr1//Plcb1//Pou4f2//Ppp3cb//Prkci//Prlr//Rora//Setd2//Sfrp1//Sirt1//Slc1…
GO:0045637	regulation_of_myeloid_cell_differentiation	Biological Process	26	225	1384	31864	5.9597e-06	7.4669e-05	5.22478	2.66045	0.0187861	Asxl2//Casp8//Cd4//Cdc73//Ceacam1//Ctr9//Dll1//Evi2b//Gpr68//Hoxa5//Hoxa9//Itgam//Mafb//Meis2//Mitf//Mtor//Nfkbia//Pou4f2//Prdm16//Rara//Rassf2//Runx1//Senp1//Sfrp1//Zfp36//Zfp36l1
GO:2001185	regulation_of_CD8-positive,_alpha-beta_T_cell_activation	Biological Process	7	18	1384	31864	5.99344e-06	7.4956e-05	5.22232	8.95344	0.0050578	Cbfb//Cd274//Ceacam1//Irf1//Runx1//Runx3//Zbtb7b
GO:0042692	muscle_cell_differentiation	Biological Process	31	296	1384	31864	6.26401e-06	7.81984e-05	5.20315	2.41121	0.0223988	Adra1b//Ank2//Bmp4//Cacna2d2//Cacnb4//Cav2//Dmd//Hes1//Homer1//Ifrd1//Igf2//Kras//Mtor//Myh10//Nebl//Pitx2//Pmp22//Rara//Rora//Shox2//Six1//Smarca2//Smo//Smyd3//Sox6//Srf//Tbx1//Tmtc3//Vangl2//Vegfa//Xk
GO:0010827	regulation_of_glucose_transmembrane_transport	Biological Process	15	89	1384	31864	6.35751e-06	7.92226e-05	5.19671	3.8803	0.0108382	Clip3//Crebl2//Enpp1//Gpc3//Insr//Irs1//Pou4f2//Prkcd//Prkci//Rasa1//Rnasel//Rsc1a1//Slc1a2//Stxbp4//Trib3
GO:0030308	negative_regulation_of_cell_growth	Biological Process	24	200	1384	31864	7.03929e-06	8.75539e-05	5.15247	2.76277	0.017341	Bcl2//Cdk5r1//Draxin//Enpp1//Epha7//Fhl1//Foxk1//Ifrd1//Map2//Nrp1//Pak1//Ppp1r9b//Rerg//Rgs2//Rgs4//Sema5a//Sema5b//Sema6a//Sfrp1//Sirt1//Smarca2//Tgfb2//Tnr//Zc3h12d
GO:0048565	digestive_tract_development	Biological Process	18	124	1384	31864	7.05141e-06	8.75539e-05	5.15172	3.34207	0.0130058	Ascl1//Bcl2//Bmp4//Cobl//Ext1//Fgfr2//Foxf2//Hnf1b//Hoxa5//Nodal//Nphp3//Pitx2//Sav1//Sfrp1//Shox2//Smo//Tcf7l2//Vangl2
GO:0050768	negative_regulation_of_neurogenesis	Biological Process	21	161	1384	31864	7.0984e-06	8.78221e-05	5.14884	3.00302	0.0151734	Bdnf//Bmp4//Bmp7//Brinp1//Cdk5r1//Draxin//Epha7//Hes1//Hmga2//Hook3//Ifrd1//Map2//Mycn//Nrp1//Prtg//Sema5a//Sema5b//Sema6a//Tnr//Trim11//Trpc5
GO:0051250	negative_regulation_of_lymphocyte_activation	Biological Process	21	161	1384	31864	7.0984e-06	8.78221e-05	5.14884	3.00302	0.0151734	Arg1//Atm//Bmp4//Cbfb//Cd274//Ceacam1//Clec4g//Ctla4//Dlg1//Havcr2//Irf1//Lgals3//Lrrc32//Runx1//Runx3//Sfrp1//Smad7//Vtcn1//Zbtb7b//Zc3h12d//Zfp608
GO:0008016	regulation_of_heart_contraction	Biological Process	23	187	1384	31864	7.19438e-06	8.86923e-05	5.14301	2.83172	0.0166185	Abcc9//Adra1b//Ank2//Cacna2d2//Calca//Cav1//Dlg1//Dmd//Ehd3//Epas1//Gnai3//Gpd1l//Hbegf//Hopx//Mdm2//Rgs2//Rgs4//Scn3b//Shox2//Sirt1//Slc1a1//Smad7//Tgfb2
GO:0009165	nucleotide_biosynthetic_process	Biological Process	23	187	1384	31864	7.19438e-06	8.86923e-05	5.14301	2.83172	0.0166185	Acsl4//Acss1//Adcy1//Adcy6//Adcy9//Cmpk1//Dcakd//Dck//Dctd//Lrguk//Mpc1//Mthfd1//Mthfd2l//Nmnat2//Nmrk1//Paics//Pank1//Papss2//Prps1l1//Rfk//Rrm2//Rrm2b//Uck2
GO:0035176	social_behavior	Biological Process	12	59	1384	31864	7.23837e-06	8.90757e-05	5.14036	4.68267	0.00867052	Atxn1//Brinp1//Dlg4//Eif4ebp2//Ext1//Gabrb3//Grid1//Htt//Mtor//Nrxn1//Oxtr//Tbx1
GO:0071456	cellular_response_to_hypoxia	Biological Process	15	90	1384	31864	7.32537e-06	8.99863e-05	5.13517	3.83719	0.0108382	Bcl2//Cpeb1//Epas1//Fmn2//Gngt1//Hif1an//Higd1a//Mtor//Ndnf//Prkce//Rora//Sirt1//Slc8a3//Vegfa//Zfp36l1
GO:0060363	cranial_suture_morphogenesis	Biological Process	5	8	1384	31864	7.70103e-06	9.42661e-05	5.11345	14.3895	0.00361272	Bmp4//Fgf4//Fgfr2//Insig2//Msx2
GO:2000726	negative_regulation_of_cardiac_muscle_cell_differentiation	Biological Process	5	8	1384	31864	7.70103e-06	9.42661e-05	5.11345	14.3895	0.00361272	Dkk1//Dll1//Frs2//Fzd7//Sox6
GO:1903038	negative_regulation_of_leukocyte_cell-cell_adhesion	Biological Process	19	137	1384	31864	7.82027e-06	9.55565e-05	5.10678	3.19299	0.0137283	Arg1//Bmp4//Cbfb//Cd274//Ceacam1//Clec4g//Ctla4//Dlg1//Havcr2//Irf1//Lgals3//Lrrc32//Runx1//Runx3//Smad7//Vtcn1//Zbtb7b//Zc3h12d//Zfp608
GO:0003151	outflow_tract_morphogenesis	Biological Process	14	80	1384	31864	8.18844e-06	9.98788e-05	5.0868	4.02905	0.0101156	Bmp4//Fgfr2//Hes1//Msx2//Npy1r//Nrp1//Nrp2//Pitx2//Rara//Six1//Tbx1//Tgfb2//Vangl2//Vegfa
GO:0007033	vacuole_organization	Biological Process	20	150	1384	31864	8.33896e-06	0.000101536	5.07889	3.06975	0.0144509	Acp2//Atg16l1//Atg9a//Ccdc115//Clvs1//Ext1//Fig4//Hook3//Idua//Irgm2//Mtor//P2rx7//Pik3c2a//Rab1b//Rab23//Rab7//Snapin//Stx12//Ubxn2b//Vmp1
GO:0051222	positive_regulation_of_protein_transport	Biological Process	32	315	1384	31864	8.41922e-06	0.000102333	5.07473	2.33886	0.0231214	Acsl4//Ankrd1//Cd2ap//Cdk5r1//Crh//Ezr//Fyn//Gpr68//Hpca//Itgam//Kif20b//Kif3a//Mcu//Mdm2//Myh10//Myrip//P2rx7//Pak1//Pfkfb2//Ppp3cb//Prkaa1//Prkcd//Prkce//Prr5l//Rapgef4//Sirt1//Smo//Stxbp5l//Tcf7l2//Tgfb2//Unc13b//Vsnl1
GO:0009880	embryonic_pattern_specification	Biological Process	13	70	1384	31864	8.72831e-06	0.000105904	5.05907	4.27572	0.00939306	Bmp7//Cobl//Dll1//Fgfr2//Frs2//Meis2//Meox2//Nodal//Nrp1//Nrp2//Pgap1//Ripply2//Sim2
GO:0071679	commissural_neuron_axon_guidance	Biological Process	6	13	1384	31864	8.75881e-06	0.000106087	5.05755	10.6261	0.00433526	Fzd3//Gdnf//Ncam1//Nrp1//Smo//Vegfa
GO:0006875	cellular_metal_ion_homeostasis	Biological Process	50	598	1384	31864	8.84664e-06	0.000106875	5.05322	1.92501	0.0361272	Ackr4//Adra1b//Ank2//Bcl2//Bmp4//C5ar2//Cacnb4//Calca//Cav1//Cav2//Ccdc115//Cd19//Cd4//Cxcl1//Dlg4//Fam155a//Ftmt//Galr1//Gcm2//Gm5127//Gna13//Gria1//Htt//Itpr2//Mcu//Micu2//Nptn//Npy1r//Oxtr//P2rx7//Prkce//Ptgdr//Ptgfr//Slc1a1//Slc24a2//Slc24a3//Slc31a2//Slc35g1//Slc39a14//Slc8a3//Snca//Steap2//Tacr1//Thada//Trhr//Trpc5//Trpc7//Ttc7//Vapb//Xk
GO:1901216	positive_regulation_of_neuron_death	Biological Process	18	126	1384	31864	8.85475e-06	0.000106875	5.05282	3.28902	0.0130058	Ascl1//Atm//Bcl2l11//Casp2//Casp6//Casp8//Cdk5r1//Epha7//Fyn//Itgam//Mapt//Mtor//Ngfr//Nqo2//Sarm1//Snca//Tfap2b//Tgfb2
GO:0050708	regulation_of_protein_secretion	Biological Process	31	302	1384	31864	9.39686e-06	0.000113221	5.02702	2.3633	0.0223988	Acsl4//Ankrd1//Cd2ap//Crh//Ensa//Ezr//Gpr68//Idua//Inhbb//Irs1//Mcu//Myh10//Myrip//Nrxn1//P2rx7//Pde1c//Pfkfb2//Ppp3cb//Prkce//Rab11fip1//Rapgef4//Rfx3//Sfrp1//Sirt1//Stxbp4//Stxbp5l//Tcf7l2//Tfap2b//Tgfb2//Unc13b//Vsnl1
GO:0048730	epidermis_morphogenesis	Biological Process	10	42	1384	31864	9.54001e-06	0.000114746	5.02045	5.4817	0.00722543	Bcl2//Ext1//Fgf7//Fgfr2//Foxq1//Ngfr//Runx1//Runx3//Smo//Tgfb2
GO:0021545	cranial_nerve_development	Biological Process	11	51	1384	31864	9.57328e-06	0.000114946	5.01894	4.96577	0.00794798	Adarb1//Dmd//Ext1//Hes1//Hoxb2//Kcna2//Mafb//Nrp1//Nrp2//Six1//Tbx1
GO:0001837	epithelial_to_mesenchymal_transition	Biological Process	13	71	1384	31864	1.02629e-05	0.000122588	4.98873	4.2155	0.00939306	Bmp4//Erg//Fgfr2//Has2//Msx2//Pdcd4//Pdcd6//Ppp3r1//Sfrp1//Snai2//Tgfb2//Tgfbr1//Vangl2
GO:1902807	negative_regulation_of_cell_cycle_G1|S_phase_transition	Biological Process	13	71	1384	31864	1.02629e-05	0.000122588	4.98873	4.2155	0.00939306	Bcl2//Cacnb4//Casp2//Cdc73//Cradd//Ctdsp2//Dlg1//Fam107a//Fbxo31//Fhl1//Kank2//Mdm2//Zc3h12d
GO:1990138	neuron_projection_extension	Biological Process	13	71	1384	31864	1.02629e-05	0.000122588	4.98873	4.2155	0.00939306	Bdnf//Dclk1//Dcx//Ddr1//Flrt1//Mapt//Nrp1//Nrp2//Pou4f2//Sema5a//Sema5b//Smo//Tmem108
GO:2001236	regulation_of_extrinsic_apoptotic_signaling_pathway	Biological Process	21	165	1384	31864	1.04332e-05	0.000124407	4.98158	2.93022	0.0151734	Bcl2//Bmp4//Bmpr1b//Casp8//Cav1//Deptor//Fyn//Gdnf//Htt//Il7//Lgals3//Nrp1//Runx3//Sfrp1//Sgk3//Snai2//Stradb//Tcf7l2//Tgfb2//Tgfbr1//Vegfa
GO:0060349	bone_morphogenesis	Biological Process	16	104	1384	31864	1.06058e-05	0.000126247	4.97446	3.54202	0.0115607	Bmp4//Cer1//Col13a1//Ext1//Fgf4//Fgfr2//Frem1//Has2//Insig2//Msx2//Nab1//Nab2//Rab23//Rara//Ripply2//Shox2
GO:0002521	leukocyte_differentiation	Biological Process	38	410	1384	31864	1.0852e-05	0.000128956	4.96449	2.13385	0.0274566	Atm//Bcl2//Bmp4//Cacnb4//Casp8//Cbfb//Cd19//Cd28//Cd4//Dll1//Foxn1//Fzd7//Gpc3//Gpr183//Il18r1//Il7//Irf1//Itgam//Mafb//Mitf//Mr1//Mtor//Nkap//Ostm1//Pafah1b1//Plcb1//Ppp3cb//Rora//Rras//Runx1//Sirt1//Slamf1//Srf//Stat6//Tnfrsf11a//Vegfa//Zbtb7b//Zfp36l1
GO:0021872	forebrain_generation_of_neurons	Biological Process	14	82	1384	31864	1.101e-05	0.000130336	4.95821	3.93078	0.0101156	Ascl1//Dcx//Fgfr2//Hes1//Lhx6//Lhx8//Mettl3//Ndnf//Nrp1//Nrp2//Pou3f4//Sox1//Tbr1//Uncx
GO:0045444	fat_cell_differentiation	Biological Process	18	128	1384	31864	1.10614e-05	0.000130336	4.95619	3.23763	0.0130058	Clip3//Dio2//Inhbb//Mrap//Nr4a2//Opa3//Plcb1//Prdm16//Retn//Rgs2//Rnasel//Runx1t1//Sirt1//Snai2//Tbl1x//Tcf7l2//Tfap2b//Zfp516
GO:0001938	positive_regulation_of_endothelial_cell_proliferation	Biological Process	15	93	1384	31864	1.10624e-05	0.000130336	4.95615	3.71341	0.0108382	Arg1//Bmp4//Cav1//Cav2//Egr3//F3//Flt4//Igf2//Mtor//Pdcd6//Ppp1r16b//Sema5a//Sirt1//Vegfa//Vegfb
GO:0009953	dorsal|ventral_pattern_formation	Biological Process	15	93	1384	31864	1.10624e-05	0.000130336	4.95615	3.71341	0.0108382	Ascl1//Bmp4//Bmpr1b//Cer1//Dbx1//Foxa1//Hoxb2//Ift122//Kif3a//Rab23//Rnf220//Sfrp1//Six3//Smo//Sox1
GO:0014033	neural_crest_cell_differentiation	Biological Process	15	93	1384	31864	1.10624e-05	0.000130336	4.95615	3.71341	0.0108382	Ext1//Gdnf//Hes1//Nrp1//Nrp2//Pdcd6//Pitx2//Rdh10//Sema5a//Sema5b//Sema6a//Sfrp1//Smo//Snai2//Tbx1
GO:0021510	spinal_cord_development	Biological Process	16	105	1384	31864	1.20132e-05	0.000140777	4.92034	3.50829	0.0115607	Adarb1//Ascl1//Dbx1//Dll1//Draxin//Gdnf//Ift122//Mtor//Olig2//Rab23//Scyl3//Smo//Sox1//Sox12//Sox6//Uncx
GO:0048588	developmental_cell_growth	Biological Process	16	105	1384	31864	1.20132e-05	0.000140777	4.92034	3.50829	0.0115607	Adra1b//Bdnf//Cobl//Dclk1//Dcx//Ddr1//Ext1//Flrt1//Mapt//Nrp1//Nrp2//Pou4f2//Sema5a//Sema5b//Smo//Tmem108
GO:0002062	chondrocyte_differentiation	Biological Process	13	72	1384	31864	1.203e-05	0.000140777	4.91974	4.15695	0.00939306	Bmp4//Bmpr1b//Chst11//Cytl1//Ext1//Msx2//Osr1//Runx1//Runx3//Shox2//Slc39a14//Sox5//Sox6
GO:0048844	artery_morphogenesis	Biological Process	13	72	1384	31864	1.203e-05	0.000140777	4.91974	4.15695	0.00939306	Bmp4//Hes1//Nrp1//Prrx1//Prrx2//Six1//Smad7//Srf//Tbx1//Tfap2b//Tgfb2//Tgfbr1//Vegfa
GO:0006865	amino_acid_transport	Biological Process	18	129	1384	31864	1.23396e-05	0.00014411	4.9087	3.21253	0.0130058	Bdnf//Cacnb4//Ctns//Pak1//Prkcd//Slc17a5//Slc1a1//Slc1a2//Slc25a44//Slc38a6//Slc38a7//Slc6a17//Slc6a19//Slc6a6//Slc6a9//Slc7a1//Slc7a8//Xk
GO:0002684	positive_regulation_of_immune_system_process	Biological Process	76	1055	1384	31864	1.23565e-05	0.00014411	4.90811	1.65854	0.0549133	Arg1//Asxl2//Bcl2//C5ar2//Cacnb4//Cadm1//Camk1d//Casp8//Cav1//Cbfb//Cd160//Cd19//Cd27//Cd274//Cd28//Cd4//Cd84//Cd99l2//Ceacam1//Clec7a//Ctla4//Cxcl1//Ddx60//Egr3//Ermap//Evi2b//Flot2//Fyn//Gpr183//Gpr68//Gprc5b//H2-M2//Havcr2//Hes1//Igf2//Il18r1//Il7//Irf1//Irgm2//Itgam//Jam2//Lgals3//Mcu//Mmp12//Mr1//Mstn//Nck2//Nkap//Oxsr1//P2rx7//Pou4f2//Rabgef1//Rara//Runx1//Runx3//Sh3kbp1//Sin3a//Sirt1//Skin…
GO:0030148	sphingolipid_biosynthetic_process	Biological Process	14	83	1384	31864	1.27191e-05	0.000147912	4.89554	3.88342	0.0101156	9130409I23Rik//Asah1//Asah2//B3galt1//B3galt2//B4galnt1//Elovl5//Elovl6//P2rx7//Sptlc2//St6galnac3//St8sia3//St8sia5//Ugcg
GO:0048511	rhythmic_process	Biological Process	28	263	1384	31864	1.27252e-05	0.000147912	4.89533	2.45113	0.0202312	Adcy1//Bdnf//Bmpr1b//Cdk5r1//Cipc//Cry1//Gabrb3//Hnf1b//Hrh1//Igf1r//Mapk10//Mettl3//Mtor//Ncoa2//Nfya//Ngfr//Pgr//Prkaa1//Prkaa2//Prkcg//Prokr2//Rora//Rorb//Schip1//Sin3a//Sirt1//Six3//Tnfrsf11a
GO:0046942	carboxylic_acid_transport	Biological Process	27	249	1384	31864	1.2949e-05	0.000150261	4.88776	2.49648	0.0195087	Bdnf//Cacnb4//Ceacam1//Ceacam2//Ctns//Mpc1//Pak1//Pnpla8//Prkcd//Slc10a2//Slc10a3//Slc16a5//Slc16a9//Slc17a5//Slc1a1//Slc1a2//Slc25a1//Slc25a10//Slc38a6//Slc38a7//Slc6a17//Slc6a6//Slc6a9//Slc7a1//Slc7a8//Slco2a1//Slco3a1
GO:2001234	negative_regulation_of_apoptotic_signaling_pathway	Biological Process	26	235	1384	31864	1.30299e-05	0.000150946	4.88506	2.54724	0.0187861	Asah2//Bcl2//Bdnf//Bmp4//Creb3l1//Fyn//Gdnf//Gnai3//Higd1a//Htt//Ier3//Il7//Lgals3//Map2k1//Mdm2//Mnt//Nr4a2//Nrp1//Rrm2b//Sgk3//Sirt1//Snai2//Stradb//Tcf7l2//Tgfbr1//Vegfa
GO:0048745	smooth_muscle_tissue_development	Biological Process	8	27	1384	31864	1.3153e-05	0.000152117	4.88098	6.82167	0.00578035	Bmp4//Dlg1//Foxp2//Osr1//Schip1//Six1//Srf//Zfand5
GO:0043280	positive_regulation_of_cysteine-type_endopeptidase_activity_involved_in_apoptotic_process	Biological Process	18	130	1384	31864	1.37484e-05	0.000158738	4.86175	3.18782	0.0130058	Bcl2l11//Casp2//Casp8//Casp8ap2//Cradd//F3//Khdc1a//Ngfr//Nlrp2//Nodal//Pdcd6//Ppm1f//Senp1//Sirt1//Slc1a1//Snca//Sox7//St18
GO:0045666	positive_regulation_of_neuron_differentiation	Biological Process	17	118	1384	31864	1.39155e-05	0.0001604	4.8565	3.31689	0.0122832	Ascl1//Bdnf//Bmp4//Bmp7//Brinp1//Brinp2//Brinp3//Dkk1//Dmd//Foxa1//Gprc5b//Neurod2//Ngfr//Rara//Sin3a//Trpc5//Zeb1
GO:0043281	regulation_of_cysteine-type_endopeptidase_activity_involved_in_apoptotic_process	Biological Process	25	222	1384	31864	1.39914e-05	0.000161006	4.85414	2.59269	0.0180636	Bcl2l11//Casp2//Casp8//Casp8ap2//Cd27//Cradd//Epha7//F3//Khdc1a//Lamtor5//Mdm2//Naip6//Ngfr//Nlrp2//Nodal//Pdcd6//Ppm1f//Senp1//Sirt1//Slc1a1//Snca//Sox7//St18//Tnfaip8//Vegfa
GO:0090068	positive_regulation_of_cell_cycle_process	Biological Process	26	236	1384	31864	1.40484e-05	0.000161394	4.85237	2.53645	0.0187861	Azin1//Cd28//Cdc25b//Cdc7//Cdc73//Chek2//Cul3//Ddx11//E2f8//Hspa2//Igf1r//Igf2//Insr//Kif20b//Mdm2//Msx2//Orc1//Plcb1//Prkce//Rab11fip4//Sin3a//Stxbp4//Tgfa//Ube2e2//Ubxn2b//Xrcc3
GO:0002011	morphogenesis_of_an_epithelial_sheet	Biological Process	11	53	1384	31864	1.41486e-05	0.000161472	4.84929	4.77838	0.00794798	Bmp5//Bmp7//Ddr1//Hbegf//Hoxb2//Hoxb4//Mmp12//Msx2//Snai2//Srf//Vangl2
GO:0010828	positive_regulation_of_glucose_transmembrane_transport	Biological Process	11	53	1384	31864	1.41486e-05	0.000161472	4.84929	4.77838	0.00794798	Clip3//Crebl2//Gpc3//Insr//Irs1//Pou4f2//Prkcd//Prkci//Rasa1//Rnasel//Slc1a2
GO:0048483	autonomic_nervous_system_development	Biological Process	11	53	1384	31864	1.41486e-05	0.000161472	4.84929	4.77838	0.00794798	Adarb1//Ascl1//Fzd3//Gdnf//Hes1//Hoxb2//Nrp1//Nrp2//Six1//Tbx1//Tfap2b
GO:0097120	receptor_localization_to_synapse	Biological Process	11	53	1384	31864	1.41486e-05	0.000161472	4.84929	4.77838	0.00794798	Camk2a//Cnih3//Dlg1//Dlg4//Mapk10//Neto1//Nptx2//Nrxn1//Snap23//Snap25//Synj2bp
GO:0045682	regulation_of_epidermis_development	Biological Process	12	63	1384	31864	1.46984e-05	0.00016747	4.83273	4.38536	0.00867052	Alox8//Bmp4//Dll1//Grhl2//Hes1//Msx2//Mycn//Nab1//Nab2//Tgfb2//Zfp36//Zfp36l1
GO:0051301	cell_division	Biological Process	43	495	1384	31864	1.47821e-05	0.000168147	4.83026	1.99999	0.0310694	2610002M06Rik//Arl8a//Cd2ap//Cdc25b//Cdc7//Chek2//Ckap2//Cks2//Cul3//Ensa//Ext1//Fgfr2//Fmn2//Fzd7//Gnai3//Hmga2//Hoxb4//Kif18b//Kif20b//Klhl13//Mis18a//Myh10//Nek1//Pafah1b1//Pard3b//Pou3f2//Ppp1r1c//Prc1//Prkce//Rab11fip4//Rab35//Setdb2//Sox5//Spc25//Stag2//Stambp//Tgfb2//Tppp//Triobp//Ttc28//Usp44//Vangl2//Zfp449
GO:0046326	positive_regulation_of_glucose_import	Biological Process	10	44	1384	31864	1.48637e-05	0.000168521	4.82787	5.23253	0.00722543	Crebl2//Gpc3//Insr//Irs1//Pou4f2//Prkcd//Prkci//Rasa1//Rnasel//Slc1a2
GO:0060428	lung_epithelium_development	Biological Process	10	44	1384	31864	1.48637e-05	0.000168521	4.82787	5.23253	0.00722543	Ascl1//Bmp4//Foxa1//Grhl2//Hmga2//Hoxa5//Klf2//Map2k1//Ppp3r1//Sav1
GO:0051648	vesicle_localization	Biological Process	20	156	1384	31864	1.50594e-05	0.000170181	4.82219	2.95168	0.0144509	Ap1ar//Ap3s2//Cul3//Fgfr2//Fyco1//Htt//Kif1a//Lin7a//Map2k1//Myrip//Nrxn1//Pafah1b1//Pdcd6//Ppfia2//Rab7//Snapin//Snca//Syn3//Tcf7l2//Vps33b
GO:2000377	regulation_of_reactive_oxygen_species_metabolic_process	Biological Process	20	156	1384	31864	1.50594e-05	0.000170181	4.82219	2.95168	0.0144509	Abcd1//Bcl2//Bcr//Ctns//Cxcl1//Foxo1//Fyn//Gnai3//Ier3//Insr//Itgam//Mapt//Mpv17//Mycn//Ngfr//Nqo2//Prkcd//Sirt1//Slc5a3//Snca
GO:1903707	negative_regulation_of_hemopoiesis	Biological Process	16	107	1384	31864	1.5336e-05	0.000173024	4.81429	3.44271	0.0115607	Bmp4//Cbfb//Ceacam1//Ctla4//Gpr68//Il17d//Irf1//Mafb//Prdm16//Rara//Runx1//Runx3//Sfrp1//Smad7//Zbtb7b//Zfp608
GO:0051249	regulation_of_lymphocyte_activation	Biological Process	52	644	1384	31864	1.54511e-05	0.000174039	4.81104	1.85901	0.0375723	Arg1//Atm//Bcl2//Bmp4//Cav1//Cbfb//Cd160//Cd19//Cd209a//Cd27//Cd274//Cd28//Cd4//Ceacam1//Clec4g//Clec7a//Ctla4//Dlg1//Egr3//Flot2//Foxn1//Gpr183//Havcr2//Hes1//Igf2//Il7//Irf1//Lgals3//Lmo1//Lrrc32//Mettl3//Nck2//Nkap//Rara//Runx1//Runx3//Sfrp1//Sh3kbp1//Slamf1//Slc7a1//Smad7//Sox12//Stat6//Tacr1//Tirap//Tnfrsf13c//Vtcn1//Zbtb7b//Zc3h12d//Zeb1//Zfp36l1//Zfp608
GO:0008406	gonad_development	Biological Process	25	224	1384	31864	1.63279e-05	0.000183616	4.78707	2.56954	0.0180636	Arid4a//Atm//Bcl2//Bcl2l11//Bmp4//Bmpr1b//Dmrta1//Fgf7//Fndc3a//Hmga2//Hoxa9//Insr//Jmjd1c//Lhx8//Osr1//Pgr//Rara//Rdh10//Schip1//Sfrp1//Sirt1//Six3//Tgfb2//Tgfbr1//Vegfa
GO:0007015	actin_filament_organization	Biological Process	28	267	1384	31864	1.68309e-05	0.000188965	4.77389	2.41441	0.0202312	Bcl2//Cd2ap//Cobl//Cul3//Dlg1//Emp2//Ezr//Fam107a//Fam171a1//Fmn2//Gas2l3//Iqgap2//Lcp1//Mcu//Mtss1//Myh10//Nck2//Nebl//Pof1b//Ppp1r9a//Ppp1r9b//Prkci//Pstpip2//Sh3kbp1//Shroom3//Srf//Triobp//Whamm
GO:0010906	regulation_of_glucose_metabolic_process	Biological Process	18	132	1384	31864	1.7005e-05	0.000190302	4.76942	3.13952	0.0130058	Adra1b//Clk2//Cry1//Enpp1//Foxk1//Foxk2//Foxo1//Igf2//Igfbp3//Insr//Irs1//Mtor//Ncoa2//Pfkfb2//Ppp1r3b//Rora//Sirt1//Tcf7l2
GO:0072006	nephron_development	Biological Process	18	132	1384	31864	1.7005e-05	0.000190302	4.76942	3.13952	0.0130058	Bcl2//Bmp4//Bmp7//Dlg1//Dll1//Ext1//Gdnf//Gpc3//Hes1//Hnf1b//Itga3//Mpv17//Mtss1//Osr1//Six1//Smo//Tfap2b//Vangl2
GO:0002067	glandular_epithelial_cell_differentiation	Biological Process	11	54	1384	31864	1.70746e-05	0.000190773	4.76765	4.6899	0.00794798	Ascl1//Bmp4//Bmp5//Dll1//Ext1//Fgfr2//Foxa1//Hoxa5//Rara//Rfx3//Smo
GO:0070836	caveola_assembly	Biological Process	4	5	1384	31864	1.71078e-05	0.000190835	4.76681	18.4185	0.00289017	Cav1//Cav2//Emp2//Pacsin2
GO:0051148	negative_regulation_of_muscle_cell_differentiation	Biological Process	12	64	1384	31864	1.73803e-05	0.000193563	4.75994	4.31684	0.00867052	Bdnf//Dkk1//Dll1//Frs2//Fzd7//Igf2//Pak1//Pdcd4//Prdm6//Rgs2//Rgs4//Sox6
GO:0048660	regulation_of_smooth_muscle_cell_proliferation	Biological Process	21	171	1384	31864	1.81142e-05	0.000201412	4.74198	2.8274	0.0151734	Bmp4//Cav1//Fgfr2//Frs2//Gna13//Gnai3//Hbegf//Igf1r//Igfbp3//Mdm2//Mtor//Nqo2//Orc1//Pak1//Pdcd4//Retn//Rgs5//Tacr1//Tcf7l2//Vegfa//Vipr2
GO:0010811	positive_regulation_of_cell-substrate_adhesion	Biological Process	18	133	1384	31864	1.88784e-05	0.000209572	4.72403	3.11591	0.0130058	Dmd//Dock1//Egfl6//Emp2//Fermt1//Has2//Itga3//L1cam//Lims1//Myadm//Ndnf//Nrp1//Ppm1f//Prkce//Rras//Spock2//Triobp//Vegfa
GO:0050714	positive_regulation_of_protein_secretion	Biological Process	20	159	1384	31864	1.99811e-05	0.000221103	4.69938	2.89599	0.0144509	Acsl4//Ankrd1//Cd2ap//Crh//Ezr//Gpr68//Mcu//Myh10//Myrip//P2rx7//Pfkfb2//Ppp3cb//Prkce//Rapgef4//Sirt1//Stxbp5l//Tcf7l2//Tgfb2//Unc13b//Vsnl1
GO:0060538	skeletal_muscle_organ_development	Biological Process	20	159	1384	31864	1.99811e-05	0.000221103	4.69938	2.89599	0.0144509	Ankrd1//Cav1//Cav2//Chrnd//Dll1//Dmd//Fgfrl1//Flnb//Foxp2//Hivep3//Homer1//Meox2//Myf5//Myf6//Pitx2//Plagl1//Pmp22//Six1//Smo//Xk
GO:0046578	regulation_of_Ras_protein_signal_transduction	Biological Process	23	199	1384	31864	2.00183e-05	0.00022116	4.69857	2.66096	0.0166185	Adra1b//Arhgdib//Bcr//Cul3//Cyth3//Gm5127//Itga3//Kank2//Kras//Map2k1//Ngfr//Nrp1//Psd2//Psd3//Rabgef1//Ralgps1//Rasa2//Rit2//Spry1//Stambp//Stard8//Tgfb2//Trim67
GO:0022604	regulation_of_cell_morphogenesis	Biological Process	32	329	1384	31864	2.02915e-05	0.000223821	4.69269	2.23933	0.0231214	Ankrd27//Ap1ar//Brwd1//Brwd3//Cdc42ep4//Dlg1//Dlg4//Dock1//Ezr//Fam171a1//Fblim1//Fbxo31//Fyn//Gm14137//Gna13//Has2//Hck//Kif3a//Lims1//Msn//Myadm//Myh10//Myl12b//Nrp1//Pafah1b1//Rhou//Sh3kbp1//Shroom3//Ss18l1//Triobp//Vegfa//Zmym6
GO:0007009	plasma_membrane_organization	Biological Process	18	134	1384	31864	2.09339e-05	0.00023054	4.67915	3.09266	0.0130058	Abcd1//Ank2//Ano3//Bin2//Cav1//Cav2//Emp2//Itga3//Micall1//Mtss1//Myh10//P2rx7//Pacsin2//Prx//Trpc5//Ugcg//Whamm//Xkr4
GO:0043933	protein-containing_complex_subunit_organization	Biological Process	84	1218	1384	31864	2.16278e-05	0.000237803	4.66499	1.5878	0.0606936	Ago3//Atl2//Bend3//Bin2//Cav1//Ccdc115//Cdc73//Celf2//Celf4//Cenpi//Cobl//Cox10//Cox15//Cryz//Cul3//Denr//Dlg4//Dmd//Ehd3//Eid2//Eif5//Ext1//Fam107a//Fech//Gtf2b//Hes1//Higd1a//Hnf1b//Homer1//Hopx//Kcna2//Kcna7//Kcnc1//Kcng3//Kcnv2//Kif18b//Kif19a//Lix1l//Mapt//Mbd2//Mcu//Mdm2//Mis18a//Mitf//Mtss1//Mzt1//Napb//Nrxn1//Nup98//P2rx7//Pdcd6//Prlr//Psmd5//Pstpip2//Rad51//Rbm5//Rrm2//Rsph4a//Setd2//Sh3…
GO:0046620	regulation_of_organ_growth	Biological Process	17	122	1384	31864	2.17186e-05	0.000238422	4.66317	3.20814	0.0122832	Bcl2l11//Cacna2d2//Fgfr2//Igf2//Il7//Jarid2//Mapk11//Mtor//Ncam1//Pak1//Rgs2//Rgs4//Sav1//Sirt1//Smo//Tcf7l2//Tgfbr1
GO:0044255	cellular_lipid_metabolic_process	Biological Process	65	877	1384	31864	2.20659e-05	0.000241351	4.65628	1.70639	0.0469653	9130409I23Rik//Abcd1//Acadsb//Acot2//Acot3//Acot4//Acsl4//Acsm5//Acss1//Agpat3//Aldh8a1//Alg11//Alg12//Alg6//Alox8//Asah1//Asah2//Atm//B3galt1//B3galt2//B4galnt1//Cat//Cav1//Cds2//Cygb//Cyp2g1//Cyp4a31//Dgkg//Elovl5//Elovl6//Fam126b//Fgf7//Fig4//Inpp5a//Insig2//Lclat1//Lrat//Mtmr12//Mtmr6//Napepld//Oxsm//P2rx7//Pgap1//Pigg//Pigh//Pik3c2a//Pip5k1a//Plcb1//Pmp22//Pnpla8//Porcn//Prkaa1//Prkaa2//Rdh1…
GO:0007264	small_GTPase_mediated_signal_transduction	Biological Process	25	228	1384	31864	2.20901e-05	0.000241351	4.6558	2.52447	0.0180636	Arhgdib//Arhgef9//Bcr//Cdc42ep4//Chml//Dock1//Gm14137//Gna13//Kpnb1//Kras//Ngfr//Psd3//Rab35//Rab9//Rab9b//Ralgapa2//Ralgps1//Rapgef4//Rerg//Rhou//Rit2//Rras//Rras2//Synj2bp//Vangl2
GO:0045137	development_of_primary_sexual_characteristics	Biological Process	25	228	1384	31864	2.20901e-05	0.000241351	4.6558	2.52447	0.0180636	Arid4a//Atm//Bcl2//Bcl2l11//Bmp4//Bmpr1b//Dmrta1//Fgf7//Fndc3a//Hmga2//Hoxa9//Insr//Jmjd1c//Lhx8//Osr1//Pgr//Rara//Rdh10//Schip1//Sfrp1//Sirt1//Six3//Tgfb2//Tgfbr1//Vegfa
GO:0015804	neutral_amino_acid_transport	Biological Process	10	46	1384	31864	2.25635e-05	0.000246134	4.64659	5.00503	0.00722543	Ctns//Slc1a1//Slc1a2//Slc38a6//Slc38a7//Slc6a17//Slc6a19//Slc6a6//Slc6a9//Slc7a8
GO:1901215	negative_regulation_of_neuron_death	Biological Process	27	257	1384	31864	2.28765e-05	0.000248767	4.64061	2.41877	0.0195087	Bcl2//Bdnf//Draxin//Foxq1//Fyn//Gabrb3//Gdnf//Grm7//Inpp5a//Kras//Ndnf//Ngfr//Nr4a2//Nrbp2//Nrp1//Prkcg//Prkci//Sirt1//Six1//Slc1a1//Smo//Snca//Stambp//Tfap2b//Vegfa//Vegfb//Xrcc2
GO:1904951	positive_regulation_of_establishment_of_protein_localization	Biological Process	32	331	1384	31864	2.28866e-05	0.000248767	4.64042	2.2258	0.0231214	Acsl4//Ankrd1//Cd2ap//Cdk5r1//Crh//Ezr//Fyn//Gpr68//Hpca//Itgam//Kif20b//Kif3a//Mcu//Mdm2//Myh10//Myrip//P2rx7//Pak1//Pfkfb2//Ppp3cb//Prkaa1//Prkcd//Prkce//Prr5l//Rapgef4//Sirt1//Smo//Stxbp5l//Tcf7l2//Tgfb2//Unc13b//Vsnl1
GO:0007548	sex_differentiation	Biological Process	30	301	1384	31864	2.29127e-05	0.000248767	4.63992	2.29466	0.0216763	Arid4a//Atm//Bcl2//Bcl2l11//Bmp4//Bmp5//Bmpr1b//Dmrta1//Fgf7//Fndc3a//Foxf2//Hmga2//Hnf1b//Hoxa9//Insr//Jmjd1c//Lhx8//Osr1//Pgr//Rara//Rdh10//Schip1//Sfrp1//Sirt1//Six3//Smad9//Tcf7l2//Tgfb2//Tgfbr1//Vegfa
GO:1905475	regulation_of_protein_localization_to_membrane	Biological Process	23	201	1384	31864	2.35183e-05	0.000254942	4.62859	2.63449	0.0166185	Camk2a//Cdk5r1//Clip3//Dlg1//Dlg4//Ezr//Fyn//Gpc3//Hpca//Itga3//Itgam//Lgals3//Map2k1//Mrap//Nrxn1//Pak1//Ppp1r9b//Prkci//Rab11fip2//Rapgef4//Rsc1a1//Slc1a1//Slc5a3
GO:0007379	segment_specification	Biological Process	6	15	1384	31864	2.36982e-05	0.00025649	4.62528	9.20925	0.00433526	Cobl//Dll1//Mafb//Meox2//Mtf2//Osr1
GO:0007519	skeletal_muscle_tissue_development	Biological Process	19	148	1384	31864	2.39187e-05	0.000258068	4.62126	2.95567	0.0137283	Ankrd1//Cav1//Cav2//Chrnd//Dll1//Dmd//Flnb//Foxp2//Hivep3//Homer1//Meox2//Myf5//Myf6//Pitx2//Plagl1//Pmp22//Six1//Smo//Xk
GO:2001056	positive_regulation_of_cysteine-type_endopeptidase_activity	Biological Process	19	148	1384	31864	2.39187e-05	0.000258068	4.62126	2.95567	0.0137283	Bcl2l11//Casp2//Casp8//Casp8ap2//Cradd//F3//Fyn//Khdc1a//Ngfr//Nlrp2//Nodal//Pdcd6//Ppm1f//Senp1//Sirt1//Slc1a1//Snca//Sox7//St18
GO:0015698	inorganic_anion_transport	Biological Process	20	161	1384	31864	2.40186e-05	0.00025866	4.61945	2.86002	0.0144509	Ano3//Cldn17//Enpp1//Gabra2//Gabrb3//Gabrg2//Gabrq//Glra1//Glra2//Mfsd5//Slc12a6//Slc1a1//Slc20a2//Slc25a10//Slc37a1//Slc39a14//Slc4a4//Slc6a3//Ttyh2//Ttyh3
GO:0060688	regulation_of_morphogenesis_of_a_branching_structure	Biological Process	12	66	1384	31864	2.40483e-05	0.00025866	4.61892	4.18602	0.00867052	Bmp4//Bmp7//Fgf7//Fgfr2//Gdnf//Ntn4//Sfrp1//Shox2//Six1//Smo//Snai2//Vegfa
GO:0005975	carbohydrate_metabolic_process	Biological Process	38	425	1384	31864	2.42124e-05	0.000260021	4.61596	2.05854	0.0274566	B3galt1//B3galt2//B3gnt9//Casd1//Chst1//Chst10//Chst11//Chst2//Chst3//Cry1//Ctbs//Dhdh//Ext1//Foxk1//Foxk2//Gdpgp1//Gpd1l//Has2//Idua//Igf2//Inpp5a//Man1c1//Man2a2//Mlec//Npy1r//Pfkfb2//Pgam1//Pomk//Ppp1r3b//Prkaa1//Slc39a14//Slc5a3//St6galnac3//St8sia1//St8sia3//St8sia5//Tcf7l2//Tfap2b
GO:1905477	positive_regulation_of_protein_localization_to_membrane	Biological Process	16	111	1384	31864	2.45182e-05	0.000262896	4.61051	3.31865	0.0115607	Cdk5r1//Clip3//Dlg1//Dlg4//Ezr//Fyn//Hpca//Itga3//Itgam//Lgals3//Nrxn1//Pak1//Ppp1r9b//Prkci//Rab11fip2//Slc5a3
GO:0050905	neuromuscular_process	Biological Process	22	188	1384	31864	2.47779e-05	0.000265269	4.60594	2.6942	0.015896	Adarb1//Ascl1//Bcr//Camta1//Chrnd//Dlg4//Fgf14//Glra1//Homer1//Mtor//Myh10//Nrxn1//Opa3//Pafah1b1//Penk//Pmp22//Pomk//Pou4f2//Slc6a3//Tmem150c//Tnr//Vti1a
GO:0065003	protein-containing_complex_assembly	Biological Process	76	1078	1384	31864	2.56654e-05	0.000274346	4.59065	1.62315	0.0549133	Ago3//Atl2//Bend3//Bin2//Cav1//Ccdc115//Cdc73//Celf2//Celf4//Cenpi//Cobl//Cox10//Cox15//Cryz//Cul3//Denr//Dlg4//Dmd//Ehd3//Eid2//Eif5//Ext1//Fam107a//Fech//Gtf2b//Hes1//Higd1a//Hnf1b//Homer1//Hopx//Kcna2//Kcna7//Kcnc1//Kcng3//Kcnv2//Mapt//Mbd2//Mcu//Mdm2//Mis18a//Mitf//Mtss1//Mzt1//Nrxn1//Nup98//P2rx7//Pdcd6//Prlr//Psmd5//Pstpip2//Rad51//Rbm5//Rrm2//Rsph4a//Sh3pxd2b//Shprh//Slain2//Slc1a2//Slc24a…
GO:1901342	regulation_of_vasculature_development	Biological Process	30	303	1384	31864	2.59818e-05	0.0002773	4.58533	2.27952	0.0216763	Adam12//Angptl7//Btg1//Cd160//Ceacam1//Creb3l1//Dll1//Emp2//F3//Hmga2//Hoxa5//Igf2//Jmjd8//Klf2//Lgals3//Ngfr//Nodal//Nrp1//Optc//Pdcd6//Ppp1r16b//Rras//Runx1//Sema5a//Sema6a//Sirt1//Synj2bp//Tgfb2//Vegfa//Vegfb
GO:0016055	Wnt_signaling_pathway	Biological Process	27	259	1384	31864	2.62534e-05	0.000279336	4.58081	2.40009	0.0195087	Amotl1//Calcoco1//Cav1//Cdc73//Ctr9//Cul3//Dkk1//Draxin//Ext1//Fzd3//Fzd7//Gid8//Mitf//Nphp3//Pitx2//Porcn//Prkaa1//Prkaa2//Rspo1//Rspo2//Sfrp1//Spin1//Tcf7l2//Tmem198//Trabd2b//Vangl2//Znrf3
GO:0198738	cell-cell_signaling_by_wnt	Biological Process	27	259	1384	31864	2.62534e-05	0.000279336	4.58081	2.40009	0.0195087	Amotl1//Calcoco1//Cav1//Cdc73//Ctr9//Cul3//Dkk1//Draxin//Ext1//Fzd3//Fzd7//Gid8//Mitf//Nphp3//Pitx2//Porcn//Prkaa1//Prkaa2//Rspo1//Rspo2//Sfrp1//Spin1//Tcf7l2//Tmem198//Trabd2b//Vangl2//Znrf3
GO:0051345	positive_regulation_of_hydrolase_activity	Biological Process	44	524	1384	31864	2.70089e-05	0.000286933	4.56849	1.93324	0.0317919	Bcl2l11//Bcr//Casp2//Casp8//Casp8ap2//Cav1//Cav2//Chn1//Cradd//Ddx11//Eif5//Elmod1//Elmod2//F3//Fgfr2//Fyn//Gna13//Gnat1//Hpca//Khdc1a//Lims1//Map2k1//Mex3b//Ngfr//Nlrp2//Nodal//Pdcd6//Pip5k1a//Ppm1f//Prkcd//Rab11fip2//Ralgapa2//Rasa1//Rgs4//Senp1//Sirt1//Slc1a1//Snca//Sox7//St18//Tbc1d15//Tbc1d30//Vegfa//Wrn
GO:0060438	trachea_development	Biological Process	7	22	1384	31864	2.7562e-05	0.000291466	4.55969	7.32554	0.0050578	Bmp4//Edaradd//Hoxa5//Map2k1//Rara//Rspo2//Srf
GO:0060749	mammary_gland_alveolus_development	Biological Process	7	22	1384	31864	2.7562e-05	0.000291466	4.55969	7.32554	0.0050578	Ddr1//Hoxa5//Prlr//Tgfa//Tnfrsf11a//Tph1//Vegfa
GO:0061377	mammary_gland_lobule_development	Biological Process	7	22	1384	31864	2.7562e-05	0.000291466	4.55969	7.32554	0.0050578	Ddr1//Hoxa5//Prlr//Tgfa//Tnfrsf11a//Tph1//Vegfa
GO:0001894	tissue_homeostasis	Biological Process	24	217	1384	31864	2.77533e-05	0.000293041	4.55668	2.54634	0.017341	Bcl2//Cytl1//Epas1//Ext1//Fgf7//Homer1//Idua//Il7//Ildr2//Kcnj1//Kras//Mdm1//Muc13//Nanos1//Nphp3//P2rx7//Poc1b//Rab7//Slc1a1//Smo//Srf//Tub//Usp45//Vegfa
GO:1903670	regulation_of_sprouting_angiogenesis	Biological Process	9	38	1384	31864	2.79098e-05	0.000294244	4.55424	5.45284	0.00650289	Ceacam1//Creb3l1//Dll1//Jmjd8//Klf2//Ppp1r16b//Sema6a//Synj2bp//Vegfa
GO:0051896	regulation_of_protein_kinase_B_signaling	Biological Process	21	176	1384	31864	2.80537e-05	0.000294863	4.55201	2.74708	0.0151734	Cd28//Dlg1//F3//Hbegf//Igf1r//Igf2//Insr//Mstn//Mtor//Ngfr//Nrxn1//Pdcd6//Rara//Rras//Sema5a//Sirt1//Tcf7l2//Tgfbr1//Tspyl5//Vegfa//Vegfb
GO:0055001	muscle_cell_development	Biological Process	21	176	1384	31864	2.80537e-05	0.000294863	4.55201	2.74708	0.0151734	Adra1b//Ank2//Cacna2d2//Cacnb4//Cav2//Dmd//Hes1//Homer1//Mtor//Myh10//Nebl//Pitx2//Pmp22//Shox2//Six1//Smo//Smyd3//Srf//Tmtc3//Vegfa//Xk
GO:0061053	somite_development	Biological Process	14	89	1384	31864	2.88055e-05	0.000302305	4.54052	3.62161	0.0101156	Atm//Cobl//Dkk1//Dll1//Meox2//Mthfd1//Myf5//Myf6//Pcdh8//Ripply2//Sfrp1//Six1//Smo//Xrcc2
GO:0007265	Ras_protein_signal_transduction	Biological Process	19	150	1384	31864	2.89209e-05	0.000303056	4.53879	2.91626	0.0137283	Arhgdib//Cdc42ep4//Gm14137//Gna13//Kpnb1//Kras//Ngfr//Psd3//Rab35//Rab9//Rab9b//Ralgapa2//Rerg//Rhou//Rit2//Rras//Rras2//Synj2bp//Vangl2
GO:0046513	ceramide_biosynthetic_process	Biological Process	11	57	1384	31864	2.92097e-05	0.00030562	4.53447	4.44306	0.00794798	9130409I23Rik//Asah1//Asah2//B3galt1//B3galt2//B4galnt1//P2rx7//Sptlc2//St6galnac3//St8sia3//Ugcg
GO:0022037	metencephalon_development	Biological Process	17	125	1384	31864	2.99108e-05	0.000312482	4.52417	3.13114	0.0122832	Ascl1//Atrn//Bcl2//Cdk5r1//Cend1//Dll1//Foxp2//Gabrb3//Igf1r//Map2k1//Myh10//Nanos1//Neurod2//Nrxn1//Otx1//Rora//Smo
GO:0007017	microtubule-based_process	Biological Process	59	781	1384	31864	3.04253e-05	0.000317277	4.51677	1.73926	0.0426301	Ap3s2//Arl8a//Cav1//Ccdc66//Ccdc68//Chek2//Clip3//Dcx//Dlg1//Ezr//Flot2//Fmn2//Fyco1//Gas2l3//Hook3//Htt//Ift122//Katnal1//Kif18b//Kif19a//Kif1a//Kif20b//Kif3a//Kif3c//Kpnb1//Lrguk//Map2//Map2k1//Map7d1//Map7d2//Mapt//Mzt1//Pafah1b1//Pard3b//Poc1b//Prc1//Pura//Rabl2//Rfx3//Rsph4a//Setd2//Slain2//Snapin//Spc25//Spry1//Stag2//Stmnd1//Sun2//Tcte1//Tmem108//Tppp//Ttc12//Ttll7//Tub//Tubb4a//Tubgcp5//U…
GO:0060021	roof_of_mouth_development	Biological Process	15	101	1384	31864	3.04615e-05	0.000317277	4.51625	3.41928	0.0108382	Bnc2//Dlg1//Foxf2//Gabrb3//Insig2//Lrrc32//Meox2//Osr1//Prdm16//Prrx1//Schip1//Snai2//Tbx1//Tgfb2//Tgfbr1
GO:0021952	central_nervous_system_projection_neuron_axonogenesis	Biological Process	8	30	1384	31864	3.08704e-05	0.000321052	4.51046	6.1395	0.00578035	Adarb1//Dclk1//Dcx//Draxin//Nr4a2//Pafah1b1//Prdm8//Tsku
GO:0001936	regulation_of_endothelial_cell_proliferation	Biological Process	18	138	1384	31864	3.12976e-05	0.000324519	4.50449	3.00302	0.0130058	Arg1//Bmp4//Cav1//Cav2//Egr3//F3//Flt4//Igf2//Mtor//Ngfr//Pdcd6//Ppp1r16b//Sema5a//Sirt1//Synj2bp//Tgfbr1//Vegfa//Vegfb
GO:0016358	dendrite_development	Biological Process	18	138	1384	31864	3.12976e-05	0.000324519	4.50449	3.00302	0.0130058	Acsl4//Bdnf//Camk2a//Dclk1//Dcx//Dlg4//Elavl4//Farp1//Flrt1//Fyn//Map2//Matn2//Nck2//Nrp1//Pak1//Ppp1r9b//Ss18l1//Trappc4
GO:0010977	negative_regulation_of_neuron_projection_development	Biological Process	20	164	1384	31864	3.14499e-05	0.000325123	4.50238	2.8077	0.0144509	Adcy6//Cdk5r1//Dkk1//Draxin//Epha7//Hes1//Ifrd1//Map2//Mdm2//Ngfr//Nrp1//Pafah1b1//Pmp22//Rit2//Sema5a//Sema5b//Sema6a//Snapin//Tnr//Tsku
GO:0033135	regulation_of_peptidyl-serine_phosphorylation	Biological Process	20	164	1384	31864	3.14499e-05	0.000325123	4.50238	2.8077	0.0144509	Bcl2//Bdnf//Cav1//Crebl2//Dkk1//Dmd//Gfra2//Gpd1l//Irgm2//Nck2//Nrxn1//Pak1//Ppm1f//Prkaa1//Rassf2//Smad7//Smyd3//Snca//Terf2ip//Vegfa
GO:0002793	positive_regulation_of_peptide_secretion	Biological Process	22	191	1384	31864	3.16756e-05	0.00032648	4.49928	2.65188	0.015896	Acsl4//Ankrd1//Cd2ap//Crh//Ezr//Gabbr1//Gpr68//Irs1//Mcu//Myh10//Myrip//P2rx7//Pfkfb2//Ppp3cb//Prkce//Rapgef4//Sirt1//Stxbp5l//Tcf7l2//Tgfb2//Unc13b//Vsnl1
GO:1905039	carboxylic_acid_transmembrane_transport	Biological Process	22	191	1384	31864	3.16756e-05	0.00032648	4.49928	2.65188	0.015896	Abcd1//Ceacam1//Ceacam2//Ctns//Mpc1//Prkcd//Slc10a2//Slc10a3//Slc16a5//Slc16a9//Slc1a1//Slc1a2//Slc25a1//Slc25a10//Slc25a44//Slc38a6//Slc38a7//Slc6a19//Slc6a6//Slc6a9//Slc7a1//Slc7a8
GO:0071900	regulation_of_protein_serine|threonine_kinase_activity	Biological Process	40	463	1384	31864	3.27386e-05	0.000335681	4.48494	1.98904	0.0289017	Alk//Bmp4//Bmp7//Bmpr1b//Cav1//Cdk5r1//Ceacam1//Cks2//Dkk1//Frs2//Hexim2//Higd1a//Htt//Igf1r//Igf2//Insr//Irgm2//Kras//Map2k1//Map2k3//Mdfic//Nrxn1//P2rx7//Pak1//Pik3r5//Pmp22//Prkcd//Rgs2//Sfrp1//Sirt1//Slc8a3//Snca//Spry1//Tead1//Tgfa//Tirap//Tnfrsf11a//Trib3//Vangl2//Vegfa
GO:0032526	response_to_retinoic_acid	Biological Process	14	90	1384	31864	3.27623e-05	0.000335681	4.48463	3.58137	0.0101156	Atm//Brinp1//Brinp2//Brinp3//Clk2//Dkk1//Osr1//Ovca2//Rara//Rorb//Runx1//Slc10a3//Tbx1//Tead1
GO:0046888	negative_regulation_of_hormone_secretion	Biological Process	14	90	1384	31864	3.27623e-05	0.000335681	4.48463	3.58137	0.0101156	Crh//Cry1//Fgf23//Igfbp3//Inhbb//Irs1//Npy1r//Pde1c//Rab11fip1//Sfrp1//Sirt1//Stxbp5l//Tacr2//Vsnl1
GO:0061351	neural_precursor_cell_proliferation	Biological Process	14	90	1384	31864	3.27623e-05	0.000335681	4.48463	3.58137	0.0101156	Ascl1//Emx2//Fgfr2//Frs2//Fzd3//Hmga2//Hook3//Kif1a//Kif3a//Pafah1b1//Pou3f2//Rora//Six3//Sox5
GO:0031589	cell-substrate_adhesion	Biological Process	21	178	1384	31864	3.32384e-05	0.000340055	4.47836	2.71621	0.0151734	Atrn//Bcl2//Bcl2l11//Bcr//Col13a1//Ddr1//Emp2//Fermt1//Frem1//Fzd7//Itga11//L1cam//Lims1//Muc4//Nrp1//Ntn4//Pip5k1a//Sfrp1//Srf//Vamp3//Whamm
GO:0007528	neuromuscular_junction_development	Biological Process	10	48	1384	31864	3.34554e-05	0.000341265	4.47553	4.79648	0.00722543	Cacna2d2//Cacnb4//Calca//Fgfr2//Pak1//Pdzrn3//Pmp22//Ppfibp1//Unc13b//Unc13c
GO:0030166	proteoglycan_biosynthetic_process	Biological Process	10	48	1384	31864	3.34554e-05	0.000341265	4.47553	4.79648	0.00722543	B3galt6//Chst10//Chst11//Chst3//Cytl1//Dse//Ext1//Extl3//Man1c1//Vangl2
GO:0098742	cell-cell_adhesion_via_plasma-membrane_adhesion_molecules	Biological Process	22	192	1384	31864	3.43312e-05	0.000349168	4.46431	2.63807	0.015896	Cadm1//Cd164//Cdh12//Cdh20//Cdh4//Cdh6//Ceacam1//Ceacam2//Fgfrl1//Igsf11//L1cam//Mmp24//Nptn//Nrxn1//Pcdh17//Pcdh8//Pcdhga12//Prtg//Slitrk1//Tenm2//Tgfb2//Unc5d
GO:1903825	organic_acid_transmembrane_transport	Biological Process	22	192	1384	31864	3.43312e-05	0.000349168	4.46431	2.63807	0.015896	Abcd1//Ceacam1//Ceacam2//Ctns//Mpc1//Prkcd//Slc10a2//Slc10a3//Slc16a5//Slc16a9//Slc1a1//Slc1a2//Slc25a1//Slc25a10//Slc25a44//Slc38a6//Slc38a7//Slc6a19//Slc6a6//Slc6a9//Slc7a1//Slc7a8
GO:0051154	negative_regulation_of_striated_muscle_cell_differentiation	Biological Process	9	39	1384	31864	3.48903e-05	0.000354334	4.4573	5.31303	0.00650289	Bdnf//Dkk1//Dll1//Frs2//Fzd7//Pak1//Rgs2//Rgs4//Sox6
GO:0071396	cellular_response_to_lipid	Biological Process	45	547	1384	31864	3.61391e-05	0.000366478	4.44202	1.89404	0.0325145	Adcy6//Ankrd1//Atm//Bcr//Bmp4//Bmp7//Brinp1//Brinp2//Brinp3//Calcoco1//Cd274//Cdc73//Ctr9//Cxcl1//Cxcl15//Cxcl5//Eif4e//Fam107a//Gdnf//Havcr2//Inhbb//Insig2//Irgm2//Irs1//Kcnmb1//Msn//Mstn//Msx2//Nfkbia//Osr1//Pdcd4//Pgr//Plcb1//Pou4f2//Prkce//Rara//Rora//Rorb//Smo//Smyd3//Tbx1//Tead1//Trim63//Zfp36//Zfp36l1
GO:0061548	ganglion_development	Biological Process	6	16	1384	31864	3.65215e-05	0.000369273	4.43745	8.63367	0.00433526	Ascl1//Fzd3//Nrp1//Nrp2//Pou4f2//Six1
GO:0071379	cellular_response_to_prostaglandin_stimulus	Biological Process	6	16	1384	31864	3.65215e-05	0.000369273	4.43745	8.63367	0.00433526	Adcy6//Prkaa1//Prkaa2//Prkce//Ptgdr//Ptgfr
GO:0006814	sodium_ion_transport	Biological Process	22	193	1384	31864	3.71847e-05	0.000374368	4.42964	2.6244	0.015896	Grik3//Kcnj1//Scn3b//Slc10a2//Slc10a3//Slc1a1//Slc1a2//Slc20a2//Slc22a5//Slc24a2//Slc24a3//Slc38a7//Slc4a4//Slc4a5//Slc5a3//Slc5a7//Slc6a17//Slc6a19//Slc6a3//Slc6a6//Slc6a9//Slc8a3
GO:0014031	mesenchymal_cell_development	Biological Process	14	91	1384	31864	3.71878e-05	0.000374368	4.4296	3.54202	0.0101156	Bcl2//Gdnf//Hes1//Nrp1//Nrp2//Pdcd6//Pitx2//Rdh10//Sema5a//Sema5b//Sema6a//Smo//Snai2//Tbx1
GO:0048864	stem_cell_development	Biological Process	14	91	1384	31864	3.71878e-05	0.000374368	4.4296	3.54202	0.0101156	Gdnf//Hes1//Nrp1//Nrp2//Pdcd6//Pitx2//Rdh10//Sema5a//Sema5b//Sema6a//Setd2//Smo//Snai2//Tbx1
GO:0032970	regulation_of_actin_filament-based_process	Biological Process	37	418	1384	31864	3.81611e-05	0.000383608	4.41838	2.03793	0.0267341	Acta2//Ank2//Ap1ar//Arhgdib//Cav1//Cd2ap//Cdc42ep4//Cdk5r1//Dlg1//Fam107a//Fmn2//Frmd7//Gm14137//Gpm6b//Hck//Iqgap2//Kank2//Mtor//Mtss1//Myadm//Nck2//Nrp1//Pak1//Pfn1//Ppm1f//Ppp1r9a//Prkcd//Prkce//Rasa1//Rgs4//Sema5a//Sh3pxd2b//Tacr1//Tgfb2//Tgfbr1//Vangl2//Whamm
GO:0060840	artery_development	Biological Process	15	103	1384	31864	3.85483e-05	0.000386938	4.41399	3.35288	0.0108382	Bmp4//Hes1//Myh10//Ngfr//Nrp1//Prrx1//Prrx2//Six1//Smad7//Srf//Tbx1//Tfap2b//Tgfb2//Tgfbr1//Vegfa
GO:0033137	negative_regulation_of_peptidyl-serine_phosphorylation	Biological Process	8	31	1384	31864	4.00282e-05	0.00040121	4.39763	5.94145	0.00578035	Cav1//Dkk1//Dmd//Gpd1l//Nck2//Ppm1f//Rassf2//Smad7
GO:0018105	peptidyl-serine_phosphorylation	Biological Process	22	194	1384	31864	4.0249e-05	0.000402839	4.39525	2.61087	0.015896	Atm//Bcl2//Camk1d//Camk2a//Cdc7//Cdk5r1//Chek2//Dclk1//Lmtk2//Mast3//Morc3//Mtor//Prkaa1//Prkaa2//Prkcd//Prkce//Prkcg//Prkci//Sgk3//Slc1a1//Stk32a//Tgfbr1
GO:0032956	regulation_of_actin_cytoskeleton_organization	Biological Process	34	372	1384	31864	4.09195e-05	0.000408959	4.38807	2.10426	0.0245665	Ap1ar//Arhgdib//Cd2ap//Cdc42ep4//Cdk5r1//Dlg1//Fam107a//Fmn2//Frmd7//Gm14137//Gpm6b//Hck//Iqgap2//Kank2//Mtor//Mtss1//Myadm//Nck2//Nrp1//Pak1//Pfn1//Ppm1f//Ppp1r9a//Prkcd//Prkce//Rasa1//Rgs4//Sema5a//Sh3pxd2b//Tacr1//Tgfb2//Tgfbr1//Vangl2//Whamm
GO:0008360	regulation_of_cell_shape	Biological Process	19	154	1384	31864	4.18059e-05	0.000417215	4.37876	2.84051	0.0137283	Brwd1//Brwd3//Cdc42ep4//Dlg1//Ezr//Fam171a1//Fblim1//Fyn//Gm14137//Gna13//Hck//Kif3a//Msn//Myh10//Myl12b//Rhou//Sh3kbp1//Shroom3//Vegfa
GO:0035265	organ_growth	Biological Process	15	104	1384	31864	4.32577e-05	0.000430503	4.36394	3.32064	0.0108382	Adra1b//Bcl2//Bnc2//Cer1//Dll1//Ext1//Fgf7//Fgfr2//Gje1//Msx2//Plag1//Prlr//Rara//Rspo2//Tgfb2
GO:0035249	synaptic_transmission,_glutamatergic	Biological Process	9	40	1384	31864	4.32928e-05	0.000430503	4.36358	5.1802	0.00650289	Cacnb4//Cnih3//Ext1//Grid1//Grik3//Napb//Pak1//Unc13b//Unc13c
GO:0000226	microtubule_cytoskeleton_organization	Biological Process	43	518	1384	31864	4.33242e-05	0.000430503	4.36327	1.91119	0.0310694	Cav1//Ccdc66//Ccdc68//Chek2//Clip3//Dcx//Dlg1//Ezr//Fmn2//Gas2l3//Hook3//Htt//Katnal1//Kif18b//Kif19a//Kif3a//Kpnb1//Lrguk//Map2//Map7d1//Map7d2//Mapt//Mzt1//Pafah1b1//Pard3b//Poc1b//Prc1//Rsph4a//Setd2//Slain2//Spc25//Spry1//Stag2//Stmnd1//Sun2//Tppp//Ttc12//Ttll7//Tubb4a//Tubgcp5//Ubxn2b//Wrap73//Xrcc2
GO:0021879	forebrain_neuron_differentiation	Biological Process	12	70	1384	31864	4.42899e-05	0.000438795	4.3537	3.94682	0.00867052	Ascl1//Dcx//Fgfr2//Lhx6//Lhx8//Ndnf//Nrp1//Nrp2//Pou3f4//Sox1//Tbr1//Uncx
GO:0001656	metanephros_development	Biological Process	13	81	1384	31864	4.4349e-05	0.000438795	4.35312	3.69507	0.00939306	Bcl2//Bmp4//Bmp7//Gdnf//Gpc3//Hes1//Mtss1//Osr1//Rdh10//Six1//Smo//Spry1//Tfap2b
GO:0045471	response_to_ethanol	Biological Process	13	81	1384	31864	4.4349e-05	0.000438795	4.35312	3.69507	0.00939306	Bcl2//Casp8//Fyn//Glra1//Glra2//Igf1r//Itpr2//Kcnmb1//Prkce//Rara//Sirt1//Slc6a3//Tacr1
GO:0046777	protein_autophosphorylation	Biological Process	22	196	1384	31864	4.70642e-05	0.000464994	4.32731	2.58423	0.015896	Alk//Atm//Bcr//Camk2a//Chek2//Clk2//Ddr1//Fgfr2//Flt4//Fyn//Hck//Igf1r//Insr//Lmtk2//Mtor//Oxsr1//Pak1//Prkcd//Prkcg//Stk10//Tec//Tgfbr1
GO:0051897	positive_regulation_of_protein_kinase_B_signaling	Biological Process	16	117	1384	31864	4.74149e-05	0.000467791	4.32409	3.14846	0.0115607	Cd28//F3//Hbegf//Igf1r//Igf2//Insr//Mtor//Ngfr//Nrxn1//Rara//Sema5a//Tcf7l2//Tgfbr1//Tspyl5//Vegfa//Vegfb
GO:0009798	axis_specification	Biological Process	14	93	1384	31864	4.76336e-05	0.00046928	4.32209	3.46585	0.0101156	Bmp4//Cer1//Cobl//Dll1//Frs2//Gpc3//Nodal//Pgap1//Pitx2//Ripply2//Sfrp1//Six3//Smo//Srf
GO:0006790	sulfur_compound_metabolic_process	Biological Process	29	298	1384	31864	4.81209e-05	0.000472409	4.31767	2.24051	0.0209538	Abcd1//Acadsb//Acot2//Acot3//Acot4//Acsl4//Acsm5//Acss1//Bgn//Chst1//Chst11//Chst2//Chst3//Ctns//Dse//Enpp1//Ext1//Gstt3//Idua//Isca1//Mpc1//Mthfd1//Mthfd2l//Ndnf//Oxsm//Papss2//Slc1a1//Slc1a2//Spock2
GO:0060324	face_development	Biological Process	11	60	1384	31864	4.81562e-05	0.000472409	4.31735	4.22091	0.00794798	Dkk1//Grhl2//Map2k1//Rara//Rras//Schip1//Srf//Tbx1//Tcf7l2//Tgfb2//Zfand5
GO:0060393	regulation_of_pathway-restricted_SMAD_protein_phosphorylation	Biological Process	11	60	1384	31864	4.81562e-05	0.000472409	4.31735	4.22091	0.00794798	Bmp4//Bmp5//Bmp7//Dkk1//Inhbb//Mstn//Nodal//Pmepa1//Smad7//Tgfb2//Tgfbr1
GO:0007215	glutamate_receptor_signaling_pathway	Biological Process	10	50	1384	31864	4.85559e-05	0.000475655	4.31376	4.60462	0.00722543	Camk2a//Cdk5r1//Gria1//Gria3//Grid1//Grik3//Grm7//Homer1//Plcb1//Slc1a1
GO:0021855	hypothalamus_cell_migration	Biological Process	4	6	1384	31864	4.95476e-05	0.000483317	4.30498	15.3487	0.00289017	Ndnf//Nrp1//Nrp2//Pitx2
GO:0043376	regulation_of_CD8-positive,_alpha-beta_T_cell_differentiation	Biological Process	4	6	1384	31864	4.95476e-05	0.000483317	4.30498	15.3487	0.00289017	Cbfb//Runx1//Runx3//Zbtb7b
GO:0044854	plasma_membrane_raft_assembly	Biological Process	4	6	1384	31864	4.95476e-05	0.000483317	4.30498	15.3487	0.00289017	Cav1//Cav2//Emp2//Pacsin2
GO:0042552	myelination	Biological Process	17	130	1384	31864	4.97541e-05	0.000484647	4.30317	3.01072	0.0122832	Abcd1//Atrn//Cmtm8//Fig4//Fyn//Gjc3//Nab1//Nab2//Olig2//Omg//Pmp22//Pou3f2//Ppp3r1//Prx//Slc8a3//Tppp//Xk
GO:0007369	gastrulation	Biological Process	19	156	1384	31864	4.99897e-05	0.000486257	4.30112	2.8041	0.0137283	Bmp4//Bmp7//Cdc73//Cer1//Ctr9//Cul3//Dkk1//Ext1//Frs2//Hnf1b//Htt//Nodal//Nphp3//Setd2//Sfrp1//Sox7//Srf//Tnrc6c//Vangl2
GO:0045765	regulation_of_angiogenesis	Biological Process	29	299	1384	31864	5.11223e-05	0.000496576	4.29139	2.23301	0.0209538	Adam12//Btg1//Cd160//Ceacam1//Creb3l1//Dll1//Emp2//F3//Hmga2//Hoxa5//Igf2//Jmjd8//Klf2//Lgals3//Ngfr//Nodal//Nrp1//Optc//Pdcd6//Ppp1r16b//Rras//Runx1//Sema5a//Sema6a//Sirt1//Synj2bp//Tgfb2//Vegfa//Vegfb
GO:0021904	dorsal|ventral_neural_tube_patterning	Biological Process	7	24	1384	31864	5.18233e-05	0.000500573	4.28547	6.71508	0.0050578	Bmp4//Foxa1//Ift122//Kif3a//Rab23//Rnf220//Smo
GO:0030225	macrophage_differentiation	Biological Process	7	24	1384	31864	5.18233e-05	0.000500573	4.28547	6.71508	0.0050578	Bmp4//Casp8//Cd4//Itgam//Plcb1//Sirt1//Vegfa
GO:0048643	positive_regulation_of_skeletal_muscle_tissue_development	Biological Process	7	24	1384	31864	5.18233e-05	0.000500573	4.28547	6.71508	0.0050578	Bcl2//Dll1//Igf2//Myf5//Myf6//Prkaa1//Shox2
GO:0090335	regulation_of_brown_fat_cell_differentiation	Biological Process	7	24	1384	31864	5.18233e-05	0.000500573	4.28547	6.71508	0.0050578	Bmp7//Mtor//Napepld//Prdm16//Sirt1//Six1//Zbtb7b
GO:0021782	glial_cell_development	Biological Process	16	118	1384	31864	5.26697e-05	0.000508039	4.27844	3.12178	0.0115607	Ascl1//Dll1//Dmd//Ifngr1//Itgam//Kras//Omg//Pmp22//Pou3f2//Ppp3r1//Prdm8//Prx//Smo//Tcf7l2//Tppp//Zfp488
GO:0001569	branching_involved_in_blood_vessel_morphogenesis	Biological Process	9	41	1384	31864	5.33421e-05	0.000513808	4.27293	5.05386	0.00650289	Gna13//Nrp1//Pitx2//Ppp3r1//Sema5a//Srf//Tbx1//Vangl2//Vegfa
GO:0051656	establishment_of_organelle_localization	Biological Process	32	346	1384	31864	5.42463e-05	0.00052179	4.26563	2.12931	0.0231214	Ap1ar//Ap3s2//Atm//Cplx2//Cul3//Dlg1//Ezr//Fgfr2//Fmn2//Fyco1//Hook3//Htt//Kif1a//Kif3c//Kpnb1//Lin7a//Map2k1//Mapt//Myh10//Myrip//Pafah1b1//Pard3b//Pdcd6//Ppfia2//Ptgdr//Rab7//Snap23//Snapin//Snca//Spry1//Sun2//Ubxn2b
GO:0061744	motor_behavior	Biological Process	6	17	1384	31864	5.43665e-05	0.00052222	4.26467	8.12581	0.00433526	Adarb1//Ext1//Gabrb3//Pmp22//Prkaa1//Slc1a1
GO:0001765	membrane_raft_assembly	Biological Process	5	11	1384	31864	5.69304e-05	0.000545334	4.24466	10.4651	0.00361272	Cav1//Cav2//Emp2//Flot2//Pacsin2
GO:0072178	nephric_duct_morphogenesis	Biological Process	5	11	1384	31864	5.69304e-05	0.000545334	4.24466	10.4651	0.00361272	Bmp4//Epha7//Gpc3//Hnf1b//Osr1
GO:0021537	telencephalon_development	Biological Process	26	256	1384	31864	5.70978e-05	0.00054618	4.24338	2.33829	0.0187861	Alk//Ascl1//Bmp4//Cdk5r1//Dcx//Draxin//Emx2//Ext1//Hes1//Htt//Kif3a//Lhx6//Myh10//Pafah1b1//Plcb1//Pou3f2//Prdm8//Six3//Slc1a2//Smo//Srf//Sun2//Tmem108//Tnr//Tsku//Uncx
GO:0008038	neuron_recognition	Biological Process	10	51	1384	31864	5.80638e-05	0.000554654	4.23609	4.51434	0.00722543	Bdnf//Casp6//Cdk5r1//Ext1//L1cam//Ncam1//Nptn//Nrp1//Prtg//Sema5a
GO:0042593	glucose_homeostasis	Biological Process	23	213	1384	31864	5.87378e-05	0.000560318	4.23108	2.48606	0.0166185	Adra1b//Cry1//Foxa1//Foxk1//Foxk2//Foxo1//Gprc5b//Igf1r//Insr//Map2k1//Mcu//Ngfr//Prkaa1//Prkaa2//Rab11fip2//Rmi1//Sin3a//Sirt1//Slc39a14//Stxbp5l//Tcf7l2//Tfap2b//Unc13b
GO:0002761	regulation_of_myeloid_leukocyte_differentiation	Biological Process	17	132	1384	31864	6.04927e-05	0.000576264	4.2183	2.9651	0.0122832	Asxl2//Casp8//Cd4//Ceacam1//Evi2b//Gpr68//Itgam//Mafb//Mitf//Mtor//Pou4f2//Prdm16//Rara//Rassf2//Runx1//Sfrp1//Zfp36l1
GO:0033500	carbohydrate_homeostasis	Biological Process	23	214	1384	31864	6.31539e-05	0.000600787	4.1996	2.47445	0.0166185	Adra1b//Cry1//Foxa1//Foxk1//Foxk2//Foxo1//Gprc5b//Igf1r//Insr//Map2k1//Mcu//Ngfr//Prkaa1//Prkaa2//Rab11fip2//Rmi1//Sin3a//Sirt1//Slc39a14//Stxbp5l//Tcf7l2//Tfap2b//Unc13b
GO:0001843	neural_tube_closure	Biological Process	16	120	1384	31864	6.47378e-05	0.000615009	4.18884	3.06975	0.0115607	Bmp4//Cobl//Fzd3//Grhl2//Ift122//Kif20b//Mthfd1//Pfn1//Rab23//Rara//Setd2//Sfrp1//Shroom3//Tgfb2//Vangl2//Zic2
GO:0048641	regulation_of_skeletal_muscle_tissue_development	Biological Process	8	33	1384	31864	6.52059e-05	0.000617692	4.18571	5.58136	0.00578035	Bcl2//Dll1//Igf2//Myf5//Myf6//Prkaa1//Shox2//Tcf7l2
GO:0031076	embryonic_camera-type_eye_development	Biological Process	9	42	1384	31864	6.52881e-05	0.000617692	4.18517	4.93353	0.00650289	Bmp7//Foxf2//Frs2//Ift122//Pitx2//Rara//Rdh10//Six3//Zeb1
GO:0071385	cellular_response_to_glucocorticoid_stimulus	Biological Process	9	42	1384	31864	6.52881e-05	0.000617692	4.18517	4.93353	0.00650289	Bmp4//Eif4e//Fam107a//Gdnf//Mstn//Smyd3//Trim63//Zfp36//Zfp36l1
GO:0008366	axon_ensheathment	Biological Process	17	133	1384	31864	6.65914e-05	0.000628303	4.17658	2.9428	0.0122832	Abcd1//Atrn//Cmtm8//Fig4//Fyn//Gjc3//Nab1//Nab2//Olig2//Omg//Pmp22//Pou3f2//Ppp3r1//Prx//Slc8a3//Tppp//Xk
GO:0030278	regulation_of_ossification	Biological Process	17	133	1384	31864	6.65914e-05	0.000628303	4.17658	2.9428	0.0122832	Asxl2//Bcl2//Bmp4//Bmp7//Bmpr1b//Calca//Creb3l1//Dkk1//Enpp1//Fgf23//Gpm6b//Osr1//P2rx7//Sfrp1//Smad7//Tacr1//Tph1
GO:0030705	cytoskeleton-dependent_intracellular_transport	Biological Process	21	187	1384	31864	6.87951e-05	0.000648211	4.16244	2.58548	0.0151734	Ap3s2//Arl8a//Clip3//Flot2//Fyco1//Hook3//Htt//Ift122//Kif1a//Kif3a//Kif3c//Map2k1//Mapt//Myrip//Pafah1b1//Ppfia2//Pura//Snapin//Sun2//Tmem108//Tub
GO:0060412	ventricular_septum_morphogenesis	Biological Process	10	52	1384	31864	6.91106e-05	0.000650298	4.16046	4.42752	0.00722543	Bmp4//Fgfr2//Fgfrl1//Hes1//Pitx2//Sav1//Smad7//Tgfb2//Tgfbr1//Vangl2
GO:0060606	tube_closure	Biological Process	16	121	1384	31864	7.16357e-05	0.000673142	4.14487	3.04438	0.0115607	Bmp4//Cobl//Fzd3//Grhl2//Ift122//Kif20b//Mthfd1//Pfn1//Rab23//Rara//Setd2//Sfrp1//Shroom3//Tgfb2//Vangl2//Zic2
GO:0010508	positive_regulation_of_autophagy	Biological Process	17	134	1384	31864	7.32254e-05	0.000687146	4.13534	2.92084	0.0122832	Atg16l1//Bcl2l11//Foxo1//Fyco1//Gnai3//Htt//Irgm2//Map2k1//Pik3c2a//Prkaa1//Prkaa2//Rnf152//Sirt1//Sptlc2//Svip//Trim12c//Trim30d
GO:0007163	establishment_or_maintenance_of_cell_polarity	Biological Process	22	202	1384	31864	7.41242e-05	0.000694639	4.13004	2.50747	0.015896	Amotl1//Cyth3//Dlg1//Ezr//Fermt1//Hes1//Htt//Igf1r//Lims1//Lin7a//Map2//Msn//Nphp3//Pafah1b1//Pak1//Pard3b//Prkci//Rab11fip2//Spry1//Synj2bp//Ubxn2b//Vangl2
GO:0014032	neural_crest_cell_development	Biological Process	13	85	1384	31864	7.43382e-05	0.00069476	4.12879	3.52118	0.00939306	Gdnf//Hes1//Nrp1//Nrp2//Pdcd6//Pitx2//Rdh10//Sema5a//Sema5b//Sema6a//Smo//Snai2//Tbx1
GO:0060415	muscle_tissue_morphogenesis	Biological Process	13	85	1384	31864	7.43382e-05	0.00069476	4.12879	3.52118	0.00939306	Adarb1//Ankrd1//Bmp4//Fgfr2//Myf5//Myf6//Pitx2//Shox2//Smad7//Tbx1//Tgfb2//Tgfbr1//Vangl2
GO:0009306	protein_secretion	Biological Process	15	109	1384	31864	7.52049e-05	0.000701912	4.12375	3.16832	0.0108382	Cbln4//Cplx3//Hnf1b//Htt//Ildr2//Irs1//Nagpa//Pafah1b1//Porcn//Rab11fip2//Rab3c//Rapgef4//Tacr2//Tvp23a//Ube2q1
GO:0008286	insulin_receptor_signaling_pathway	Biological Process	11	63	1384	31864	7.68166e-05	0.000715025	4.11455	4.01991	0.00794798	Cav2//Eif4ebp2//Foxo1//Igf1r//Igf2//Insr//Irs1//Plcb1//Ptpra//Slc39a14//Stxbp4
GO:0099072	regulation_of_postsynaptic_membrane_neurotransmitter_receptor_levels	Biological Process	11	63	1384	31864	7.68166e-05	0.000715025	4.11455	4.01991	0.00794798	Camk2a//Cnih3//Dlg1//Dlg4//Flot2//Mapk10//Nptx2//Porcn//Prkci//Snap23//Snap25
GO:0045580	regulation_of_T_cell_differentiation	Biological Process	19	161	1384	31864	7.69868e-05	0.000715646	4.11358	2.71701	0.0137283	Bmp4//Cbfb//Cd27//Cd28//Ctla4//Egr3//Foxn1//Il7//Irf1//Mettl3//Nkap//Rara//Runx1//Runx3//Smad7//Sox12//Zbtb7b//Zeb1//Zfp608
GO:0034968	histone_lysine_methylation	Biological Process	12	74	1384	31864	7.78673e-05	0.000720924	4.10865	3.73348	0.00867052	Arid4a//Bend3//Ctr9//Prdm16//Prdm8//Setd2//Setd3//Setd7//Setdb2//Smyd3//Tet3//Wdr82
GO:0042130	negative_regulation_of_T_cell_proliferation	Biological Process	12	74	1384	31864	7.78673e-05	0.000720924	4.10865	3.73348	0.00867052	Arg1//Bmp4//Cd274//Ceacam1//Clec4g//Ctla4//Dlg1//Havcr2//Lrrc32//Vtcn1//Zbtb7b//Zc3h12d
GO:0051149	positive_regulation_of_muscle_cell_differentiation	Biological Process	12	74	1384	31864	7.78673e-05	0.000720924	4.10865	3.73348	0.00867052	Atp11a//Bcl2//Bmp4//Hopx//Mdm2//Mtor//Myf5//Myf6//Setd3//Shox2//Sirt1//Tbx1
GO:0010035	response_to_inorganic_substance	Biological Process	40	482	1384	31864	7.9291e-05	0.000733123	4.10078	1.91063	0.0289017	Bcl2//Carf//Casp6//Cat//Cav1//Cer1//Ddi2//Ddx11//Dlg4//Foxo1//Fyn//Gabrb3//Glra1//Glra2//Gria1//Homer1//Hpca//Htt//Kcnip3//Kcnj1//Kcnmb1//Mapt//Ncam1//Neurod2//Nr4a2//Nrxn1//P2rx7//Pdcd6//Pde1c//Plcb1//Prkaa1//Prkaa2//Prkcd//Rad51//Sirt1//Slc1a1//Snca//Stat6//Syt15//Tacr1
GO:0040018	positive_regulation_of_multicellular_organism_growth	Biological Process	9	43	1384	31864	7.94074e-05	0.000733219	4.10014	4.81879	0.00650289	Bcl2//Dlg1//Ezr//Hmga2//Igf2//Pou3f2//Sh3pxd2b//Slc6a3//Smo
GO:0016202	regulation_of_striated_muscle_tissue_development	Biological Process	10	53	1384	31864	8.18924e-05	0.000754481	4.08676	4.34399	0.00722543	Bcl2//Bdnf//Bmp4//Dll1//Igf2//Myf5//Myf6//Prkaa1//Shox2//Tcf7l2
GO:0001706	endoderm_formation	Biological Process	8	34	1384	31864	8.20372e-05	0.000754481	4.08599	5.41721	0.00578035	Cdc73//Ctr9//Dkk1//Hnf1b//Nodal//Setd2//Sox7//Tnrc6c
GO:0035640	exploration_behavior	Biological Process	8	34	1384	31864	8.20372e-05	0.000754481	4.08599	5.41721	0.00578035	Brinp1//Crh//Dlg4//Gabrb3//Itga3//Penk//Prkce//Tnr
GO:0050807	regulation_of_synapse_organization	Biological Process	26	262	1384	31864	8.39348e-05	0.000770685	4.07606	2.28474	0.0187861	Bdnf//C1ql3//Cdk5r1//Cttnbp2//Dkk1//Epha7//Farp1//Flrt1//Fyn//Homer1//Kif1a//Lrtm2//Myh10//Neurod2//Nrp2//Nrxn1//Oxtr//Pafah1b1//Pcdh8//Ppfia2//Ppp1r9a//Rapgef4//Six1//Slitrk1//Snca//Srpx2
GO:0007416	synapse_assembly	Biological Process	13	86	1384	31864	8.41335e-05	0.000770685	4.07503	3.48024	0.00939306	Bdnf//Cadm1//Cbln4//Farp1//Gabra2//Gabrb3//Gabrg2//Mapt//Nptn//Nrxn1//Nrxn3//Pcdh17//Slitrk1
GO:0031016	pancreas_development	Biological Process	13	86	1384	31864	8.41335e-05	0.000770685	4.07503	3.48024	0.00939306	Bmp4//Bmp5//Dll1//Hes1//Hnf1b//Igf1r//Igf2//Ildr2//Insr//Nphp3//Onecut2//Rfx3//Smo
GO:0007422	peripheral_nervous_system_development	Biological Process	12	75	1384	31864	8.90732e-05	0.000814502	4.05025	3.6837	0.00867052	Bdnf//Dmd//Egr3//Gdnf//Nab1//Nab2//Onecut2//Pmp22//Pou3f2//Ppp3r1//Prx//Slc5a3
GO:0048524	positive_regulation_of_viral_process	Biological Process	11	64	1384	31864	8.91524e-05	0.000814502	4.04987	3.9571	0.00794798	Adarb1//Cav2//Cd4//Clec4g//Cnot7//Mdfic//Pfn1//Ppih//Rab7//Trim11//Vapb
GO:0006688	glycosphingolipid_biosynthetic_process	Biological Process	7	26	1384	31864	9.12645e-05	0.000832698	4.0397	6.19853	0.0050578	B3galt1//B3galt2//B4galnt1//St6galnac3//St8sia3//St8sia5//Ugcg
GO:0009611	response_to_wounding	Biological Process	33	372	1384	31864	9.3733e-05	0.000854037	4.02811	2.04237	0.0238439	Bcl2//Cav1//Ddr1//Ext1//F3//Fgf7//Fzd7//Gdnf//Gna13//Gp9//Hbegf//Lcp1//Map2k1//Matn2//Mmp12//Msx2//Myh10//Ndnf//Ngfr//Pak1//Papss2//Sarm1//Serpinb2//Slc1a1//Slc1a2//Snai2//Srf//Tgfb2//Tsku//Vangl2//Vegfa//Zfp36//Zfp36l1
GO:0021610	facial_nerve_morphogenesis	Biological Process	5	12	1384	31864	9.40972e-05	0.000854037	4.02642	9.59297	0.00361272	Adarb1//Hoxb2//Nrp1//Nrp2//Six1
GO:0072176	nephric_duct_development	Biological Process	5	12	1384	31864	9.40972e-05	0.000854037	4.02642	9.59297	0.00361272	Bmp4//Epha7//Gpc3//Hnf1b//Osr1
GO:1905208	negative_regulation_of_cardiocyte_differentiation	Biological Process	5	12	1384	31864	9.40972e-05	0.000854037	4.02642	9.59297	0.00361272	Dkk1//Dll1//Frs2//Fzd7//Sox6
GO:0017157	regulation_of_exocytosis	Biological Process	25	249	1384	31864	9.4525e-05	0.000856795	4.02445	2.31156	0.0180636	Adcy1//Bcr//Cacnb4//Cd160//Cd84//Grm7//Itgam//Lgi3//Nrxn3//Ppfia2//Prkce//Prkcg//Rab2b//Rab3c//Rab7//Rab9//Rabgef1//Rapgef4//Snap23//Snapin//Snca//Stxbp5l//Syt15//Unc13b//Vsnl1
GO:1901991	negative_regulation_of_mitotic_cell_cycle_phase_transition	Biological Process	18	150	1384	31864	9.47412e-05	0.000856851	4.02346	2.76277	0.0130058	Atm//Bcl2//Cacnb4//Casp2//Cdc73//Cradd//Ctdsp2//Dlg1//Fam107a//Fbxo31//Fhl1//Ier3//Kank2//Mdm2//Orc1//Topbp1//Zc3h12d//Zfp36l1
GO:0050730	regulation_of_peptidyl-tyrosine_phosphorylation	Biological Process	27	279	1384	31864	9.47789e-05	0.000856851	4.02329	2.22804	0.0195087	Cav1//Cav2//Cd4//Cnot7//Dlg4//Epha7//Fgf7//Fyn//Gdnf//Gfra1//Gprc5b//Hbegf//Hes1//Igf2//Il7//Irf1//Mtor//Nrp1//Prkcd//Prkce//Rasa1//Sfrp1//Sh3bp5//Tec//Tgfa//Vegfa//Vegfb
GO:0048546	digestive_tract_morphogenesis	Biological Process	10	54	1384	31864	9.66237e-05	0.000872389	4.01492	4.26354	0.00722543	Bcl2//Bmp4//Fgfr2//Hnf1b//Nodal//Pitx2//Sfrp1//Shox2//Tcf7l2//Vangl2
GO:0016569	covalent_chromatin_modification	Biological Process	33	373	1384	31864	9.86391e-05	0.000889424	4.00595	2.0369	0.0238439	Arid4a//Atm//Bend3//Brpf3//Cdc73//Ctr9//Gtf2b//Hopx//Jarid2//Jmjd1c//Kansl2//Mbd2//Morf4l1//Morf4l2//Phf20l1//Ppm1f//Prdm16//Prdm8//Prkaa1//Prkaa2//Prkcd//Setd2//Setd3//Setd7//Setdb2//Sin3a//Sirt1//Smyd3//Tada1//Tbl1x//Tet3//Ube2a//Wdr82
GO:0048469	cell_maturation	Biological Process	20	178	1384	31864	0.000100628	0.000906173	3.99728	2.58687	0.0144509	Ascl1//Calca//Cbfb//Cdc25b//Epas1//Foxa1//Hes1//Hoxa5//Klf2//Lhx6//Nr4a2//Nrxn1//Ntn4//Pgr//Plcb1//Pmp22//Rfx3//Runx3//Six3//Vegfa
GO:0045661	regulation_of_myoblast_differentiation	Biological Process	11	65	1384	31864	0.000103141	0.000927602	3.98657	3.89622	0.00794798	Bmp4//Btg1//Dll1//Flot2//Hif1an//Igfbp3//Mstn//Myf5//Myf6//Plcb1//Zfp36l1
GO:0018022	peptidyl-lysine_methylation	Biological Process	13	88	1384	31864	0.000107116	0.000960853	3.97014	3.40114	0.00939306	Arid4a//Bend3//Ctr9//Mettl21e//Prdm16//Prdm8//Setd2//Setd3//Setd7//Setdb2//Smyd3//Tet3//Wdr82
GO:0035050	embryonic_heart_tube_development	Biological Process	13	88	1384	31864	0.000107116	0.000960853	3.97014	3.40114	0.00939306	Dll1//Hes1//Ift122//Kif3a//Nodal//Nphp3//Pitx2//Smo//Srf//Tbr1//Tbx22//Tead1//Vangl2
GO:0043278	response_to_morphine	Biological Process	6	19	1384	31864	0.000110593	0.000990752	3.95627	7.27046	0.00433526	Adra1b//Mtor//Ppp1r9b//Prkce//Prkcg//Slc1a1
GO:0060449	bud_elongation_involved_in_lung_branching	Biological Process	4	7	1384	31864	0.000111617	0.000996054	3.95227	13.1561	0.00289017	Bmp4//Fgfr2//Rdh10//Spry1
GO:0060501	positive_regulation_of_epithelial_cell_proliferation_involved_in_lung_morphogenesis	Biological Process	4	7	1384	31864	0.000111617	0.000996054	3.95227	13.1561	0.00289017	Fgf7//Fgfr2//Foxp2//Hmga2
GO:1904428	negative_regulation_of_tubulin_deacetylation	Biological Process	4	7	1384	31864	0.000111617	0.000996054	3.95227	13.1561	0.00289017	Mapt//Prkaa1//Prkaa2//Tppp
GO:0010038	response_to_metal_ion	Biological Process	27	282	1384	31864	0.000113347	0.00101019	3.94559	2.20434	0.0195087	Bcl2//Carf//Casp6//Cav1//Cer1//Dlg4//Gabrb3//Glra1//Glra2//Homer1//Hpca//Htt//Kcnip3//Kcnj1//Kcnmb1//Mapt//Ncam1//Neurod2//Nrxn1//P2rx7//Pdcd6//Pde1c//Prkaa1//Prkaa2//Slc1a1//Snca//Syt15
GO:0051495	positive_regulation_of_cytoskeleton_organization	Biological Process	22	208	1384	31864	0.000114262	0.00101703	3.9421	2.43514	0.015896	Cav1//Cdc42ep4//Dlg1//Fmn2//Gm14137//Hck//Iqgap2//Mapt//Mtor//Mtss1//Nck2//Nrp1//Pak1//Pfn1//Ppm1f//Prkce//Sema5a//Sh3pxd2b//Slain2//Tacr1//Tgfbr1//Whamm
GO:0051480	regulation_of_cytosolic_calcium_ion_concentration	Biological Process	32	360	1384	31864	0.000114411	0.00101705	3.94153	2.0465	0.0231214	Ackr4//Adra1b//Bmp4//C5ar2//Cacnb4//Calca//Cav1//Cav2//Cd19//Cd4//Cxcl1//Dlg4//Fam155a//Galr1//Gm5127//Gna13//Gria1//Htt//Itpr2//Npy1r//Oxtr//P2rx7//Ptgdr//Ptgfr//Slc24a2//Slc35g1//Slc8a3//Snca//Tacr1//Trhr//Trpc5//Trpc7
GO:0050671	positive_regulation_of_lymphocyte_proliferation	Biological Process	17	139	1384	31864	0.000115896	0.00102893	3.93593	2.81578	0.0122832	Bcl2//Cd274//Cd28//Cd4//Ceacam1//Gpr183//Havcr2//Hes1//Igf2//Il7//Nck2//Slamf1//Slc7a1//Tacr1//Tirap//Tnfrsf13c//Vtcn1
GO:0046887	positive_regulation_of_hormone_secretion	Biological Process	19	166	1384	31864	0.00011616	0.00102995	3.93494	2.63518	0.0137283	Acsl4//Crh//Gabbr1//Galr1//Gpr68//Inhbb//Irs1//Mcu//Myrip//Pfkfb2//Ppp3cb//Prkce//Retn//Runx1//Sirt1//Snap25//Tacr1//Tcf7l2//Vsnl1
GO:0050796	regulation_of_insulin_secretion	Biological Process	21	194	1384	31864	0.000116657	0.00103216	3.93309	2.49219	0.0151734	Acsl4//Crh//Ensa//Gpr68//Inhbb//Irs1//Mcu//Myrip//Nrxn1//Pde1c//Pfkfb2//Ppp3cb//Prkce//Rfx3//Sfrp1//Sirt1//Stxbp4//Stxbp5l//Tcf7l2//Tfap2b//Vsnl1
GO:0090101	negative_regulation_of_transmembrane_receptor_protein_serine|threonine_kinase_signaling_pathway	Biological Process	16	126	1384	31864	0.000116707	0.00103216	3.9329	2.92357	0.0115607	Cav1//Cav2//Cer1//Chst11//Dkk1//Eid2//Onecut2//Pmepa1//Prdm16//Sfrp1//Sirt1//Smad7//Spry1//Synj2bp//Tcf7l2//Tsku
GO:0030204	chondroitin_sulfate_metabolic_process	Biological Process	7	27	1384	31864	0.000118604	0.00104625	3.9259	5.96896	0.0050578	Bgn//Chst11//Chst3//Dse//Ext1//Ndnf//Spock2
GO:0060317	cardiac_epithelial_to_mesenchymal_transition	Biological Process	7	27	1384	31864	0.000118604	0.00104625	3.9259	5.96896	0.0050578	Bmp4//Erg//Has2//Msx2//Pdcd4//Snai2//Tgfb2
GO:2001237	negative_regulation_of_extrinsic_apoptotic_signaling_pathway	Biological Process	14	101	1384	31864	0.000119356	0.00105155	3.92316	3.19132	0.0101156	Bcl2//Bmp4//Fyn//Gdnf//Htt//Il7//Lgals3//Nrp1//Sgk3//Snai2//Stradb//Tcf7l2//Tgfbr1//Vegfa
GO:0050672	negative_regulation_of_lymphocyte_proliferation	Biological Process	13	89	1384	31864	0.000120512	0.00106038	3.91897	3.36293	0.00939306	Arg1//Atm//Bmp4//Cd274//Ceacam1//Clec4g//Ctla4//Dlg1//Havcr2//Lrrc32//Vtcn1//Zbtb7b//Zc3h12d
GO:0045619	regulation_of_lymphocyte_differentiation	Biological Process	21	195	1384	31864	0.000125482	0.00110271	3.90142	2.47941	0.0151734	Bmp4//Cbfb//Cd27//Cd28//Ctla4//Egr3//Foxn1//Il7//Irf1//Mettl3//Nkap//Rara//Runx1//Runx3//Sfrp1//Smad7//Sox12//Zbtb7b//Zeb1//Zfp36l1//Zfp608
GO:0021884	forebrain_neuron_development	Biological Process	8	36	1384	31864	0.000126569	0.00110883	3.89767	5.11625	0.00578035	Dcx//Fgfr2//Lhx6//Lhx8//Ndnf//Nrp1//Nrp2//Sox1
GO:0043467	regulation_of_generation_of_precursor_metabolites_and_energy	Biological Process	17	140	1384	31864	0.000126659	0.00110883	3.89736	2.79566	0.0122832	Abcd1//Adra1b//Enpp1//Ier3//Ifnlr1//Igf2//Insr//Irs1//Jmjd8//Mtor//P2rx7//Pgam1//Ppp1r3b//Prdm16//Prkaa1//Prkaa2//Slc4a4
GO:0051928	positive_regulation_of_calcium_ion_transport	Biological Process	17	140	1384	31864	0.000126659	0.00110883	3.89736	2.79566	0.0122832	Ank2//Bmp4//Cacnb4//Camk2a//Cav1//Cd19//Cd4//Crh//Ehd3//Fgf14//Homer1//Hspa2//Htt//Lgals3//P2rx7//Snca//Vmp1
GO:0045604	regulation_of_epidermal_cell_differentiation	Biological Process	10	56	1384	31864	0.000132887	0.0011616	3.87652	4.11127	0.00722543	Alox8//Bmp4//Dll1//Grhl2//Hes1//Msx2//Mycn//Tgfb2//Zfp36//Zfp36l1
GO:0035725	sodium_ion_transmembrane_transport	Biological Process	18	154	1384	31864	0.000133023	0.0011616	3.87607	2.69101	0.0130058	Grik3//Scn3b//Slc10a2//Slc10a3//Slc1a1//Slc1a2//Slc24a2//Slc24a3//Slc4a4//Slc4a5//Slc5a3//Slc5a7//Slc6a17//Slc6a19//Slc6a3//Slc6a6//Slc6a9//Slc8a3
GO:1901990	regulation_of_mitotic_cell_cycle_phase_transition	Biological Process	27	285	1384	31864	0.000135101	0.00117826	3.86934	2.18114	0.0195087	Atm//Bcl2//Cacnb4//Casp2//Cdc25b//Cdc7//Cdc73//Cradd//Ctdsp2//Cul3//Dlg1//Fam107a//Fbxo31//Fhl1//Hspa2//Ier3//Kank2//Mdm2//Orc1//Plcb1//Sin3a//Topbp1//Ube2e2//Usp44//Xrcc3//Zc3h12d//Zfp36l1
GO:0032945	negative_regulation_of_mononuclear_cell_proliferation	Biological Process	13	90	1384	31864	0.000135327	0.00117874	3.86862	3.32556	0.00939306	Arg1//Atm//Bmp4//Cd274//Ceacam1//Clec4g//Ctla4//Dlg1//Havcr2//Lrrc32//Vtcn1//Zbtb7b//Zc3h12d
GO:0032946	positive_regulation_of_mononuclear_cell_proliferation	Biological Process	17	141	1384	31864	0.000138288	0.0012015	3.85922	2.77584	0.0122832	Bcl2//Cd274//Cd28//Cd4//Ceacam1//Gpr183//Havcr2//Hes1//Igf2//Il7//Nck2//Slamf1//Slc7a1//Tacr1//Tirap//Tnfrsf13c//Vtcn1
GO:0098739	import_across_plasma_membrane	Biological Process	17	141	1384	31864	0.000138288	0.0012015	3.85922	2.77584	0.0122832	Abcc9//Fam155a//Kcnj1//Kcnj15//Kcnj16//Prkcd//Slc12a6//Slc1a1//Slc1a2//Slc24a2//Slc39a14//Slc6a6//Slc6a9//Slc7a1//Slc7a8//Slc8a3//Steap2
GO:0034284	response_to_monosaccharide	Biological Process	15	115	1384	31864	0.000139294	0.00120722	3.85607	3.00302	0.0108382	Casp6//Hnf1b//Igf1r//Ildr2//Pfkfb2//Plcb1//Prkaa1//Prkaa2//Rab11fip2//Rmi1//Sarm1//Sin3a//Slc39a14//Tcf7l2//Unc13b
GO:0036294	cellular_response_to_decreased_oxygen_levels	Biological Process	15	115	1384	31864	0.000139294	0.00120722	3.85607	3.00302	0.0108382	Bcl2//Cpeb1//Epas1//Fmn2//Gngt1//Hif1an//Higd1a//Mtor//Ndnf//Prkce//Rora//Sirt1//Slc8a3//Vegfa//Zfp36l1
GO:0032886	regulation_of_microtubule-based_process	Biological Process	25	256	1384	31864	0.000146683	0.00126966	3.83362	2.24835	0.0180636	Azin1//Cav1//Cdk5r1//Ckap2//Clip3//Fam107a//Fbxw5//Kif3a//Map2//Mapt//Mdm1//Pafah1b1//Pak1//Prkaa1//Prkaa2//Rsph4a//Sirt1//Slain2//Snca//Stmnd1//Tacr1//Tacr2//Tppp//Tubb4a//Xrcc3
GO:0030217	T_cell_differentiation	Biological Process	20	183	1384	31864	0.000147263	0.00127309	3.83191	2.51619	0.0144509	Bcl2//Cacnb4//Cd28//Cd4//Foxn1//Fzd7//Gpr183//Il18r1//Il7//Irf1//Mafb//Mr1//Mtor//Nkap//Ppp3cb//Rora//Srf//Stat6//Zbtb7b//Zfp36l1
GO:0003014	renal_system_process	Biological Process	14	103	1384	31864	0.000147728	0.00127551	3.83054	3.12936	0.0101156	Adcy6//Bcl2//Bcr//Bmp4//Chrnb4//Cyp11b1//Emp2//Itga3//Kcnj1//Rhpn2//Rrm2b//Slc4a5//Tacr1//Tfap2b
GO:0071345	cellular_response_to_cytokine_stimulus	Biological Process	64	918	1384	31864	0.000149479	0.00128902	3.82542	1.6051	0.0462428	Ackr4//Ankrd1//Asah1//Asah2//Cacnb4//Cd4//Cdc42ep4//Ceacam1//Csf2ra//Ctr9//Cxcl1//Cxcl15//Cxcl5//Etv3//Ext1//F3//F830016B08Rik//Fgf4//Flnb//Gfra2//Gm4841//Gtf2h1//Ifngr1//Ifnlr1//Il17re//Il18r1//Il5ra//Il7//Irf1//Irgm2//Jarid2//Klf6//Kras//Lims1//Lrat//Mapk11//Mga//Mpc1//Mtf2//Nfkbia//Nrp2//Oxsr1//Plcb1//Pou4f2//Prlr//Rora//Sfrp1//Sirt1//Slc1a1//Smad7//Sox1//Spock2//St18//Stat6//Stxbp4//Syncrip//…
GO:0016082	synaptic_vesicle_priming	Biological Process	6	20	1384	31864	0.000152194	0.00130951	3.8176	6.90694	0.00433526	Snap23//Snap25//Snca//Unc13b//Unc13c//Vamp1
GO:0045844	positive_regulation_of_striated_muscle_tissue_development	Biological Process	7	28	1384	31864	0.000152233	0.00130951	3.81749	5.75578	0.0050578	Bcl2//Dll1//Igf2//Myf5//Myf6//Prkaa1//Shox2
GO:0032273	positive_regulation_of_protein_polymerization	Biological Process	15	116	1384	31864	0.00015365	0.00132006	3.81347	2.97713	0.0108382	Cav1//Cdc42ep4//Dlg1//Fmn2//Gm14137//Iqgap2//Mapt//Mtor//Nck2//Pak1//Pfn1//Prkce//Slain2//Tppp//Whamm
GO:0009743	response_to_carbohydrate	Biological Process	16	129	1384	31864	0.000154272	0.00132131	3.81171	2.85558	0.0115607	Casp6//Hnf1b//Igf1r//Ildr2//Pfkfb2//Plcb1//Prkaa1//Prkaa2//Rab11fip2//Rmi1//Sarm1//Sin3a//Slc39a14//Tcf7l2//Unc13b//Zfp36l1
GO:0030010	establishment_of_cell_polarity	Biological Process	16	129	1384	31864	0.000154272	0.00132131	3.81171	2.85558	0.0115607	Amotl1//Cyth3//Fermt1//Hes1//Htt//Igf1r//Map2//Msn//Pafah1b1//Pak1//Pard3b//Prkci//Rab11fip2//Spry1//Ubxn2b//Vangl2
GO:0001818	negative_regulation_of_cytokine_production	Biological Process	26	272	1384	31864	0.000154369	0.00132131	3.81144	2.20074	0.0187861	Abcd1//Arg1//Atg9a//C5ar2//Cd274//Cd2ap//Cd84//Ceacam1//Dll1//Ezr//Havcr2//Inhbb//Klf2//Lrrc32//Mapkbp1//Nptn//Oas3//Pdcd4//Rabgef1//Rara//Sirt1//Slamf1//Smad7//Tgfb2//Tsku//Zfp36
GO:0045620	negative_regulation_of_lymphocyte_differentiation	Biological Process	10	57	1384	31864	0.000154947	0.00132134	3.80982	4.03914	0.00722543	Bmp4//Cbfb//Ctla4//Irf1//Runx1//Runx3//Sfrp1//Smad7//Zbtb7b//Zfp608
GO:0048634	regulation_of_muscle_organ_development	Biological Process	10	57	1384	31864	0.000154947	0.00132134	3.80982	4.03914	0.00722543	Bcl2//Bdnf//Bmp4//Dll1//Igf2//Myf5//Myf6//Prkaa1//Shox2//Tcf7l2
GO:0051155	positive_regulation_of_striated_muscle_cell_differentiation	Biological Process	10	57	1384	31864	0.000154947	0.00132134	3.80982	4.03914	0.00722543	Atp11a//Bcl2//Bmp4//Hopx//Mtor//Myf5//Myf6//Shox2//Sirt1//Tbx1
GO:0009954	proximal|distal_pattern_formation	Biological Process	8	37	1384	31864	0.000155374	0.00132173	3.80862	4.97797	0.00578035	Dll1//Hoxa9//Hoxb9//Hoxc9//Nodal//Osr1//Pbx2//Six3
GO:0014904	myotube_cell_development	Biological Process	8	37	1384	31864	0.000155374	0.00132173	3.80862	4.97797	0.00578035	Cav2//Dmd//Homer1//Pmp22//Six1//Smo//Smyd3//Xk
GO:0016570	histone_modification	Biological Process	32	367	1384	31864	0.000162879	0.00138387	3.78813	2.00747	0.0231214	Arid4a//Atm//Bend3//Brpf3//Cdc73//Ctr9//Gtf2b//Hopx//Jarid2//Jmjd1c//Kansl2//Morf4l1//Morf4l2//Phf20l1//Ppm1f//Prdm16//Prdm8//Prkaa1//Prkaa2//Prkcd//Setd2//Setd3//Setd7//Setdb2//Sin3a//Sirt1//Smyd3//Tada1//Tbl1x//Tet3//Ube2a//Wdr82
GO:0042476	odontogenesis	Biological Process	14	104	1384	31864	0.000163979	0.0013913	3.78521	3.09927	0.0101156	Bcl2l11//Bmp4//Bmp7//Dll1//Edaradd//Fgf4//Fgfr2//Lhx8//Msx2//Osr1//Pitx2//Smo//Tbx1//Tcf7l2
GO:0071384	cellular_response_to_corticosteroid_stimulus	Biological Process	9	47	1384	31864	0.000164156	0.0013913	3.78474	4.40868	0.00650289	Bmp4//Eif4e//Fam107a//Gdnf//Mstn//Smyd3//Trim63//Zfp36//Zfp36l1
GO:0030099	myeloid_cell_differentiation	Biological Process	25	258	1384	31864	0.000165673	0.00140244	3.78075	2.23092	0.0180636	Arid4a//Bmp4//Casp8//Cbfb//Cd4//Epas1//Evi2b//Fech//Gpc3//Gpr183//Itgam//Klf2//Mitf//Nkap//Ostm1//Pafah1b1//Plcb1//Runx1//Sirt1//Sox6//Srf//Tirap//Tnfrsf11a//Vegfa//Vps33b
GO:0035418	protein_localization_to_synapse	Biological Process	12	80	1384	31864	0.0001683	0.00142294	3.77391	3.45347	0.00867052	Camk2a//Cnih3//Dlg1//Dlg4//Homer1//Mapk10//Neto1//Nptx2//Nrxn1//Snap23//Snap25//Synj2bp
GO:0060993	kidney_morphogenesis	Biological Process	13	92	1384	31864	0.000169711	0.00143253	3.77029	3.25327	0.00939306	Bcl2//Bmp4//Dlg1//Gcnt4//Gdnf//Gpc3//Hes1//Hnf1b//Nphp3//Osr1//Six1//Smo//Vangl2
GO:0006937	regulation_of_muscle_contraction	Biological Process	18	157	1384	31864	0.000170056	0.00143253	3.76941	2.63959	0.0130058	Adra1b//Ank2//Calca//Cav1//Chrnb4//Dlg1//Dmd//Ehd3//Map2k1//Oxtr//Rgs2//Setd3//Slc8a3//Smad7//Srf//Tacr1//Tacr2//Zdhhc21
GO:0010970	transport_along_microtubule	Biological Process	18	157	1384	31864	0.000170056	0.00143253	3.76941	2.63959	0.0130058	Ap3s2//Arl8a//Clip3//Flot2//Fyco1//Htt//Ift122//Kif1a//Kif3a//Kif3c//Map2k1//Mapt//Pafah1b1//Pura//Snapin//Sun2//Tmem108//Tub
GO:0048609	multicellular_organismal_reproductive_process	Biological Process	62	886	1384	31864	0.000170414	0.0014338	3.76849	1.6111	0.0447977	Acr//Acsl4//Arid4a//Atm//B4galnt1//Bcl2//Bcl2l11//Bmp4//Bmpr1b//Brinp1//Cadm1//Calca//Cdc25b//Ddo//Dmrta1//Fmn2//Fndc3a//Gabrb3//Havcr2//Herc2//Hmga2//Hoxa9//Hspa2//Htt//Igf1r//Inhbb//Jam2//Katnal1//Lrguk//Mbd2//Mettl3//Mtor//Nanos1//Ncoa2//Nek1//Nodal//Oxtr//Pafah1b1//Pgr//Phc2//Plcb1//Prss42//Rad18//Rara//Rgs2//Rhbdd1//Rspo1//Schip1//Sh3pxd2b//Sirt1//Spin1//Styx//Tacr1//Tgfbr1//Ttc12//Ube2a//Ub…
GO:0010594	regulation_of_endothelial_cell_migration	Biological Process	19	171	1384	31864	0.000171937	0.00144486	3.76463	2.55812	0.0137283	Amotl1//Bmp4//Ceacam1//Emp2//Fgf4//Flt4//Igf2//Map2k3//Meox2//Nrp1//Pdcd6//Pik3c2a//Rras//Sema5a//Sirt1//Snai2//Srpx2//Synj2bp//Vegfa
GO:0050803	regulation_of_synapse_structure_or_activity	Biological Process	26	274	1384	31864	0.000173559	0.00145672	3.76055	2.18468	0.0187861	Bdnf//C1ql3//Cdk5r1//Cttnbp2//Dkk1//Epha7//Farp1//Flrt1//Fyn//Homer1//Kif1a//Lrtm2//Myh10//Neurod2//Nrp2//Nrxn1//Oxtr//Pafah1b1//Pcdh8//Ppfia2//Ppp1r9a//Rapgef4//Six1//Slitrk1//Snca//Srpx2
GO:0060828	regulation_of_canonical_Wnt_signaling_pathway	Biological Process	24	244	1384	31864	0.000176808	0.00148218	3.7525	2.26457	0.017341	Cav1//Dkk1//Draxin//Fermt1//Fgfr2//Foxo1//Fzd7//Gid8//Gpc3//Gprc5b//Nphp3//Rbms3//Rnf220//Rspo1//Rspo2//Sema5a//Sfrp1//Snai2//Sox7//Tbl1x//Tcf7l2//Tmem170b//Tmem198//Znrf3
GO:0006940	regulation_of_smooth_muscle_contraction	Biological Process	11	69	1384	31864	0.000179367	0.00149638	3.74626	3.67035	0.00794798	Calca//Cav1//Chrnb4//Map2k1//Oxtr//Rgs2//Setd3//Srf//Tacr1//Tacr2//Zdhhc21
GO:0031122	cytoplasmic_microtubule_organization	Biological Process	11	69	1384	31864	0.000179367	0.00149638	3.74626	3.67035	0.00794798	Clip3//Dlg1//Ezr//Hook3//Katnal1//Kif19a//Kpnb1//Pafah1b1//Slain2//Tppp//Tubgcp5
GO:0046324	regulation_of_glucose_import	Biological Process	11	69	1384	31864	0.000179367	0.00149638	3.74626	3.67035	0.00794798	Crebl2//Enpp1//Gpc3//Insr//Irs1//Pou4f2//Prkcd//Prkci//Rasa1//Rnasel//Slc1a2
GO:0061371	determination_of_heart_left|right_asymmetry	Biological Process	11	69	1384	31864	0.000179367	0.00149638	3.74626	3.67035	0.00794798	Cer1//Dll1//Kif3a//Mmp21//Nodal//Nphp3//Smo//Srf//Tbr1//Tbx22//Vangl2
GO:0016079	synaptic_vesicle_exocytosis	Biological Process	10	58	1384	31864	0.00018001	0.00149994	3.7447	3.9695	0.00722543	Cplx2//Cplx3//P2rx7//Snap23//Snap25//Snapin//Snca//Unc13b//Unc13c//Vamp1
GO:0002790	peptide_secretion	Biological Process	16	131	1384	31864	0.000184809	0.00153808	3.73328	2.81198	0.0115607	Cbln4//Cplx3//Dio2//Hnf1b//Htt//Ildr2//Irs1//Nagpa//Pafah1b1//Porcn//Rab11fip2//Rab3c//Rapgef4//Tacr2//Tvp23a//Ube2q1
GO:0010950	positive_regulation_of_endopeptidase_activity	Biological Process	19	172	1384	31864	0.000185558	0.0015406	3.73152	2.54325	0.0137283	Bcl2l11//Casp2//Casp8//Casp8ap2//Cradd//F3//Fyn//Khdc1a//Ngfr//Nlrp2//Nodal//Pdcd6//Ppm1f//Senp1//Sirt1//Slc1a1//Snca//Sox7//St18
GO:0016032	viral_process	Biological Process	19	172	1384	31864	0.000185558	0.0015406	3.73152	2.54325	0.0137283	Atg16l1//Bcl2l11//Cav1//Cav2//Cd209a//Cd300ld//Cd4//Ceacam1//Ceacam2//Clec4g//Denr//Gtf2b//Insr//Mon1b//Nrp1//Rab7//Slc20a2//Ssb//Vapb
GO:0007160	cell-matrix_adhesion	Biological Process	15	118	1384	31864	0.000186254	0.00154268	3.72989	2.92667	0.0108382	Bcl2//Bcl2l11//Bcr//Col13a1//Ddr1//Emp2//Fermt1//Frem1//Itga11//L1cam//Lims1//Muc4//Pip5k1a//Srf//Whamm
GO:0048771	tissue_remodeling	Biological Process	15	118	1384	31864	0.000186254	0.00154268	3.72989	2.92667	0.0108382	Abcb1b//Adra1b//Cav1//Enpp1//Epas1//Ext1//Il7//Mdm2//Mitf//Rab7//Rassf2//Tbx1//Tgfb2//Tph1//Vegfa
GO:0010506	regulation_of_autophagy	Biological Process	25	260	1384	31864	0.000186816	0.00154548	3.72859	2.21376	0.0180636	Atg16l1//Atm//Bcl2//Bcl2l11//Foxk1//Foxk2//Foxo1//Fyco1//Gnai3//Htt//Irgm2//Map2k1//Mapt//Mtor//Pik3c2a//Prkaa1//Prkaa2//Rnf152//Sirt1//Snca//Sptlc2//Svip//Trib3//Trim12c//Trim30d
GO:0010876	lipid_localization	Biological Process	32	370	1384	31864	0.000188767	0.00155975	3.72407	1.99119	0.0231214	Abcb1b//Abcd1//Acsl4//Ano3//Atp11a//B4galnt1//Bdnf//Cav1//Cds2//Ceacam1//Ceacam2//Cry1//Enpp1//Gulp1//P2rx7//Pak1//Pitpnb//Pnpla8//Prkcd//Slc10a2//Slc10a3//Slc1a1//Slc1a2//Slc38a7//Slco2a1//Slco3a1//Stx12//Trpc5//Tsku//Ttpa//Ugcg//Xkr4
GO:0018023	peptidyl-lysine_trimethylation	Biological Process	8	38	1384	31864	0.000189364	0.00156248	3.7227	4.84697	0.00578035	Arid4a//Bend3//Ctr9//Mettl21e//Setd2//Setd3//Tet3//Wdr82
GO:0048644	muscle_organ_morphogenesis	Biological Process	13	93	1384	31864	0.000189549	0.00156248	3.72228	3.21829	0.00939306	Adarb1//Ankrd1//Bmp4//Fgfr2//Myf5//Myf6//Pitx2//Shox2//Smad7//Tbx1//Tgfb2//Tgfbr1//Vangl2
GO:1901863	positive_regulation_of_muscle_tissue_development	Biological Process	7	29	1384	31864	0.000193184	0.00159055	3.71403	5.55731	0.0050578	Bcl2//Dll1//Igf2//Myf5//Myf6//Prkaa1//Shox2
GO:0003254	regulation_of_membrane_depolarization	Biological Process	9	48	1384	31864	0.000194318	0.00159419	3.71149	4.31684	0.00650289	Abcd1//Fhl1//Gpd1l//Mllt11//Ngfr//P2rx7//Scn3b//Slmap//Smad7
GO:0008543	fibroblast_growth_factor_receptor_signaling_pathway	Biological Process	9	48	1384	31864	0.000194318	0.00159419	3.71149	4.31684	0.00650289	Ext1//Fgf14//Fgf23//Fgf4//Fgf7//Fgfr2//Fgfrl1//Flrt1//Frs2
GO:0045581	negative_regulation_of_T_cell_differentiation	Biological Process	9	48	1384	31864	0.000194318	0.00159419	3.71149	4.31684	0.00650289	Bmp4//Cbfb//Ctla4//Irf1//Runx1//Runx3//Smad7//Zbtb7b//Zfp608
GO:0033365	protein_localization_to_organelle	Biological Process	50	676	1384	31864	0.000197685	0.00161989	3.70403	1.70289	0.0361272	Ank2//Ankrd13c//Atg9a//Bbip1//Bmp4//Bmp7//Camk2a//Cnih3//Dlg1//Dlg4//Fam47e//Hook3//Htt//Ift122//Insig2//Irs1//Kif20b//Kpna3//Kpnb1//Lamtor5//Mdm2//Micall1//Mmp12//Mon1b//Morc3//Nfkbia//Nptx2//Nrp1//Nup98//Pacsin2//Ppp1r9b//Ppp3r1//Rab35//Rab7//Rpain//Six1//Six3//Smo//Snap25//Srp9//Ssb//Sun2//Terf2ip//Timm10//Tnpo3//Tub//Vti1a//Wrap73//Wrn//Zfand2a
GO:1901987	regulation_of_cell_cycle_phase_transition	Biological Process	32	371	1384	31864	0.00019818	0.00162203	3.70294	1.98582	0.0231214	Atm//Bcl2//Cacnb4//Casp2//Cdc25b//Cdc7//Cdc73//Chek2//Cradd//Cry1//Ctdsp2//Cul3//Dlg1//Fam107a//Fbxo31//Fhl1//Hspa2//Ier3//Kank2//Mdm2//Nek1//Orc1//Plcb1//Sin3a//Six3//Stxbp4//Topbp1//Ube2e2//Usp44//Xrcc3//Zc3h12d//Zfp36l1
GO:0001819	positive_regulation_of_cytokine_production	Biological Process	39	487	1384	31864	0.000202141	0.00165249	3.69435	1.84374	0.0281792	Alox8//Cadm1//Casp8//Cd160//Cd27//Cd274//Cd28//Cd84//Clec7a//F3//Fermt1//Flt4//Gprc5b//Havcr2//Ifngr1//Il17d//Il18r1//Il7//Irf1//Lamtor5//Mapk11//Mmp12//Nlrp2//Nodal//Oas3//P2rx7//Plcb1//Rara//Rora//Runx1//Serpinb7//Setd2//Sirt1//Slamf1//Tirap//Tnfrsf13c//Vtcn1//Zbtb7b//Zcchc3
GO:0003143	embryonic_heart_tube_morphogenesis	Biological Process	11	70	1384	31864	0.000204551	0.00166546	3.6892	3.61792	0.00794798	Dll1//Hes1//Kif3a//Nodal//Nphp3//Smo//Srf//Tbr1//Tbx22//Tead1//Vangl2
GO:0007492	endoderm_development	Biological Process	11	70	1384	31864	0.000204551	0.00166546	3.6892	3.61792	0.00794798	Bmp4//Cdc73//Ctr9//Dkk1//Ext1//Hnf1b//Nodal//Setd2//Sox7//Tnrc6c//Zfp36l1
GO:0061035	regulation_of_cartilage_development	Biological Process	11	70	1384	31864	0.000204551	0.00166546	3.6892	3.61792	0.00794798	Bmp4//Idua//Maf//Rara//Shox2//Smad7//Snai2//Sox5//Sox6//Tgfb2//Tgfbr1
GO:0042472	inner_ear_morphogenesis	Biological Process	15	119	1384	31864	0.000204691	0.00166546	3.6889	2.90207	0.0108382	Bcr//Dll1//Fgfr2//Fzd3//Insig2//Mafb//Otx1//Pou3f4//Prrx1//Prrx2//Six1//Tbx1//Triobp//Vangl2//Zeb1
GO:0021513	spinal_cord_dorsal|ventral_patterning	Biological Process	6	21	1384	31864	0.000205262	0.00166619	3.68769	6.57803	0.00433526	Ascl1//Dbx1//Ift122//Rab23//Smo//Sox1
GO:0051797	regulation_of_hair_follicle_development	Biological Process	6	21	1384	31864	0.000205262	0.00166619	3.68769	6.57803	0.00433526	Fermt1//Foxn1//Msx2//Ngfr//Smo//Tgfb2
GO:0002040	sprouting_angiogenesis	Biological Process	10	59	1384	31864	0.000208396	0.00168964	3.68111	3.90222	0.00722543	Bmp4//Dll1//E2f8//Egr3//Flt4//Nrp1//Sema5a//Srf//Vegfa//Vegfb
GO:0097305	response_to_alcohol	Biological Process	22	217	1384	31864	0.000210643	0.00170586	3.67645	2.33414	0.015896	Adcy6//Bcl2//Casp8//Fyn//Glra1//Glra2//Igf1r//Inhbb//Itpr2//Kcnmb1//Prkaa1//Prkaa2//Prkce//Ptgdr//Ptgfr//Rad51//Rara//Sirt1//Slc6a3//Smo//Tacr1//Tgfbr1
GO:0008589	regulation_of_smoothened_signaling_pathway	Biological Process	13	94	1384	31864	0.000211342	0.00170952	3.67501	3.18405	0.00939306	Enpp1//Fbxl17//Fgfr2//Foxa1//Gpc3//Ift122//Prrx1//Prrx2//Rab23//Rora//Sfrp1//Shox2//Smo
GO:0048743	positive_regulation_of_skeletal_muscle_fiber_development	Biological Process	4	8	1384	31864	0.000215533	0.00173935	3.66649	11.5116	0.00289017	Bcl2//Myf5//Myf6//Shox2
GO:0060534	trachea_cartilage_development	Biological Process	4	8	1384	31864	0.000215533	0.00173935	3.66649	11.5116	0.00289017	Hoxa5//Rara//Rspo2//Srf
GO:0071902	positive_regulation_of_protein_serine|threonine_kinase_activity	Biological Process	28	309	1384	31864	0.000216635	0.00174621	3.66427	2.08624	0.0202312	Alk//Bmpr1b//Cdk5r1//Ceacam1//Cks2//Dkk1//Frs2//Higd1a//Igf2//Insr//Irgm2//Kras//Map2k1//Map2k3//Mdfic//Nrxn1//P2rx7//Pak1//Pik3r5//Prkcd//Sirt1//Snca//Tead1//Tgfa//Tirap//Tnfrsf11a//Vangl2//Vegfa
GO:0015711	organic_anion_transport	Biological Process	29	325	1384	31864	0.00021917	0.00176459	3.65922	2.05437	0.0209538	Bdnf//Cacnb4//Ceacam1//Ceacam2//Ctns//Mpc1//Pak1//Pnpla8//Prkcd//Slc10a2//Slc10a3//Slc16a5//Slc16a9//Slc17a5//Slc1a1//Slc1a2//Slc25a1//Slc25a10//Slc38a6//Slc38a7//Slc4a4//Slc4a5//Slc6a17//Slc6a6//Slc6a9//Slc7a1//Slc7a8//Slco2a1//Slco3a1
GO:0030517	negative_regulation_of_axon_extension	Biological Process	9	49	1384	31864	0.000228948	0.00183903	3.64026	4.22874	0.00650289	Cdk5r1//Draxin//Ifrd1//Map2//Nrp1//Sema5a//Sema5b//Sema6a//Tnr
GO:0042596	fear_response	Biological Process	9	49	1384	31864	0.000228948	0.00183903	3.64026	4.22874	0.00650289	Bcl2//Bdnf//Brinp1//Eif4e//Ext1//Grm7//Neurod2//Penk//Slc1a1
GO:0021983	pituitary_gland_development	Biological Process	8	39	1384	31864	0.000229228	0.00183914	3.63973	4.72269	0.00578035	Bmp4//Hes1//Hmga2//Pitx2//Pou3f2//Six3//Slc6a3//Tcf7l2
GO:0015718	monocarboxylic_acid_transport	Biological Process	17	147	1384	31864	0.000229696	0.00184076	3.63885	2.66254	0.0122832	Bdnf//Ceacam1//Ceacam2//Mpc1//Pak1//Pnpla8//Prkcd//Slc10a2//Slc10a3//Slc16a5//Slc16a9//Slc1a1//Slc1a2//Slc38a7//Slc6a6//Slco2a1//Slco3a1
GO:0050805	negative_regulation_of_synaptic_transmission	Biological Process	11	71	1384	31864	0.000232663	0.00186238	3.63327	3.56696	0.00794798	Bdnf//Celf4//Gabbr1//Gria1//Grik3//Pcdh17//Ppp1r9a//Rapgef4//Slc24a2//Srf//Tnr
GO:0045321	leukocyte_activation	Biological Process	44	576	1384	31864	0.000233829	0.00186955	3.6311	1.75871	0.0317919	Atm//Bcl2//Cacnb4//Cbfb//Cd19//Cd27//Cd28//Cd4//Cplx2//Cxcl5//Dlg1//Dll1//Foxn1//Fyn//Fzd7//Gpr183//Havcr2//Ifngr1//Il18r1//Il7//Irf1//Itgam//Lcp1//Mafb//Mr1//Msn//Mtor//Nck2//Nkap//P2rx7//Ppp3cb//Prkcd//Prkce//Ptgdr//Pura//Rora//Slamf1//Snap23//Snca//Srf//Stat6//Treml2//Zbtb7b//Zfp36l1
GO:0070664	negative_regulation_of_leukocyte_proliferation	Biological Process	13	95	1384	31864	0.000235247	0.00187872	3.62848	3.15053	0.00939306	Arg1//Atm//Bmp4//Cd274//Ceacam1//Clec4g//Ctla4//Dlg1//Havcr2//Lrrc32//Vtcn1//Zbtb7b//Zc3h12d
GO:0006665	sphingolipid_metabolic_process	Biological Process	16	134	1384	31864	0.000240433	0.00191792	3.61901	2.74903	0.0115607	9130409I23Rik//Asah1//Asah2//B3galt1//B3galt2//B4galnt1//Elovl5//Elovl6//P2rx7//Serinc3//Sptlc2//St6galnac3//St8sia1//St8sia3//St8sia5//Ugcg
GO:0007214	gamma-aminobutyric_acid_signaling_pathway	Biological Process	7	30	1384	31864	0.000242584	0.00193284	3.61514	5.37206	0.0050578	Bdnf//Cacnb4//Gabbr1//Gabra2//Gabrb3//Gabrg2//Gabrq
GO:0010952	positive_regulation_of_peptidase_activity	Biological Process	20	190	1384	31864	0.000244158	0.00194315	3.61233	2.42349	0.0144509	Bcl2l11//Casp2//Casp8//Casp8ap2//Cav1//Cradd//F3//Fyn//Khdc1a//Ngfr//Nlrp2//Nodal//Pdcd6//Ppm1f//Senp1//Sirt1//Slc1a1//Snca//Sox7//St18
GO:0010595	positive_regulation_of_endothelial_cell_migration	Biological Process	14	108	1384	31864	0.000245378	0.00195061	3.61017	2.98448	0.0101156	Amotl1//Bmp4//Flt4//Igf2//Map2k3//Nrp1//Pdcd6//Pik3c2a//Rras//Sema5a//Sirt1//Snai2//Srpx2//Vegfa
GO:1900180	regulation_of_protein_localization_to_nucleus	Biological Process	17	148	1384	31864	0.000249183	0.00197858	3.60348	2.64455	0.0122832	Bmp4//Cacnb4//Cav2//Cd2ap//Dclk1//Fermt1//Fyn//Htt//Lamtor5//Mdfic//Ngfr//Prkcd//Rab23//Sin3a//Sirt1//Smo//Tgfb2
GO:0071805	potassium_ion_transmembrane_transport	Biological Process	18	162	1384	31864	0.000251987	0.00199855	3.59862	2.55812	0.0130058	Abcc9//Cnga2//Grik3//Kcna2//Kcna7//Kcnc1//Kcng3//Kcnip3//Kcnj1//Kcnj15//Kcnj16//Kcnmb1//Kcnq2//Kcnv2//Slc12a6//Slc24a2//Slc24a3//Snap25
GO:1901888	regulation_of_cell_junction_assembly	Biological Process	22	220	1384	31864	0.000255868	0.00202701	3.59198	2.30231	0.015896	Bdnf//Cav1//Dkk1//Epha7//Fam107a//Farp1//Flrt1//Gpm6b//Lims1//Lrtm2//Nrp1//Nrxn1//Oxtr//Ppm1f//Ppp1r9a//Ptpra//Six1//Slitrk1//Snai2//Snca//Srpx2//Vegfa
GO:0001756	somitogenesis	Biological Process	11	72	1384	31864	0.000263971	0.00208775	3.57844	3.51742	0.00794798	Atm//Cobl//Dkk1//Dll1//Meox2//Myf5//Myf6//Pcdh8//Ripply2//Sfrp1//Xrcc2
GO:0042110	T_cell_activation	Biological Process	27	297	1384	31864	0.000264139	0.00208775	3.57817	2.09301	0.0195087	Bcl2//Cacnb4//Cd28//Cd4//Dlg1//Foxn1//Fyn//Fzd7//Gpr183//Il18r1//Il7//Irf1//Itgam//Lcp1//Mafb//Mr1//Msn//Mtor//Nkap//P2rx7//Ppp3cb//Rora//Srf//Stat6//Treml2//Zbtb7b//Zfp36l1
GO:0006351	transcription,_DNA-templated	Biological Process	28	313	1384	31864	0.000267599	0.00211269	3.57252	2.05958	0.0202312	Asxl2//Cdc73//Ctr9//Gcm2//Glis3//Gtf2b//Gtf2h1//Gtf2h2//Hoxa9//Hoxb9//Hoxc9//Lcorl//Lin52//Lin9//Mitf//Msx2//Nkx2-9//Nr4a2//Phrf1//Plag1//Pou3f4//Prrx1//Rfx3//Runx1t1//Setd2//Spin1//Tfb1m//Ttf1
GO:0006643	membrane_lipid_metabolic_process	Biological Process	19	177	1384	31864	0.000268827	0.00211801	3.57053	2.47141	0.0137283	9130409I23Rik//Asah1//Asah2//B3galt1//B3galt2//B4galnt1//Elovl5//Elovl6//P2rx7//Pgap1//Pigg//Pigh//Serinc3//Sptlc2//St6galnac3//St8sia1//St8sia3//St8sia5//Ugcg
GO:0006919	activation_of_cysteine-type_endopeptidase_activity_involved_in_apoptotic_process	Biological Process	12	84	1384	31864	0.000269192	0.00211801	3.56994	3.28902	0.00867052	Bcl2l11//Casp2//Casp8//Casp8ap2//Cradd//F3//Khdc1a//Ngfr//Pdcd6//Senp1//Slc1a1//Snca
GO:1900542	regulation_of_purine_nucleotide_metabolic_process	Biological Process	12	84	1384	31864	0.000269192	0.00211801	3.56994	3.28902	0.00867052	Hpca//Ier3//Insr//Jmjd8//Map2k1//P2rx7//Pdzd3//Pgam1//Prkaa1//Prkaa2//Slc4a4//Snca
GO:0002573	myeloid_leukocyte_differentiation	Biological Process	15	122	1384	31864	0.000269777	0.0021202	3.569	2.83071	0.0108382	Bmp4//Casp8//Cd4//Gpc3//Gpr183//Itgam//Mitf//Nkap//Ostm1//Pafah1b1//Plcb1//Runx1//Sirt1//Tnfrsf11a//Vegfa
GO:0007088	regulation_of_mitotic_nuclear_division	Biological Process	14	109	1384	31864	0.000270456	0.00212312	3.5679	2.9571	0.0101156	Atm//Bmp4//Bmp7//Cd28//Cul3//Fbxw5//Fgfr2//Igf1r//Igf2//Insr//Kif20b//Tgfa//Usp44//Xrcc3
GO:0048532	anatomical_structure_arrangement	Biological Process	6	22	1384	31864	0.000271899	0.00213021	3.56559	6.27903	0.00433526	Dll1//Dmd//Hoxb2//Kcna2//Nrp1//Nrp2
GO:0061013	regulation_of_mRNA_catabolic_process	Biological Process	18	163	1384	31864	0.000271975	0.00213021	3.56547	2.54243	0.0130058	Cnot7//Elavl4//Exosc7//Gdnf//Hnrnpa0//Mettl3//Mtor//Nanos1//Prr5l//Rnasel//Syncrip//Taf15//Tirap//Tnrc6c//Vegfa//Zc3h12d//Zfp36//Zfp36l1
GO:0051924	regulation_of_calcium_ion_transport	Biological Process	26	282	1384	31864	0.000273245	0.00213774	3.56345	2.1227	0.0187861	Ank2//Bcl2//Bmp4//Cacnb4//Camk2a//Cav1//Cd19//Cd4//Cd84//Crh//Dmd//Ehd3//Fgf14//Fyn//Hes1//Homer1//Hpca//Hspa2//Htt//Lgals3//P2rx7//Prkce//Rgs4//Snca//Tgfb2//Vmp1
GO:0007616	long-term_memory	Biological Process	8	40	1384	31864	0.000275712	0.0021546	3.55954	4.60462	0.00578035	Adcy1//Chst10//Ctns//Gria1//Mtor//Snap25//Srf//Tacr1
GO:0009247	glycolipid_biosynthetic_process	Biological Process	10	61	1384	31864	0.000276518	0.00215846	3.55828	3.77428	0.00722543	B3galt1//B3galt2//B4galnt1//Pgap1//Pigg//Pigh//St6galnac3//St8sia3//St8sia5//Ugcg
GO:0010948	negative_regulation_of_cell_cycle_process	Biological Process	24	252	1384	31864	0.000286666	0.00223515	3.54262	2.19268	0.017341	Atm//Bcl2//Bmp4//Bmp7//Cacnb4//Casp2//Cdc73//Chek2//Cradd//Ctdsp2//Dlg1//E2f8//Fam107a//Fbxo31//Fgfr2//Fhl1//Ier3//Kank2//Mdm1//Mdm2//Orc1//Topbp1//Zc3h12d//Zfp36l1
GO:0110053	regulation_of_actin_filament_organization	Biological Process	26	283	1384	31864	0.000288726	0.00224868	3.53951	2.1152	0.0187861	Ap1ar//Cdc42ep4//Dlg1//Fmn2//Frmd7//Gm14137//Iqgap2//Kank2//Mtor//Mtss1//Myadm//Nck2//Nrp1//Pak1//Pfn1//Ppm1f//Ppp1r9a//Prkcd//Prkce//Rasa1//Rgs4//Sema5a//Sh3pxd2b//Tacr1//Tgfbr1//Whamm
GO:0019216	regulation_of_lipid_metabolic_process	Biological Process	31	363	1384	31864	0.000293952	0.00228681	3.53172	1.96616	0.0223988	Abcd1//Acsl4//Alk//Asah1//Bmp5//Cav1//Ccdc3//Cd19//Ceacam1//Crebl2//Elovl5//Erlin1//Hrh1//Igf1r//Igf2//Insig2//Irs1//Lgals12//Mtor//Opa3//Prkaa1//Prkaa2//Prkcd//Prkce//Rdh10//Rora//Sirt1//Snai2//Snca//Tcf7l2//Trib3
GO:0030512	negative_regulation_of_transforming_growth_factor_beta_receptor_signaling_pathway	Biological Process	11	73	1384	31864	0.000298758	0.00232158	3.52468	3.46924	0.00794798	Cav1//Cav2//Chst11//Eid2//Onecut2//Pmepa1//Prdm16//Sirt1//Smad7//Spry1//Tsku
GO:0072080	nephron_tubule_development	Biological Process	12	85	1384	31864	0.000301223	0.00232846	3.52111	3.25032	0.00867052	Bcl2//Bmp4//Dlg1//Dll1//Gdnf//Gpc3//Hes1//Hnf1b//Mtss1//Osr1//Six1//Tfap2b
GO:0003156	regulation_of_animal_organ_formation	Biological Process	7	31	1384	31864	0.000301662	0.00232846	3.52048	5.19877	0.0050578	Bmp4//Bmp7//Dkk1//Frs2//Gdnf//Six1//Spry1
GO:0003401	axis_elongation	Biological Process	7	31	1384	31864	0.000301662	0.00232846	3.52048	5.19877	0.0050578	Bmp4//Fgfr2//Rdh10//Sfrp1//Spry1//Tmtc3//Vangl2
GO:0017145	stem_cell_division	Biological Process	7	31	1384	31864	0.000301662	0.00232846	3.52048	5.19877	0.0050578	Cul3//Ext1//Fzd7//Hoxb4//Pafah1b1//Tgfb2//Vangl2
GO:0042634	regulation_of_hair_cycle	Biological Process	7	31	1384	31864	0.000301662	0.00232846	3.52048	5.19877	0.0050578	Fermt1//Foxn1//Msx2//Ngfr//Smo//Tgfb2//Tsku
GO:0048665	neuron_fate_specification	Biological Process	7	31	1384	31864	0.000301662	0.00232846	3.52048	5.19877	0.0050578	Ascl1//Dbx1//Dll1//Foxa1//Pou3f2//Six1//Sox1
GO:0016050	vesicle_organization	Biological Process	24	253	1384	31864	0.000303942	0.00234344	3.51721	2.18401	0.017341	Bcl2//Cav2//Cd2ap//Cul3//Dlg4//Gnai3//Hook3//P2rx7//Pafah1b1//Pdcd6//Prkci//Rab7//Snap23//Snap25//Snapin//Snca//Stx12//Unc13b//Unc13c//Vamp1//Vamp3//Vapb//Vps33b//Vti1a
GO:0000278	mitotic_cell_cycle	Biological Process	42	549	1384	31864	0.000310658	0.00239255	3.50772	1.76133	0.0303468	Atm//Camk2a//Casp2//Cdc25b//Chek2//Ckap2//Cks2//Cradd//Cul3//E2f5//E2f8//Eif4e//Fbxl17//Fbxo31//Htt//Ier3//Kif18b//Klf11//Kpnb1//Map2k1//Mdm2//Myh10//Mzt1//Orc1//Pafah1b1//Plcb1//Prc1//Rab35//Rad51//Rhou//Setd2//Setdb2//Spc25//Spry1//Stag2//Stambp//Topbp1//Tubb4a//Tubgcp5//Ubxn2b//Wrap73//Xrcc2
GO:0072132	mesenchyme_morphogenesis	Biological Process	9	51	1384	31864	0.000313649	0.00241078	3.50356	4.0629	0.00650289	Bmp4//Bmp5//Bmp7//Htt//Mdm2//Msx2//Osr1//Snai2//Tgfb2
GO:0001757	somite_specification	Biological Process	3	4	1384	31864	0.000316456	0.00241078	3.49969	17.2673	0.00216763	Cobl//Dll1//Meox2
GO:0021828	gonadotrophin-releasing_hormone_neuronal_migration_to_the_hypothalamus	Biological Process	3	4	1384	31864	0.000316456	0.00241078	3.49969	17.2673	0.00216763	Ndnf//Nrp1//Nrp2
GO:0043378	positive_regulation_of_CD8-positive,_alpha-beta_T_cell_differentiation	Biological Process	3	4	1384	31864	0.000316456	0.00241078	3.49969	17.2673	0.00216763	Cbfb//Runx1//Runx3
GO:0043622	cortical_microtubule_organization	Biological Process	3	4	1384	31864	0.000316456	0.00241078	3.49969	17.2673	0.00216763	Dlg1//Ezr//Pafah1b1
GO:0062094	stomach_development	Biological Process	3	4	1384	31864	0.000316456	0.00241078	3.49969	17.2673	0.00216763	Ascl1//Ext1//Nphp3
GO:0072095	regulation_of_branch_elongation_involved_in_ureteric_bud_branching	Biological Process	3	4	1384	31864	0.000316456	0.00241078	3.49969	17.2673	0.00216763	Bmp4//Hnf1b//Six1
GO:0072180	mesonephric_duct_morphogenesis	Biological Process	3	4	1384	31864	0.000316456	0.00241078	3.49969	17.2673	0.00216763	Gpc3//Hnf1b//Osr1
GO:1904580	regulation_of_intracellular_mRNA_localization	Biological Process	3	4	1384	31864	0.000316456	0.00241078	3.49969	17.2673	0.00216763	Htt//Zfp36//Zfp36l1
GO:0043488	regulation_of_mRNA_stability	Biological Process	17	151	1384	31864	0.000316511	0.00241078	3.49961	2.59201	0.0122832	Cnot7//Elavl4//Exosc7//Gdnf//Hnrnpa0//Mettl3//Mtor//Nanos1//Rnasel//Syncrip//Taf15//Tirap//Tnrc6c//Vegfa//Zc3h12d//Zfp36//Zfp36l1
GO:0051058	negative_regulation_of_small_GTPase_mediated_signal_transduction	Biological Process	10	62	1384	31864	0.000317008	0.00241191	3.49893	3.71341	0.00722543	Adra1b//Cd2ap//Cul3//Itga3//Rabgef1//Rasa2//Spry1//Stambp//Tgfb2//Trim67
GO:0008015	blood_circulation	Biological Process	34	414	1384	31864	0.000318139	0.00241785	3.49738	1.89079	0.0245665	Acta2//Adcy6//Adra1b//Ank2//Bcr//Calca//Cav1//Ceacam1//Crh//Cyp11b1//Dll1//Dmd//Ece1//Emp2//Ext1//Gpd1l//Hrh1//Ier3//Klf2//Map2k1//Map2k3//Mtor//Npy//Npy1r//Oxtr//Rgs2//Scn3b//Slc1a1//Slc4a5//Tacr1//Tacr2//Vegfa//Vegfb//Zdhhc21
GO:0009263	deoxyribonucleotide_biosynthetic_process	Biological Process	5	15	1384	31864	0.00031986	0.00242295	3.49504	7.67437	0.00361272	Cmpk1//Dck//Dctd//Rrm2//Rrm2b
GO:0045605	negative_regulation_of_epidermal_cell_differentiation	Biological Process	5	15	1384	31864	0.00031986	0.00242295	3.49504	7.67437	0.00361272	Dll1//Grhl2//Hes1//Msx2//Tgfb2
GO:1900153	positive_regulation_of_nuclear-transcribed_mRNA_catabolic_process,_deadenylation-dependent_decay	Biological Process	5	15	1384	31864	0.00031986	0.00242295	3.49504	7.67437	0.00361272	Cnot7//Nanos1//Tnrc6c//Zfp36//Zfp36l1
GO:2000045	regulation_of_G1|S_transition_of_mitotic_cell_cycle	Biological Process	15	124	1384	31864	0.00032246	0.00243997	3.49152	2.78506	0.0108382	Bcl2//Cacnb4//Casp2//Cdc73//Cradd//Ctdsp2//Dlg1//Fam107a//Fbxo31//Fhl1//Kank2//Mdm2//Plcb1//Ube2e2//Zc3h12d
GO:0009749	response_to_glucose	Biological Process	14	111	1384	31864	0.000327265	0.00247093	3.4851	2.90382	0.0101156	Casp6//Hnf1b//Igf1r//Ildr2//Pfkfb2//Prkaa1//Prkaa2//Rab11fip2//Rmi1//Sarm1//Sin3a//Slc39a14//Tcf7l2//Unc13b
GO:0090276	regulation_of_peptide_hormone_secretion	Biological Process	23	239	1384	31864	0.000327267	0.00247093	3.4851	2.21561	0.0166185	Acsl4//Crh//Ensa//Gabbr1//Gpr68//Hmga2//Inhbb//Irs1//Mcu//Myrip//Nrxn1//Pde1c//Pfkfb2//Ppp3cb//Prkce//Rfx3//Sfrp1//Sirt1//Stxbp4//Stxbp5l//Tcf7l2//Tfap2b//Vsnl1
GO:0031503	protein-containing_complex_localization	Biological Process	21	209	1384	31864	0.000327658	0.00247119	3.48458	2.31333	0.0151734	Camk2a//Cnih3//Dlg1//Dlg4//Ezr//Fyttd1//Ift122//Mapk10//Mzt1//Neto1//Nptx2//Nrxn1//Pura//Slc1a1//Smad7//Snap23//Snap25//Snapin//Ssb//Synj2bp//Tub
GO:0035924	cellular_response_to_vascular_endothelial_growth_factor_stimulus	Biological Process	8	41	1384	31864	0.00032962	0.00248058	3.48199	4.49232	0.00578035	Egr3//Flt4//Map2k3//Nrp1//Nrp2//Sema6a//Vegfa//Vegfb
GO:0045601	regulation_of_endothelial_cell_differentiation	Biological Process	8	41	1384	31864	0.00032962	0.00248058	3.48199	4.49232	0.00578035	Bmp4//Btg1//Ceacam1//Plcb1//Tgfbr1//Vegfa//Zdhhc21//Zeb1
GO:0034504	protein_localization_to_nucleus	Biological Process	19	180	1384	31864	0.000333089	0.00250396	3.47744	2.43022	0.0137283	Bmp4//Bmp7//Htt//Irs1//Kpna3//Kpnb1//Mdm2//Mmp12//Morc3//Nfkbia//Nup98//Ppp3r1//Rpain//Six1//Six3//Smo//Sun2//Tnpo3//Wrn
GO:0021511	spinal_cord_patterning	Biological Process	6	23	1384	31864	0.000354404	0.00265553	3.4505	6.00603	0.00433526	Ascl1//Dbx1//Ift122//Rab23//Smo//Sox1
GO:0043371	negative_regulation_of_CD4-positive,_alpha-beta_T_cell_differentiation	Biological Process	6	23	1384	31864	0.000354404	0.00265553	3.4505	6.00603	0.00433526	Cbfb//Irf1//Runx1//Runx3//Smad7//Zbtb7b
GO:0048485	sympathetic_nervous_system_development	Biological Process	6	23	1384	31864	0.000354404	0.00265553	3.4505	6.00603	0.00433526	Ascl1//Fzd3//Gdnf//Nrp1//Nrp2//Tfap2b
GO:0045216	cell-cell_junction_organization	Biological Process	19	181	1384	31864	0.000357293	0.00267428	3.44698	2.41679	0.0137283	Cdh12//Cdh20//Cdh6//Ceacam1//Cldn15//Cldn17//Cldn23//Dlg1//Ext1//Grhl2//Lims1//Mtss1//Pmp22//Pof1b//Prkci//Smad7//Snai2//Srf//Tgfb2
GO:0021549	cerebellum_development	Biological Process	14	112	1384	31864	0.000359307	0.00268355	3.44453	2.87789	0.0101156	Atrn//Cdk5r1//Cend1//Dll1//Foxp2//Gabrb3//Igf1r//Map2k1//Myh10//Nanos1//Neurod2//Nrxn1//Rora//Smo
GO:0099173	postsynapse_organization	Biological Process	14	112	1384	31864	0.000359307	0.00268355	3.44453	2.87789	0.0101156	Cadm1//Dlg1//Dlg4//Farp1//Gdnf//Homer1//Igf1r//Insr//Itga3//Myh10//Nrp1//Nrxn1//Ppp1r9a//Tmem108
GO:0048255	mRNA_stabilization	Biological Process	9	52	1384	31864	0.000364831	0.00272187	3.43791	3.98477	0.00650289	Elavl4//Gdnf//Hnrnpa0//Mtor//Syncrip//Taf15//Tirap//Vegfa//Zfp36
GO:0060487	lung_epithelial_cell_differentiation	Biological Process	7	32	1384	31864	0.000371751	0.00276194	3.42975	5.03631	0.0050578	Ascl1//Foxa1//Grhl2//Hoxa5//Klf2//Ppp3r1//Sav1
GO:2000515	negative_regulation_of_CD4-positive,_alpha-beta_T_cell_activation	Biological Process	7	32	1384	31864	0.000371751	0.00276194	3.42975	5.03631	0.0050578	Cbfb//Cd274//Irf1//Runx1//Runx3//Smad7//Zbtb7b
GO:0018243	protein_O-linked_glycosylation_via_threonine	Biological Process	4	9	1384	31864	0.000374595	0.00276194	3.42644	10.2325	0.00289017	Eogt//Galnt13//Galnt2//Galntl6
GO:0044857	plasma_membrane_raft_organization	Biological Process	4	9	1384	31864	0.000374595	0.00276194	3.42644	10.2325	0.00289017	Cav1//Cav2//Emp2//Pacsin2
GO:0051660	establishment_of_centrosome_localization	Biological Process	4	9	1384	31864	0.000374595	0.00276194	3.42644	10.2325	0.00289017	Dlg1//Ezr//Pafah1b1//Pard3b
GO:0060312	regulation_of_blood_vessel_remodeling	Biological Process	4	9	1384	31864	0.000374595	0.00276194	3.42644	10.2325	0.00289017	Bcr//Ceacam1//Erg//Flt4
GO:0061549	sympathetic_ganglion_development	Biological Process	4	9	1384	31864	0.000374595	0.00276194	3.42644	10.2325	0.00289017	Ascl1//Fzd3//Nrp1//Nrp2
GO:0098597	observational_learning	Biological Process	4	9	1384	31864	0.000374595	0.00276194	3.42644	10.2325	0.00289017	Foxp2//Htt//Nrxn1//Pak1
GO:1902237	positive_regulation_of_endoplasmic_reticulum_stress-induced_intrinsic_apoptotic_signaling_pathway	Biological Process	4	9	1384	31864	0.000374595	0.00276194	3.42644	10.2325	0.00289017	Nck2//Rnf183//Serinc3//Sirt1
GO:2000794	regulation_of_epithelial_cell_proliferation_involved_in_lung_morphogenesis	Biological Process	4	9	1384	31864	0.000374595	0.00276194	3.42644	10.2325	0.00289017	Fgf7//Fgfr2//Foxp2//Hmga2
GO:2001187	positive_regulation_of_CD8-positive,_alpha-beta_T_cell_activation	Biological Process	4	9	1384	31864	0.000374595	0.00276194	3.42644	10.2325	0.00289017	Cbfb//Ceacam1//Runx1//Runx3
GO:0003281	ventricular_septum_development	Biological Process	12	87	1384	31864	0.000375051	0.00276235	3.42591	3.1756	0.00867052	Bmp4//Fgfr2//Fgfrl1//Frs2//Hes1//Mdm2//Pitx2//Sav1//Smad7//Tgfb2//Tgfbr1//Vangl2
GO:0001775	cell_activation	Biological Process	48	660	1384	31864	0.00038331	0.00282019	3.41645	1.67441	0.0346821	Atm//Bcl2//Cacnb4//Cbfb//Cd19//Cd27//Cd28//Cd4//Cplx2//Cxcl5//Dlg1//Dll1//Foxn1//Fyn//Fzd7//Gna13//Gpr183//Havcr2//Hoxa9//Ifngr1//Il18r1//Il7//Irf1//Itgam//Lcp1//Mafb//Mr1//Msn//Mtor//Nck2//Nkap//P2rx7//Plcb1//Ppp3cb//Prkcd//Prkce//Ptgdr//Pura//Rora//Slamf1//Smo//Snap23//Snca//Srf//Stat6//Treml2//Zbtb7b//Zfp36l1
GO:0030279	negative_regulation_of_ossification	Biological Process	8	42	1384	31864	0.000391816	0.00287664	3.40692	4.38536	0.00578035	Bcl2//Calca//Dkk1//Enpp1//Fgf23//Sfrp1//Smad7//Tph1
GO:1901021	positive_regulation_of_calcium_ion_transmembrane_transporter_activity	Biological Process	8	42	1384	31864	0.000391816	0.00287664	3.40692	4.38536	0.00578035	Ank2//Bmp4//Cacnb4//Ehd3//Fgf14//Hspa2//Htt//Vmp1
GO:0007498	mesoderm_development	Biological Process	14	113	1384	31864	0.000393991	0.00288651	3.40451	2.85242	0.0101156	Bmp4//Bmp7//Dkk1//Ext1//Htt//Nodal//Osr1//Setd2//Smo//Srf//Tbx1//Tead1//Vegfa//Zfp36l1
GO:0030178	negative_regulation_of_Wnt_signaling_pathway	Biological Process	18	168	1384	31864	0.000393994	0.00288651	3.40451	2.46676	0.0130058	Cav1//Cer1//Dkk1//Draxin//Fermt1//Foxo1//Gpc3//Hmga2//Nphp3//Rbms3//Sfrp1//Six3//Snai2//Tcf7l2//Tmem170b//Trabd2b//Tsku//Znrf3
GO:0042471	ear_morphogenesis	Biological Process	16	140	1384	31864	0.000396324	0.0029005	3.40195	2.63121	0.0115607	Bcr//Dll1//Fgfr2//Fzd3//Insig2//Mafb//Osr1//Otx1//Pou3f4//Prrx1//Prrx2//Six1//Tbx1//Triobp//Vangl2//Zeb1
GO:0048167	regulation_of_synaptic_plasticity	Biological Process	31	370	1384	31864	0.000407875	0.00298189	3.38947	1.92896	0.0223988	Adcy1//Bdnf//Camk2a//Cpeb1//Cplx2//Crh//Dlg4//Eif4ebp2//Fam107a//Fgf14//Gria1//Hrh1//Htt//Igsf11//Kras//Mapt//Neto1//Neurod2//Pak1//Ppp1r9a//Prkcg//Rara//Slc1a1//Slc24a2//Slc8a3//Snap25//Snca//Srf//Tnr//Unc13b//Unc13c
GO:0048592	eye_morphogenesis	Biological Process	19	183	1384	31864	0.000410325	0.00299663	3.38687	2.39038	0.0137283	Bmp4//Bmp7//Ccdc66//Dll1//Foxf2//Frs2//Gnat1//Gngt1//Ift122//Pitx2//Prkci//Rorb//Six3//Slc1a1//Sox1//Tsku//Vegfa//Zeb1//Zhx2
GO:0010212	response_to_ionizing_radiation	Biological Process	15	127	1384	31864	0.000417978	0.0030493	3.37885	2.71927	0.0108382	Atm//Bcl2//Chek2//Clk2//Mdm2//Nek1//Prkaa1//Rad51//Sfrp1//Sirt1//Snai2//Topbp1//Tspyl5//Wrn//Xrcc2
GO:0009583	detection_of_light_stimulus	Biological Process	9	53	1384	31864	0.000422705	0.00307406	3.37396	3.90959	0.00650289	Cacnb4//Ccdc66//Cds2//Fech//Gnat1//Gngt1//Rgs9bp//Sema5a//Sema5b
GO:0031109	microtubule_polymerization_or_depolymerization	Biological Process	9	53	1384	31864	0.000422705	0.00307406	3.37396	3.90959	0.00650289	Cav1//Kif18b//Kif19a//Mapt//Mzt1//Slain2//Stmnd1//Tppp//Tubgcp5
GO:0044091	membrane_biogenesis	Biological Process	9	53	1384	31864	0.000422705	0.00307406	3.37396	3.90959	0.00650289	Cav1//Cav2//Clip3//Emp2//Flot2//Nrxn1//Pacsin2//Ubxn2b//Ugcg
GO:0007632	visual_behavior	Biological Process	11	76	1384	31864	0.000427101	0.00310276	3.36947	3.33229	0.00794798	Adra1b//Atxn1//Ctns//Hrh1//Htt//Idua//Kras//Meis2//Mtor//Neto1//Slc1a2
GO:0001649	osteoblast_differentiation	Biological Process	13	101	1384	31864	0.000432867	0.00313806	3.36365	2.96337	0.00939306	Bmp4//Bmpr1b//Cbfb//Creb3l1//Gabbr1//Igf2//Igfbp3//Mapk11//Msx2//Rspo2//Sh3pxd2b//Shox2//Smo
GO:0002027	regulation_of_heart_rate	Biological Process	13	101	1384	31864	0.000432867	0.00313806	3.36365	2.96337	0.00939306	Adra1b//Ank2//Calca//Cav1//Dmd//Epas1//Gpd1l//Mdm2//Rgs4//Scn3b//Shox2//Sirt1//Slc1a1
GO:0006979	response_to_oxidative_stress	Biological Process	29	339	1384	31864	0.000440622	0.00319094	3.35593	1.96953	0.0209538	Atrn//Bcl2//Bmp4//Casp6//Cat//Cygb//Epas1//Foxo1//Fyn//Map2k1//Mapt//Mpv17//Msrb3//Ngfr//Nr4a2//Oxsr1//Prkaa1//Prkaa2//Prkcd//Prr5l//Rrm2b//Sin3a//Sirt1//Slc1a1//Snca//Stat6//Tacr1//Usp25//Wrn
GO:0072498	embryonic_skeletal_joint_development	Biological Process	5	16	1384	31864	0.000448651	0.00324568	3.34809	7.19473	0.00361272	Bmp4//Bmp7//Ext1//Osr1//Shox2
GO:0007595	lactation	Biological Process	7	33	1384	31864	0.000454282	0.00325943	3.34267	4.88369	0.0050578	Cav1//Csn2//Ddr1//Prlr//Slc6a3//Vegfa//Zbtb7b
GO:0060479	lung_cell_differentiation	Biological Process	7	33	1384	31864	0.000454282	0.00325943	3.34267	4.88369	0.0050578	Ascl1//Foxa1//Grhl2//Hoxa5//Klf2//Ppp3r1//Sav1
GO:0060669	embryonic_placenta_morphogenesis	Biological Process	7	33	1384	31864	0.000454282	0.00325943	3.34267	4.88369	0.0050578	Bmp5//Bmp7//Fgfr2//Grhl2//Igf2//Setd2//Zfp36l1
GO:2001240	negative_regulation_of_extrinsic_apoptotic_signaling_pathway_in_absence_of_ligand	Biological Process	7	33	1384	31864	0.000454282	0.00325943	3.34267	4.88369	0.0050578	Bcl2//Fyn//Gdnf//Il7//Sgk3//Snai2//Stradb
GO:0046928	regulation_of_neurotransmitter_secretion	Biological Process	15	128	1384	31864	0.000454781	0.00325943	3.3422	2.69802	0.0108382	Adcy1//Cacnb4//Camk2a//Cplx2//Cplx3//Grm7//Nrxn3//Ppfia2//Ppp1r9a//Prkce//Prkcg//Snapin//Snca//Stxbp5l//Tacr2
GO:0002710	negative_regulation_of_T_cell_mediated_immunity	Biological Process	6	24	1384	31864	0.000455264	0.00325943	3.34174	5.75578	0.00433526	Arg1//Clec4g//Muc4//Ppp3cb//Slamf1//Smad7
GO:0042474	middle_ear_morphogenesis	Biological Process	6	24	1384	31864	0.000455264	0.00325943	3.34174	5.75578	0.00433526	Insig2//Osr1//Prrx1//Prrx2//Six1//Tbx1
GO:0043586	tongue_development	Biological Process	6	24	1384	31864	0.000455264	0.00325943	3.34174	5.75578	0.00433526	Bdnf//Bnc2//Hoxc13//Prdm16//Six1//Tbx1
GO:0050908	detection_of_light_stimulus_involved_in_visual_perception	Biological Process	6	24	1384	31864	0.000455264	0.00325943	3.34174	5.75578	0.00433526	Cacnb4//Ccdc66//Gnat1//Rgs9bp//Sema5a//Sema5b
GO:0097150	neuronal_stem_cell_population_maintenance	Biological Process	6	24	1384	31864	0.000455264	0.00325943	3.34174	5.75578	0.00433526	Dll1//Foxo1//Hes1//Hook3//Mmp24//Prrx1
GO:0021532	neural_tube_patterning	Biological Process	8	43	1384	31864	0.000463223	0.00330956	3.33421	4.28337	0.00578035	Bmp4//Foxa1//Hes1//Ift122//Kif3a//Rab23//Rnf220//Smo
GO:0021955	central_nervous_system_neuron_axonogenesis	Biological Process	8	43	1384	31864	0.000463223	0.00330956	3.33421	4.28337	0.00578035	Adarb1//Dclk1//Dcx//Draxin//Nr4a2//Pafah1b1//Prdm8//Tsku
GO:0035051	cardiocyte_differentiation	Biological Process	16	142	1384	31864	0.000464719	0.00331682	3.33281	2.59415	0.0115607	Adra1b//Bmp4//Hes1//Mtor//Myh10//Nebl//Nrp1//Pdcd4//Pitx2//Rara//Shox2//Sox6//Srf//Tgfb2//Vangl2//Vegfa
GO:0030100	regulation_of_endocytosis	Biological Process	22	230	1384	31864	0.000474094	0.00338024	3.32414	2.20221	0.015896	Cav1//Cd2ap//Clip3//Dcx//Dkk1//Dlg4//Dll1//Gpc3//Hpca//Insr//Kif3a//Lgals3//Napb//Pacsin2//Ppp3cb//Ppp3r1//Rabgef1//Rit2//Rspo1//Snca//Synj2bp//Vegfa
GO:0045185	maintenance_of_protein_location	Biological Process	13	102	1384	31864	0.000476685	0.00339521	3.32177	2.93432	0.00939306	Adcy6//Ankrd13c//Cav1//Cd4//Cer1//Igsf11//Insig2//Lgals3//Morc3//Nfkbia//Pfn1//Rit2//Sun2
GO:0008088	axo-dendritic_transport	Biological Process	11	77	1384	31864	0.000479002	0.00340821	3.31966	3.28902	0.00794798	Ap3s2//Arl8a//Flot2//Htt//Kif1a//Kif3a//Mapt//Pafah1b1//Pura//Snapin//Tmem108
GO:2001235	positive_regulation_of_apoptotic_signaling_pathway	Biological Process	17	157	1384	31864	0.000499552	0.00355078	3.30142	2.49295	0.0122832	Bcl2l11//Bmpr1b//Casp2//Casp8//Cav1//Cradd//Inhbb//Nck2//Ngfr//Prkcd//Rnf183//Runx3//Serinc3//Sfrp1//Sirt1//Tgfb2//Tgfbr1
GO:0055002	striated_muscle_cell_development	Biological Process	16	143	1384	31864	0.000502557	0.00356546	3.29881	2.57601	0.0115607	Adra1b//Cav2//Dmd//Homer1//Mtor//Myh10//Nebl//Pitx2//Pmp22//Shox2//Six1//Smo//Smyd3//Srf//Vegfa//Xk
GO:0032872	regulation_of_stress-activated_MAPK_cascade	Biological Process	19	186	1384	31864	0.000502649	0.00356546	3.29874	2.35182	0.0137283	Cd27//Ceacam1//Dlg1//Ezr//Flt4//Foxo1//Igf1r//Map2k1//Mapkbp1//Nrk//Pafah1b1//Plcb1//Rassf2//Sfrp1//Sh3rf3//Slamf1//Tgfb2//Tirap//Vegfa
GO:0018205	peptidyl-lysine_modification	Biological Process	25	278	1384	31864	0.000513697	0.00363567	3.28929	2.07042	0.0180636	Arid4a//Bend3//Brpf3//Ctr9//Gtf2b//Kansl2//Mdm2//Mettl21e//Morf4l1//Morf4l2//Phf20l1//Plod2//Prdm16//Prdm8//Senp1//Setd2//Setd3//Setd7//Setdb2//Sirt1//Smyd3//Tada1//Tet3//Vps33b//Wdr82
GO:0001678	cellular_glucose_homeostasis	Biological Process	12	90	1384	31864	0.000514124	0.00363567	3.28893	3.06975	0.00867052	Foxk1//Foxk2//Igf1r//Ngfr//Prkaa1//Prkaa2//Rab11fip2//Sin3a//Sirt1//Slc39a14//Tcf7l2//Unc13b
GO:0014910	regulation_of_smooth_muscle_cell_migration	Biological Process	12	90	1384	31864	0.000514124	0.00363567	3.28893	3.06975	0.00867052	Bcl2//F3//Gna13//Has2//Igfbp3//Mdm2//Pak1//Pgr//Rapgef4//Retn//Smo//Tacr1
GO:0009056	catabolic_process	Biological Process	107	1790	1384	31864	0.000515283	0.00364014	3.28795	1.37624	0.0773121	Abcd1//Acadsb//Acot2//Acot4//Acr//Adhfe1//Ago3//Aldh5a1//Arg1//Arih1//Asah1//Asah2//Atg16l1//Atg9a//Atm//Casp8//Cat//Ccdc115//Cd2ap//Cd84//Ceacam1//Chek2//Cnot7//Cryz//Ctbs//Cul3//Cyp2g1//Cyp4a31//Ddi2//Ddo//Dhdh//Dio2//Ece1//Enpp1//Erlin1//Exosc7//Ext1//Fbxl17//Fbxl5//Fbxo31//Fbxw5//Fgf23//Foxk1//Foxk2//Foxo1//Gad2//Ggact//Gid8//Gpd1l//Herc2//Idua//Inpp5a//Irgm2//Irs1//Klhl8//Lix1l//Mdm2//Mettl3…
GO:0032411	positive_regulation_of_transporter_activity	Biological Process	15	130	1384	31864	0.000536763	0.00378801	3.27022	2.65651	0.0108382	Ank2//Bmp4//Cacnb4//Dmd//Ehd3//Fgf14//Hspa2//Htt//Ifngr1//Kcnc1//Pirt//Plcb1//Prkcd//Slc6a9//Vmp1
GO:0051650	establishment_of_vesicle_localization	Biological Process	16	144	1384	31864	0.000543007	0.00382427	3.26519	2.55812	0.0115607	Ap1ar//Ap3s2//Cul3//Fgfr2//Fyco1//Htt//Kif1a//Lin7a//Map2k1//Myrip//Pafah1b1//Pdcd6//Ppfia2//Rab7//Snapin//Snca
GO:1902806	regulation_of_cell_cycle_G1|S_phase_transition	Biological Process	16	144	1384	31864	0.000543007	0.00382427	3.26519	2.55812	0.0115607	Bcl2//Cacnb4//Casp2//Cdc73//Cradd//Ctdsp2//Dlg1//Fam107a//Fbxo31//Fhl1//Kank2//Mdm2//Plcb1//Stxbp4//Ube2e2//Zc3h12d
GO:0001662	behavioral_fear_response	Biological Process	8	44	1384	31864	0.000544828	0.0038293	3.26374	4.18602	0.00578035	Bcl2//Bdnf//Brinp1//Eif4e//Grm7//Neurod2//Penk//Slc1a1
GO:1903539	protein_localization_to_postsynaptic_membrane	Biological Process	8	44	1384	31864	0.000544828	0.0038293	3.26374	4.18602	0.00578035	Camk2a//Cnih3//Dlg1//Dlg4//Mapk10//Nptx2//Snap23//Snap25
GO:0014741	negative_regulation_of_muscle_hypertrophy	Biological Process	7	34	1384	31864	0.00055079	0.00386335	3.25901	4.74005	0.0050578	Foxo1//Jarid2//Mstn//Pak1//Rgs2//Rgs4//Trim63
GO:0089718	amino_acid_import_across_plasma_membrane	Biological Process	7	34	1384	31864	0.00055079	0.00386335	3.25901	4.74005	0.0050578	Prkcd//Slc1a1//Slc1a2//Slc6a6//Slc6a9//Slc7a1//Slc7a8
GO:0016567	protein_ubiquitination	Biological Process	42	565	1384	31864	0.000557833	0.00390879	3.2535	1.71145	0.0303468	Arih1//Bcl2//Cbfb//Cdc73//Ctr9//Cul3//Fbxl17//Fbxl5//Fbxw5//Herc2//Klhl13//Klhl7//Klhl8//Mdm2//Med31//Med6//Neurod2//Pdcd6//Pdzrn3//Rabgef1//Rad18//Rnf150//Rnf152//Rnf183//Rnf19b//Rnf220//Rnft2//Sh3rf3//Shprh//Sirt1//Spsb1//Trim11//Trim12c//Trim30d//Trim60//Trim63//Ube2a//Ube2e2//Ube2g1//Ube2q1//Uvssa//Znrf3
GO:0006813	potassium_ion_transport	Biological Process	18	173	1384	31864	0.000560828	0.00392422	3.25117	2.39547	0.0130058	Abcc9//Cnga2//Grik3//Kcna2//Kcna7//Kcnc1//Kcng3//Kcnip3//Kcnj1//Kcnj15//Kcnj16//Kcnmb1//Kcnq2//Kcnv2//Slc12a6//Slc24a2//Slc24a3//Snap25
GO:0046580	negative_regulation_of_Ras_protein_signal_transduction	Biological Process	9	55	1384	31864	0.000561171	0.00392422	3.25091	3.76742	0.00650289	Adra1b//Cul3//Itga3//Rabgef1//Rasa2//Spry1//Stambp//Tgfb2//Trim67
GO:0040014	regulation_of_multicellular_organism_growth	Biological Process	12	91	1384	31864	0.000569178	0.00397219	3.24475	3.03602	0.00867052	Atrn//Bcl2//Cacna2d2//Dlg1//Ezr//Hmga2//Igf2//Npy1r//Pou3f2//Sh3pxd2b//Slc6a3//Smo
GO:0061326	renal_tubule_development	Biological Process	12	91	1384	31864	0.000569178	0.00397219	3.24475	3.03602	0.00867052	Bcl2//Bmp4//Dlg1//Dll1//Gdnf//Gpc3//Hes1//Hnf1b//Mtss1//Osr1//Six1//Tfap2b
GO:0043405	regulation_of_MAP_kinase_activity	Biological Process	26	296	1384	31864	0.000572981	0.0039947	3.24186	2.0223	0.0187861	Alk//Bmp4//Bmp7//Cav1//Ceacam1//Dkk1//Frs2//Igf1r//Insr//Kras//Map2k1//Map2k3//Mdfic//P2rx7//Pak1//Pik3r5//Prkcd//Rgs2//Sfrp1//Spry1//Tgfa//Tirap//Tnfrsf11a//Trib3//Vangl2//Vegfa
GO:0046890	regulation_of_lipid_biosynthetic_process	Biological Process	19	188	1384	31864	0.000573738	0.00399594	3.24129	2.3268	0.0137283	Abcd1//Asah1//Bmp5//Ccdc3//Ceacam1//Crebl2//Elovl5//Erlin1//Hrh1//Igf1r//Igf2//Insig2//Mtor//Prkcd//Rdh10//Sirt1//Snai2//Tcf7l2//Trib3
GO:0000041	transition_metal_ion_transport	Biological Process	13	104	1384	31864	0.000575661	0.00399959	3.23983	2.87789	0.00939306	Ftmt//Hrh1//Lmtk2//Slc1a1//Slc31a2//Slc39a1//Slc39a14//Slc39a2//Slc48a1//Steap2//Tmem163//Trpc5//Trpc7
GO:0071383	cellular_response_to_steroid_hormone_stimulus	Biological Process	13	104	1384	31864	0.000575661	0.00399959	3.23983	2.87789	0.00939306	Bmp4//Bmp7//Calcoco1//Eif4e//Fam107a//Gdnf//Mstn//Pgr//Pou4f2//Smyd3//Trim63//Zfp36//Zfp36l1
GO:0002068	glandular_epithelial_cell_development	Biological Process	6	25	1384	31864	0.000577153	0.00399959	3.23871	5.52555	0.00433526	Bmp4//Bmp5//Dll1//Rara//Rfx3//Smo
GO:0007413	axonal_fasciculation	Biological Process	6	25	1384	31864	0.000577153	0.00399959	3.23871	5.52555	0.00433526	Casp6//Cdk5r1//L1cam//Ncam1//Nrp1//Sema5a
GO:0106030	neuron_projection_fasciculation	Biological Process	6	25	1384	31864	0.000577153	0.00399959	3.23871	5.52555	0.00433526	Casp6//Cdk5r1//L1cam//Ncam1//Nrp1//Sema5a
GO:0042475	odontogenesis_of_dentin-containing_tooth	Biological Process	11	79	1384	31864	0.000598709	0.00413624	3.22278	3.20575	0.00794798	Bcl2l11//Bmp4//Bmp7//Dll1//Edaradd//Fgf4//Lhx8//Msx2//Smo//Tbx1//Tcf7l2
GO:0099601	regulation_of_neurotransmitter_receptor_activity	Biological Process	10	67	1384	31864	0.000601083	0.00413624	3.22107	3.43629	0.00722543	Cnih3//Crh//Dlg4//Dlgap2//Homer1//Ifngr1//Neto1//Nptx2//Nrxn1//Slc6a9
GO:2000514	regulation_of_CD4-positive,_alpha-beta_T_cell_activation	Biological Process	10	67	1384	31864	0.000601083	0.00413624	3.22107	3.43629	0.00722543	Cbfb//Cd160//Cd274//Ceacam1//Irf1//Rara//Runx1//Runx3//Smad7//Zbtb7b
GO:0003149	membranous_septum_morphogenesis	Biological Process	4	10	1384	31864	0.000602853	0.00413624	3.21979	9.20925	0.00289017	Bmp4//Fgfr2//Tgfb2//Vangl2
GO:0021979	hypothalamus_cell_differentiation	Biological Process	4	10	1384	31864	0.000602853	0.00413624	3.21979	9.20925	0.00289017	Ndnf//Nrp1//Nrp2//Pou3f2
GO:0030853	negative_regulation_of_granulocyte_differentiation	Biological Process	4	10	1384	31864	0.000602853	0.00413624	3.21979	9.20925	0.00289017	Ceacam1//Prdm16//Rara//Runx1
GO:0036010	protein_localization_to_endosome	Biological Process	4	10	1384	31864	0.000602853	0.00413624	3.21979	9.20925	0.00289017	Micall1//Nrp1//Pacsin2//Rab35
GO:0060982	coronary_artery_morphogenesis	Biological Process	4	10	1384	31864	0.000602853	0.00413624	3.21979	9.20925	0.00289017	Nrp1//Tbx1//Tgfbr1//Vegfa
GO:0072111	cell_proliferation_involved_in_kidney_development	Biological Process	4	10	1384	31864	0.000602853	0.00413624	3.21979	9.20925	0.00289017	Bmp4//Bmp7//Gpc3//Osr1
GO:0072172	mesonephric_tubule_formation	Biological Process	4	10	1384	31864	0.000602853	0.00413624	3.21979	9.20925	0.00289017	Gdnf//Hnf1b//Osr1//Six1
GO:0070302	regulation_of_stress-activated_protein_kinase_signaling_cascade	Biological Process	19	189	1384	31864	0.000612427	0.0041888	3.21295	2.31449	0.0137283	Cd27//Ceacam1//Dlg1//Ezr//Flt4//Foxo1//Igf1r//Map2k1//Mapkbp1//Nrk//Pafah1b1//Plcb1//Rassf2//Sfrp1//Sh3rf3//Slamf1//Tgfb2//Tirap//Vegfa
GO:0002070	epithelial_cell_maturation	Biological Process	5	17	1384	31864	0.000612936	0.0041888	3.21258	6.77151	0.00361272	Foxa1//Hoxa5//Pgr//Rfx3//Six3
GO:0006491	N-glycan_processing	Biological Process	5	17	1384	31864	0.000612936	0.0041888	3.21258	6.77151	0.00361272	Man1c1//Man2a2//St8sia1//St8sia3//St8sia5
GO:0090336	positive_regulation_of_brown_fat_cell_differentiation	Biological Process	5	17	1384	31864	0.000612936	0.0041888	3.21258	6.77151	0.00361272	Bmp7//Napepld//Prdm16//Six1//Zbtb7b
GO:0046649	lymphocyte_activation	Biological Process	36	464	1384	31864	0.000624565	0.00426406	3.20442	1.78628	0.0260116	Atm//Bcl2//Cacnb4//Cbfb//Cd19//Cd27//Cd28//Cd4//Dlg1//Dll1//Foxn1//Fyn//Fzd7//Gpr183//Il18r1//Il7//Irf1//Itgam//Lcp1//Mafb//Mr1//Msn//Mtor//Nck2//Nkap//P2rx7//Ppp3cb//Prkcd//Pura//Rora//Slamf1//Srf//Stat6//Treml2//Zbtb7b//Zfp36l1
GO:0007618	mating	Biological Process	8	45	1384	31864	0.000637674	0.00433217	3.1954	4.093	0.00578035	Ddo//Dmrta1//Ncoa2//Oxtr//Pgr//Pmp22//Tacr1//Ube2q1
GO:0010830	regulation_of_myotube_differentiation	Biological Process	8	45	1384	31864	0.000637674	0.00433217	3.1954	4.093	0.00578035	Atp11a//Bcl2//Bdnf//Mtor//Myf5//Myf6//Shox2//Tbx1
GO:0030850	prostate_gland_development	Biological Process	8	45	1384	31864	0.000637674	0.00433217	3.1954	4.093	0.00578035	Bmp4//Fgfr2//Foxa1//Frs2//Igf1r//Plag1//Prlr//Sfrp1
GO:0031062	positive_regulation_of_histone_methylation	Biological Process	8	45	1384	31864	0.000637674	0.00433217	3.1954	4.093	0.00578035	Asxl2//Ctr9//Fam47e//Jarid2//Mtf2//Paxbp1//Prdm12//Sirt1
GO:0035136	forelimb_morphogenesis	Biological Process	8	45	1384	31864	0.000637674	0.00433217	3.1954	4.093	0.00578035	Hoxa9//Ift122//Msx2//Osr1//Rdh10//Rspo2//Shox2//Tfap2b
GO:0051055	negative_regulation_of_lipid_biosynthetic_process	Biological Process	9	56	1384	31864	0.000643182	0.00435676	3.19167	3.70014	0.00650289	Bmp5//Ccdc3//Ceacam1//Erlin1//Hrh1//Insig2//Sirt1//Snai2//Trib3
GO:0098815	modulation_of_excitatory_postsynaptic_potential	Biological Process	9	56	1384	31864	0.000643182	0.00435676	3.19167	3.70014	0.00650289	Celf4//Dlg4//Igsf11//Neto1//Ngfr//Nrxn1//Rgs4//Slc8a3//Tmem108
GO:2000649	regulation_of_sodium_ion_transmembrane_transporter_activity	Biological Process	9	56	1384	31864	0.000643182	0.00435676	3.19167	3.70014	0.00650289	Dmd//Fgf11//Fgf14//Gpd1l//Neto1//Osr1//Plcb1//Scn3b//Slmap
GO:0032386	regulation_of_intracellular_transport	Biological Process	28	331	1384	31864	0.000652616	0.00441633	3.18534	1.94758	0.0202312	Bmp4//Cdk5r1//Ezr//Fermt1//Fyn//Hpca//Ier3//Itgam//Kif20b//Kif3a//Lcp1//Map2//Map2k1//Mapt//Mdfic//Mdm2//Msn//Pak1//Pgap1//Prkaa1//Prkcd//Prr5l//Rab23//Setd2//Slc1a1//Smo//Svip//Tcf7l2
GO:0043086	negative_regulation_of_catalytic_activity	Biological Process	55	804	1384	31864	0.000662261	0.0044685	3.17897	1.57496	0.0397399	Adarb1//Bmp4//Bmp7//Camk2a//Cav1//Cd27//Ceacam1//Csn2//Deptor//Elfn1//Ensa//Gabbr1//Galr1//Gpc3//Grm7//Hexim2//Hpca//Htt//Igf1r//Il7//Lamtor5//Lmtk2//Map2//Mapt//Mdm2//Mstn//Naip6//P2ry13//Pdzd3//Pi15//Ppm1f//Ppp1r1c//Ppp1r9b//Prkcd//Rgs2//Serpinb2//Serpinb7//Setd7//Sfrp1//Sh3bp5//Simc1//Sirt1//Slc39a14//Slc8a3//Smad7//Smyd3//Snca//Spry1//Styx//Tgfb2//Tnfaip8//Trib3//Usp44//Vegfa//Zfp36
GO:0010837	regulation_of_keratinocyte_proliferation	Biological Process	7	35	1384	31864	0.000662909	0.0044685	3.17855	4.60462	0.0050578	Fgf7//Fgfr2//Has2//Snai2//Stxbp4//Zfp36//Zfp36l1
GO:0021846	cell_proliferation_in_forebrain	Biological Process	7	35	1384	31864	0.000662909	0.0044685	3.17855	4.60462	0.0050578	Emx2//Fgfr2//Hmga2//Hook3//Kif1a//Pou3f2//Six3
GO:0035116	embryonic_hindlimb_morphogenesis	Biological Process	7	35	1384	31864	0.000662909	0.0044685	3.17855	4.60462	0.0050578	Bmp4//Fgf4//Gpc3//Msx2//Osr1//Pitx2//Rspo2
GO:0017015	regulation_of_transforming_growth_factor_beta_receptor_signaling_pathway	Biological Process	14	119	1384	31864	0.000667965	0.0044982	3.17525	2.7086	0.0101156	Cav1//Cav2//Chst11//Eid2//Fermt1//Itga3//Onecut2//Pmepa1//Prdm16//Sirt1//Smad7//Spry1//Tsku//Zeb1
GO:0007368	determination_of_left|right_symmetry	Biological Process	15	133	1384	31864	0.000683223	0.00459647	3.16544	2.59659	0.0108382	Cer1//Dll1//Kif3a//Mmp21//Nodal//Nphp3//Pitx2//Rfx3//Ripply2//Smo//Srf//Tbr1//Tbx1//Tbx22//Vangl2
GO:0017148	negative_regulation_of_translation	Biological Process	18	176	1384	31864	0.000687656	0.0046218	3.16263	2.35464	0.0130058	Ago3//Cnot7//Cpeb1//Eif4e//Eif4ebp2//Exosc7//Mettl3//Nanos1//Pura//Rara//Rgs2//Srp9//Syncrip//Tnrc6c//Unk//Zc3h12d//Zfp36//Zfp36l1
GO:0072659	protein_localization_to_plasma_membrane	Biological Process	20	206	1384	31864	0.000695683	0.00466829	3.15759	2.23525	0.0144509	Adcy6//Ank2//Dlg1//Ehd3//Emp2//Ezr//Fam126b//Flot2//Golga4//Kcnip3//Mrap//Myadm//Pdzd3//Pip5k1a//Rab3c//Rab7//Scn3b//Slmap//Ttc7//Vamp3
GO:0006936	muscle_contraction	Biological Process	19	191	1384	31864	0.000696599	0.00466829	3.15702	2.29026	0.0137283	Acta2//Ank2//Chrnb4//Chrnd//Dlg1//Dmd//Gdnf//Glra1//Gpd1l//Homer1//Map2k3//Mtor//Npy1r//Scn3b//Slmap//Tacr1//Tacr2//Trim63//Vegfb
GO:0098657	import_into_cell	Biological Process	19	191	1384	31864	0.000696599	0.00466829	3.15702	2.29026	0.0137283	Abcc9//Fam155a//Kcnj1//Kcnj15//Kcnj16//Prkcd//Slc12a6//Slc1a1//Slc1a2//Slc24a2//Slc39a14//Slc6a3//Slc6a6//Slc6a9//Slc7a1//Slc7a8//Slc8a3//Snap25//Steap2
GO:0071549	cellular_response_to_dexamethasone_stimulus	Biological Process	6	26	1384	31864	0.000722919	0.00483531	3.14091	5.31303	0.00433526	Bmp4//Eif4e//Gdnf//Mstn//Smyd3//Trim63
GO:0071711	basement_membrane_organization	Biological Process	6	26	1384	31864	0.000722919	0.00483531	3.14091	5.31303	0.00433526	Cav1//Cav2//Ext1//Fermt1//Ntn4//Pmp22
GO:0051146	striated_muscle_cell_differentiation	Biological Process	21	222	1384	31864	0.000728152	0.0048656	3.13778	2.17786	0.0151734	Adra1b//Bmp4//Cav2//Dmd//Homer1//Igf2//Kras//Mtor//Myh10//Nebl//Pitx2//Pmp22//Rara//Shox2//Six1//Smo//Smyd3//Sox6//Srf//Vegfa//Xk
GO:0006493	protein_O-linked_glycosylation	Biological Process	9	57	1384	31864	0.000734727	0.0049048	3.13387	3.63523	0.00650289	Eogt//Galnt13//Galnt2//Galntl6//Pomk//Sdf2l1//Tet3//Tmtc3//Vegfb
GO:0030203	glycosaminoglycan_metabolic_process	Biological Process	11	81	1384	31864	0.000742355	0.00491644	3.12939	3.1266	0.00794798	B3galt6//Bgn//Chst1//Chst11//Chst3//Dse//Ext1//Has2//Idua//Ndnf//Spock2
GO:0043525	positive_regulation_of_neuron_apoptotic_process	Biological Process	11	81	1384	31864	0.000742355	0.00491644	3.12939	3.1266	0.00794798	Ascl1//Atm//Bcl2l11//Casp2//Casp6//Cdk5r1//Epha7//Itgam//Nqo2//Tfap2b//Tgfb2
GO:0050848	regulation_of_calcium-mediated_signaling	Biological Process	11	81	1384	31864	0.000742355	0.00491644	3.12939	3.1266	0.00794798	3425401B19Rik//Camta1//Cd4//Ceacam1//Htt//L1cam//Mapt//Mtor//Ncam1//Neurod2//Rit2
GO:0002066	columnar|cuboidal_epithelial_cell_development	Biological Process	8	46	1384	31864	0.000742869	0.00491644	3.12909	4.00402	0.00578035	Bmp4//Bmp5//Dll1//Hoxa5//Rara//Rfx3//Shroom3//Smo
GO:0002209	behavioral_defense_response	Biological Process	8	46	1384	31864	0.000742869	0.00491644	3.12909	4.00402	0.00578035	Bcl2//Bdnf//Brinp1//Eif4e//Grm7//Neurod2//Penk//Slc1a1
GO:0019098	reproductive_behavior	Biological Process	8	46	1384	31864	0.000742869	0.00491644	3.12909	4.00402	0.00578035	Brinp1//Dmrta1//Gabrb3//Mbd2//Ncoa2//Oxtr//Pgr//Ube2q1
GO:0043618	regulation_of_transcription_from_RNA_polymerase_II_promoter_in_response_to_stress	Biological Process	8	46	1384	31864	0.000742869	0.00491644	3.12909	4.00402	0.00578035	Creb3l1//Epas1//Hif1an//Klf2//Mbtps2//Nck2//Sin3a//Vegfa
GO:0071300	cellular_response_to_retinoic_acid	Biological Process	8	46	1384	31864	0.000742869	0.00491644	3.12909	4.00402	0.00578035	Atm//Brinp1//Brinp2//Brinp3//Osr1//Rorb//Tbx1//Tead1
GO:0071709	membrane_assembly	Biological Process	8	46	1384	31864	0.000742869	0.00491644	3.12909	4.00402	0.00578035	Cav1//Cav2//Emp2//Flot2//Nrxn1//Pacsin2//Ubxn2b//Ugcg
GO:0006869	lipid_transport	Biological Process	28	334	1384	31864	0.000750439	0.00496179	3.12468	1.93008	0.0202312	Abcb1b//Abcd1//Acsl4//Ano3//Atp11a//Bdnf//Cav1//Ceacam1//Ceacam2//Gulp1//P2rx7//Pak1//Pitpnb//Pnpla8//Prkcd//Slc10a2//Slc10a3//Slc1a1//Slc1a2//Slc38a7//Slco2a1//Slco3a1//Stx12//Trpc5//Tsku//Ttpa//Ugcg//Xkr4
GO:0010522	regulation_of_calcium_ion_transport_into_cytosol	Biological Process	13	107	1384	31864	0.000756333	0.00498968	3.12129	2.7972	0.00939306	Ank2//Bcl2//Bmp4//Cav1//Cd19//Cd4//Dmd//Fyn//Htt//P2rx7//Prkce//Snca//Tgfb2
GO:0019233	sensory_perception_of_pain	Biological Process	13	107	1384	31864	0.000756333	0.00498968	3.12129	2.7972	0.00939306	Calca//Fyn//Kcna2//Kcnip3//Mmp24//Ngfr//Npy1r//P2rx7//Penk//Pomk//Prdm12//Prx//Tacr1
GO:0050771	negative_regulation_of_axonogenesis	Biological Process	10	69	1384	31864	0.000762132	0.00498968	3.11797	3.33668	0.00722543	Cdk5r1//Draxin//Epha7//Ifrd1//Map2//Nrp1//Sema5a//Sema5b//Sema6a//Tnr
GO:0016571	histone_methylation	Biological Process	12	94	1384	31864	0.000764882	0.00498968	3.11641	2.93912	0.00867052	Arid4a//Bend3//Ctr9//Prdm16//Prdm8//Setd2//Setd3//Setd7//Setdb2//Smyd3//Tet3//Wdr82
GO:0030509	BMP_signaling_pathway	Biological Process	12	94	1384	31864	0.000764882	0.00498968	3.11641	2.93912	0.00867052	Bmp4//Bmp5//Bmp7//Bmpr1b//Ext1//Msx2//Nodal//Pdcd4//Rgmb//Smad7//Smad9//Tgfb2
GO:0021529	spinal_cord_oligodendrocyte_cell_differentiation	Biological Process	3	5	1384	31864	0.000765479	0.00498968	3.11607	13.8139	0.00216763	Ascl1//Olig2//Sox6
GO:0021778	oligodendrocyte_cell_fate_specification	Biological Process	3	5	1384	31864	0.000765479	0.00498968	3.11607	13.8139	0.00216763	Ascl1//Olig2//Sox6
GO:0021779	oligodendrocyte_cell_fate_commitment	Biological Process	3	5	1384	31864	0.000765479	0.00498968	3.11607	13.8139	0.00216763	Ascl1//Olig2//Sox6
GO:0042249	establishment_of_planar_polarity_of_embryonic_epithelium	Biological Process	3	5	1384	31864	0.000765479	0.00498968	3.11607	13.8139	0.00216763	Foxf2//Pafah1b1//Vangl2
GO:0060164	regulation_of_timing_of_neuron_differentiation	Biological Process	3	5	1384	31864	0.000765479	0.00498968	3.11607	13.8139	0.00216763	Ascl1//Hes1//Sox5
GO:0061551	trigeminal_ganglion_development	Biological Process	3	5	1384	31864	0.000765479	0.00498968	3.11607	13.8139	0.00216763	Nrp1//Nrp2//Six1
GO:0071593	lymphocyte_aggregation	Biological Process	3	5	1384	31864	0.000765479	0.00498968	3.11607	13.8139	0.00216763	Jam2//Msn//Stk10
GO:0090038	negative_regulation_of_protein_kinase_C_signaling	Biological Process	3	5	1384	31864	0.000765479	0.00498968	3.11607	13.8139	0.00216763	Dgkg//Gpd1l//Myadm
GO:0090259	regulation_of_retinal_ganglion_cell_axon_guidance	Biological Process	3	5	1384	31864	0.000765479	0.00498968	3.11607	13.8139	0.00216763	Nrp1//Pou4f2//Vegfa
GO:0098942	retrograde_trans-synaptic_signaling_by_trans-synaptic_protein_complex	Biological Process	3	5	1384	31864	0.000765479	0.00498968	3.11607	13.8139	0.00216763	Cadm1//Farp1//Tenm2
GO:0003203	endocardial_cushion_morphogenesis	Biological Process	7	36	1384	31864	0.00079237	0.00514557	3.10107	4.47672	0.0050578	Bmp4//Bmp5//Bmp7//Mdm2//Msx2//Snai2//Tgfb2
GO:0035115	embryonic_forelimb_morphogenesis	Biological Process	7	36	1384	31864	0.00079237	0.00514557	3.10107	4.47672	0.0050578	Hoxa9//Ift122//Msx2//Osr1//Rdh10//Rspo2//Shox2
GO:0051647	nucleus_localization	Biological Process	7	36	1384	31864	0.00079237	0.00514557	3.10107	4.47672	0.0050578	Dmd//Hook3//Kif1a//Mtor//Myh10//Pafah1b1//Sun2
GO:0061005	cell_differentiation_involved_in_kidney_development	Biological Process	7	36	1384	31864	0.00079237	0.00514557	3.10107	4.47672	0.0050578	Bmp4//Ext1//Gdnf//Hes1//Mtss1//Osr1//Smo
GO:0061024	membrane_organization	Biological Process	58	866	1384	31864	0.000797797	0.00517193	3.09811	1.54196	0.0419075	Abcb1b//Abcd1//Ank2//Ano3//Atl2//Atp11a//Bcl2//Bcl2l11//Bin2//Camk2a//Cav1//Cav2//Cstad//Cul3//Dlg1//Dlg4//Emp2//Flot2//Gdnf//Gnai3//Gulp1//Ier3//Itga3//Itgam//Micall1//Mtss1//Myadm//Myh10//Nrxn1//P2rx7//Pacsin2//Pafah1b1//Pdcd6//Pitpnb//Pmp22//Prkcd//Prkci//Prx//Rab7//Rtp1//Snap23//Snap25//Snapin//Snca//Stx12//Sun2//Timm10//Trpc5//Ttpa//Ubxn2b//Ugcg//Vamp1//Vamp3//Vapb//Vps33b//Vti1a//Whamm//Xkr4
GO:0006479	protein_methylation	Biological Process	15	135	1384	31864	0.000798673	0.00517193	3.09763	2.55812	0.0108382	Arid4a//Bend3//Btg1//Ctr9//Mettl21e//Pcmtd1//Prdm16//Prdm8//Setd2//Setd3//Setd7//Setdb2//Smyd3//Tet3//Wdr82
GO:0016482	cytosolic_transport	Biological Process	15	135	1384	31864	0.000798673	0.00517193	3.09763	2.55812	0.0108382	Ankrd27//Ap1ar//Ehd3//Emp2//Hook3//Kif1a//Lmtk2//Ppfia2//Rab6b//Rab7//Rab9//Rab9b//Vamp3//Vps26a//Vti1a
GO:0035641	locomotory_exploration_behavior	Biological Process	5	18	1384	31864	0.000818468	0.00529021	3.087	6.39531	0.00361272	Crh//Dlg4//Penk//Prkce//Tnr
GO:0051567	histone_H3-K9_methylation	Biological Process	5	18	1384	31864	0.000818468	0.00529021	3.087	6.39531	0.00361272	Arid4a//Bend3//Prdm16//Prdm8//Setdb2
GO:0051384	response_to_glucocorticoid	Biological Process	11	82	1384	31864	0.000824256	0.00532265	3.08394	3.08847	0.00794798	Bcl2//Bmp4//Eif4e//Fam107a//Gdnf//Map2k1//Mstn//Smyd3//Trim63//Zfp36//Zfp36l1
GO:0048661	positive_regulation_of_smooth_muscle_cell_proliferation	Biological Process	13	108	1384	31864	0.000826253	0.0053256	3.08289	2.7713	0.00939306	Bmp4//Fgfr2//Frs2//Gnai3//Hbegf//Igf1r//Mdm2//Mtor//Nqo2//Orc1//Pak1//Retn//Vegfa
GO:0071773	cellular_response_to_BMP_stimulus	Biological Process	13	108	1384	31864	0.000826253	0.0053256	3.08289	2.7713	0.00939306	Bmp4//Bmp5//Bmp7//Bmpr1b//Cer1//Ext1//Msx2//Nodal//Pdcd4//Rgmb//Smad7//Smad9//Tgfb2
GO:0001755	neural_crest_cell_migration	Biological Process	9	58	1384	31864	0.000836613	0.00537734	3.07748	3.57255	0.00650289	Gdnf//Nrp1//Nrp2//Pitx2//Sema5a//Sema5b//Sema6a//Smo//Tbx1
GO:0045599	negative_regulation_of_fat_cell_differentiation	Biological Process	9	58	1384	31864	0.000836613	0.00537734	3.07748	3.57255	0.00650289	Enpp1//Foxo1//Msx2//Rora//Runx1t1//Sirt1//Tcf7l2//Trib3//Vegfa
GO:0045778	positive_regulation_of_ossification	Biological Process	9	58	1384	31864	0.000836613	0.00537734	3.07748	3.57255	0.00650289	Asxl2//Bmp4//Bmp7//Bmpr1b//Calca//Gpm6b//Osr1//P2rx7//Tacr1
GO:0032147	activation_of_protein_kinase_activity	Biological Process	27	320	1384	31864	0.000838382	0.0053837	3.07656	1.94258	0.0195087	Alk//Bmp4//Bmpr1b//Cdk5r1//Cks2//Dlg1//Emp2//Frs2//Gprc5b//Igf2//Insr//Irgm2//Map2k1//Map2k3//Mdfic//Nrk//P2rx7//Pak1//Prkcd//Prlr//Slc1a1//Stradb//Tgfa//Tgfb2//Tgfbr1//Tirap//Vegfa
GO:0001704	formation_of_primary_germ_layer	Biological Process	12	95	1384	31864	0.000841455	0.00539843	3.07497	2.90818	0.00867052	Bmp4//Bmp7//Cdc73//Ctr9//Dkk1//Hnf1b//Htt//Nodal//Setd2//Sox7//Srf//Tnrc6c
GO:0032414	positive_regulation_of_ion_transmembrane_transporter_activity	Biological Process	14	122	1384	31864	0.000856688	0.00548949	3.06718	2.642	0.0101156	Ank2//Bmp4//Cacnb4//Dmd//Ehd3//Fgf14//Hspa2//Htt//Ifngr1//Kcnc1//Pirt//Plcb1//Slc6a9//Vmp1
GO:0010256	endomembrane_system_organization	Biological Process	35	455	1384	31864	0.000857237	0.00548949	3.0669	1.77101	0.025289	Abcd1//Ank2//Ano3//Atl2//Bin2//Cav1//Cav2//Emp2//Fam174b//Hook3//Htt//Itga3//Map2k1//Micall1//Mtss1//Myh10//P2rx7//Pacsin2//Pafah1b1//Prx//Rab18//Snap23//Snap25//Snapin//Stx12//Sun2//Trpc5//Ubxn2b//Ugcg//Vapb//Vmp1//Vps33b//Vti1a//Whamm//Xkr4
GO:0017156	calcium-ion_regulated_exocytosis	Biological Process	8	47	1384	31864	0.000861579	0.0055071	3.0647	3.91883	0.00578035	Ppp3cb//Rapgef4//Snap25//Snapin//Syt15//Unc13b//Unc13c//Vamp3
GO:2001239	regulation_of_extrinsic_apoptotic_signaling_pathway_in_absence_of_ligand	Biological Process	8	47	1384	31864	0.000861579	0.0055071	3.0647	3.91883	0.00578035	Bcl2//Fyn//Gdnf//Il7//Sgk3//Snai2//Stradb//Tgfb2
GO:0070374	positive_regulation_of_ERK1_and_ERK2_cascade	Biological Process	21	225	1384	31864	0.000865527	0.00552723	3.06272	2.14882	0.0151734	Acta2//Bmp4//C5ar2//Cd4//Fgf23//Fgf4//Fgfr2//Flt4//Gpr183//Havcr2//Map2k1//Nodal//Nqo2//Nrp1//Nrxn1//Rara//Slamf1//Tirap//Tnfrsf11a//Vegfa//Vegfb
GO:0043487	regulation_of_RNA_stability	Biological Process	17	165	1384	31864	0.000880077	0.00561496	3.05548	2.37208	0.0122832	Cnot7//Elavl4//Exosc7//Gdnf//Hnrnpa0//Mettl3//Mtor//Nanos1//Rnasel//Syncrip//Taf15//Tirap//Tnrc6c//Vegfa//Zc3h12d//Zfp36//Zfp36l1
GO:0099111	microtubule-based_transport	Biological Process	19	195	1384	31864	0.00089517	0.00569287	3.04809	2.24328	0.0137283	Ap3s2//Arl8a//Clip3//Flot2//Fyco1//Htt//Ift122//Kif1a//Kif3a//Kif3c//Map2k1//Mapt//Pafah1b1//Pura//Rfx3//Snapin//Sun2//Tmem108//Tub
GO:0030878	thyroid_gland_development	Biological Process	6	27	1384	31864	0.000895581	0.00569287	3.0479	5.11625	0.00433526	Hoxa5//Map2k1//Six1//Six3//Srf//Tbx1
GO:0035235	ionotropic_glutamate_receptor_signaling_pathway	Biological Process	6	27	1384	31864	0.000895581	0.00569287	3.0479	5.11625	0.00433526	Camk2a//Cdk5r1//Gria1//Gria3//Grid1//Grik3
GO:0046639	negative_regulation_of_alpha-beta_T_cell_differentiation	Biological Process	6	27	1384	31864	0.000895581	0.00569287	3.0479	5.11625	0.00433526	Cbfb//Irf1//Runx1//Runx3//Smad7//Zbtb7b
GO:0044092	negative_regulation_of_molecular_function	Biological Process	74	1173	1384	31864	0.000899547	0.00571283	3.04598	1.45244	0.0534682	Adarb1//Bmp4//Bmp7//Camk2a//Cat//Cav1//Cd27//Ceacam1//Csn2//Ddx11//Deptor//Dkk1//Elfn1//Ensa//Frmd7//Gabbr1//Galr1//Gpc3//Grm7//Havcr2//Hes1//Hexim2//Hpca//Htt//Igf1r//Il7//Insr//Lamtor5//Lmtk2//Map2//Mapt//Mdm2//Mstn//Msx2//Naip6//Nfkbia//Nlrp2//Nwd1//Osr1//Oxsr1//P2ry13//Pdzd3//Pi15//Pou4f2//Ppm1f//Ppp1r1c//Ppp1r9b//Prkcd//Rab9//Rgs2//Serpinb2//Serpinb7//Setd7//Sfrp1//Sh3bp5//Simc1//Sin3a//Sirt…
GO:0045647	negative_regulation_of_erythrocyte_differentiation	Biological Process	4	11	1384	31864	0.000914809	0.00579379	3.03867	8.37204	0.00289017	Hoxa5//Mafb//Zfp36//Zfp36l1
GO:0048505	regulation_of_timing_of_cell_differentiation	Biological Process	4	11	1384	31864	0.000914809	0.00579379	3.03867	8.37204	0.00289017	Ascl1//Hes1//Nodal//Sox5
GO:1904862	inhibitory_synapse_assembly	Biological Process	4	11	1384	31864	0.000914809	0.00579379	3.03867	8.37204	0.00289017	Cbln4//Gabra2//Gabrb3//Gabrg2
GO:0002028	regulation_of_sodium_ion_transport	Biological Process	12	96	1384	31864	0.000924316	0.00584865	3.03418	2.87789	0.00867052	Cxcl1//Dmd//Fgf11//Fgf14//Gpd1l//Neto1//Nkain2//Nkain3//Osr1//Plcb1//Scn3b//Slmap
GO:0002820	negative_regulation_of_adaptive_immune_response	Biological Process	9	59	1384	31864	0.000949692	0.00599824	3.02242	3.512	0.00650289	Arg1//Cd160//Clec4g//Havcr2//Muc4//Ppp3cb//Slamf1//Smad7//Zbtb7b
GO:0003170	heart_valve_development	Biological Process	9	59	1384	31864	0.000949692	0.00599824	3.02242	3.512	0.00650289	Bmp4//Erg//Fgfrl1//Mdm2//Mtor//Pitx2//Shox2//Tgfb2//Zbtb14
GO:0042733	embryonic_digit_morphogenesis	Biological Process	10	71	1384	31864	0.000957095	0.00603948	3.01904	3.24269	0.00722543	Bcl2l11//Bmp4//Chst11//Ece1//Grhl2//Ift122//Msx2//Mycn//Osr1//Rab23
GO:0007204	positive_regulation_of_cytosolic_calcium_ion_concentration	Biological Process	26	307	1384	31864	0.000980853	0.00618249	3.0084	1.94984	0.0187861	Ackr4//Adra1b//Bmp4//C5ar2//Cacnb4//Cav1//Cd19//Cd4//Cxcl1//Dlg4//Fam155a//Galr1//Gm5127//Gna13//Htt//Itpr2//Oxtr//P2rx7//Ptgdr//Ptgfr//Slc24a2//Slc8a3//Snca//Tacr1//Trhr//Trpc5
GO:0051701	biological_process_involved_in_interaction_with_host	Biological Process	13	110	1384	31864	0.000982441	0.00618249	3.00769	2.72091	0.00939306	Bcl2l11//Cav1//Cav2//Cd209a//Cd300ld//Cd4//Ceacam1//Clec4g//Insr//Irgm2//Nrp1//Rab7//Vapb
GO:1902414	protein_localization_to_cell_junction	Biological Process	13	110	1384	31864	0.000982441	0.00618249	3.00769	2.72091	0.00939306	Camk2a//Cnih3//Dlg1//Dlg4//Homer1//Kif3a//Mapk10//Neto1//Nptx2//Nrxn1//Snap23//Snap25//Synj2bp
GO:0010862	positive_regulation_of_pathway-restricted_SMAD_protein_phosphorylation	Biological Process	8	48	1384	31864	0.000995032	0.00625604	3.00216	3.83719	0.00578035	Bmp4//Bmp5//Bmp7//Inhbb//Mstn//Nodal//Tgfb2//Tgfbr1
GO:0030177	positive_regulation_of_Wnt_signaling_pathway	Biological Process	15	138	1384	31864	0.00100262	0.00629804	2.99886	2.50251	0.0108382	Cav1//Cdc73//Fgfr2//Gid8//Gpc3//Gprc5b//Mbd2//Rnf220//Rspo1//Rspo2//Sema5a//Sfrp1//Spin1//Tbl1x//Tmem198
GO:0120162	positive_regulation_of_cold-induced_thermogenesis	Biological Process	12	97	1384	31864	0.00101386	0.00636284	2.99402	2.84822	0.00867052	Cav1//Dio2//Elovl6//Epas1//Igf1r//Oxtr//Prdm16//Prlr//Stat6//Vegfa//Zbtb7b//Zfp516
GO:0008542	visual_learning	Biological Process	10	72	1384	31864	0.00106889	0.00664482	2.97107	3.19766	0.00722543	Adra1b//Atxn1//Ctns//Hrh1//Htt//Idua//Kras//Meis2//Mtor//Neto1
GO:0031532	actin_cytoskeleton_reorganization	Biological Process	10	72	1384	31864	0.00106889	0.00664482	2.97107	3.19766	0.00722543	Cdc42bpg//Ezr//Fgf7//Mcu//Nrk//Nrp1//Pak1//Pip5k1a//Thsd7a//Whamm
GO:0048709	oligodendrocyte_differentiation	Biological Process	10	72	1384	31864	0.00106889	0.00664482	2.97107	3.19766	0.00722543	Ascl1//Olig2//Omg//Prdm8//Slc8a3//Sox5//Sox6//Tcf7l2//Tppp//Zfp488
GO:1905037	autophagosome_organization	Biological Process	10	72	1384	31864	0.00106889	0.00664482	2.97107	3.19766	0.00722543	Atg16l1//Atg9a//Irgm2//Pik3c2a//Rab1b//Rab23//Rab7//Stx12//Ubxn2b//Vmp1
GO:0003323	type_B_pancreatic_cell_development	Biological Process	5	19	1384	31864	0.00107128	0.00664482	2.9701	6.05872	0.00361272	Bmp4//Bmp5//Dll1//Rfx3//Smo
GO:0021854	hypothalamus_development	Biological Process	5	19	1384	31864	0.00107128	0.00664482	2.9701	6.05872	0.00361272	Ndnf//Nrp1//Nrp2//Pitx2//Pou3f2
GO:0031290	retinal_ganglion_cell_axon_guidance	Biological Process	5	19	1384	31864	0.00107128	0.00664482	2.9701	6.05872	0.00361272	Bmpr1b//Epha7//Nrp1//Pou4f2//Zic2
GO:0036120	cellular_response_to_platelet-derived_growth_factor_stimulus	Biological Process	5	19	1384	31864	0.00107128	0.00664482	2.9701	6.05872	0.00361272	Fyn//Has2//Prkce//Rasa1//Snai2
GO:0040037	negative_regulation_of_fibroblast_growth_factor_receptor_signaling_pathway	Biological Process	5	19	1384	31864	0.00107128	0.00664482	2.9701	6.05872	0.00361272	Creb3l1//Fgfrl1//Ngfr//Spry1//Tcf7l2
GO:0060602	branch_elongation_of_an_epithelium	Biological Process	5	19	1384	31864	0.00107128	0.00664482	2.9701	6.05872	0.00361272	Bmp4//Fgfr2//Rdh10//Spry1//Tmtc3
GO:0072189	ureter_development	Biological Process	5	19	1384	31864	0.00107128	0.00664482	2.9701	6.05872	0.00361272	Bmp4//Emx2//Nphp3//Osr1//Six1
GO:0080182	histone_H3-K4_trimethylation	Biological Process	5	19	1384	31864	0.00107128	0.00664482	2.9701	6.05872	0.00361272	Arid4a//Bend3//Ctr9//Tet3//Wdr82
GO:2000269	regulation_of_fibroblast_apoptotic_process	Biological Process	5	19	1384	31864	0.00107128	0.00664482	2.9701	6.05872	0.00361272	Bcl2l11//Btg1//Sfrp1//Sirt1//Xrcc2
GO:0009855	determination_of_bilateral_symmetry	Biological Process	15	139	1384	31864	0.00107969	0.00668502	2.9667	2.48451	0.0108382	Cer1//Dll1//Kif3a//Mmp21//Nodal//Nphp3//Pitx2//Rfx3//Ripply2//Smo//Srf//Tbr1//Tbx1//Tbx22//Vangl2
GO:0099003	vesicle-mediated_transport_in_synapse	Biological Process	15	139	1384	31864	0.00107969	0.00668502	2.9667	2.48451	0.0108382	Cplx2//Cplx3//Mapk10//Napb//Nrxn1//P2rx7//Slc18a3//Snap23//Snap25//Snapin//Snca//Syn3//Unc13b//Unc13c//Vamp1
GO:0043409	negative_regulation_of_MAPK_cascade	Biological Process	18	183	1384	31864	0.0010826	0.00669702	2.96553	2.26457	0.0130058	Bmp4//Bmp7//Cav1//Ceacam1//Dlg1//Dmd//Ezr//Foxo1//Igf1r//P2rx7//Pafah1b1//Prkcd//Ptprr//Rgs2//Sema6a//Sfrp1//Spry1//Synj2bp
GO:0050673	epithelial_cell_proliferation	Biological Process	12	98	1384	31864	0.00111049	0.00685874	2.95448	2.81916	0.00867052	Bmp4//Dlg1//Fermt1//Fgfr2//Hnf1b//Igfbp3//Map2k1//Mtss1//Pura//Sema5a//Stat6//Tgfa
GO:0070873	regulation_of_glycogen_metabolic_process	Biological Process	7	38	1384	31864	0.00111073	0.00685874	2.95439	4.2411	0.0050578	Adra1b//Enpp1//Igf2//Insr//Irs1//Mtor//Ppp1r3b
GO:0070507	regulation_of_microtubule_cytoskeleton_organization	Biological Process	16	154	1384	31864	0.00112595	0.00694656	2.94848	2.39201	0.0115607	Cav1//Cdk5r1//Ckap2//Clip3//Fam107a//Map2//Mapt//Pafah1b1//Pak1//Prkaa1//Prkaa2//Slain2//Snca//Stmnd1//Tppp//Tubb4a
GO:0048738	cardiac_muscle_tissue_development	Biological Process	19	199	1384	31864	0.0011404	0.00702942	2.94294	2.19819	0.0137283	Adra1b//Ankrd1//Bmp4//Bmp5//Bmp7//Casp8//Fgfr2//Mtor//Myh10//Nebl//Pitx2//Rara//Shox2//Smad7//Sox6//Srf//Tgfb2//Tgfbr1//Vegfa
GO:0003197	endocardial_cushion_development	Biological Process	8	49	1384	31864	0.00114451	0.0070297	2.94138	3.75888	0.00578035	Bmp4//Bmp5//Bmp7//Erg//Mdm2//Msx2//Snai2//Tgfb2
GO:0006110	regulation_of_glycolytic_process	Biological Process	8	49	1384	31864	0.00114451	0.0070297	2.94138	3.75888	0.00578035	Ier3//Insr//Jmjd8//P2rx7//Pgam1//Prkaa1//Prkaa2//Slc4a4
GO:0010332	response_to_gamma_radiation	Biological Process	8	49	1384	31864	0.00114451	0.0070297	2.94138	3.75888	0.00578035	Atm//Bcl2//Chek2//Mdm2//Prkaa1//Tspyl5//Wrn//Xrcc2
GO:0032835	glomerulus_development	Biological Process	8	49	1384	31864	0.00114451	0.0070297	2.94138	3.75888	0.00578035	Bcl2//Bmp4//Ext1//Hes1//Mpv17//Mtss1//Osr1//Vangl2
GO:0000165	MAPK_cascade	Biological Process	17	169	1384	31864	0.00114881	0.00704359	2.93975	2.31594	0.0122832	Fgf14//Fgf23//Map2k1//Map2k3//Mapk10//Mapk11//Mapk4//Mapk6//Mdfic//Nrk//Oxtr//Pou4f2//Rit2//Stradb//Tirap//Zfp36//Zfp36l1
GO:1904064	positive_regulation_of_cation_transmembrane_transport	Biological Process	17	169	1384	31864	0.00114881	0.00704359	2.93975	2.31594	0.0122832	Ank2//Bmp4//Cacnb4//Cd19//Dmd//Ehd3//Fgf14//Hspa2//Htt//Ifngr1//Kcnc1//Kcnmb1//Pirt//Plcb1//Slc6a9//Snca//Vmp1
GO:0001892	embryonic_placenta_development	Biological Process	13	112	1384	31864	0.00116259	0.00711546	2.93457	2.67233	0.00939306	Bmp5//Bmp7//E2f8//Epas1//Fgfr2//Grhl2//Hes1//Igf2//Map2k1//Nodal//Setd2//Ttpa//Zfp36l1
GO:0120034	positive_regulation_of_plasma_membrane_bounded_cell_projection_assembly	Biological Process	13	112	1384	31864	0.00116259	0.00711546	2.93457	2.67233	0.00939306	Cdc42ep4//Cobl//Frmd7//Gm14137//Htt//Mstn//Mtor//Nrp1//P2rx7//Pfn1//Srf//Tgfbr1//Wrap73
GO:0099504	synaptic_vesicle_cycle	Biological Process	14	126	1384	31864	0.00117657	0.00719466	2.92938	2.55812	0.0101156	Cplx2//Cplx3//Napb//Nrxn1//P2rx7//Slc18a3//Snap23//Snap25//Snapin//Snca//Syn3//Unc13b//Unc13c//Vamp1
GO:0048593	camera-type_eye_morphogenesis	Biological Process	16	155	1384	31864	0.00120602	0.0073682	2.91865	2.37658	0.0115607	Bmp4//Bmp7//Ccdc66//Dll1//Foxf2//Frs2//Ift122//Pitx2//Rorb//Six3//Slc1a1//Sox1//Tsku//Vegfa//Zeb1//Zhx2
GO:0060491	regulation_of_cell_projection_assembly	Biological Process	19	200	1384	31864	0.00120997	0.00738585	2.91722	2.1872	0.0137283	Cav1//Cdc42ep4//Cobl//Frmd7//Gm14137//Htt//Mcidas//Mstn//Mtor//Nrp1//Nrxn1//P2rx7//Pfn1//Ppp1r9a//Prkcd//Srf//Tbc1d30//Tgfbr1//Wrap73
GO:0097190	apoptotic_signaling_pathway	Biological Process	24	279	1384	31864	0.00121784	0.00742734	2.91441	1.98048	0.017341	Atm//Bcl2//Bcl2l11//Casp2//Casp8//Casp8ap2//Cav1//Cd27//Cd28//Chek2//Cradd//Crh//Ier3//Itgam//Lgals12//Mapt//Mllt11//P2rx7//Pou4f2//Ppm1f//Senp1//Sirt1//Tgfb2//Trib3
GO:0006906	vesicle_fusion	Biological Process	11	86	1384	31864	0.00123038	0.00749718	2.90996	2.94482	0.00794798	Cav2//Gnai3//Rab7//Snap23//Snap25//Snapin//Snca//Stx12//Vamp1//Vamp3//Vti1a
GO:0032446	protein_modification_by_small_protein_conjugation	Biological Process	43	607	1384	31864	0.00125742	0.00765521	2.90052	1.63096	0.0310694	Arih1//Bcl2//Cbfb//Cdc73//Ctr9//Cul3//Dcun1d2//Fbxl17//Fbxl5//Fbxw5//Herc2//Klhl13//Klhl7//Klhl8//Mdm2//Med31//Med6//Neurod2//Pdcd6//Pdzrn3//Rabgef1//Rad18//Rnf150//Rnf152//Rnf183//Rnf19b//Rnf220//Rnft2//Sh3rf3//Shprh//Sirt1//Spsb1//Trim11//Trim12c//Trim30d//Trim60//Trim63//Ube2a//Ube2e2//Ube2g1//Ube2q1//Uvssa//Znrf3
GO:0090102	cochlea_development	Biological Process	8	50	1384	31864	0.00131136	0.00797659	2.88228	3.6837	0.00578035	Gabrb3//Hes1//Pafah1b1//Pou3f4//Six1//Tbx1//Vangl2//Zeb1
GO:0030072	peptide_hormone_secretion	Biological Process	10	74	1384	31864	0.00132454	0.00799287	2.87794	3.11123	0.00722543	Cplx3//Dio2//Hnf1b//Htt//Ildr2//Irs1//Rab11fip2//Rapgef4//Tacr2//Ube2q1
GO:0072028	nephron_morphogenesis	Biological Process	10	74	1384	31864	0.00132454	0.00799287	2.87794	3.11123	0.00722543	Bcl2//Bmp4//Dlg1//Gdnf//Gpc3//Hes1//Hnf1b//Osr1//Six1//Smo
GO:0016188	synaptic_vesicle_maturation	Biological Process	4	12	1384	31864	0.00132517	0.00799287	2.87773	7.67437	0.00289017	Dlg4//Snapin//Unc13b//Unc13c
GO:0042416	dopamine_biosynthetic_process	Biological Process	4	12	1384	31864	0.00132517	0.00799287	2.87773	7.67437	0.00289017	Nr4a2//Slc6a3//Snca//Tgfb2
GO:0045717	negative_regulation_of_fatty_acid_biosynthetic_process	Biological Process	4	12	1384	31864	0.00132517	0.00799287	2.87773	7.67437	0.00289017	Erlin1//Insig2//Sirt1//Trib3
GO:0060439	trachea_morphogenesis	Biological Process	4	12	1384	31864	0.00132517	0.00799287	2.87773	7.67437	0.00289017	Bmp4//Hoxa5//Map2k1//Rspo2
GO:0070472	regulation_of_uterine_smooth_muscle_contraction	Biological Process	4	12	1384	31864	0.00132517	0.00799287	2.87773	7.67437	0.00289017	Oxtr//Setd3//Tacr1//Tacr2
GO:0090043	regulation_of_tubulin_deacetylation	Biological Process	4	12	1384	31864	0.00132517	0.00799287	2.87773	7.67437	0.00289017	Mapt//Prkaa1//Prkaa2//Tppp
GO:1903671	negative_regulation_of_sprouting_angiogenesis	Biological Process	4	12	1384	31864	0.00132517	0.00799287	2.87773	7.67437	0.00289017	Creb3l1//Klf2//Sema6a//Synj2bp
GO:0006821	chloride_transport	Biological Process	12	100	1384	31864	0.00132675	0.00799287	2.87721	2.76277	0.00867052	Ano3//Cldn17//Gabra2//Gabrb3//Gabrg2//Gabrq//Glra1//Glra2//Slc12a6//Slc1a1//Ttyh2//Ttyh3
GO:0042102	positive_regulation_of_T_cell_proliferation	Biological Process	12	100	1384	31864	0.00132675	0.00799287	2.87721	2.76277	0.00867052	Cd274//Cd28//Cd4//Ceacam1//Havcr2//Hes1//Igf2//Nck2//Slamf1//Slc7a1//Tnfrsf13c//Vtcn1
GO:0001919	regulation_of_receptor_recycling	Biological Process	6	29	1384	31864	0.00133443	0.00800428	2.8747	4.7634	0.00433526	Ap1ar//Ece1//Gria1//Gria3//Snca//Vamp3
GO:0031338	regulation_of_vesicle_fusion	Biological Process	6	29	1384	31864	0.00133443	0.00800428	2.8747	4.7634	0.00433526	Ankrd27//Cplx2//Cplx3//Slamf1//Snca//Vamp1
GO:0045663	positive_regulation_of_myoblast_differentiation	Biological Process	6	29	1384	31864	0.00133443	0.00800428	2.8747	4.7634	0.00433526	Btg1//Hif1an//Igfbp3//Myf5//Myf6//Plcb1
GO:0060740	prostate_gland_epithelium_morphogenesis	Biological Process	6	29	1384	31864	0.00133443	0.00800428	2.8747	4.7634	0.00433526	Bmp4//Fgfr2//Foxa1//Frs2//Igf1r//Sfrp1
GO:0071548	response_to_dexamethasone	Biological Process	6	29	1384	31864	0.00133443	0.00800428	2.8747	4.7634	0.00433526	Bmp4//Eif4e//Gdnf//Mstn//Smyd3//Trim63
GO:0045862	positive_regulation_of_proteolysis	Biological Process	29	364	1384	31864	0.00134742	0.00807519	2.8705	1.83426	0.0209538	Arih1//Bcl2l11//Casp2//Casp8//Casp8ap2//Cav1//Cradd//F3//Fyn//Khdc1a//Mdm2//Ngfr//Nlrp2//Nodal//Pdcd6//Ppm1f//Rhbdd1//Rnf19b//Senp1//Sirt1//Slc1a1//Smad7//Snca//Sox7//St18//Tmtc3//Trib3//Trim67//Zfand2a
GO:0007179	transforming_growth_factor_beta_receptor_signaling_pathway	Biological Process	11	87	1384	31864	0.00135418	0.00809422	2.86832	2.91097	0.00794798	Bmpr1b//Eid2//Gdnf//Lrrc32//Mstn//Nodal//Sirt1//Smad7//Smad9//Tgfb2//Tgfbr1
GO:0090132	epithelium_migration	Biological Process	11	87	1384	31864	0.00135418	0.00809422	2.86832	2.91097	0.00794798	Egr3//Emp2//Fermt1//Grhl2//Kank2//Lgals12//Nanos1//Nrp1//Srf//Tgfbr1//Vegfa
GO:1901379	regulation_of_potassium_ion_transmembrane_transport	Biological Process	11	87	1384	31864	0.00135418	0.00809422	2.86832	2.91097	0.00794798	Ank2//Cav1//Dlg1//Fhl1//Kcnc1//Kcnip3//Kcnj1//Kcnmb1//Neto1//Oxsr1//Rgs4
GO:0006974	cellular_response_to_DNA_damage_stimulus	Biological Process	47	682	1384	31864	0.00135528	0.00809422	2.86797	1.58664	0.0339595	Atm//Bcl2//Bcl2l11//Casp2//Cbx5//Cdc7//Chek2//Cradd//Cry1//Ctla4//Ddx11//Endov//Fbxo31//Fmn2//Foxo1//Gtf2h1//Gtf2h2//Herc2//Ier3//Mdm2//Mettl3//Morf4l1//Morf4l2//Nek1//Nsmce4a//Pak1//Pms1//Rad18//Rad51//Rev1//Rmi1//Rpain//Rrm2b//Setd2//Setd7//Shprh//Sirt1//Stxbp4//Terf2ip//Topbp1//Ube2a//Ube2e2//Usp45//Uvssa//Wrn//Xrcc2//Xrcc3
GO:0014911	positive_regulation_of_smooth_muscle_cell_migration	Biological Process	9	62	1384	31864	0.00136518	0.0081253	2.86481	3.34207	0.00650289	Bcl2//F3//Has2//Mdm2//Pak1//Pgr//Rapgef4//Retn//Smo
GO:0031641	regulation_of_myelination	Biological Process	9	62	1384	31864	0.00136518	0.0081253	2.86481	3.34207	0.00650289	Dlg1//Fig4//Jam2//Mtor//Ngfr//Rara//Tcf7l2//Tppp//Zfp488
GO:0043489	RNA_stabilization	Biological Process	9	62	1384	31864	0.00136518	0.0081253	2.86481	3.34207	0.00650289	Elavl4//Gdnf//Hnrnpa0//Mtor//Syncrip//Taf15//Tirap//Vegfa//Zfp36
GO:1902373	negative_regulation_of_mRNA_catabolic_process	Biological Process	9	62	1384	31864	0.00136518	0.0081253	2.86481	3.34207	0.00650289	Elavl4//Gdnf//Hnrnpa0//Mtor//Syncrip//Taf15//Tirap//Vegfa//Zfp36
GO:0001759	organ_induction	Biological Process	5	20	1384	31864	0.00137764	0.0081434	2.86086	5.75578	0.00361272	Bmp4//Frs2//Gdnf//Six1//Spry1
GO:0001975	response_to_amphetamine	Biological Process	5	20	1384	31864	0.00137764	0.0081434	2.86086	5.75578	0.00361272	Adra1b//Gnal//Nr4a2//Oxtr//Slc1a1
GO:0030852	regulation_of_granulocyte_differentiation	Biological Process	5	20	1384	31864	0.00137764	0.0081434	2.86086	5.75578	0.00361272	Ceacam1//Evi2b//Prdm16//Rara//Runx1
GO:0036119	response_to_platelet-derived_growth_factor	Biological Process	5	20	1384	31864	0.00137764	0.0081434	2.86086	5.75578	0.00361272	Fyn//Has2//Prkce//Rasa1//Snai2
GO:0048557	embryonic_digestive_tract_morphogenesis	Biological Process	5	20	1384	31864	0.00137764	0.0081434	2.86086	5.75578	0.00361272	Fgfr2//Hnf1b//Pitx2//Shox2//Tcf7l2
GO:0051350	negative_regulation_of_lyase_activity	Biological Process	5	20	1384	31864	0.00137764	0.0081434	2.86086	5.75578	0.00361272	Gabbr1//Galr1//Hpca//P2ry13//Pdzd3
GO:0071625	vocalization_behavior	Biological Process	5	20	1384	31864	0.00137764	0.0081434	2.86086	5.75578	0.00361272	Brinp1//Dlg4//Ext1//Nrxn1//Srpx2
GO:0099645	neurotransmitter_receptor_localization_to_postsynaptic_specialization_membrane	Biological Process	5	20	1384	31864	0.00137764	0.0081434	2.86086	5.75578	0.00361272	Camk2a//Cnih3//Dlg1//Dlg4//Nptx2
GO:0006325	chromatin_organization	Biological Process	48	701	1384	31864	0.0013833	0.00816984	2.85908	1.57648	0.0346821	Arid4a//Atm//Bend3//Brpf3//Cdc73//Ctr9//Ddx11//Fam47e//Foxa1//Gatad1//Gtf2b//Hopx//Jarid2//Jmjd1c//Kansl2//Mbd2//Mbtd1//Mis18a//Morf4l1//Morf4l2//Mtf2//Pak1//Phf20l1//Ppm1f//Prdm16//Prdm6//Prdm8//Prkaa1//Prkaa2//Prkcd//Setd2//Setd3//Setd7//Setdb2//Shprh//Sin3a//Sirt1//Smarca2//Smyd3//Spin1//Ss18l1//Tada1//Tbl1x//Tet3//Tspyl5//Ttf1//Ube2a//Wdr82
GO:0050792	regulation_of_viral_process	Biological Process	17	172	1384	31864	0.0013934	0.00822248	2.85592	2.27554	0.0122832	Adarb1//Bcl2//Cav2//Cd4//Clec4g//Cnot7//Mdfic//Oas3//Pfn1//Ppih//Rab7//Rnasel//Trim11//Trim12c//Trim30d//Vapb//Zfp36
GO:0051348	negative_regulation_of_transferase_activity	Biological Process	24	282	1384	31864	0.00140771	0.00829986	2.85149	1.95941	0.017341	Adarb1//Bmp4//Bmp7//Cav1//Ceacam1//Deptor//Hexim2//Igf1r//Mapt//Mstn//Ppm1f//Prkcd//Rgs2//Setd7//Sfrp1//Sh3bp5//Sirt1//Slc8a3//Smad7//Smyd3//Spry1//Trib3//Usp44//Zfp36
GO:0040013	negative_regulation_of_locomotion	Biological Process	27	332	1384	31864	0.00144124	0.00849031	2.84126	1.87236	0.0195087	Adarb1//Ap1ar//Arhgdib//Bcl2//Bcr//C5ar2//Cygb//Gna13//Gpr173//Igfbp3//Meox2//Mitf//Ngfr//Nodal//Nrp1//Plcb1//Podn//Ptprr//Rabgef1//Rras//Sema5a//Sema5b//Sema6a//Sfrp1//Srf//Srgap3//Synj2bp
GO:0003333	amino_acid_transmembrane_transport	Biological Process	12	101	1384	31864	0.00144728	0.0085186	2.83945	2.73542	0.00867052	Ctns//Prkcd//Slc1a1//Slc1a2//Slc25a44//Slc38a6//Slc38a7//Slc6a19//Slc6a6//Slc6a9//Slc7a1//Slc7a8
GO:0072384	organelle_transport_along_microtubule	Biological Process	10	75	1384	31864	0.00146985	0.0086096	2.83273	3.06975	0.00722543	Ap3s2//Fyco1//Htt//Kif1a//Kif3c//Map2k1//Mapt//Pafah1b1//Snapin//Sun2
GO:0007178	transmembrane_receptor_protein_serine|threonine_kinase_signaling_pathway	Biological Process	20	219	1384	31864	0.00147715	0.0086096	2.83058	2.10257	0.0144509	Bmp4//Bmp5//Bmp7//Bmpr1b//Eid2//Ext1//Gdnf//Inhbb//Lrrc32//Mstn//Msx2//Nodal//Pdcd4//Rgmb//Sirt1//Smad7//Smad9//Sub1//Tgfb2//Tgfbr1
GO:0002838	negative_regulation_of_immune_response_to_tumor_cell	Biological Process	3	6	1384	31864	0.00148141	0.0086096	2.82932	11.5116	0.00216763	Ceacam1//Havcr2//Muc4
GO:0006975	DNA_damage_induced_protein_phosphorylation	Biological Process	3	6	1384	31864	0.00148141	0.0086096	2.82932	11.5116	0.00216763	Atm//Chek2//Cry1
GO:0015803	branched-chain_amino_acid_transport	Biological Process	3	6	1384	31864	0.00148141	0.0086096	2.82932	11.5116	0.00216763	Slc25a44//Slc38a7//Slc7a8
GO:0021888	hypothalamus_gonadotrophin-releasing_hormone_neuron_development	Biological Process	3	6	1384	31864	0.00148141	0.0086096	2.82932	11.5116	0.00216763	Ndnf//Nrp1//Nrp2
GO:0046668	regulation_of_retinal_cell_programmed_cell_death	Biological Process	3	6	1384	31864	0.00148141	0.0086096	2.82932	11.5116	0.00216763	Bcl2//Bdnf//Casp6
GO:0060684	epithelial-mesenchymal_cell_signaling	Biological Process	3	6	1384	31864	0.00148141	0.0086096	2.82932	11.5116	0.00216763	Bmp4//Foxa1//Smo
GO:0060687	regulation_of_branching_involved_in_prostate_gland_morphogenesis	Biological Process	3	6	1384	31864	0.00148141	0.0086096	2.82932	11.5116	0.00216763	Bmp4//Bmp7//Sfrp1
GO:0061550	cranial_ganglion_development	Biological Process	3	6	1384	31864	0.00148141	0.0086096	2.82932	11.5116	0.00216763	Nrp1//Nrp2//Six1
GO:0070777	D-aspartate_transport	Biological Process	3	6	1384	31864	0.00148141	0.0086096	2.82932	11.5116	0.00216763	Prkcd//Slc1a1//Slc1a2
GO:0070779	D-aspartate_import_across_plasma_membrane	Biological Process	3	6	1384	31864	0.00148141	0.0086096	2.82932	11.5116	0.00216763	Prkcd//Slc1a1//Slc1a2
GO:0072177	mesonephric_duct_development	Biological Process	3	6	1384	31864	0.00148141	0.0086096	2.82932	11.5116	0.00216763	Gpc3//Hnf1b//Osr1
GO:0099004	calmodulin_dependent_kinase_signaling_pathway	Biological Process	3	6	1384	31864	0.00148141	0.0086096	2.82932	11.5116	0.00216763	Camk2a//Irgm2//Prkaa1
GO:1990791	dorsal_root_ganglion_development	Biological Process	3	6	1384	31864	0.00148141	0.0086096	2.82932	11.5116	0.00216763	Nrp1//Nrp2//Pou4f2
GO:0060420	regulation_of_heart_growth	Biological Process	11	88	1384	31864	0.00148801	0.00864069	2.82739	2.87789	0.00794798	Fgfr2//Jarid2//Mapk11//Mtor//Ncam1//Pak1//Rgs2//Rgs4//Sav1//Sirt1//Tgfbr1
GO:0035137	hindlimb_morphogenesis	Biological Process	8	51	1384	31864	0.00149698	0.00866371	2.82478	3.61147	0.00578035	Bmp4//Fgf4//Gpc3//Msx2//Osr1//Pitx2//Rspo2//Tfap2b
GO:0043620	regulation_of_DNA-templated_transcription_in_response_to_stress	Biological Process	8	51	1384	31864	0.00149698	0.00866371	2.82478	3.61147	0.00578035	Creb3l1//Epas1//Hif1an//Klf2//Mbtps2//Nck2//Sin3a//Vegfa
GO:0061383	trabecula_morphogenesis	Biological Process	8	51	1384	31864	0.00149698	0.00866371	2.82478	3.61147	0.00578035	Bmp5//Bmp7//Msx2//Sfrp1//Srf//Tgfb2//Tgfbr1//Vegfa
GO:0062237	protein_localization_to_postsynapse	Biological Process	8	51	1384	31864	0.00149698	0.00866371	2.82478	3.61147	0.00578035	Camk2a//Cnih3//Dlg1//Dlg4//Mapk10//Nptx2//Snap23//Snap25
GO:0050850	positive_regulation_of_calcium-mediated_signaling	Biological Process	7	40	1384	31864	0.00152158	0.00879137	2.8177	4.02905	0.0050578	3425401B19Rik//Camta1//Cd4//Ceacam1//L1cam//Ncam1//Neurod2
GO:1903580	positive_regulation_of_ATP_metabolic_process	Biological Process	7	40	1384	31864	0.00152158	0.00879137	2.8177	4.02905	0.0050578	Bend3//Insr//Map2k1//P2rx7//Prkaa1//Prkaa2//Slc4a4
GO:0001947	heart_looping	Biological Process	9	63	1384	31864	0.00153232	0.0088313	2.81465	3.28902	0.00650289	Dll1//Kif3a//Nodal//Nphp3//Smo//Srf//Tbr1//Tbx22//Vangl2
GO:0051017	actin_filament_bundle_assembly	Biological Process	9	63	1384	31864	0.00153232	0.0088313	2.81465	3.28902	0.00650289	Cul3//Ezr//Fam107a//Fam171a1//Fmn2//Lcp1//Myh10//Srf//Triobp
GO:1903078	positive_regulation_of_protein_localization_to_plasma_membrane	Biological Process	9	63	1384	31864	0.00153232	0.0088313	2.81465	3.28902	0.00650289	Clip3//Dlg1//Ezr//Itga3//Lgals3//Nrxn1//Ppp1r9b//Prkci//Rab11fip2
GO:0030510	regulation_of_BMP_signaling_pathway	Biological Process	12	102	1384	31864	0.00157669	0.00907186	2.80225	2.7086	0.00867052	Bmp4//Cav1//Cer1//Dkk1//Gpc3//Hes1//Itga3//Msx2//Sfrp1//Smad7//Tcf7l2//Tfap2b
GO:0043473	pigmentation	Biological Process	12	102	1384	31864	0.00157669	0.00907186	2.80225	2.7086	0.00867052	Ankrd27//Atrn//Bcl2//Bcl2l11//Enpp1//Fig4//Map2k1//Mitf//Snai2//Vangl1//Vps33b//Zic2
GO:0006886	intracellular_protein_transport	Biological Process	51	761	1384	31864	0.00157874	0.0090746	2.80169	1.54294	0.0368497	Ap3s2//Bcr//Chml//Clip3//Fyttd1//Ift122//Kcnip3//Kif1a//Kpna3//Kpnb1//Micall1//Mmp12//Mon1b//Myrip//Napb//Nfkbia//Ngfr//Nup98//Pdcd6//Ppp3r1//Pura//Rab18//Rab1b//Rab23//Rab6b//Rab7//Rabgef1//Rabl2//Rhbdd1//Rpain//Rtp1//Six3//Snapin//Srp9//Ssb//Stradb//Stx12//Stxbp4//Styx//Synj2bp//Sytl5//Tbc1d15//Tbc1d30//Timm10//Tnpo3//Tub//Vps26a//Vps33b//Vti1a//Zdhhc21//Zfand2a
[truncated: 1,425 more rows]
