# Supplementary material for: Comprehensive analysis of differentially expressed miRNAs in mice with kidney injury induced by chronic intermittent hypoxia
Source: Front Genet. 2022 Nov 1;13:918728. doi: 10.3389/fgene.2022.918728 (PMC9664083; doi:10.3389/fgene.2022.918728)
Supplement: Supplementary file 4 [file Table5.xls]

## Sheet: MF
Column "ID" stands for the ID of gene ontology term
Column "Term" stands for the name of gene ontology term
Column "Ontology" stands for the class of ontology
Column "Count" stands for the number of DE genes associated with the term
Column "Size" stands for the number of background population genes associated with the term
Column "numInt" stands for the total number of DE genes
Column "numTotal" stands for the total number of background population genes
Column "p_value" stands for the fisher exact test value of the term
Column "fdr" stands for the false discovery rate of the term, using Benjamini & Hochberg (1995) method
Column "Enrichment_Score" stands for the Enrichment Score value of the term, it equals (-log10(Pvalue))
Column "Fold_Enrichment" stands for the Fold Enrichment value of the term, it equals (Count/Size)/(numInt/numTotal)
Column "GeneRatio" stands for the Gene Ratio value genes associated with the term, it equals (Count/numInt)
Column "Genes" stands for the DE genes associated with the term
ID	Term	Ontology	Count	Size	numInt	numTotal	p_value	fdr	Enrichment_Score	Fold_Enrichment	GeneRatio	Genes
GO:0005515	protein_binding	Molecular Function	726	9390	1369	30811	1.17723e-70	1.85532e-67	69.9291	1.7401	0.530314	1700028K03Rik//Abcc9//Abcd1//Acadsb//Ackr4//Acp2//Acr//Acta2//Adam12//Adarb1//Adcy1//Adcy6//Ado//Adra1b//Aftph//Ajap1//Aldh5a1//Alk//Amotl1//Angptl7//Ank2//Ankrd1//Ankrd13c//Ankrd27//Ano3//Ap1ar//Arg1//Arhgdib//Arih1//Arl6ip6//Asah1//Asah2//Ascl1//Asxl2//Atg16l1//Atl2//Atm//Atrn//Atxn1//Bach2//Baz2b//Bcl2//Bcl2l11//Bcr//Bdnf//Bean1//Bmp4//Bmp5//Bmp7//Bmpr1b//Brpf3//Brwd1//Btg1//C1ql3//C1qtnf7//Ca…
GO:1901363	heterocyclic_compound_binding	Molecular Function	468	5374	1369	30811	6.03557e-53	4.75603e-50	52.2193	1.95998	0.341855	2810021J22Rik//4921509C19Rik//Abcb1b//Abcc9//Abcd1//Acadsb//Acsl4//Acsm5//Acss1//Acta2//Actr1b//Adarb1//Adarb2//Adck1//Adcy1//Adcy6//Adcy9//Ago3//Aifm3//Aldh5a1//Alk//Ankrd1//Arid4a//Arl8a//Ascl1//Ascl4//Asxl2//Atl2//Atm//Atp11a//Atxn1//Bach2//Barhl2//Baz2b//Bcr//Bend3//Bmpr1b//Bnc2//Calcoco1//Camk1d//Camk2a//Camta1//Carf//Cat//Cbfb//Cdc42bpg//Cdc7//Celf2//Celf4//Cggbp1//Chek2//Clk2//Cmpk1//Cnbp/…
GO:0097159	organic_cyclic_compound_binding	Molecular Function	472	5471	1369	30811	2.70992e-52	1.42361e-49	51.567	1.94168	0.344777	2810021J22Rik//4921509C19Rik//Abcb1b//Abcc9//Abcd1//Acadsb//Acsl4//Acsm5//Acss1//Acta2//Actr1b//Adarb1//Adarb2//Adck1//Adcy1//Adcy6//Adcy9//Ago3//Aifm3//Aldh5a1//Alk//Ankrd1//Arid4a//Arl8a//Ascl1//Ascl4//Asxl2//Atl2//Atm//Atp11a//Atxn1//Bach2//Barhl2//Baz2b//Bcr//Bend3//Bmpr1b//Bnc2//Calcoco1//Camk1d//Camk2a//Camta1//Carf//Cat//Cbfb//Cdc42bpg//Cdc7//Celf2//Celf4//Cggbp1//Chek2//Clk2//Cmpk1//Cnbp/…
GO:0043167	ion_binding	Molecular Function	450	5256	1369	30811	2.27692e-48	8.97106e-46	47.6427	1.9269	0.328707	4921509C19Rik//Abcb1b//Abcc9//Abcd1//Acadsb//Acsl4//Acsm5//Acss1//Acta2//Actr1b//Adam12//Adamts10//Adarb1//Adarb2//Adck1//Adcy1//Adcy6//Adcy9//Adhfe1//Ado//Agbl3//Ago3//Aifm3//Aldh5a1//Alk//Alox8//Antxr2//Arg1//Arih1//Arl8a//Asah2//Asxl2//Atl2//Atm//Atp11a//Baz2b//Bcr//Bmpr1b//Bnc2//Brpf3//Cacna2d2//Calcoco1//Camk1d//Camk2a//Car10//Cat//Cd209a//Cd33//Cd4//Cdc42bpg//Cdc7//Cdh12//Cdh20//Cdh4//Cdh6/…
GO:0140110	transcription_regulator_activity	Molecular Function	205	1794	1369	30811	1.23831e-36	3.90314e-34	35.9072	2.57178	0.149744	2810021J22Rik//Ankrd1//Asah1//Ascl1//Ascl4//Bach2//Barhl2//Calcoco1//Camta1//Carf//Casp8ap2//Cbfb//Cnot7//Creb3l1//Crebl2//Crebzf//Dbx1//Dlx4//Dmrta1//E2f5//E2f8//Ebf3//Egr3//Eid2//Emx2//Epas1//Erg//Etv3//Foxa1//Foxf2//Foxk1//Foxk2//Foxn1//Foxo1//Foxp2//Foxq1//Gcm2//Glis3//Gm3604//Gm6710//Grhl2//Hes1//Hivep3//Hmga2//Hnf1b//Hnf4g//Hoxa5//Hoxa9//Hoxb2//Hoxb4//Hoxb9//Hoxc13//Hoxc4//Hoxc8//Hoxc9//Irf…
GO:0003700	DNA-binding_transcription_factor_activity	Molecular Function	172	1361	1369	30811	4.80781e-36	1.26285e-33	35.3181	2.84428	0.125639	2810021J22Rik//Ascl1//Ascl4//Bach2//Barhl2//Carf//Creb3l1//Crebl2//Crebzf//Dbx1//Dlx4//Dmrta1//E2f5//E2f8//Ebf3//Egr3//Emx2//Epas1//Erg//Etv3//Foxa1//Foxf2//Foxk1//Foxk2//Foxn1//Foxo1//Foxp2//Foxq1//Gcm2//Glis3//Gm3604//Gm6710//Grhl2//Hes1//Hivep3//Hmga2//Hnf1b//Hnf4g//Hoxa5//Hoxa9//Hoxb2//Hoxb4//Hoxb9//Hoxc13//Hoxc4//Hoxc8//Hoxc9//Irf1//Irx4//Kcnip3//Klf11//Klf12//Klf2//Klf6//Lhx6//Lhx8//Maf//Ma…
GO:0003677	DNA_binding	Molecular Function	241	2341	1369	30811	7.22322e-36	1.62626e-33	35.1413	2.31696	0.176041	2810021J22Rik//Ankrd1//Arid4a//Ascl1//Ascl4//Asxl2//Atm//Atxn1//Bach2//Barhl2//Baz2b//Bend3//Bnc2//Calcoco1//Camta1//Carf//Cbfb//Cggbp1//Cnbp//Creb3l1//Crebl2//Crebzf//Cry1//Dbx1//Ddx11//Ddx60//Dlx4//Dmrta1//E2f5//E2f8//Ebf3//Egr3//Emx2//Endov//Epas1//Erg//Etv3//Foxa1//Foxf2//Foxk1//Foxk2//Foxn1//Foxo1//Foxp2//Foxq1//Gatad1//Gcm2//Glis3//Gm3604//Gm6710//Grhl2//Gtf2b//Hes1//Hivep3//Hmga2//Hnf1b//H…
GO:0000981	DNA-binding_transcription_factor_activity,_RNA_polymerase_II-specific	Molecular Function	165	1301	1369	30811	9.53266e-35	1.87793e-32	34.0208	2.85436	0.120526	2810021J22Rik//Ascl1//Ascl4//Bach2//Barhl2//Carf//Creb3l1//Dbx1//Dlx4//Dmrta1//E2f5//E2f8//Ebf3//Egr3//Emx2//Epas1//Erg//Etv3//Foxa1//Foxf2//Foxk1//Foxk2//Foxn1//Foxo1//Foxp2//Foxq1//Gcm2//Glis3//Gm3604//Gm6710//Grhl2//Hes1//Hivep3//Hmga2//Hnf1b//Hnf4g//Hoxa5//Hoxa9//Hoxb2//Hoxb4//Hoxb9//Hoxc13//Hoxc4//Hoxc8//Hoxc9//Irf1//Irx4//Kcnip3//Klf11//Klf12//Klf2//Klf6//Lhx6//Lhx8//Maf//Mafb//Mdm2//Meis2/…
GO:0043565	sequence-specific_DNA_binding	Molecular Function	188	1625	1369	30811	3.17527e-34	5.56025e-32	33.4982	2.6038	0.137327	2810021J22Rik//Arid4a//Ascl1//Ascl4//Bach2//Barhl2//Bend3//Bnc2//Calcoco1//Camta1//Carf//Cbfb//Creb3l1//Crebzf//Cry1//Ddx11//Dlx4//Dmrta1//E2f5//E2f8//Ebf3//Egr3//Emx2//Epas1//Erg//Etv3//Foxa1//Foxf2//Foxk1//Foxk2//Foxn1//Foxo1//Foxp2//Foxq1//Gatad1//Gcm2//Glis3//Gm3604//Gm6710//Grhl2//Gtf2b//Hes1//Hivep3//Hnf1b//Hnf4g//Hopx//Hoxa5//Hoxa9//Hoxb2//Hoxb4//Hoxb9//Hoxc13//Hoxc4//Hoxc8//Hoxc9//Irf1//I…
GO:0043169	cation_binding	Molecular Function	318	3644	1369	30811	7.8766e-34	1.24135e-31	33.1037	1.96404	0.232286	Acsm5//Acss1//Adam12//Adamts10//Adarb1//Adarb2//Adcy1//Adcy6//Adcy9//Adhfe1//Ado//Agbl3//Ago3//Aifm3//Alox8//Antxr2//Arg1//Arih1//Asah2//Asxl2//Atp11a//Baz2b//Bmpr1b//Bnc2//Brpf3//Cacna2d2//Calcoco1//Camk2a//Car10//Cat//Cd209a//Cd4//Cdc42bpg//Cdc7//Cdh12//Cdh20//Cdh4//Cdh6//Cdk5r1//Chek2//Chn1//Chrnb4//Chrnd//Cmah//Cnbp//Cnot7//Cpeb1//Cpm//Cryz//Ctdsp2//Cyb5b//Cyb5r3//Cygb//Dck//Dctd//Ddr1//Ddx11…
GO:1990837	sequence-specific_double-stranded_DNA_binding	Molecular Function	180	1528	1369	30811	9.6258e-34	1.37911e-31	33.0166	2.65125	0.131483	2810021J22Rik//Arid4a//Ascl1//Ascl4//Bach2//Barhl2//Bend3//Bnc2//Calcoco1//Carf//Creb3l1//Crebzf//Cry1//Ddx11//Dlx4//Dmrta1//E2f5//E2f8//Ebf3//Egr3//Emx2//Epas1//Erg//Etv3//Foxa1//Foxf2//Foxk1//Foxk2//Foxn1//Foxo1//Foxp2//Foxq1//Gcm2//Glis3//Gm3604//Gm6710//Grhl2//Gtf2b//Hes1//Hivep3//Hnf1b//Hnf4g//Hoxa5//Hoxa9//Hoxb2//Hoxb4//Hoxb9//Hoxc13//Hoxc4//Hoxc8//Hoxc9//Irf1//Irx4//Kcnip3//Klf11//Klf12//K…
GO:0000976	transcription_cis-regulatory_region_binding	Molecular Function	175	1473	1369	30811	2.9801e-33	3.91387e-31	32.5258	2.67385	0.127831	2810021J22Rik//Arid4a//Ascl1//Ascl4//Bach2//Barhl2//Bnc2//Calcoco1//Carf//Creb3l1//Crebzf//Cry1//Dlx4//Dmrta1//E2f5//E2f8//Ebf3//Egr3//Emx2//Epas1//Erg//Etv3//Foxa1//Foxf2//Foxk1//Foxk2//Foxn1//Foxo1//Foxp2//Foxq1//Gcm2//Glis3//Gm3604//Gm6710//Grhl2//Gtf2b//Hes1//Hivep3//Hnf1b//Hnf4g//Hoxa5//Hoxa9//Hoxb2//Hoxb4//Hoxb9//Hoxc13//Hoxc4//Hoxc8//Hoxc9//Irf1//Irx4//Kcnip3//Klf11//Klf12//Klf2//Klf6//Lhx…
GO:0003690	double-stranded_DNA_binding	Molecular Function	185	1615	1369	30811	4.18715e-33	5.07611e-31	32.3781	2.57811	0.135135	2810021J22Rik//Arid4a//Ascl1//Ascl4//Bach2//Barhl2//Bend3//Bnc2//Calcoco1//Camta1//Carf//Cggbp1//Creb3l1//Crebzf//Cry1//Ddx11//Ddx60//Dlx4//Dmrta1//E2f5//E2f8//Ebf3//Egr3//Emx2//Epas1//Erg//Etv3//Foxa1//Foxf2//Foxk1//Foxk2//Foxn1//Foxo1//Foxp2//Foxq1//Gcm2//Glis3//Gm3604//Gm6710//Grhl2//Gtf2b//Hes1//Hivep3//Hnf1b//Hnf4g//Hoxa5//Hoxa9//Hoxb2//Hoxb4//Hoxb9//Hoxc13//Hoxc4//Hoxc8//Hoxc9//Irf1//Irx4//…
GO:0001067	transcription_regulatory_region_nucleic_acid_binding	Molecular Function	175	1478	1369	30811	4.55866e-33	5.13175e-31	32.3412	2.66481	0.127831	2810021J22Rik//Arid4a//Ascl1//Ascl4//Bach2//Barhl2//Bnc2//Calcoco1//Carf//Creb3l1//Crebzf//Cry1//Dlx4//Dmrta1//E2f5//E2f8//Ebf3//Egr3//Emx2//Epas1//Erg//Etv3//Foxa1//Foxf2//Foxk1//Foxk2//Foxn1//Foxo1//Foxp2//Foxq1//Gcm2//Glis3//Gm3604//Gm6710//Grhl2//Gtf2b//Hes1//Hivep3//Hnf1b//Hnf4g//Hoxa5//Hoxa9//Hoxb2//Hoxb4//Hoxb9//Hoxc13//Hoxc4//Hoxc8//Hoxc9//Irf1//Irx4//Kcnip3//Klf11//Klf12//Klf2//Klf6//Lhx…
GO:0003676	nucleic_acid_binding	Molecular Function	303	3431	1369	30811	5.27478e-33	5.54204e-31	32.2778	1.98758	0.221329	2810021J22Rik//Adarb1//Adarb2//Ago3//Ankrd1//Arid4a//Ascl1//Ascl4//Asxl2//Atm//Atxn1//Bach2//Barhl2//Baz2b//Bend3//Bnc2//Calcoco1//Camta1//Carf//Cbfb//Celf2//Celf4//Cggbp1//Cnbp//Cnot7//Cpeb1//Creb3l1//Crebl2//Crebzf//Cry1//Cryz//Cwc22//Dbx1//Ddx11//Ddx60//Denr//Dlx4//Dmrta1//E2f5//E2f8//Ebf3//Egr3//Eif2a//Eif4e//Eif5//Elavl3//Elavl4//Emx2//Endov//Enpp1//Epas1//Erg//Esf1//Etv3//Exosc7//Fech//Foxa…
GO:0000977	RNA_polymerase_II_transcription_regulatory_region_sequence-specific_DNA_binding	Molecular Function	167	1375	1369	30811	7.22828e-33	7.11986e-31	32.141	2.73348	0.121987	2810021J22Rik//Ascl1//Ascl4//Bach2//Barhl2//Calcoco1//Carf//Creb3l1//Cry1//Dlx4//Dmrta1//E2f5//E2f8//Ebf3//Egr3//Emx2//Epas1//Erg//Etv3//Foxa1//Foxf2//Foxk1//Foxk2//Foxo1//Foxp2//Foxq1//Gcm2//Glis3//Gm3604//Gm6710//Grhl2//Gtf2b//Hes1//Hivep3//Hnf1b//Hnf4g//Hoxa5//Hoxa9//Hoxb2//Hoxb4//Hoxb9//Hoxc13//Hoxc4//Hoxc8//Hoxc9//Irf1//Irx4//Kcnip3//Klf11//Klf12//Klf2//Klf6//Lhx6//Lhx8//Maf//Mafb//Meis2//Me…
GO:0046872	metal_ion_binding	Molecular Function	308	3549	1369	30811	3.25641e-32	3.01888e-30	31.4873	1.9532	0.224982	Acsm5//Adam12//Adamts10//Adarb1//Adarb2//Adcy1//Adcy6//Adcy9//Adhfe1//Ado//Agbl3//Ago3//Aifm3//Alox8//Antxr2//Arg1//Arih1//Asah2//Asxl2//Atp11a//Baz2b//Bmpr1b//Bnc2//Brpf3//Cacna2d2//Calcoco1//Camk2a//Car10//Cat//Cd209a//Cd4//Cdc42bpg//Cdc7//Cdh12//Cdh20//Cdh4//Cdh6//Cdk5r1//Chek2//Chn1//Cmah//Cnbp//Cnot7//Cpeb1//Cpm//Cryz//Ctdsp2//Cyb5b//Cygb//Dck//Dctd//Ddr1//Ddx11//Dgkg//Dll1//Dmd//Dmrta1//Dna…
GO:0000978	RNA_polymerase_II_cis-regulatory_region_sequence-specific_DNA_binding	Molecular Function	142	1162	1369	30811	3.21108e-28	2.81148e-26	27.4933	2.75033	0.103725	Ascl1//Bach2//Calcoco1//Carf//Creb3l1//Cry1//Dlx4//Dmrta1//E2f5//E2f8//Ebf3//Egr3//Emx2//Epas1//Erg//Foxa1//Foxf2//Foxk1//Foxk2//Foxo1//Foxp2//Foxq1//Gcm2//Glis3//Gm3604//Grhl2//Hes1//Hivep3//Hnf1b//Hnf4g//Hoxa5//Hoxa9//Hoxb2//Hoxb4//Hoxb9//Hoxc13//Hoxc4//Hoxc9//Irf1//Irx4//Kcnip3//Klf11//Klf12//Klf2//Klf6//Maf//Mafb//Meis2//Meox2//Mga//Mitf//Mnt//Msx2//Mycn//Myf5//Myf6//Ncoa2//Neurod2//Nfya//Nhl…
GO:0000987	cis-regulatory_region_sequence-specific_DNA_binding	Molecular Function	143	1183	1369	30811	6.27931e-28	5.20852e-26	27.2021	2.72053	0.104456	Ascl1//Bach2//Calcoco1//Carf//Creb3l1//Cry1//Dlx4//Dmrta1//E2f5//E2f8//Ebf3//Egr3//Emx2//Epas1//Erg//Foxa1//Foxf2//Foxk1//Foxk2//Foxo1//Foxp2//Foxq1//Gcm2//Glis3//Gm3604//Grhl2//Hes1//Hivep3//Hnf1b//Hnf4g//Hoxa5//Hoxa9//Hoxb2//Hoxb4//Hoxb9//Hoxc13//Hoxc4//Hoxc9//Irf1//Irx4//Kcnip3//Klf11//Klf12//Klf2//Klf6//Maf//Mafb//Meis2//Meox2//Mga//Mitf//Mnt//Msx2//Mtor//Mycn//Myf5//Myf6//Ncoa2//Neurod2//Nfy…
GO:0043168	anion_binding	Molecular Function	207	2298	1369	30811	4.23743e-23	3.3391e-21	22.3729	2.02732	0.151205	4921509C19Rik//Abcb1b//Abcc9//Abcd1//Acadsb//Acsl4//Acsm5//Acss1//Acta2//Actr1b//Adck1//Adcy1//Adcy6//Adcy9//Aifm3//Aldh5a1//Alk//Arl8a//Atl2//Atm//Atp11a//Bcr//Bmpr1b//Camk1d//Camk2a//Cd33//Cdc42bpg//Cdc7//Chek2//Clk2//Clvs1//Cmpk1//Cnga2//Cnga4//Cry1//Cryz//Cyb5r3//Cyth3//Dapp1//Dcakd//Dck//Dclk1//Ddo//Ddr1//Ddx11//Dgkg//Dnaja2//Dph6//Ehd3//Eif5//Enpp1//Epha7//Fgfr2//Flt4//Fyn//Fzd7//Gad2//Gadl…
GO:0003824	catalytic_activity	Molecular Function	396	5654	1369	30811	1.07379e-22	8.05856e-21	21.9691	1.57631	0.289262	4921509C19Rik//9130409I23Rik//9530003J23Rik//AA467197//Abcd1//Acadsb//Acot2//Acot3//Acot4//Acp2//Acr//Acsl4//Acsm5//Acss1//Adam12//Adamts10//Adamts14//Adamts17//Adarb1//Adarb2//Adck1//Adcy1//Adcy6//Adcy9//Adhfe1//Ado//Agbl3//Ago3//Agpat3//Aifm3//Aldh5a1//Aldh8a1//Alg1//Alg11//Alg12//Alg6//Alk//Alox8//Arg1//Arhgdib//Arih1//Arl8a//Art1//Asah1//Asah2//Atl2//Atm//Azin1//B3galt1//B3galt2//B3galt6//B3g…
GO:0097367	carbohydrate_derivative_binding	Molecular Function	192	2151	1369	30811	5.8507e-21	4.19123e-19	20.2328	2.00892	0.140248	4921509C19Rik//Abcb1b//Abcc9//Abcd1//Acsl4//Acsm5//Acss1//Acta2//Actr1b//Adck1//Adcy1//Adcy6//Adcy9//Alk//Arl8a//Atl2//Atm//Atp11a//Bcr//Bgn//Bmp4//Bmp7//Bmpr1b//Camk1d//Camk2a//Cd209a//Cd33//Cdc42bpg//Cdc7//Chek2//Clec4g//Clip3//Clk2//Cmpk1//Cnga2//Cnga4//Col13a1//Ctbs//Cyb5r3//Dcakd//Dck//Dclk1//Ddr1//Ddx11//Dgkg//Dnaja2//Dph6//Ehd3//Eif5//Enpp1//Epha7//Extl2//Fgf14//Fgf7//Fgfr2//Fgfrl1//Flt4//…
GO:0042802	identical_protein_binding	Molecular Function	195	2210	1369	30811	1.01046e-20	6.92386e-19	19.9955	1.98584	0.14244	Abcc9//Abcd1//Acadsb//Adarb1//Aldh5a1//Alk//Amotl1//Angptl7//Arg1//Ascl1//Atg16l1//Atl2//Atm//Atxn1//Bcl2//Bmp4//C1ql3//C1qtnf7//Cadm1//Camk2a//Cap2//Casp2//Casp6//Casp8//Casp8ap2//Cat//Cav1//Cav2//Cbx5//Ccdc66//Cd28//Cd2ap//Cd4//Cd84//Ceacam1//Ceacam2//Cer1//Cggbp1//Chek2//Clk2//Cnga2//Crebzf//Cryz//Ctse//Cul3//Dck//Dctd//Ddi2//Dmrta1//E2f8//Ece1//Enpp1//Ext1//Ezr//Fech//Fgfr2//Fgfrl1//Flnb//Flt…
GO:0036094	small_molecule_binding	Molecular Function	203	2390	1369	30811	1.12285e-19	7.37335e-18	18.9497	1.91162	0.148283	4921509C19Rik//Abcb1b//Abcc9//Abcd1//Acadsb//Acr//Acsl4//Acsm5//Acss1//Acta2//Actr1b//Adck1//Adcy1//Adcy6//Adcy9//Aifm3//Aldh5a1//Alk//Arl8a//Atl2//Atm//Atp11a//Bcr//Bmpr1b//Camk1d//Camk2a//Cat//Cd209a//Cdc42bpg//Cdc7//Chek2//Clec4g//Clk2//Cmpk1//Cnga2//Cnga4//Cry1//Cryz//Cyb5r3//Cygb//Dcakd//Dck//Dclk1//Ddo//Ddr1//Ddx11//Dgkg//Dnaja2//Dph6//Ehd3//Eif5//Enpp1//Epha7//Erlin1//Fgfr2//Flt4//Fyn//Gad…
GO:0016740	transferase_activity	Molecular Function	193	2249	1369	30811	3.48579e-19	2.19744e-17	18.4577	1.93139	0.140979	4921509C19Rik//Acsm5//Adck1//Agpat3//Alg1//Alg11//Alg12//Alg6//Alk//Arih1//Art1//Atm//B3galt1//B3galt2//B3galt6//B3gnt9//B4galnt1//Bcr//Bmpr1b//Brpf3//Camk1d//Camk2a//Casd1//Cdc42bpg//Cdc7//Cdk5r1//Cds2//Chek2//Chst1//Chst10//Chst11//Chst2//Chst3//Clk2//Cmas//Cmpk1//Coq5//Cox10//Cul3//Dcakd//Dck//Dclk1//Ddr1//Dgkg//Elovl5//Elovl6//Eogt//Epha7//Ext1//Extl2//Extl3//Fgfr2//Fgfrl1//Flt4//Fyn//Galnt13…
GO:0001216	DNA-binding_transcription_activator_activity	Molecular Function	72	506	1369	30811	2.51401e-18	1.52388e-16	17.5996	3.20246	0.0525931	Barhl2//Carf//Creb3l1//E2f5//Ebf3//Egr3//Epas1//Erg//Foxa1//Foxf2//Foxk2//Foxn1//Foxo1//Gcm2//Glis3//Grhl2//Hmga2//Hnf4g//Hoxa5//Hoxa9//Hoxb2//Hoxc13//Hoxc4//Irf1//Klf6//Maf//Mafb//Mdm2//Meis2//Meox2//Mga//Mitf//Mycn//Myf5//Myf6//Neurod2//Nfya//Nhlh1//Nkx2-9//Nr4a2//Onecut2//Onecut3//Otx1//Pbx2//Pgr//Pitx2//Plag1//Plagl1//Pou3f2//Pou4f2//Prdm16//Prrx1//Prrx2//Rorb//Runx1//Six1//Six3//Sox1//Sox12/…
GO:0000166	nucleotide_binding	Molecular Function	178	2048	1369	30811	2.96295e-18	1.72948e-16	17.5283	1.95611	0.130022	4921509C19Rik//Abcb1b//Abcc9//Abcd1//Acadsb//Acsl4//Acsm5//Acss1//Acta2//Actr1b//Adck1//Adcy1//Adcy6//Adcy9//Aifm3//Aldh5a1//Alk//Arl8a//Atl2//Atm//Atp11a//Bcr//Bmpr1b//Camk1d//Camk2a//Cat//Cdc42bpg//Cdc7//Chek2//Clk2//Cmpk1//Cnga2//Cnga4//Cry1//Cryz//Cyb5r3//Dcakd//Dck//Dclk1//Ddo//Ddr1//Ddx11//Dgkg//Dnaja2//Dph6//Ehd3//Eif5//Enpp1//Epha7//Fgfr2//Flt4//Fyn//Gatc//Gdpgp1//Gna13//Gnai3//Gnal//Gnat…
GO:0017076	purine_nucleotide_binding	Molecular Function	163	1814	1369	30811	4.3071e-18	2.36664e-16	17.3658	2.02233	0.119065	4921509C19Rik//Abcb1b//Abcc9//Abcd1//Acsl4//Acsm5//Acss1//Acta2//Actr1b//Adck1//Adcy1//Adcy6//Adcy9//Alk//Arl8a//Atl2//Atm//Atp11a//Bcr//Bmpr1b//Camk1d//Camk2a//Cdc42bpg//Cdc7//Chek2//Clk2//Cmpk1//Cnga2//Cnga4//Cyb5r3//Dcakd//Dck//Dclk1//Ddr1//Ddx11//Dgkg//Dnaja2//Dph6//Ehd3//Eif5//Enpp1//Epha7//Fgfr2//Flt4//Fyn//Gatc//Gna13//Gnai3//Gnal//Gnat1//Gnaz//Grk4//Hck//Hspa2//Iars//Iars2//Igf1r//Insr//K…
GO:0001228	DNA-binding_transcription_activator_activity,_RNA_polymerase_II-specific	Molecular Function	71	499	1369	30811	4.35486e-18	2.36664e-16	17.361	3.20229	0.0518627	Barhl2//Carf//Creb3l1//Ebf3//Egr3//Epas1//Erg//Foxa1//Foxf2//Foxk2//Foxn1//Foxo1//Gcm2//Glis3//Grhl2//Hmga2//Hnf4g//Hoxa5//Hoxa9//Hoxb2//Hoxc13//Hoxc4//Irf1//Klf6//Maf//Mafb//Mdm2//Meis2//Meox2//Mga//Mitf//Mycn//Myf5//Myf6//Neurod2//Nfya//Nhlh1//Nkx2-9//Nr4a2//Onecut2//Onecut3//Otx1//Pbx2//Pgr//Pitx2//Plag1//Plagl1//Pou3f2//Pou4f2//Prdm16//Prrx1//Prrx2//Rorb//Runx1//Six1//Six3//Sox1//Sox12//Sox21…
GO:0032555	purine_ribonucleotide_binding	Molecular Function	162	1800	1369	30811	4.75975e-18	2.50045e-16	17.3224	2.02556	0.118335	4921509C19Rik//Abcb1b//Abcc9//Abcd1//Acsl4//Acsm5//Acss1//Acta2//Actr1b//Adck1//Adcy1//Adcy6//Adcy9//Alk//Arl8a//Atl2//Atm//Atp11a//Bcr//Bmpr1b//Camk1d//Camk2a//Cdc42bpg//Cdc7//Chek2//Clk2//Cmpk1//Cnga2//Cnga4//Cyb5r3//Dcakd//Dck//Dclk1//Ddr1//Ddx11//Dgkg//Dnaja2//Dph6//Ehd3//Eif5//Enpp1//Epha7//Fgfr2//Flt4//Fyn//Gatc//Gna13//Gnai3//Gnal//Gnat1//Gnaz//Grk4//Hck//Hspa2//Iars//Iars2//Igf1r//Insr//K…
GO:0032553	ribonucleotide_binding	Molecular Function	162	1817	1369	30811	1.14832e-17	5.8379e-16	16.9399	2.00661	0.118335	4921509C19Rik//Abcb1b//Abcc9//Abcd1//Acsl4//Acsm5//Acss1//Acta2//Actr1b//Adck1//Adcy1//Adcy6//Adcy9//Alk//Arl8a//Atl2//Atm//Atp11a//Bcr//Bmpr1b//Camk1d//Camk2a//Cdc42bpg//Cdc7//Chek2//Clk2//Cmpk1//Cnga2//Cnga4//Cyb5r3//Dcakd//Dck//Dclk1//Ddr1//Ddx11//Dgkg//Dnaja2//Dph6//Ehd3//Eif5//Enpp1//Epha7//Fgfr2//Flt4//Fyn//Gatc//Gna13//Gnai3//Gnal//Gnat1//Gnaz//Grk4//Hck//Hspa2//Iars//Iars2//Igf1r//Insr//K…
GO:0030554	adenyl_nucleotide_binding	Molecular Function	136	1476	1369	30811	4.63103e-16	2.28078e-14	15.3343	2.07374	0.0993426	4921509C19Rik//Abcb1b//Abcc9//Abcd1//Acsl4//Acsm5//Acss1//Acta2//Actr1b//Adck1//Adcy1//Adcy6//Adcy9//Alk//Atm//Atp11a//Bcr//Bmpr1b//Camk1d//Camk2a//Cdc42bpg//Cdc7//Chek2//Clk2//Cmpk1//Cnga2//Cnga4//Cyb5r3//Dcakd//Dck//Dclk1//Ddr1//Ddx11//Dgkg//Dnaja2//Dph6//Ehd3//Enpp1//Epha7//Fgfr2//Flt4//Fyn//Gatc//Grk4//Hck//Hspa2//Iars//Iars2//Igf1r//Insr//Katnal1//Kcnj1//Kif18b//Kif19a//Kif1a//Kif20b//Kif3a/…
GO:0032559	adenyl_ribonucleotide_binding	Molecular Function	135	1463	1369	30811	5.33937e-16	2.54996e-14	15.2725	2.07679	0.0986121	4921509C19Rik//Abcb1b//Abcc9//Abcd1//Acsl4//Acsm5//Acss1//Acta2//Actr1b//Adck1//Adcy1//Adcy6//Adcy9//Alk//Atm//Atp11a//Bcr//Bmpr1b//Camk1d//Camk2a//Cdc42bpg//Cdc7//Chek2//Clk2//Cmpk1//Cnga2//Cnga4//Cyb5r3//Dcakd//Dck//Dclk1//Ddr1//Ddx11//Dgkg//Dnaja2//Dph6//Ehd3//Enpp1//Epha7//Fgfr2//Flt4//Fyn//Gatc//Grk4//Hck//Hspa2//Iars//Iars2//Igf1r//Insr//Katnal1//Kcnj1//Kif18b//Kif19a//Kif1a//Kif20b//Kif3a/…
GO:0005524	ATP_binding	Molecular Function	129	1396	1369	30811	2.26937e-15	1.05192e-13	14.6441	2.07973	0.0942294	4921509C19Rik//Abcb1b//Abcc9//Abcd1//Acsl4//Acsm5//Acss1//Acta2//Actr1b//Adck1//Adcy1//Adcy6//Adcy9//Alk//Atm//Atp11a//Bcr//Bmpr1b//Camk1d//Camk2a//Cdc42bpg//Cdc7//Chek2//Clk2//Cmpk1//Dcakd//Dck//Dclk1//Ddr1//Ddx11//Dgkg//Dnaja2//Dph6//Ehd3//Enpp1//Epha7//Fgfr2//Flt4//Fyn//Gatc//Grk4//Hck//Hspa2//Iars//Iars2//Igf1r//Insr//Katnal1//Kcnj1//Kif18b//Kif19a//Kif1a//Kif20b//Kif3a//Kif3c//Kti12//Lmtk2//…
GO:0019899	enzyme_binding	Molecular Function	175	2158	1369	30811	4.38854e-15	1.9761e-13	14.3577	1.82511	0.127831	Abcd1//Acta2//Adcy6//Ank2//Ankrd1//Ankrd27//Arhgdib//Arih1//Atg16l1//Bcl2//Bcl2l11//Bcr//Btg1//Cacnb4//Cap2//Casp8//Casp8ap2//Cat//Cav1//Cav2//Cbx5//Cd160//Cd28//Cd4//Cdc25b//Cdc73//Cdk5r1//Ceacam1//Ceacam2//Chek2//Chml//Cks2//Cradd//Cry1//Ctr9//Cul3//Dcun1d2//Dcx//Dio2//Dlg1//Dlg4//Dmd//Eif4e//Emp2//Epas1//Erlin1//Etv3//Ezr//F3//Farp1//Fbxw5//Fcrl6//Flot2//Flt4//Foxo1//Frs2//Fyn//Gdnf//Golga4//G…
GO:0022857	transmembrane_transporter_activity	Molecular Function	104	1038	1369	30811	8.43839e-15	3.69414e-13	14.0737	2.25496	0.0759679	AA467197//Abcb1b//Abcc9//Abcd1//Ano3//Bcl2//Cacna2d2//Cacnb4//Ceacam1//Ceacam2//Chrnb4//Chrnd//Cldn17//Cnga2//Cnga4//Cnnm3//Cox10//Cplx3//Ctns//Fam155a//Gabra2//Gabrb3//Gabrg2//Gabrq//Gjc3//Gjd2//Gje1//Glra1//Glra2//Gria1//Gria3//Grid1//Grik3//Grm7//Hrh1//Itpr2//Kcna2//Kcna7//Kcnc1//Kcng3//Kcnip3//Kcnj1//Kcnj15//Kcnj16//Kcnmb1//Kcnq2//Kcnv2//Mcu//Mfsd5//Mpc1//Mpv17//Nipal1//Orai2//P2rx7//Pkd2l2//…
GO:0005215	transporter_activity	Molecular Function	108	1131	1369	30811	6.08662e-14	2.59257e-12	13.2156	2.14913	0.0788897	AA467197//Abcb1b//Abcc9//Abcd1//Ano3//Atp11a//Bcl2//Cacna2d2//Cacnb4//Ceacam1//Ceacam2//Chrnb4//Chrnd//Cldn17//Cnga2//Cnga4//Cnnm3//Cox10//Cplx3//Ctns//Fam155a//Gabra2//Gabrb3//Gabrg2//Gabrq//Gjc3//Gjd2//Gje1//Glra1//Glra2//Gria1//Gria3//Grid1//Grik3//Grm7//Hrh1//Igf1r//Itpr2//Kcna2//Kcna7//Kcnc1//Kcng3//Kcnip3//Kcnj1//Kcnj15//Kcnj16//Kcnmb1//Kcnq2//Kcnv2//Mcu//Mfsd5//Mpc1//Mpv17//Nipal1//Orai2//…
GO:0016301	kinase_activity	Molecular Function	80	742	1369	30811	2.72426e-13	1.12985e-11	12.5648	2.42655	0.0584368	4921509C19Rik//Adck1//Alk//Atm//Bcr//Bmpr1b//Camk1d//Camk2a//Cdc42bpg//Cdc7//Cdk5r1//Chek2//Clk2//Cmpk1//Dcakd//Dck//Dclk1//Ddr1//Dgkg//Epha7//Fgfr2//Fgfrl1//Flt4//Fyn//Gm14151//Grk4//Hck//Hykk//Igf1r//Insr//Lmtk2//Lmtk3//Lrguk//Map2k1//Map2k3//Mapk10//Mapk11//Mapk4//Mapk6//Mast3//Mtor//Mylk4//Nek1//Nmrk1//Nrbp2//Nrk//Nrp1//Nrp2//Oxsr1//Pak1//Pank1//Papss2//Pdik1l//Pfkfb2//Pik3c2a//Pip5k1a//Pomk/…
GO:0015075	ion_transmembrane_transporter_activity	Molecular Function	92	921	1369	30811	3.80275e-13	1.5367e-11	12.4199	2.24818	0.0672023	AA467197//Abcc9//Abcd1//Ano3//Cacna2d2//Cacnb4//Ceacam1//Ceacam2//Chrnb4//Chrnd//Cldn17//Cnga2//Cnga4//Cox10//Ctns//Fam155a//Gabra2//Gabrb3//Gabrg2//Gabrq//Glra1//Glra2//Gria1//Gria3//Grid1//Grik3//Grm7//Hrh1//Itpr2//Kcna2//Kcna7//Kcnc1//Kcng3//Kcnip3//Kcnj1//Kcnj15//Kcnj16//Kcnmb1//Kcnq2//Kcnv2//Mcu//Mfsd5//Mpc1//Nipal1//Orai2//P2rx7//Pkd2l2//Scn3b//Slc10a2//Slc10a3//Slc12a6//Slc16a5//Slc16a9//S…
GO:0016772	transferase_activity,_transferring_phosphorus-containing_groups	Molecular Function	89	887	1369	30811	7.28472e-13	2.87018e-11	12.1376	2.25823	0.065011	4921509C19Rik//Adck1//Alk//Atm//Bcr//Bmpr1b//Camk1d//Camk2a//Cdc42bpg//Cdc7//Cdk5r1//Cds2//Chek2//Clk2//Cmas//Cmpk1//Dcakd//Dck//Dclk1//Ddr1//Dgkg//Epha7//Fgfr2//Fgfrl1//Flt4//Fyn//Gdpgp1//Gm14151//Grk4//Hck//Hykk//Igf1r//Insr//Lmtk2//Lmtk3//Lrguk//Map2k1//Map2k3//Mapk10//Mapk11//Mapk4//Mapk6//Mast3//Mtor//Mylk4//Nek1//Nmnat2//Nmrk1//Nrbp2//Nrk//Nrp1//Nrp2//Oas3//Oxsr1//Pak1//Pank1//Papss2//Pdik1…
GO:0016773	phosphotransferase_activity,_alcohol_group_as_acceptor	Molecular Function	75	686	1369	30811	7.70608e-13	2.96214e-11	12.1132	2.46059	0.0547845	4921509C19Rik//Adck1//Alk//Atm//Bcr//Bmpr1b//Camk1d//Camk2a//Cdc42bpg//Cdc7//Chek2//Clk2//Dcakd//Dclk1//Ddr1//Dgkg//Epha7//Fgfr2//Fgfrl1//Flt4//Fyn//Gm14151//Grk4//Hck//Hykk//Igf1r//Insr//Lmtk2//Lmtk3//Map2k1//Map2k3//Mapk10//Mapk11//Mapk4//Mapk6//Mast3//Mtor//Mylk4//Nek1//Nmrk1//Nrbp2//Nrk//Nrp1//Nrp2//Oxsr1//Pak1//Pank1//Papss2//Pdik1l//Pfkfb2//Pik3c2a//Pip5k1a//Pomk//Ppp1r9b//Prkaa1//Prkaa2//P…
GO:0004672	protein_kinase_activity	Molecular Function	65	584	1369	30811	1.22233e-11	4.58665e-10	10.9128	2.50497	0.0474799	4921509C19Rik//Adck1//Alk//Atm//Bcr//Bmpr1b//Camk1d//Camk2a//Cdc42bpg//Cdc7//Chek2//Clk2//Dclk1//Ddr1//Epha7//Fgfr2//Fgfrl1//Flt4//Fyn//Gm14151//Grk4//Hck//Igf1r//Insr//Lmtk2//Lmtk3//Map2k1//Map2k3//Mapk10//Mapk11//Mapk4//Mapk6//Mast3//Mtor//Mylk4//Nek1//Nrbp2//Nrk//Nrp1//Nrp2//Oxsr1//Pak1//Pdik1l//Pomk//Ppp1r9b//Prkaa1//Prkaa2//Prkcd//Prkce//Prkcg//Prkci//Rassf2//Rnasel//Sbk3//Scyl3//Sgk3//Sla//…
GO:0005102	signaling_receptor_binding	Molecular Function	138	1769	1369	30811	7.21051e-11	2.64274e-09	10.142	1.75571	0.100804	Adcy6//Angptl7//Ankrd13c//Asxl2//Bdnf//Bmp4//Bmp5//Bmp7//Cadm1//Calca//Camk2a//Casp8//Cav1//Cav2//Cd160//Cd2ap//Cd4//Cdk5r1//Ceacam1//Cer1//Chn1//Cmtm8//Crh//Cul3//Cxcl1//Cxcl15//Cxcl5//Dkk1//Dlg1//Dlg4//Dll1//Edaradd//Egfl6//Emp2//Enpp1//Ensa//Epha7//Ermap//Fbrs//Fcrl6//Fermt1//Fgf11//Fgf14//Fgf23//Fgf4//Fgf7//Flot2//Flrt1//Frs2//Fyn//Fzd7//Gdnf//Gfra1//Gna13//Gnai3//Gnal//Gnat1//Gnaz//Gria1//H2…
GO:0046983	protein_dimerization_activity	Molecular Function	90	985	1369	30811	8.61081e-11	3.08423e-09	10.065	2.0564	0.0657414	Abcd1//Adra1b//Ano3//Ascl1//Bcl2//Cadm1//Camk2a//Cat//Cav1//Cav2//Ccdc66//Cd4//Ceacam1//Ceacam2//Cer1//Chek2//Dck//E2f5//Ebf3//Ece1//Enpp1//Epas1//Ext1//Fech//Fgfr2//Flt4//Gabbr1//Gdnf//Gid8//Gpd1l//Grm7//Hes1//Hif1an//Hnf1b//Il17d//Inhbb//Itga3//Kif20b//Klhl7//Mapk4//Mapk6//Mettl3//Mga//Micu2//Mitf//Mnt//Mstn//Mtus2//Muc13//Mycn//Myf5//Myf6//Ncoa2//Neurod2//Nhlh1//Nqo2//Nr4a2//Olig2//Omg//Pank1/…
GO:0008324	cation_transmembrane_transporter_activity	Molecular Function	64	620	1369	30811	4.14006e-10	1.44994e-08	9.38299	2.32322	0.0467495	AA467197//Abcc9//Cacna2d2//Cacnb4//Chrnb4//Chrnd//Cnga2//Cnga4//Cox10//Ctns//Fam155a//Gria1//Gria3//Grik3//Grm7//Hrh1//Itpr2//Kcna2//Kcna7//Kcnc1//Kcng3//Kcnip3//Kcnj1//Kcnj15//Kcnj16//Kcnmb1//Kcnq2//Kcnv2//Mcu//Nipal1//Orai2//P2rx7//Pkd2l2//Scn3b//Slc10a2//Slc10a3//Slc12a6//Slc18a3//Slc1a1//Slc1a2//Slc22a5//Slc24a2//Slc24a3//Slc2a13//Slc31a2//Slc38a6//Slc38a7//Slc39a1//Slc39a14//Slc39a2//Slc44a2…
GO:0019904	protein_domain_specific_binding	Molecular Function	76	806	1369	30811	6.43415e-10	2.2044e-08	9.19151	2.12217	0.055515	Adam12//Bcl2//Cadm1//Calcoco1//Casp2//Casp8//Cd2ap//Cradd//Ctr9//Cttnbp2//Cul3//Dlg1//Dlg4//Dlgap2//Dock1//Ezr//Foxa1//Fyn//Fzd3//Fzd7//Gnai3//Gng12//Gria1//Gria3//Grm7//Hes1//Hif1an//Hoxc4//Hspa2//Inpp5a//Insr//Irgm2//Irs1//Itga3//Kif20b//Kpnb1//Kras//L1cam//Lin7a//Lnx2//Mapt//Mbd2//Mdm2//Mtor//Ncam1//Ncoa2//Nlrp2//Olig2//Phrf1//Pmepa1//Pou3f2//Ppp1r9a//Ppp3r1//Prkcd//Prkce//Prrx1//Prrx2//Rara//…
GO:0008092	cytoskeletal_protein_binding	Molecular Function	88	996	1369	30811	7.54372e-10	2.52955e-08	9.12241	1.9885	0.0642805	Ankrd1//Ap1ar//Bcl2l11//Cap2//Ccdc66//Cdk5r1//Ceacam1//Ceacam2//Clip3//Cobl//Cttnbp2//Dcx//Dlg1//Dlg4//Dmd//Ezr//Fam107a//Farp1//Fblim1//Fermt1//Flnb//Fmn2//Fyn//Gas2l3//Gria1//Hook3//Hpca//Hspa2//Hspb7//Htt//Iqgap2//Katnal1//Kcna2//Kcnc1//Kcnq2//Kif18b//Kif19a//Kif1a//Kif20b//Kif3a//Kif3c//Kpnb1//Lcp1//Lmtk2//Map2//Mapt//Mdm1//Mobp//Msn//Mtss1//Mtus2//Myh10//Myl12b//Myrip//Nebl//Pacsin2//Pafah1b…
GO:0015267	channel_activity	Molecular Function	52	469	1369	30811	1.58684e-09	5.21012e-08	8.79947	2.49536	0.0379839	Abcc9//Ano3//Bcl2//Cacna2d2//Cacnb4//Chrnb4//Chrnd//Cldn17//Cnga2//Cnga4//Fam155a//Gabra2//Gabrb3//Gabrg2//Gabrq//Gjc3//Gjd2//Gje1//Glra1//Glra2//Gria1//Gria3//Grid1//Grik3//Grm7//Itpr2//Kcna2//Kcna7//Kcnc1//Kcng3//Kcnip3//Kcnj1//Kcnj15//Kcnj16//Kcnmb1//Kcnq2//Kcnv2//Mcu//Mpv17//Orai2//P2rx7//Pkd2l2//Scn3b//Slc1a1//Slc24a2//Slc24a3//Snap25//Tmem150c//Trpc5//Trpc7//Ttyh2//Ttyh3
GO:0008509	anion_transmembrane_transporter_activity	Molecular Function	50	452	1369	30811	3.52347e-09	1.13326e-07	8.45303	2.48962	0.036523	Abcd1//Ano3//Ceacam1//Ceacam2//Cldn17//Ctns//Gabra2//Gabrb3//Gabrg2//Gabrq//Glra1//Glra2//Mfsd5//Mpc1//Slc10a2//Slc10a3//Slc12a6//Slc16a5//Slc16a9//Slc17a5//Slc18a3//Slc1a1//Slc1a2//Slc22a5//Slc24a2//Slc24a3//Slc25a10//Slc25a36//Slc25a44//Slc2a13//Slc37a1//Slc38a6//Slc38a7//Slc39a14//Slc44a2//Slc48a1//Slc4a4//Slc4a5//Slc5a3//Slc5a7//Slc6a19//Slc6a3//Slc6a6//Slc6a9//Slc7a1//Slc7a8//Slco2a1//Slco3a…
GO:0046873	metal_ion_transmembrane_transporter_activity	Molecular Function	47	419	1369	30811	6.64985e-09	2.09603e-07	8.17719	2.52456	0.0343316	Abcc9//Cacna2d2//Cacnb4//Cnga2//Fam155a//Grik3//Grm7//Hrh1//Itpr2//Kcna2//Kcna7//Kcnc1//Kcng3//Kcnip3//Kcnj1//Kcnj15//Kcnj16//Kcnmb1//Kcnq2//Kcnv2//Mcu//Nipal1//Orai2//Pkd2l2//Scn3b//Slc10a2//Slc10a3//Slc12a6//Slc1a1//Slc1a2//Slc24a2//Slc24a3//Slc31a2//Slc39a1//Slc39a14//Slc39a2//Slc4a4//Slc4a5//Slc5a3//Slc5a7//Slc6a3//Slc6a6//Slc6a9//Slc8a3//Snap25//Trpc5//Trpc7
GO:0022890	inorganic_cation_transmembrane_transporter_activity	Molecular Function	57	563	1369	30811	7.5457e-09	2.33177e-07	8.1223	2.2786	0.0416362	AA467197//Abcc9//Cacna2d2//Cacnb4//Chrnb4//Chrnd//Cnga2//Cnga4//Cox10//Ctns//Fam155a//Gria1//Gria3//Grik3//Grm7//Hrh1//Itpr2//Kcna2//Kcna7//Kcnc1//Kcng3//Kcnip3//Kcnj1//Kcnj15//Kcnj16//Kcnmb1//Kcnq2//Kcnv2//Mcu//Nipal1//Orai2//P2rx7//Pkd2l2//Scn3b//Slc10a2//Slc10a3//Slc12a6//Slc1a1//Slc1a2//Slc24a2//Slc24a3//Slc2a13//Slc31a2//Slc39a1//Slc39a14//Slc39a2//Slc4a4//Slc4a5//Slc5a3//Slc5a7//Slc6a3//Slc…
GO:0005216	ion_channel_activity	Molecular Function	47	422	1369	30811	8.33616e-09	2.5265e-07	8.07903	2.50662	0.0343316	Abcc9//Ano3//Cacna2d2//Cacnb4//Chrnb4//Chrnd//Cldn17//Cnga2//Cnga4//Fam155a//Gabra2//Gabrb3//Gabrg2//Gabrq//Glra1//Glra2//Gria1//Gria3//Grid1//Grik3//Grm7//Itpr2//Kcna2//Kcna7//Kcnc1//Kcng3//Kcnip3//Kcnj1//Kcnj15//Kcnj16//Kcnmb1//Kcnq2//Kcnv2//Mcu//Orai2//P2rx7//Pkd2l2//Scn3b//Slc1a1//Slc24a2//Slc24a3//Snap25//Tmem150c//Trpc5//Trpc7//Ttyh2//Ttyh3
GO:0000149	SNARE_binding	Molecular Function	22	121	1369	30811	1.71437e-08	5.09783e-07	7.76589	4.09204	0.0160701	Abcc9//Adcy6//Ankrd27//Cav1//Cav2//Cplx2//Cplx3//Napb//Snap23//Snap25//Snapin//Snca//Stx12//Stxbp4//Stxbp5l//Sypl//Syt15//Unc13b//Unc13c//Vamp1//Vamp3//Vti1a
GO:0015291	secondary_active_transmembrane_transporter_activity	Molecular Function	32	235	1369	30811	1.90948e-08	5.57285e-07	7.71908	3.06468	0.0233747	Ctns//Mcu//Slc10a2//Slc10a3//Slc12a6//Slc16a5//Slc16a9//Slc17a5//Slc1a1//Slc1a2//Slc20a2//Slc22a5//Slc24a2//Slc24a3//Slc25a10//Slc2a13//Slc35e2//Slc37a1//Slc39a14//Slc4a4//Slc4a5//Slc5a3//Slc5a7//Slc6a17//Slc6a19//Slc6a3//Slc6a6//Slc6a9//Slc7a8//Slc8a3//Slco2a1//Slco3a1
GO:0044877	protein-containing_complex_binding	Molecular Function	113	1509	1369	30811	3.93327e-08	1.12706e-06	7.40525	1.68536	0.082542	Ajap1//Ap1ar//Atm//Bcl2//Bcl2l11//Casp8//Cav1//Cbx5//Cd160//Cd2ap//Cd4//Cdk5r1//Chrnb4//Cnga2//Cnga4//Cpeb1//Ddr1//Dlg4//Egfl6//Eif2a//Emp2//Enpp1//Ezr//Fermt1//Fyn//Gabrb3//Gad2//Gas2l3//Gfra1//Glra1//Gna13//Gnai3//Gnal//Gnat1//Gnaz//Gria1//Hes1//Hnf1b//Homer1//Igf1r//Igf2//Inhbb//Insr//Iqgap2//Irs1//Itga11//Itga3//Itga9//Itgam//Jam2//Kif3a//Kpnb1//Kras//L1cam//Lcp1//Lgals12//Lgals3//Lims1//Maf/…
GO:0015293	symporter_activity	Molecular Function	23	143	1369	30811	8.81289e-08	2.4802e-06	7.05488	3.61988	0.0168006	Ctns//Slc10a2//Slc10a3//Slc12a6//Slc16a5//Slc16a9//Slc17a5//Slc1a1//Slc1a2//Slc20a2//Slc22a5//Slc24a3//Slc2a13//Slc39a14//Slc4a4//Slc4a5//Slc5a3//Slc5a7//Slc6a17//Slc6a19//Slc6a3//Slc6a6//Slc6a9
GO:0008134	transcription_factor_binding	Molecular Function	63	712	1369	30811	1.90519e-07	5.26768e-06	6.72006	1.99142	0.046019	Ankrd1//Asah1//Ascl1//Bcl2//Cbx5//Cggbp1//Cnot7//Creg1//Cry1//Dll1//E2f5//Eif4e//Epas1//Foxa1//Foxf2//Foxo1//Gabbr1//Gtf2b//Gtf2h1//Hes1//Hif1an//Hoxc13//Htt//Ifrd1//Insig2//Jarid2//Mafb//Mdfic//Med6//Meis2//Msx2//Mtf2//Mtor//Nab1//Nab2//Ncoa2//Nfkbia//Nfya//Nr4a2//Paxbp1//Pbx2//Pgr//Pitx2//Prdm16//Prrx1//Pura//Rara//Rasa1//Rora//Rorb//Runx1//Runx1t1//Setd3//Sin3a//Sirt1//Six1//Six3//Spen//Srf//T…
GO:0019900	kinase_binding	Molecular Function	71	843	1369	30811	2.16618e-07	5.88603e-06	6.66431	1.89554	0.0518627	Acta2//Adcy6//Bcl2l11//Cacnb4//Cav1//Cav2//Cd160//Cd28//Cd4//Cdc25b//Cdk5r1//Ceacam1//Ceacam2//Chek2//Cks2//Cry1//Dcx//Dlg1//Dlg4//Emp2//Ezr//Fbxw5//Frs2//Gdnf//Gprc5b//Gria1//Hes1//Hnrnpa0//Hpca//Htt//Insr//Irgm2//Irs1//Lims1//Map2//Map2k1//Map2k3//Mapk4//Mapk6//Mapt//Msn//Mtor//Mycn//Nrp1//Oxsr1//Pak1//Pfkfb2//Pgam1//Pip5k1a//Ppp1r9a//Ppp1r9b//Prc1//Prkaa1//Prkcd//Prkce//Prlr//Ptprr//Rab11fip2/…
GO:0042803	protein_homodimerization_activity	Molecular Function	61	689	1369	30811	2.91564e-07	7.78821e-06	6.53527	1.99257	0.0445581	Abcd1//Bcl2//Cadm1//Camk2a//Cat//Cav2//Ccdc66//Cd4//Ceacam1//Ceacam2//Cer1//Chek2//Dck//Ece1//Enpp1//Ext1//Fech//Fgfr2//Flt4//Gdnf//Gid8//Gpd1l//Hes1//Hif1an//Hnf1b//Il17d//Inhbb//Kif20b//Klhl7//Mapk4//Mstn//Mtus2//Muc13//Nqo2//Omg//Pank1//Pdcd6//Pitx2//Rab11fip2//Rab11fip4//Rrm2//Runx1//Schip1//Sox6//Srf//Stk10//Tbx1//Tbx15//Tenm2//Tfap2b//Tgfb2//Timm10//Tppp//Trim12c//Trim30d//Uhrf1bp1l//Vapb//…
GO:0001217	DNA-binding_transcription_repressor_activity	Molecular Function	37	333	1369	30811	3.325e-07	8.5905e-06	6.47821	2.50069	0.027027	Ascl1//Bach2//Creb3l1//Dlx4//E2f8//Etv3//Foxk1//Foxk2//Foxo1//Foxp2//Foxq1//Glis3//Gm6710//Hes1//Kcnip3//Klf12//Mnt//Msx2//Peg3//Pitx2//Pou4f2//Prdm16//Prrx1//Snai2//Sox6//Tbx15//Zbtb14//Zbtb37//Zeb1//Zfp239//Zfp248//Zfp266//Zfp37//Zfp46//Zfp558//Zfp810//Zfp952
GO:0001227	DNA-binding_transcription_repressor_activity,_RNA_polymerase_II-specific	Molecular Function	37	333	1369	30811	3.325e-07	8.5905e-06	6.47821	2.50069	0.027027	Ascl1//Bach2//Creb3l1//Dlx4//E2f8//Etv3//Foxk1//Foxk2//Foxo1//Foxp2//Foxq1//Glis3//Gm6710//Hes1//Kcnip3//Klf12//Mnt//Msx2//Peg3//Pitx2//Pou4f2//Prdm16//Prrx1//Snai2//Sox6//Tbx15//Zbtb14//Zbtb37//Zeb1//Zfp239//Zfp248//Zfp266//Zfp37//Zfp46//Zfp558//Zfp810//Zfp952
GO:0004713	protein_tyrosine_kinase_activity	Molecular Function	21	134	1369	30811	4.94402e-07	1.24153e-05	6.30592	3.52709	0.0153397	Alk//Clk2//Ddr1//Epha7//Fgfr2//Fgfrl1//Flt4//Fyn//Hck//Igf1r//Insr//Lmtk2//Map2k1//Map2k3//Nek1//Nrp1//Nrp2//Prkcd//Sla//Tec//Tyk2
GO:0008270	zinc_ion_binding	Molecular Function	60	684	1369	30811	4.96297e-07	1.24153e-05	6.30426	1.97423	0.0438276	Agbl3//Arih1//Asah2//Car10//Cd4//Cnbp//Cpm//Cryz//Dctd//Dmd//Ece1//Enpp1//Gatad1//Glra1//Gtf2b//Gtf2h2//Herc2//Hif1an//Hnf4g//Lims1//Mbtd1//Mdm2//Mmp12//Mmp21//Mmp24//Morc3//Msrb3//Nanos1//Napepld//Nqo2//Nr4a2//Pdzrn3//Pgr//Phc2//Prkcg//Rabgef1//Rara//Rora//Rorb//Setdb2//Snca//St18//Tes//Tet3//Tmem163//Trim11//Trim60//Trim63//Trim67//Usp44//Usp45//Vat1//Vat1l//Zcchc3//Zfand2a//Zfand5//Zfp37//Zmat…
GO:0008083	growth_factor_activity	Molecular Function	22	147	1369	30811	6.02158e-07	1.48281e-05	6.22029	3.36828	0.0160701	Bdnf//Bmp4//Bmp5//Bmp7//Cxcl1//Fbrs//Fgf11//Fgf14//Fgf23//Fgf4//Fgf7//Gdnf//Hbegf//Igf2//Il7//Inhbb//Mstn//Nodal//Tgfa//Tgfb2//Vegfa//Vegfb
GO:0046914	transition_metal_ion_binding	Molecular Function	77	969	1369	30811	6.70987e-07	1.62689e-05	6.17329	1.78842	0.0562454	Agbl3//Alox8//Arg1//Arih1//Asah2//Car10//Cd4//Cnbp//Cpm//Cryz//Cygb//Dctd//Dmd//Ece1//Enpp1//Epas1//Extl2//Fbxl5//Fech//Ftmt//Galnt2//Gatad1//Glra1//Gtf2b//Gtf2h2//Herc2//Hif1an//Hnf4g//Lims1//Mbtd1//Mdm2//Mmp12//Mmp21//Mmp24//Morc3//Msrb3//Nanos1//Napepld//Nqo2//Nr4a2//Nt5e//P4ha3//Pdzrn3//Pgr//Phc2//Plod2//Prkcg//Rabgef1//Rara//Rora//Rorb//Rrm2//Scd3//Setdb2//Snca//St18//Tes//Tet3//Tmem163//Tph…
GO:0003682	chromatin_binding	Molecular Function	57	646	1369	30811	7.91224e-07	1.88935e-05	6.1017	1.98584	0.0416362	Ascl1//Asxl2//Atxn1//Calcoco1//Cbx5//Cks2//Creb3l1//Ddx11//Erg//Foxa1//Foxo1//Grhl2//Gtf2b//Gtf2h1//Hes1//Hoxc13//Jarid2//Jmjd1c//Mbd2//Mbtd1//Mitf//Mnt//Morf4l1//Mtf2//Ncoa2//Nkap//Nup98//Orc1//Pbx2//Phc2//Pitx2//Pou4f2//Prdm8//Prkaa1//Prkaa2//Rad51//Rara//Rit2//Runx1//Samd7//Setd7//Sin3a//Sirt1//Six1//Smarca2//Snai2//Srf//Stag2//Tbl1x//Tcf7l2//Tfap2b//Tspyl5//Ttf1//Wdr82//Wrn//Zeb1//Zic2
GO:0019901	protein_kinase_binding	Molecular Function	63	759	1369	30811	1.68986e-06	3.97496e-05	5.77215	1.8681	0.046019	Acta2//Adcy6//Bcl2l11//Cacnb4//Cav1//Cav2//Cd28//Cd4//Cdc25b//Cdk5r1//Ceacam1//Ceacam2//Chek2//Cks2//Cry1//Dcx//Dlg1//Dlg4//Emp2//Ezr//Fbxw5//Frs2//Gdnf//Gprc5b//Gria1//Hes1//Hnrnpa0//Insr//Irgm2//Irs1//Lims1//Map2//Map2k1//Map2k3//Mapk4//Mapk6//Mapt//Msn//Mtor//Nrp1//Oxsr1//Pak1//Pfkfb2//Pgam1//Ppp1r9a//Prc1//Prkcd//Prkce//Prlr//Ptprr//Rab11fip2//Rara//Rasa1//Sike1//Sirt1//Slc12a6//Tbr1//Tcf7l2/…
GO:0004674	protein_serine|threonine_kinase_activity	Molecular Function	43	445	1369	30811	1.77161e-06	4.10597e-05	5.75163	2.17476	0.0314098	4921509C19Rik//Adck1//Atm//Bcr//Bmpr1b//Camk1d//Camk2a//Cdc42bpg//Cdc7//Chek2//Clk2//Dclk1//Gm14151//Grk4//Lmtk2//Lmtk3//Map2k1//Map2k3//Mapk10//Mapk11//Mapk4//Mapk6//Mast3//Mtor//Mylk4//Nek1//Nrbp2//Nrk//Oxsr1//Pak1//Pdik1l//Prkaa1//Prkaa2//Prkcd//Prkce//Prkcg//Prkci//Sbk3//Sgk3//Snrk//Stk10//Stk32a//Tgfbr1
GO:0019905	syntaxin_binding	Molecular Function	15	80	1369	30811	2.10495e-06	4.80783e-05	5.67676	4.21991	0.0109569	Abcc9//Cav1//Cav2//Cplx2//Cplx3//Napb//Snap23//Snap25//Stxbp4//Stxbp5l//Sypl//Unc13b//Unc13c//Vamp1//Vamp3
GO:0008047	enzyme_activator_activity	Molecular Function	57	669	1369	30811	2.36276e-06	5.31959e-05	5.62658	1.91757	0.0416362	Ankrd27//Arhgdib//Arhgef9//Azin1//Bcr//Bmpr1b//Casp8ap2//Cav1//Cdk5r1//Chml//Chn1//Cks2//Cyb5b//Cyth3//Depdc1a//Dnaja2//Dock1//Elmod1//Elmod2//Fam47e//Farp1//Frmd7//Fyn//Gdpgp1//Gprc5b//Igf2//Igfbp3//Iqgap2//Irgm2//Lamtor5//Map2k1//Mapk11//Nrp1//Plcb1//Prkcd//Prkce//Psd3//Rabgef1//Ralgapa2//Ralgps1//Rapgef4//Rasa1//Rasa2//Rgs17//Rgs2//Rgs4//Rgs5//Ric8b//Sh3bp5//Sh3pxd2b//Srgap3//Stard8//Stxbp5l//…
GO:0016758	hexosyltransferase_activity	Molecular Function	25	197	1369	30811	2.46235e-06	5.46572e-05	5.60865	2.85612	0.0182615	Alg1//Alg11//Alg12//Alg6//B3galt1//B3galt2//B3galt6//B3gnt9//B4galnt1//Eogt//Ext1//Extl2//Extl3//Galnt13//Galnt2//Galntl6//Gcnt4//Gdpgp1//Has2//Pigh//Sdf2l1//Tmtc3//Ugcg//Ugt2a1//Ugt2b34
GO:0005261	cation_channel_activity	Molecular Function	34	323	1369	30811	3.31169e-06	7.24891e-05	5.47995	2.36907	0.0248356	Abcc9//Cacna2d2//Cacnb4//Chrnb4//Chrnd//Cnga2//Cnga4//Fam155a//Gria1//Gria3//Grik3//Grm7//Itpr2//Kcna2//Kcna7//Kcnc1//Kcng3//Kcnip3//Kcnj1//Kcnj15//Kcnj16//Kcnmb1//Kcnq2//Kcnv2//Mcu//Orai2//P2rx7//Pkd2l2//Scn3b//Slc24a2//Slc24a3//Snap25//Trpc5//Trpc7
GO:0003924	GTPase_activity	Molecular Function	32	295	1369	30811	3.38338e-06	7.3044e-05	5.47065	2.44135	0.0233747	Arhgdib//Arl8a//Atl2//F830016B08Rik//Gm4841//Gna13//Gnai3//Gnal//Gnat1//Gnaz//Gng2//Gngt1//Irgm2//Kras//Rab18//Rab1b//Rab23//Rab2b//Rab35//Rab3c//Rab6b//Rab7//Rab9//Rab9b//Rabl2//Rerg//Rhou//Rit2//Rras//Rras2//Tppp//Tubb4a
GO:0099529	neurotransmitter_receptor_activity_involved_in_regulation_of_postsynaptic_membrane_potential	Molecular Function	12	55	1369	30811	4.19892e-06	8.94256e-05	5.37686	4.91045	0.00876552	Chrnb4//Chrnd//Gabbr1//Gabra2//Gabrb3//Gabrg2//Glra1//Glra2//Gria1//Gria3//Grid1//Grik3
GO:0016757	glycosyltransferase_activity	Molecular Function	30	273	1369	30811	5.21491e-06	0.000109583	5.28275	2.47321	0.0219138	Alg1//Alg11//Alg12//Alg6//Art1//B3galt1//B3galt2//B3galt6//B3gnt9//B4galnt1//Eogt//Ext1//Extl2//Extl3//Galnt13//Galnt2//Galntl6//Gcnt4//Gdpgp1//Has2//Pigh//Sdf2l1//St6galnac3//St8sia1//St8sia3//St8sia5//Tmtc3//Ugcg//Ugt2a1//Ugt2b34
GO:0030234	enzyme_regulator_activity	Molecular Function	67	866	1369	30811	8.55335e-06	0.000177154	5.06786	1.74124	0.0489408	Ankrd27//Arhgdib//Arhgef9//Azin1//Bcr//Casp8ap2//Cav1//Cd27//Chml//Chn1//Csn2//Cyth3//Depdc1a//Dnaja2//Dock1//Eif5//Elfn1//Elmod1//Elmod2//Ensa//Etl4//Farp1//Frmd7//Gdpgp1//Gpc3//Grm7//Igfbp3//Iqgap2//Lamtor5//Lmtk2//Mtmr12//Naip6//Nrp1//Pdzd3//Pfn1//Pi15//Plcb1//Ppp1r16b//Ppp1r1c//Ppp1r9b//Psd3//Rabgef1//Ralgapa2//Ralgps1//Rapgef4//Rasa1//Rasa2//Rgs17//Rgs2//Rgs4//Rgs5//Ric8b//Serpinb2//Serpinb7…
GO:0015276	ligand-gated_ion_channel_activity	Molecular Function	19	135	1369	30811	8.65535e-06	0.000177154	5.06272	3.16754	0.0138787	Chrnb4//Chrnd//Cnga2//Cnga4//Gabra2//Gabrb3//Gabrg2//Gabrq//Glra1//Glra2//Gria1//Gria3//Grid1//Grik3//Itpr2//Kcnj1//Kcnj15//Kcnj16//P2rx7
GO:0005230	extracellular_ligand-gated_ion_channel_activity	Molecular Function	13	69	1369	30811	9.42502e-06	0.000190434	5.02572	4.2403	0.00949598	Chrnb4//Chrnd//Gabra2//Gabrb3//Gabrg2//Gabrq//Glra1//Glra2//Gria1//Gria3//Grid1//Grik3//P2rx7
GO:0019894	kinesin_binding	Molecular Function	11	50	1369	30811	9.66934e-06	0.000192897	5.0146	4.95137	0.00803506	Ap1ar//Dlg1//Dlg4//Kcna2//Kcnc1//Kif18b//Kif3a//Kif3c//Kpnb1//Prc1//Snca
GO:0051020	GTPase_binding	Molecular Function	29	268	1369	30811	1.00157e-05	0.00019731	4.99932	2.43537	0.0211833	Ankrd27//Arhgdib//Atg16l1//Cav1//Chml//Farp1//Golga4//Gria1//Iars//Iqgap2//Kif3a//Lcp1//Map2k1//Micall1//Myrip//Ngfr//Pak1//Pfn1//Ppp1r9a//Rab11fip4//Rab7//Rabgef1//Rapgef4//Rasa1//Rnf152//Sike1//Tbc1d30//Tnpo3//Whamm
GO:0022834	ligand-gated_channel_activity	Molecular Function	19	138	1369	30811	1.19426e-05	0.000232365	4.9229	3.09868	0.0138787	Chrnb4//Chrnd//Cnga2//Cnga4//Gabra2//Gabrb3//Gabrg2//Gabrq//Glra1//Glra2//Gria1//Gria3//Grid1//Grik3//Itpr2//Kcnj1//Kcnj15//Kcnj16//P2rx7
GO:1904315	transmitter-gated_ion_channel_activity_involved_in_regulation_of_postsynaptic_membrane_potential	Molecular Function	11	52	1369	30811	1.4412e-05	0.000276992	4.84128	4.76093	0.00803506	Chrnb4//Chrnd//Gabra2//Gabrb3//Gabrg2//Glra1//Glra2//Gria1//Gria3//Grid1//Grik3
GO:0005096	GTPase_activator_activity	Molecular Function	38	407	1369	30811	1.51267e-05	0.000287225	4.82026	2.10132	0.0277575	Ankrd27//Arhgdib//Arhgef9//Bcr//Chml//Chn1//Cyth3//Depdc1a//Dock1//Elmod1//Elmod2//Farp1//Frmd7//Gdpgp1//Iqgap2//Lamtor5//Nrp1//Plcb1//Psd3//Rabgef1//Ralgapa2//Ralgps1//Rapgef4//Rasa1//Rasa2//Rgs17//Rgs2//Rgs4//Rgs5//Ric8b//Sh3bp5//Srgap3//Stard8//Stxbp5l//Tagap//Tagap1//Tbc1d15//Tbc1d30
GO:0030695	GTPase_regulator_activity	Molecular Function	39	423	1369	30811	1.56718e-05	0.000294033	4.80488	2.07504	0.0284879	Ankrd27//Arhgdib//Arhgef9//Bcr//Chml//Chn1//Cyth3//Depdc1a//Dock1//Eif5//Elmod1//Elmod2//Farp1//Frmd7//Gdpgp1//Iqgap2//Lamtor5//Nrp1//Plcb1//Psd3//Rabgef1//Ralgapa2//Ralgps1//Rapgef4//Rasa1//Rasa2//Rgs17//Rgs2//Rgs4//Rgs5//Ric8b//Sh3bp5//Srgap3//Stard8//Stxbp5l//Tagap//Tagap1//Tbc1d15//Tbc1d30
GO:0005539	glycosaminoglycan_binding	Molecular Function	25	220	1369	30811	1.74463e-05	0.000323476	4.7583	2.55752	0.0182615	Bgn//Bmp4//Bmp7//Col13a1//Extl2//Fgf14//Fgf7//Fgfr2//Fgfrl1//Hbegf//Hmmr//Itgam//Lrtm2//Mstn//Ncam1//Ndnf//Nrp1//Nrp2//Rspo1//Rspo2//Sema5a//Sfrp1//Spock2//Vegfa//Vegfb
GO:0044325	ion_channel_binding	Molecular Function	19	143	1369	30811	1.99666e-05	0.0003659	4.69969	2.99034	0.0138787	Abcc9//Ank2//Cav1//Dlg1//Fhl1//Fyn//Gpd1l//Homer1//Htt//Itpr2//Kcnc1//Kcnip3//Pirt//Ppp1r9a//Ppp1r9b//Rasa1//Scn3b//Slc5a3//Snap25
GO:0017111	nucleoside-triphosphatase_activity	Molecular Function	41	463	1369	30811	2.4748e-05	0.000448309	4.60646	1.99299	0.0299489	Abcd1//Arhgdib//Arl8a//Atl2//F830016B08Rik//Gm4841//Gna13//Gnai3//Gnal//Gnat1//Gnaz//Gng2//Gngt1//Irgm2//Kif18b//Kif19a//Kif1a//Kif20b//Kif3a//Kif3c//Kras//Myh10//Pmp22//Rab18//Rab1b//Rab23//Rab2b//Rab35//Rab3c//Rab6b//Rab7//Rab9//Rab9b//Rabl2//Rerg//Rhou//Rit2//Rras//Rras2//Tppp//Tubb4a
GO:0008201	heparin_binding	Molecular Function	20	159	1369	30811	2.75068e-05	0.000492622	4.56056	2.83097	0.0146092	Bmp4//Bmp7//Col13a1//Fgf14//Fgf7//Fgfr2//Fgfrl1//Hbegf//Itgam//Lrtm2//Mstn//Ncam1//Ndnf//Nrp1//Nrp2//Rspo1//Rspo2//Sfrp1//Vegfa//Vegfb
GO:0022824	transmitter-gated_ion_channel_activity	Molecular Function	11	57	1369	30811	3.59156e-05	0.000635989	4.44472	4.3433	0.00803506	Chrnb4//Chrnd//Gabra2//Gabrb3//Gabrg2//Glra1//Glra2//Gria1//Gria3//Grid1//Grik3
GO:0016247	channel_regulator_activity	Molecular Function	16	116	1369	30811	5.57098e-05	0.00097554	4.25407	3.1043	0.0116874	Abcc9//Ank2//Bcl2//Cav1//Cnih3//Dlg1//Ensa//Fgf11//Fgf14//Gpd1l//Kcnip3//Kcnmb1//Rsc1a1//Scn3b//Sgk3//Slc5a3
GO:0033612	receptor_serine|threonine_kinase_binding	Molecular Function	8	32	1369	30811	6.0241e-05	0.00104329	4.22011	5.62655	0.00584368	Bmp4//Bmp5//Bmp7//Cav1//Mdm2//Nodal//Sav1//Synj2bp
GO:0003779	actin_binding	Molecular Function	38	438	1369	30811	7.44517e-05	0.00127539	4.12813	1.95259	0.0277575	Cap2//Cdk5r1//Ceacam1//Ceacam2//Cobl//Dmd//Ezr//Fam107a//Fermt1//Flnb//Fmn2//Gas2l3//Hpca//Iqgap2//Lcp1//Map2//Mobp//Msn//Mtss1//Myh10//Myrip//Nebl//Pfn1//Pof1b//Ppp1r18//Ppp1r9a//Ppp1r9b//Prkce//Pstpip2//Setd3//Shroom3//Snca//Tns4//Triobp//Trpc5//Whamm//Wipf2//Wipf3
GO:0019902	phosphatase_binding	Molecular Function	24	226	1369	30811	7.59594e-05	0.00128723	4.11942	2.39004	0.017531	Bcl2//Ceacam1//Ceacam2//Cry1//Dlg1//Dlg4//Fcrl6//Flt4//Foxo1//Insr//Kif3a//Lgals3//Mapt//Ncam1//Ppp1r16b//Ppp1r18//Ppp1r3b//Ppp1r9a//Ppp1r9b//Ppp3cb//Ppp3r1//Slc6a3//Stat6//Terf2ip
GO:0004714	transmembrane_receptor_protein_tyrosine_kinase_activity	Molecular Function	11	62	1369	30811	8.07469e-05	0.0013538	4.09287	3.99304	0.00803506	Alk//Ddr1//Epha7//Fgfr2//Fgfrl1//Flt4//Igf1r//Insr//Lmtk2//Nrp1//Nrp2
GO:0050839	cell_adhesion_molecule_binding	Molecular Function	28	288	1369	30811	9.60029e-05	0.00159264	4.01772	2.1881	0.0204529	Cadm1//Cd2ap//Cdh12//Cdh20//Cdh4//Cdh6//Cdk5r1//Egfl6//Emp2//Ezr//Fermt1//Gfra1//Glycam1//Igf2//Itga11//Itga3//Jam2//L1cam//Lcp1//Lgals12//Mmp24//Msn//Nptn//Nrxn1//Prtg//Tenm2//Tnr//Tspan4
GO:0046943	carboxylic_acid_transmembrane_transporter_activity	Molecular Function	19	161	1369	30811	0.000103379	0.00169714	3.98557	2.65601	0.0138787	Ceacam1//Ceacam2//Ctns//Mpc1//Slc10a2//Slc10a3//Slc16a5//Slc16a9//Slc1a1//Slc1a2//Slc25a10//Slc25a44//Slc38a6//Slc38a7//Slc6a19//Slc6a6//Slc6a9//Slc7a1//Slc7a8
GO:0099106	ion_channel_regulator_activity	Molecular Function	17	135	1369	30811	0.000105685	0.00170977	3.97599	2.83412	0.0124178	Abcc9//Ank2//Cav1//Dlg1//Ensa//Fgf11//Fgf14//Gpd1l//Grm7//Kcnip3//Kcnmb1//Nrxn1//Nrxn3//Rsc1a1//Scn3b//Sgk3//Slc5a3
GO:0031267	small_GTPase_binding	Molecular Function	24	231	1369	30811	0.000106991	0.00170977	3.97065	2.33831	0.017531	Ankrd27//Arhgdib//Cav1//Chml//Farp1//Golga4//Gria1//Iqgap2//Kif3a//Map2k1//Micall1//Myrip//Ngfr//Pak1//Pfn1//Rab11fip4//Rab7//Rabgef1//Rapgef4//Rnf152//Sike1//Tbc1d30//Tnpo3//Whamm
GO:0030594	neurotransmitter_receptor_activity	Molecular Function	15	110	1369	30811	0.000107403	0.00170977	3.96898	3.06903	0.0109569	Chrnb4//Chrnd//Gabbr1//Gabra2//Gabrb3//Gabrg2//Gabrq//Glra1//Glra2//Gria1//Gria3//Grid1//Grik3//Hrh1//Htr5a
GO:0016818	hydrolase_activity,_acting_on_acid_anhydrides,_in_phosphorus-containing_anhydrides	Molecular Function	43	528	1369	30811	0.000110594	0.00174297	3.95627	1.83289	0.0314098	Abcd1//Arhgdib//Arl8a//Atl2//Ddx11//Enpp1//F830016B08Rik//Gm4841//Gna13//Gnai3//Gnal//Gnat1//Gnaz//Gng2//Gngt1//Irgm2//Kif18b//Kif19a//Kif1a//Kif20b//Kif3a//Kif3c//Kras//Myh10//Pmp22//Rab18//Rab1b//Rab23//Rab2b//Rab35//Rab3c//Rab6b//Rab7//Rab9//Rab9b//Rabl2//Rerg//Rhou//Rit2//Rras//Rras2//Tppp//Tubb4a
GO:0005342	organic_acid_transmembrane_transporter_activity	Molecular Function	19	162	1369	30811	0.000112318	0.0017526	3.94955	2.63962	0.0138787	Ceacam1//Ceacam2//Ctns//Mpc1//Slc10a2//Slc10a3//Slc16a5//Slc16a9//Slc1a1//Slc1a2//Slc25a10//Slc25a44//Slc38a6//Slc38a7//Slc6a19//Slc6a6//Slc6a9//Slc7a1//Slc7a8
GO:0016817	hydrolase_activity,_acting_on_acid_anhydrides	Molecular Function	43	529	1369	30811	0.000115335	0.00178204	3.93804	1.82943	0.0314098	Abcd1//Arhgdib//Arl8a//Atl2//Ddx11//Enpp1//F830016B08Rik//Gm4841//Gna13//Gnai3//Gnal//Gnat1//Gnaz//Gng2//Gngt1//Irgm2//Kif18b//Kif19a//Kif1a//Kif20b//Kif3a//Kif3c//Kras//Myh10//Pmp22//Rab18//Rab1b//Rab23//Rab2b//Rab35//Rab3c//Rab6b//Rab7//Rab9//Rab9b//Rabl2//Rerg//Rhou//Rit2//Rras//Rras2//Tppp//Tubb4a
GO:0016462	pyrophosphatase_activity	Molecular Function	42	518	1369	30811	0.000145387	0.00222456	3.83748	1.82483	0.0306793	Abcd1//Arhgdib//Arl8a//Atl2//Enpp1//F830016B08Rik//Gm4841//Gna13//Gnai3//Gnal//Gnat1//Gnaz//Gng2//Gngt1//Irgm2//Kif18b//Kif19a//Kif1a//Kif20b//Kif3a//Kif3c//Kras//Myh10//Pmp22//Rab18//Rab1b//Rab23//Rab2b//Rab35//Rab3c//Rab6b//Rab7//Rab9//Rab9b//Rabl2//Rerg//Rhou//Rit2//Rras//Rras2//Tppp//Tubb4a
GO:0008194	UDP-glycosyltransferase_activity	Molecular Function	18	152	1369	30811	0.000148825	0.00225527	3.82732	2.66521	0.0131483	B3galt1//B3galt2//B3galt6//B3gnt9//B4galnt1//Eogt//Ext1//Extl2//Extl3//Galnt13//Galnt2//Galntl6//Gcnt4//Has2//Pigh//Ugcg//Ugt2a1//Ugt2b34
GO:0030674	protein-macromolecule_adaptor_activity	Molecular Function	25	252	1369	30811	0.000161897	0.00243	3.79076	2.23276	0.0182615	Ank2//Cav1//Cav2//Cbx5//Cradd//Frs2//Gas2l3//Irs1//Map2k1//Napb//Pdcd6//Pdzd3//Prkaa2//Sarm1//Sav1//Sh2d2a//Snap23//Snap25//Spsb1//Stx12//Sun2//Trim12c//Vamp1//Vamp3//Vti1a
GO:0005104	fibroblast_growth_factor_receptor_binding	Molecular Function	7	28	1369	30811	0.000175134	0.00257954	3.75663	5.62655	0.00511322	Fgf14//Fgf23//Fgf4//Fgf7//Flrt1//Frs2//Nrxn1
GO:0035925	mRNA_3'-UTR_AU-rich_region_binding	Molecular Function	7	28	1369	30811	0.000175134	0.00257954	3.75663	5.62655	0.00511322	Cpeb1//Elavl3//Elavl4//Hnrnpa0//Rbms3//Zfp36//Zfp36l1
GO:0015631	tubulin_binding	Molecular Function	33	378	1369	30811	0.000191415	0.00279324	3.71802	1.96483	0.0241052	Bcl2l11//Ccdc66//Clip3//Dcx//Ezr//Fmn2//Fyn//Gas2l3//Hook3//Htt//Katnal1//Kif18b//Kif19a//Kif1a//Kif20b//Kif3a//Kif3c//Map2//Mapt//Mdm1//Mtus2//Pafah1b1//Pak1//Prc1//Rgs2//Setd2//Snca//Stmnd1//Tppp//Ttll7//Tubgcp5//Vapb//Whamm
GO:0015079	potassium_ion_transmembrane_transporter_activity	Molecular Function	18	156	1369	30811	0.000206763	0.00298952	3.68453	2.59687	0.0131483	Abcc9//Cnga2//Grik3//Kcna2//Kcna7//Kcnc1//Kcng3//Kcnip3//Kcnj1//Kcnj15//Kcnj16//Kcnmb1//Kcnq2//Kcnv2//Slc12a6//Slc24a2//Slc24a3//Snap25
GO:0015175	neutral_amino_acid_transmembrane_transporter_activity	Molecular Function	8	38	1369	30811	0.000220989	0.00316618	3.65563	4.73815	0.00584368	Slc1a1//Slc1a2//Slc38a6//Slc38a7//Slc6a19//Slc6a6//Slc6a9//Slc7a8
GO:0008028	monocarboxylic_acid_transmembrane_transporter_activity	Molecular Function	11	70	1369	30811	0.000248557	0.00352906	3.60457	3.53669	0.00803506	Ceacam1//Ceacam2//Mpc1//Slc10a2//Slc10a3//Slc16a5//Slc16a9//Slc1a1//Slc1a2//Slc38a7//Slc6a6
GO:0060090	molecular_adaptor_activity	Molecular Function	31	352	1369	30811	0.00025314	0.00356204	3.59664	1.98208	0.0226443	Ank2//Cav1//Cav2//Cbx5//Cox15//Cradd//Dlg1//Dlgap2//Frs2//Gas2l3//Homer1//Irs1//Lamtor5//Map2k1//Napb//Pdcd6//Pdzd3//Prkaa2//Sarm1//Sav1//Sh2d2a//Sh3pxd2b//Snap23//Snap25//Spsb1//Stx12//Sun2//Trim12c//Vamp1//Vamp3//Vti1a
GO:0106310	protein_serine_kinase_activity	Molecular Function	24	245	1369	30811	0.000261872	0.0036523	3.58191	2.20469	0.017531	4921509C19Rik//Atm//Bcr//Cdc42bpg//Cdc7//Chek2//Dclk1//Lmtk2//Lmtk3//Mast3//Mtor//Nek1//Nrk//Oxsr1//Pak1//Pdik1l//Prkaa1//Prkaa2//Prkcd//Sbk3//Sgk3//Snrk//Stk10//Stk32a
GO:0005267	potassium_channel_activity	Molecular Function	15	120	1369	30811	0.000285916	0.00395267	3.54376	2.81328	0.0109569	Abcc9//Cnga2//Grik3//Kcna2//Kcna7//Kcnc1//Kcng3//Kcnip3//Kcnj1//Kcnj15//Kcnj16//Kcnmb1//Kcnq2//Kcnv2//Snap25
GO:0015459	potassium_channel_regulator_activity	Molecular Function	9	50	1369	30811	0.000317302	0.00434842	3.49853	4.05112	0.00657414	Abcc9//Ank2//Cav1//Dlg1//Ensa//Kcnip3//Kcnmb1//Sgk3//Slc5a3
GO:0046332	SMAD_binding	Molecular Function	12	85	1369	30811	0.000369474	0.00499138	3.43242	3.17735	0.00876552	Ankrd1//Bmpr1b//Creb3l1//Eid2//Pmepa1//Prdm16//Pura//Runx3//Sav1//Smad7//Smad9//Tgfbr1
GO:0008017	microtubule_binding	Molecular Function	25	266	1369	30811	0.000370553	0.00499138	3.43115	2.11525	0.0182615	Bcl2l11//Ccdc66//Clip3//Dcx//Ezr//Fmn2//Gas2l3//Hook3//Katnal1//Kif18b//Kif19a//Kif1a//Kif20b//Kif3a//Kif3c//Map2//Mapt//Mdm1//Mtus2//Pafah1b1//Prc1//Snca//Tubgcp5//Vapb//Whamm
GO:0003712	transcription_coregulator_activity	Molecular Function	37	461	1369	30811	0.000425472	0.00568258	3.37113	1.80636	0.027027	Ankrd1//Asah1//Calcoco1//Camta1//Casp8ap2//Cbfb//Cnot7//Eid2//Hmga2//Jazf1//Jmjd1c//Mcidas//Med14//Med31//Med6//Nab1//Nab2//Ncoa2//Nup98//Phf10//Prdm16//Prdm8//Rbm39//Runx1t1//Setd3//Sin3a//Sirt1//Smarca2//Spen//Ss18l1//Sub1//Tada1//Taf15//Tbl1x//Trib3//Trim12c//Yaf2
GO:0016787	hydrolase_activity	Molecular Function	139	2367	1369	30811	0.000431641	0.00571653	3.36488	1.32166	0.101534	9530003J23Rik//Abcd1//Acot2//Acot3//Acot4//Acp2//Acr//Adam12//Adamts10//Adamts14//Adamts17//Adarb1//Adarb2//Agbl3//Ago3//Arg1//Arhgdib//Arl8a//Asah1//Asah2//Atl2//Casp2//Casp6//Casp8//Cat//Cdc25b//Cnot7//Cpm//Ctbs//Ctdsp2//Ctse//Dctd//Ddi2//Ddx11//Desi2//Dph7//Ece1//Endov//Enpp1//Ephx3//F3//F830016B08Rik//Fig4//Folh1//Gdpgp1//Gm4841//Gna13//Gnai3//Gnal//Gnat1//Gnaz//Gng2//Gngt1//Htra4//Iars//Iars…
GO:0070851	growth_factor_receptor_binding	Molecular Function	17	153	1369	30811	0.000477739	0.0062743	3.32081	2.50069	0.0124178	Cd2ap//Ceacam1//Fgf14//Fgf23//Fgf4//Fgf7//Flrt1//Frs2//Fyn//Gdnf//Hbegf//Il7//Nrxn1//Rasa1//Tgfa//Vegfa//Vegfb
GO:0019001	guanyl_nucleotide_binding	Molecular Function	32	383	1369	30811	0.000511917	0.00661296	3.2908	1.88041	0.0233747	Arl8a//Atl2//Cnga2//Cnga4//Ehd3//Eif5//Gna13//Gnai3//Gnal//Gnat1//Gnaz//Insr//Kras//Mocs1//Pde10a//Rab18//Rab1b//Rab23//Rab2b//Rab35//Rab3c//Rab6b//Rab7//Rab9//Rab9b//Rabl2//Rerg//Rhou//Rit2//Rras//Rras2//Tubb4a
GO:0032561	guanyl_ribonucleotide_binding	Molecular Function	32	383	1369	30811	0.000511917	0.00661296	3.2908	1.88041	0.0233747	Arl8a//Atl2//Cnga2//Cnga4//Ehd3//Eif5//Gna13//Gnai3//Gnal//Gnat1//Gnaz//Insr//Kras//Mocs1//Pde10a//Rab18//Rab1b//Rab23//Rab2b//Rab35//Rab3c//Rab6b//Rab7//Rab9//Rab9b//Rabl2//Rerg//Rhou//Rit2//Rras//Rras2//Tubb4a
GO:0018024	histone-lysine_N-methyltransferase_activity	Molecular Function	8	43	1369	30811	0.000538208	0.00689607	3.26905	4.1872	0.00584368	Prdm16//Prdm8//Setd2//Setd3//Setd7//Setdb2//Smyd3//Wdr82
GO:0008375	acetylglucosaminyltransferase_activity	Molecular Function	9	54	1369	30811	0.000574464	0.00730125	3.24074	3.75103	0.00657414	B3galt1//B3galt2//B3gnt9//Eogt//Ext1//Extl2//Extl3//Gcnt4//Pigh
GO:0015081	sodium_ion_transmembrane_transporter_activity	Molecular Function	16	142	1369	30811	0.000592961	0.00747605	3.22697	2.53591	0.0116874	Grik3//Scn3b//Slc10a2//Slc10a3//Slc1a1//Slc1a2//Slc24a2//Slc24a3//Slc4a4//Slc4a5//Slc5a3//Slc5a7//Slc6a3//Slc6a6//Slc6a9//Slc8a3
GO:0106311	protein_threonine_kinase_activity	Molecular Function	23	245	1369	30811	0.000632997	0.00791748	3.1986	2.11283	0.0168006	4921509C19Rik//Atm//Bcr//Cdc42bpg//Cdc7//Chek2//Dclk1//Lmtk2//Lmtk3//Mast3//Mtor//Nek1//Nrk//Oxsr1//Pak1//Pdik1l//Prkaa1//Prkaa2//Sbk3//Sgk3//Snrk//Stk10//Stk32a
GO:0019003	GDP_binding	Molecular Function	11	78	1369	30811	0.000646731	0.00802557	3.18928	3.17395	0.00803506	Gnai3//Kras//Rab18//Rab35//Rab7//Rab9//Rab9b//Rerg//Rit2//Rras//Rras2
GO:0035254	glutamate_receptor_binding	Molecular Function	10	67	1369	30811	0.000715774	0.00881297	3.14522	3.35914	0.0073046	Camk2a//Cdk5r1//Dlg1//Dlg4//Flot2//Fyn//Gria1//Homer1//Igsf11//Neto1
GO:0008376	acetylgalactosaminyltransferase_activity	Molecular Function	8	45	1369	30811	0.0007396	0.00903574	3.131	4.0011	0.00584368	B3galt1//B3galt2//B3gnt9//B4galnt1//Extl2//Galnt13//Galnt2//Galntl6
GO:0016279	protein-lysine_N-methyltransferase_activity	Molecular Function	9	56	1369	30811	0.000755925	0.00916413	3.12152	3.61707	0.00657414	Mettl21e//Prdm16//Prdm8//Setd2//Setd3//Setd7//Setdb2//Smyd3//Wdr82
GO:0001664	G_protein-coupled_receptor_binding	Molecular Function	27	311	1369	30811	0.000762311	0.00917101	3.11787	1.95392	0.0197224	Calca//Cav2//Crh//Cxcl1//Cxcl15//Cxcl5//Dlg4//Fyn//Fzd7//Gna13//Gnai3//Gnal//Gnat1//Gnaz//Gria1//Homer1//Mrap//Npy//Penk//Ppp1r9b//Rspo1//Rtp1//Sav1//Sfrp1//Tub//Tyk2//Znrf3
GO:0008142	oxysterol_binding	Molecular Function	3	5	1369	30811	0.000818166	0.0097684	3.08716	13.5037	0.00219138	Gpr183//Insig2//Rora
GO:0003729	mRNA_binding	Molecular Function	29	347	1369	30811	0.000909315	0.010775	3.04129	1.88092	0.0211833	Celf2//Celf4//Cnbp//Cpeb1//Cryz//Denr//Eif2a//Elavl3//Elavl4//Fech//Fyttd1//Hnrnpa0//Igf2bp2//Mbd2//Mettl3//Myh10//Nanos1//Nova1//Nup98//Rara//Rbm5//Rbms3//Ssb//Syncrip//Taf15//Unk//Zc3h12d//Zfp36//Zfp36l1
GO:0005343	organic_acid:sodium_symporter_activity	Molecular Function	6	27	1369	30811	0.00100767	0.0117636	2.99668	5.00138	0.00438276	Slc10a2//Slc10a3//Slc1a1//Slc1a2//Slc6a6//Slc6a9
GO:0017075	syntaxin-1_binding	Molecular Function	6	27	1369	30811	0.00100767	0.0117636	2.99668	5.00138	0.00438276	Cplx2//Snap25//Sypl//Unc13b//Unc13c//Vamp3
GO:0005516	calmodulin_binding	Molecular Function	19	193	1369	30811	0.00103063	0.0119431	2.9869	2.21564	0.0138787	Adcy1//Camk1d//Camk2a//Ceacam1//Ceacam2//Cnga2//Grm7//Iqgap2//Kcnq2//Map2//Myh10//Ngfr//Pde1c//Plcb1//Ppp3cb//Rit2//Slc8a3//Unc13b//Unc13c
GO:0019903	protein_phosphatase_binding	Molecular Function	18	179	1369	30811	0.00108223	0.0124496	2.96568	2.26319	0.0131483	Bcl2//Ceacam1//Ceacam2//Dlg4//Fcrl6//Flt4//Foxo1//Insr//Kif3a//Lgals3//Mapt//Ppp1r16b//Ppp1r3b//Ppp1r9a//Ppp1r9b//Ppp3cb//Slc6a3//Stat6
GO:0019838	growth_factor_binding	Molecular Function	16	151	1369	30811	0.00115441	0.0131837	2.93764	2.38476	0.0116874	Epha7//Fgfr2//Fgfrl1//Flt4//Htra4//Igf1r//Igfbp1//Igfbp3//Insr//Lrrc32//Ngfr//Nrp1//Srpx2//Tgfbr1//Tsku//Vegfa
GO:0030546	signaling_receptor_activator_activity	Molecular Function	38	508	1369	30811	0.00133014	0.0150813	2.8761	1.68354	0.0277575	Bdnf//Bmp4//Bmp5//Bmp7//Calca//Cer1//Cmtm8//Crh//Cxcl1//Cxcl15//Cxcl5//Epha7//Fbrs//Fgf11//Fgf14//Fgf23//Fgf4//Fgf7//Gdnf//Hbegf//Igf2//Il17d//Il7//Inhbb//Lgals3//Mstn//Nodal//Npy//Penk//Prkce//Retn//Sema5a//Sema5b//Sema6a//Tgfa//Tgfb2//Vegfa//Vegfb
GO:0019208	phosphatase_regulator_activity	Molecular Function	9	61	1369	30811	0.0014194	0.0159783	2.8479	3.32059	0.00657414	Elfn1//Ensa//Igfbp3//Lmtk2//Mtmr12//Ppp1r16b//Ppp1r1c//Ppp1r9b//Styx
GO:0005249	voltage-gated_potassium_channel_activity	Molecular Function	11	86	1369	30811	0.0014738	0.0162427	2.83156	2.8787	0.00803506	Cnga2//Kcna2//Kcna7//Kcnc1//Kcng3//Kcnj1//Kcnj15//Kcnj16//Kcnq2//Kcnv2//Snap25
GO:0005253	anion_channel_activity	Molecular Function	11	86	1369	30811	0.0014738	0.0162427	2.83156	2.8787	0.00803506	Ano3//Cldn17//Gabra2//Gabrb3//Gabrg2//Gabrq//Glra1//Glra2//Slc1a1//Ttyh2//Ttyh3
GO:0015171	amino_acid_transmembrane_transporter_activity	Molecular Function	11	86	1369	30811	0.0014738	0.0162427	2.83156	2.8787	0.00803506	Ctns//Slc1a1//Slc1a2//Slc25a44//Slc38a6//Slc38a7//Slc6a19//Slc6a6//Slc6a9//Slc7a1//Slc7a8
GO:0005525	GTP_binding	Molecular Function	29	359	1369	30811	0.0015303	0.0167482	2.81522	1.81805	0.0211833	Arl8a//Atl2//Ehd3//Eif5//Gna13//Gnai3//Gnal//Gnat1//Gnaz//Insr//Kras//Mocs1//Rab18//Rab1b//Rab23//Rab2b//Rab35//Rab3c//Rab6b//Rab7//Rab9//Rab9b//Rabl2//Rerg//Rhou//Rit2//Rras//Rras2//Tubb4a
GO:0001517	N-acetylglucosamine_6-O-sulfotransferase_activity	Molecular Function	3	6	1369	30811	0.00158216	0.0168479	2.80075	11.2531	0.00219138	Chst1//Chst2//Chst3
GO:0003828	alpha-N-acetylneuraminate_alpha-2,8-sialyltransferase_activity	Molecular Function	3	6	1369	30811	0.00158216	0.0168479	2.80075	11.2531	0.00219138	St8sia1//St8sia3//St8sia5
GO:0008499	UDP-galactose:beta-N-acetylglucosamine_beta-1,3-galactosyltransferase_activity	Molecular Function	3	6	1369	30811	0.00158216	0.0168479	2.80075	11.2531	0.00219138	B3galt1//B3galt2//B3galt6
GO:0015658	branched-chain_amino_acid_transmembrane_transporter_activity	Molecular Function	3	6	1369	30811	0.00158216	0.0168479	2.80075	11.2531	0.00219138	Slc25a44//Slc38a7//Slc7a8
GO:0003723	RNA_binding	Molecular Function	74	1175	1369	30811	0.0017029	0.0180119	2.76881	1.41741	0.0540541	Adarb1//Adarb2//Ago3//Atxn1//Celf2//Celf4//Cnbp//Cnot7//Cpeb1//Cryz//Cwc22//Ddx11//Ddx60//Denr//Eif2a//Eif4e//Eif5//Elavl3//Elavl4//Endov//Esf1//Exosc7//Fech//Fyttd1//Hexim2//Hnrnpa0//Iars//Iars2//Igf2bp2//Khdc1a//Mbd2//Mdm2//Mettl3//Mex3a//Mex3b//Morc3//Msn//Myh10//Nanos1//Nom1//Nova1//Nsun3//Nup98//Oas3//Pdcd4//Pura//Rara//Rars//Rbm39//Rbm41//Rbm5//Rbms3//Rnasel//Rnpc3//Rpp25//Sin3a//Spen//Srf/…
GO:0005254	chloride_channel_activity	Molecular Function	10	75	1369	30811	0.00173795	0.0181392	2.75996	3.00083	0.0073046	Ano3//Cldn17//Gabra2//Gabrb3//Gabrg2//Gabrq//Glra1//Glra2//Ttyh2//Ttyh3
GO:0097110	scaffold_protein_binding	Molecular Function	10	75	1369	30811	0.00173795	0.0181392	2.75996	3.00083	0.0073046	Adcy6//Casp8//Cav2//Dlg4//Dll1//Gria1//Homer1//Itpr2//Map2k1//Nck2
GO:0048018	receptor_ligand_activity	Molecular Function	37	500	1369	30811	0.00184016	0.0190748	2.73514	1.66546	0.027027	Bdnf//Bmp4//Bmp5//Bmp7//Calca//Cer1//Cmtm8//Crh//Cxcl1//Cxcl15//Cxcl5//Epha7//Fbrs//Fgf11//Fgf14//Fgf23//Fgf4//Fgf7//Gdnf//Hbegf//Igf2//Il17d//Il7//Inhbb//Lgals3//Mstn//Nodal//Npy//Penk//Retn//Sema5a//Sema5b//Sema6a//Tgfa//Tgfb2//Vegfa//Vegfb
GO:0003730	mRNA_3'-UTR_binding	Molecular Function	12	102	1369	30811	0.00190464	0.0190748	2.72019	2.64779	0.00876552	Celf2//Cpeb1//Cryz//Elavl3//Elavl4//Hnrnpa0//Igf2bp2//Nova1//Rbms3//Taf15//Zfp36//Zfp36l1
GO:0030552	cAMP_binding	Molecular Function	5	21	1369	30811	0.00192738	0.0190748	2.71503	5.35862	0.0036523	Cnga2//Cnga4//Pde10a//Pde1c//Rapgef4
GO:0030165	PDZ_domain_binding	Molecular Function	13	116	1369	30811	0.00195989	0.0190748	2.70777	2.52225	0.00949598	Cadm1//Dlg1//Dlg4//Fzd3//Fzd7//Gng12//Gria1//Gria3//Grm7//L1cam//Lnx2//Ncoa2//Slc22a5
GO:0001566	non-kinase_phorbol_ester_receptor_activity	Molecular Function	2	2	1369	30811	0.00197284	0.0190748	2.70491	22.5062	0.00146092	Unc13b//Unc13c
GO:0001888	glucuronyl-galactosyl-proteoglycan_4-alpha-N-acetylglucosaminyltransferase_activity	Molecular Function	2	2	1369	30811	0.00197284	0.0190748	2.70491	22.5062	0.00146092	Extl2//Extl3
GO:0004822	isoleucine-tRNA_ligase_activity	Molecular Function	2	2	1369	30811	0.00197284	0.0190748	2.70491	22.5062	0.00146092	Iars//Iars2
GO:0030626	U12_snRNA_binding	Molecular Function	2	2	1369	30811	0.00197284	0.0190748	2.70491	22.5062	0.00146092	Rbm41//Rnpc3
GO:0030977	taurine_binding	Molecular Function	2	2	1369	30811	0.00197284	0.0190748	2.70491	22.5062	0.00146092	Glra1//Slc6a6
GO:0047275	glucosaminylgalactosylglucosylceramide_beta-galactosyltransferase_activity	Molecular Function	2	2	1369	30811	0.00197284	0.0190748	2.70491	22.5062	0.00146092	B3galt1//B3galt2
GO:0047322	[hydroxymethylglutaryl-CoA_reductase_(NADPH)]_kinase_activity	Molecular Function	2	2	1369	30811	0.00197284	0.0190748	2.70491	22.5062	0.00146092	Prkaa1//Prkaa2
GO:0050405	[acetyl-CoA_carboxylase]_kinase_activity	Molecular Function	2	2	1369	30811	0.00197284	0.0190748	2.70491	22.5062	0.00146092	Prkaa1//Prkaa2
GO:0031994	insulin-like_growth_factor_I_binding	Molecular Function	4	13	1369	30811	0.00200953	0.0193111	2.69691	6.92499	0.00292184	Igf1r//Igfbp1//Igfbp3//Insr
GO:0017022	myosin_binding	Molecular Function	10	77	1369	30811	0.00212377	0.0202852	2.67289	2.92288	0.0073046	Dmd//Gria1//Lmtk2//Mobp//Myl12b//Myrip//Rab3c//Rab6b//Snap25//Stxbp5l
GO:0016917	GABA_receptor_activity	Molecular Function	5	22	1369	30811	0.00240389	0.0228224	2.61909	5.11505	0.0036523	Gabbr1//Gabra2//Gabrb3//Gabrg2//Gabrq
GO:0015085	calcium_ion_transmembrane_transporter_activity	Molecular Function	14	134	1369	30811	0.00260423	0.0245764	2.58432	2.35139	0.0102264	Cacna2d2//Cacnb4//Fam155a//Grm7//Hrh1//Itpr2//Mcu//Orai2//Pkd2l2//Slc24a2//Slc24a3//Slc8a3//Trpc5//Trpc7
GO:0005021	vascular_endothelial_growth_factor-activated_receptor_activity	Molecular Function	3	7	1369	30811	0.00267734	0.025116	2.5723	9.64552	0.00219138	Flt4//Nrp1//Nrp2
GO:0031406	carboxylic_acid_binding	Molecular Function	17	179	1369	30811	0.00270036	0.025182	2.56858	2.13746	0.0124178	Aldh5a1//Cd33//Gad2//Glra1//Glra2//Grm7//Hif1an//Insr//L1cam//Lrat//Napepld//P4ha3//Plod2//Rara//Rars//Slc1a1//Snca
GO:0042054	histone_methyltransferase_activity	Molecular Function	8	55	1369	30811	0.00282511	0.0261905	2.54896	3.27363	0.00584368	Prdm16//Prdm8//Setd2//Setd3//Setd7//Setdb2//Smyd3//Wdr82
GO:0008757	S-adenosylmethionine-dependent_methyltransferase_activity	Molecular Function	15	150	1369	30811	0.00286221	0.0263792	2.5433	2.25062	0.0109569	Coq5//Mettl21e//Mettl3//Nsun3//Pcmtd1//Prdm16//Prdm8//Setd2//Setd3//Setd7//Setdb2//Smyd3//Tfb1m//Trmt2b//Wdr82
GO:0009931	calcium-dependent_protein_serine|threonine_kinase_activity	Molecular Function	5	23	1369	30811	0.00296049	0.0269695	2.52864	4.89265	0.0036523	Camk2a//Prkcd//Prkce//Prkcg//Prkci
GO:0071837	HMG_box_domain_binding	Molecular Function	5	23	1369	30811	0.00296049	0.0269695	2.52864	4.89265	0.0036523	Hoxc4//Olig2//Pou3f2//Prrx1//Prrx2
GO:0003727	single-stranded_RNA_binding	Molecular Function	11	95	1369	30811	0.00327834	0.0296934	2.48435	2.60598	0.00803506	Ago3//Atxn1//Cnbp//Ddx11//Ddx60//Elavl4//Endov//Khdc1a//Rbms3//Ssb//Syncrip
GO:0070888	E-box_binding	Molecular Function	7	45	1369	30811	0.00347863	0.0313275	2.45859	3.50097	0.00511322	Ascl1//Cry1//Hes1//Mitf//Neurod2//Snai2//Zeb1
GO:0001161	intronic_transcription_regulatory_region_sequence-specific_DNA_binding	Molecular Function	4	15	1369	30811	0.0035731	0.0315587	2.44696	6.00166	0.00292184	Grhl2//Ncoa2//Smyd3//Tbx1
GO:0004698	calcium-dependent_protein_kinase_C_activity	Molecular Function	4	15	1369	30811	0.0035731	0.0315587	2.44696	6.00166	0.00292184	Prkcd//Prkce//Prkcg//Prkci
GO:0004707	MAP_kinase_activity	Molecular Function	4	15	1369	30811	0.0035731	0.0315587	2.44696	6.00166	0.00292184	Mapk10//Mapk11//Mapk4//Mapk6
GO:0010857	calcium-dependent_protein_kinase_activity	Molecular Function	5	24	1369	30811	0.00360442	0.0315587	2.44317	4.68879	0.0036523	Camk2a//Prkcd//Prkce//Prkcg//Prkci
GO:0031683	G-protein_beta|gamma-subunit_complex_binding	Molecular Function	5	24	1369	30811	0.00360442	0.0315587	2.44317	4.68879	0.0036523	Gna13//Gnai3//Gnal//Gnat1//Gnaz
GO:0019955	cytokine_binding	Molecular Function	14	140	1369	30811	0.00388572	0.0336478	2.41053	2.25062	0.0102264	Ackr4//Bmpr1b//Cd4//Cer1//Csf2ra//Ifngr1//Il18r1//Il5ra//Lrrc32//Prlr//Tgfbr1//Tnfrsf11a//Tsku//Zfp36
GO:0022843	voltage-gated_cation_channel_activity	Molecular Function	14	140	1369	30811	0.00388572	0.0336478	2.41053	2.25062	0.0102264	Cacna2d2//Cacnb4//Cnga2//Grm7//Kcna2//Kcna7//Kcnc1//Kcng3//Kcnj1//Kcnj15//Kcnj16//Kcnq2//Kcnv2//Snap25
GO:0036002	pre-mRNA_binding	Molecular Function	6	35	1369	30811	0.00408279	0.0351611	2.38904	3.85821	0.00438276	Celf2//Celf4//Elavl4//Rbm41//Rnpc3//Zrsr2
GO:0031995	insulin-like_growth_factor_II_binding	Molecular Function	3	8	1369	30811	0.0041426	0.0354823	2.38273	8.43983	0.00219138	Igfbp1//Igfbp3//Insr
GO:0000030	mannosyltransferase_activity	Molecular Function	5	25	1369	30811	0.0043429	0.0369968	2.36222	4.50124	0.0036523	Alg1//Alg11//Alg12//Sdf2l1//Tmtc3
GO:0070063	RNA_polymerase_binding	Molecular Function	8	59	1369	30811	0.00440319	0.0371482	2.35623	3.05169	0.00584368	Cdc73//Ctr9//Gtf2b//Phrf1//Smyd3//Uvssa//Ythdc2//Zfp36
GO:0008276	protein_methyltransferase_activity	Molecular Function	10	85	1369	30811	0.00440781	0.0371482	2.35578	2.64779	0.0073046	Mettl21e//Pcmtd1//Prdm16//Prdm8//Setd2//Setd3//Setd7//Setdb2//Smyd3//Wdr82
GO:0004896	cytokine_receptor_activity	Molecular Function	11	99	1369	30811	0.00450978	0.0375477	2.34584	2.50069	0.00803506	Ackr4//Cd4//Csf2ra//F3//Gfra2//Ifngr1//Ifnlr1//Il17re//Il18r1//Il5ra//Prlr
GO:0008168	methyltransferase_activity	Molecular Function	18	204	1369	30811	0.00452871	0.0375477	2.34403	1.98584	0.0131483	Coq5//Mettl21e//Mettl3//Mettl7a3//Nsun3//Pcmtd1//Prdm12//Prdm16//Prdm6//Prdm8//Setd2//Setd3//Setd7//Setdb2//Smyd3//Tfb1m//Trmt2b//Wdr82
GO:0004697	protein_kinase_C_activity	Molecular Function	4	16	1369	30811	0.00459817	0.0375477	2.33742	5.62655	0.00292184	Prkcd//Prkce//Prkcg//Prkci
GO:0031005	filamin_binding	Molecular Function	4	16	1369	30811	0.00459817	0.0375477	2.33742	5.62655	0.00292184	Ceacam1//Ceacam2//Fblim1//Hspb7
GO:0032183	SUMO_binding	Molecular Function	4	16	1369	30811	0.00459817	0.0375477	2.33742	5.62655	0.00292184	Casp8ap2//Herc2//Simc1//Usp25
GO:0140161	monocarboxylate:sodium_symporter_activity	Molecular Function	4	16	1369	30811	0.00459817	0.0375477	2.33742	5.62655	0.00292184	Slc10a2//Slc10a3//Slc1a1//Slc1a2
GO:0000217	DNA_secondary_structure_binding	Molecular Function	6	36	1369	30811	0.0047183	0.0383301	2.32621	3.75103	0.00438276	Hmga2//Pou3f4//Rad18//Wrn//Xrcc2//Xrcc3
GO:0140297	DNA-binding_transcription_factor_binding	Molecular Function	31	425	1369	30811	0.00505379	0.040845	2.29638	1.64163	0.0226443	Ankrd1//Asah1//Ascl1//Bcl2//Cbx5//Cggbp1//Cry1//Dll1//Eif4e//Gtf2b//Gtf2h1//Hes1//Hif1an//Hoxc13//Ifrd1//Mdfic//Ncoa2//Nfkbia//Nr4a2//Pitx2//Prdm16//Prrx1//Runx1//Runx1t1//Setd3//Sin3a//Sirt1//Spen//Srf//Tcf7l2//Zfp516
GO:0008066	glutamate_receptor_activity	Molecular Function	5	26	1369	30811	0.00518309	0.0416763	2.28541	4.32812	0.0036523	Gria1//Gria3//Grid1//Grik3//Grm7
GO:0005484	SNAP_receptor_activity	Molecular Function	6	37	1369	30811	0.00542363	0.0433095	2.26571	3.64966	0.00438276	Snap23//Snap25//Stx12//Vamp1//Vamp3//Vti1a
GO:0005262	calcium_channel_activity	Molecular Function	12	116	1369	30811	0.00551681	0.0433095	2.25831	2.32823	0.00876552	Cacna2d2//Cacnb4//Fam155a//Grm7//Itpr2//Mcu//Orai2//Pkd2l2//Slc24a2//Slc24a3//Trpc5//Trpc7
GO:0004477	methenyltetrahydrofolate_cyclohydrolase_activity	Molecular Function	2	3	1369	30811	0.00574345	0.0433095	2.24083	15.0041	0.00146092	Mthfd1//Mthfd2l
GO:0004487	methylenetetrahydrofolate_dehydrogenase_(NAD+)_activity	Molecular Function	2	3	1369	30811	0.00574345	0.0433095	2.24083	15.0041	0.00146092	Mthfd1//Mthfd2l
GO:0004699	calcium-independent_protein_kinase_C_activity	Molecular Function	2	3	1369	30811	0.00574345	0.0433095	2.24083	15.0041	0.00146092	Prkcd//Prkce
GO:0004748	ribonucleoside-diphosphate_reductase_activity,_thioredoxin_disulfide_as_acceptor	Molecular Function	2	3	1369	30811	0.00574345	0.0433095	2.24083	15.0041	0.00146092	Rrm2//Rrm2b
GO:0004802	transketolase_activity	Molecular Function	2	3	1369	30811	0.00574345	0.0433095	2.24083	15.0041	0.00146092	Tktl1//Tktl2
GO:0004995	tachykinin_receptor_activity	Molecular Function	2	3	1369	30811	0.00574345	0.0433095	2.24083	15.0041	0.00146092	Tacr1//Tacr2
GO:0032393	MHC_class_I_receptor_activity	Molecular Function	2	3	1369	30811	0.00574345	0.0433095	2.24083	15.0041	0.00146092	Cd160//Mfsd6
GO:0033229	cysteine_transmembrane_transporter_activity	Molecular Function	2	3	1369	30811	0.00574345	0.0433095	2.24083	15.0041	0.00146092	Slc1a1//Slc1a2
GO:0043183	vascular_endothelial_growth_factor_receptor_1_binding	Molecular Function	2	3	1369	30811	0.00574345	0.0433095	2.24083	15.0041	0.00146092	Vegfa//Vegfb
GO:0048030	disaccharide_binding	Molecular Function	2	3	1369	30811	0.00574345	0.0433095	2.24083	15.0041	0.00146092	Lgals12//Lgals3
GO:0061731	ribonucleoside-diphosphate_reductase_activity	Molecular Function	2	3	1369	30811	0.00574345	0.0433095	2.24083	15.0041	0.00146092	Rrm2//Rrm2b
GO:0005237	inhibitory_extracellular_ligand-gated_ion_channel_activity	Molecular Function	4	17	1369	30811	0.00580387	0.0433502	2.23628	5.29558	0.00292184	Gabra2//Gabrg2//Glra1//Glra2
GO:0008574	ATP-dependent_microtubule_motor_activity,_plus-end-directed	Molecular Function	4	17	1369	30811	0.00580387	0.0433502	2.23628	5.29558	0.00292184	Kif18b//Kif19a//Kif1a//Kif20b
GO:0019888	protein_phosphatase_regulator_activity	Molecular Function	9	75	1369	30811	0.00592157	0.0438482	2.22756	2.70075	0.00657414	Elfn1//Ensa//Igfbp3//Lmtk2//Ppp1r16b//Ppp1r1c//Ppp1r3b//Ppp1r9b//Ppp3r1
GO:0015179	L-amino_acid_transmembrane_transporter_activity	Molecular Function	8	62	1369	30811	0.00597542	0.0438482	2.22363	2.90403	0.00584368	Ctns//Slc1a1//Slc1a2//Slc38a6//Slc38a7//Slc6a9//Slc7a1//Slc7a8
GO:0005432	calcium:sodium_antiporter_activity	Molecular Function	3	9	1369	30811	0.00600965	0.0438482	2.22115	7.50207	0.00219138	Slc24a2//Slc24a3//Slc8a3
GO:0051880	G-quadruplex_DNA_binding	Molecular Function	3	9	1369	30811	0.00600965	0.0438482	2.22115	7.50207	0.00219138	Cnbp//Ddx11//Wrn
GO:0070567	cytidylyltransferase_activity	Molecular Function	3	9	1369	30811	0.00600965	0.0438482	2.22115	7.50207	0.00219138	Cds2//Cmas//Trnt1
GO:0015101	organic_cation_transmembrane_transporter_activity	Molecular Function	5	27	1369	30811	0.00613205	0.0445351	2.21239	4.16782	0.0036523	Slc18a3//Slc22a5//Slc44a2//Slc5a7//Slc7a8
GO:0008170	N-methyltransferase_activity	Molecular Function	10	90	1369	30811	0.00661035	0.0477886	2.17978	2.50069	0.0073046	Mettl21e//Prdm16//Prdm8//Setd2//Setd3//Setd7//Setdb2//Smyd3//Tfb1m//Wdr82
GO:0046982	protein_heterodimerization_activity	Molecular Function	23	296	1369	30811	0.00702483	0.0505531	2.15336	1.74879	0.0168006	Adra1b//Bcl2//Cav1//Cav2//Epas1//Ext1//Gabbr1//Itga3//Mapk4//Mapk6//Mettl3//Micu2//Neurod2//Nr4a2//Ralgapa2//Runx1//Sim1//Sim2//Tenm2//Tfap2b//Vapb//Zhx1//Zhx2
GO:0035255	ionotropic_glutamate_receptor_binding	Molecular Function	6	39	1369	30811	0.0070608	0.050581	2.15115	3.46249	0.00438276	Cdk5r1//Dlg1//Dlg4//Flot2//Igsf11//Neto1
GO:0004970	ionotropic_glutamate_receptor_activity	Molecular Function	4	18	1369	30811	0.00720304	0.0513665	2.14248	5.00138	0.00292184	Gria1//Gria3//Grid1//Grik3
GO:0005509	calcium_ion_binding	Molecular Function	41	619	1369	30811	0.00756354	0.0536943	2.12127	1.49072	0.0299489	Alox8//Asah2//Cdh12//Cdh20//Cdh4//Cdh6//Cdk5r1//Dgkg//Dll1//Egfl6//Ehd3//Enpp1//Grm7//Hpca//Itpr2//Kcnip3//Lcp1//Man1c1//Matn2//Mcfd2//Micu2//Mmp12//Nrxn1//Pcdh8//Pdcd6//Pkd2l2//Plcb1//Ppp3cb//Ppp3r1//Prrg3//Rab11fip4//Rcn2//Reps2//Runx1//Snca//Spock2//Syt15//Tubb4a//Unc13b//Unc13c//Vsnl1
GO:0051219	phosphoprotein_binding	Molecular Function	11	107	1369	30811	0.00805746	0.0569442	2.0938	2.31372	0.00803506	Acp2//Cav2//Hck//Irs1//Mtor//Nck2//Pafah1b1//Pfn1//Pitx2//Rasa1//Snca
GO:0008046	axon_guidance_receptor_activity	Molecular Function	3	10	1369	30811	0.00830367	0.0579053	2.08073	6.75186	0.00219138	Epha7//L1cam//Sema5a
GO:0015368	calcium:cation_antiporter_activity	Molecular Function	3	10	1369	30811	0.00830367	0.0579053	2.08073	6.75186	0.00219138	Slc24a2//Slc24a3//Slc8a3
GO:0070697	activin_receptor_binding	Molecular Function	3	10	1369	30811	0.00830367	0.0579053	2.08073	6.75186	0.00219138	Nodal//Sav1//Synj2bp
GO:0005520	insulin-like_growth_factor_binding	Molecular Function	5	29	1369	30811	0.00838372	0.0579506	2.07656	3.88038	0.0036523	Htra4//Igf1r//Igfbp1//Igfbp3//Insr
GO:0017147	Wnt-protein_binding	Molecular Function	5	29	1369	30811	0.00838372	0.0579506	2.07656	3.88038	0.0036523	Fzd3//Fzd7//Porcn//Sfrp1//Trabd2b
GO:0004879	nuclear_receptor_activity	Molecular Function	7	53	1369	30811	0.00869969	0.0596118	2.0605	2.97252	0.00511322	Hnf4g//Nr1h5//Nr4a2//Pgr//Rara//Rora//Rorb
GO:0098531	ligand-activated_transcription_factor_activity	Molecular Function	7	53	1369	30811	0.00869969	0.0596118	2.0605	2.97252	0.00511322	Hnf4g//Nr1h5//Nr4a2//Pgr//Rara//Rora//Rorb
GO:0004890	GABA-A_receptor_activity	Molecular Function	4	19	1369	30811	0.00880761	0.06009	2.05514	4.73815	0.00292184	Gabra2//Gabrb3//Gabrg2//Gabrq
GO:0061630	ubiquitin_protein_ligase_activity	Molecular Function	23	303	1369	30811	0.00917871	0.0623519	2.03722	1.70839	0.0168006	Arih1//Cul3//Herc2//Mdm2//Med31//Med6//Pdzrn3//Rabgef1//Rad18//Rnf150//Rnf152//Rnf183//Rnf19b//Rnf220//Rnft2//Sh3rf3//Shprh//Trim11//Trim12c//Trim30d//Trim60//Trim63//Znrf3
GO:0005251	delayed_rectifier_potassium_channel_activity	Molecular Function	5	30	1369	30811	0.00969967	0.0656081	2.01324	3.75103	0.0036523	Kcna2//Kcna7//Kcnc1//Kcng3//Kcnq2
GO:0031625	ubiquitin_protein_ligase_binding	Molecular Function	23	307	1369	30811	0.0106324	0.0689163	1.97337	1.68613	0.0168006	Arih1//Bcl2//Casp8//Chek2//Cul3//Dio2//Erlin1//Foxo1//Herc2//Mdm2//Nfkbia//Ngfr//Prr5l//Rad18//Sh3kbp1//Shprh//Smad7//Tgfbr1//Trib3//Triobp//Ube2a//Ube2g1//Usp25
GO:0005244	voltage-gated_ion_channel_activity	Molecular Function	16	190	1369	30811	0.0109724	0.0689163	1.9597	1.89526	0.0116874	Cacna2d2//Cacnb4//Cnga2//Grm7//Kcna2//Kcna7//Kcnc1//Kcng3//Kcnip3//Kcnj1//Kcnj15//Kcnj16//Kcnq2//Kcnv2//Scn3b//Snap25
GO:0001162	RNA_polymerase_II_intronic_transcription_regulatory_region_sequence-specific_DNA_binding	Molecular Function	3	11	1369	30811	0.011044	0.0689163	1.95687	6.13806	0.00219138	Ncoa2//Smyd3//Tbx1
GO:0008532	N-acetyllactosaminide_beta-1,3-N-acetylglucosaminyltransferase_activity	Molecular Function	3	11	1369	30811	0.011044	0.0689163	1.95687	6.13806	0.00219138	B3galt1//B3galt2//B3gnt9
GO:0043560	insulin_receptor_substrate_binding	Molecular Function	3	11	1369	30811	0.011044	0.0689163	1.95687	6.13806	0.00219138	Igf1r//Insr//Prkcd
GO:0046974	histone_methyltransferase_activity_(H3-K9_specific)	Molecular Function	3	11	1369	30811	0.011044	0.0689163	1.95687	6.13806	0.00219138	Prdm16//Prdm8//Setdb2
GO:0070513	death_domain_binding	Molecular Function	3	11	1369	30811	0.011044	0.0689163	1.95687	6.13806	0.00219138	Bcl2//Cradd//Irgm2
GO:0004096	catalase_activity	Molecular Function	2	4	1369	30811	0.0111484	0.0689163	1.95279	11.2531	0.00146092	Cat//Cygb
GO:0004486	methylenetetrahydrofolate_dehydrogenase_[NAD(P)+]_activity	Molecular Function	2	4	1369	30811	0.0111484	0.0689163	1.95279	11.2531	0.00146092	Mthfd1//Mthfd2l
GO:0004488	methylenetetrahydrofolate_dehydrogenase_(NADP+)_activity	Molecular Function	2	4	1369	30811	0.0111484	0.0689163	1.95279	11.2531	0.00146092	Mthfd1//Mthfd2l
GO:0004971	AMPA_glutamate_receptor_activity	Molecular Function	2	4	1369	30811	0.0111484	0.0689163	1.95279	11.2531	0.00146092	Gria1//Gria3
GO:0005009	insulin-activated_receptor_activity	Molecular Function	2	4	1369	30811	0.0111484	0.0689163	1.95279	11.2531	0.00146092	Igf1r//Insr
GO:0005314	high-affinity_glutamate_transmembrane_transporter_activity	Molecular Function	2	4	1369	30811	0.0111484	0.0689163	1.95279	11.2531	0.00146092	Slc1a1//Slc1a2
GO:0005519	cytoskeletal_regulatory_protein_binding	Molecular Function	2	4	1369	30811	0.0111484	0.0689163	1.95279	11.2531	0.00146092	Cttnbp2//Map2
GO:0008186	ATPase,_acting_on_RNA	Molecular Function	2	4	1369	30811	0.0111484	0.0689163	1.95279	11.2531	0.00146092	Ddx11//Ythdc2
GO:0015501	glutamate:sodium_symporter_activity	Molecular Function	2	4	1369	30811	0.0111484	0.0689163	1.95279	11.2531	0.00146092	Slc1a1//Slc1a2
GO:0043398	HLH_domain_binding	Molecular Function	2	4	1369	30811	0.0111484	0.0689163	1.95279	11.2531	0.00146092	Hes1//Sirt1
GO:0070699	type_II_activin_receptor_binding	Molecular Function	2	4	1369	30811	0.0111484	0.0689163	1.95279	11.2531	0.00146092	Sav1//Synj2bp
GO:0072320	volume-sensitive_chloride_channel_activity	Molecular Function	2	4	1369	30811	0.0111484	0.0689163	1.95279	11.2531	0.00146092	Ttyh2//Ttyh3
GO:0097016	L27_domain_binding	Molecular Function	2	4	1369	30811	0.0111484	0.0689163	1.95279	11.2531	0.00146092	Dlg1//Lin7a
GO:0097109	neuroligin_family_protein_binding	Molecular Function	2	4	1369	30811	0.0111484	0.0689163	1.95279	11.2531	0.00146092	Dlg4//Nrxn1
GO:0071889	14-3-3_protein_binding	Molecular Function	5	31	1369	30811	0.0111508	0.0689163	1.95269	3.63003	0.0036523	Foxk1//Nek1//Prkce//Zfp36//Zfp36l1
GO:0019212	phosphatase_inhibitor_activity	Molecular Function	6	43	1369	30811	0.0113588	0.0699273	1.94467	3.1404	0.00438276	Elfn1//Ensa//Lmtk2//Ppp1r1c//Ppp1r9b//Styx
GO:0022832	voltage-gated_channel_activity	Molecular Function	16	191	1369	30811	0.0114977	0.0705073	1.93939	1.88534	0.0116874	Cacna2d2//Cacnb4//Cnga2//Grm7//Kcna2//Kcna7//Kcnc1//Kcng3//Kcnip3//Kcnj1//Kcnj15//Kcnj16//Kcnq2//Kcnv2//Scn3b//Snap25
GO:0003713	transcription_coactivator_activity	Molecular Function	19	243	1369	30811	0.0126033	0.0769874	1.89952	1.75974	0.0138787	Ankrd1//Calcoco1//Cbfb//Mcidas//Med14//Med6//Ncoa2//Nup98//Prdm16//Rbm39//Setd3//Sin3a//Sirt1//Smarca2//Ss18l1//Sub1//Tada1//Trim12c//Yaf2
GO:0008373	sialyltransferase_activity	Molecular Function	4	21	1369	30811	0.0126759	0.0771322	1.89702	4.2869	0.00292184	St6galnac3//St8sia1//St8sia3//St8sia5
GO:0005543	phospholipid_binding	Molecular Function	31	456	1369	30811	0.0131641	0.0797946	1.88061	1.53003	0.0226443	Bin2//Clvs1//Cyth3//Dapp1//F3//Fzd7//Iqgap2//Itpr2//Kcnj1//Micall1//Pacsin2//Pard3b//Pfn1//Pik3c2a//Pirt//Pitpnb//Plcb1//Prkci//Psd2//Rab35//Rasa2//Sgk3//Sh3pxd2b//Snca//Snx30//Syt15//Sytl5//Tirap//Ttpa//Unc13b//Unc13c
GO:0005518	collagen_binding	Molecular Function	8	71	1369	30811	0.013277	0.0801705	1.8769	2.53591	0.00584368	Ddr1//Itga11//Itga3//Itga9//Mmp12//Pak1//Podn//Smad7
GO:0016874	ligase_activity	Molecular Function	14	162	1369	30811	0.0135126	0.0812821	1.86926	1.94498	0.0102264	Acsl4//Acsm5//Acss1//Dph6//Gatc//Iars//Iars2//Mdm2//Mthfd1//Paics//Rars//Rimkla//Ttll7//Wars2
GO:0004715	non-membrane_spanning_protein_tyrosine_kinase_activity	Molecular Function	6	45	1369	30811	0.0140844	0.083768	1.85126	3.00083	0.00438276	Fyn//Hck//Prkcd//Sla//Tec//Tyk2
GO:0004016	adenylate_cyclase_activity	Molecular Function	3	12	1369	30811	0.0142448	0.083768	1.84634	5.62655	0.00219138	Adcy1//Adcy6//Adcy9
GO:0004312	fatty_acid_synthase_activity	Molecular Function	3	12	1369	30811	0.0142448	0.083768	1.84634	5.62655	0.00219138	Elovl5//Elovl6//Oxsm
GO:0022858	alanine_transmembrane_transporter_activity	Molecular Function	3	12	1369	30811	0.0142448	0.083768	1.84634	5.62655	0.00219138	Slc38a7//Slc6a6//Slc7a8
GO:0097157	pre-mRNA_intronic_binding	Molecular Function	3	12	1369	30811	0.0142448	0.083768	1.84634	5.62655	0.00219138	Elavl4//Rbm41//Rnpc3
GO:0097200	cysteine-type_endopeptidase_activity_involved_in_execution_phase_of_apoptosis	Molecular Function	3	12	1369	30811	0.0142448	0.083768	1.84634	5.62655	0.00219138	Casp2//Casp6//Casp8
GO:0005085	guanyl-nucleotide_exchange_factor_activity	Molecular Function	16	196	1369	30811	0.0144276	0.0845277	1.8408	1.83724	0.0116874	Ankrd27//Arhgef9//Bcr//Cyth3//Dock1//Farp1//Frmd7//Gdpgp1//Lamtor5//Psd3//Rabgef1//Ralgps1//Rapgef4//Ric8b//Sh3bp5//Tagap
GO:0008139	nuclear_localization_sequence_binding	Molecular Function	4	22	1369	30811	0.0149586	0.0866719	1.82511	4.09204	0.00292184	Kpna3//Kpnb1//Nfkbia//Nup98
GO:0019865	immunoglobulin_binding	Molecular Function	4	22	1369	30811	0.0149586	0.0866719	1.82511	4.09204	0.00292184	Cd4//Dlg4//Gria1//Lgals3
GO:0030215	semaphorin_receptor_binding	Molecular Function	4	22	1369	30811	0.0149586	0.0866719	1.82511	4.09204	0.00292184	Rit2//Sema5a//Sema5b//Sema6a
GO:0008514	organic_anion_transmembrane_transporter_activity	Molecular Function	15	181	1369	30811	0.0154206	0.0890213	1.8119	1.86516	0.0109569	Ctns//Mpc1//Slc1a1//Slc1a2//Slc25a10//Slc38a6//Slc38a7//Slc4a4//Slc4a5//Slc6a6//Slc6a9//Slc7a1//Slc7a8//Slco2a1//Slco3a1
GO:0001784	phosphotyrosine_residue_binding	Molecular Function	6	46	1369	30811	0.0156047	0.0897557	1.80674	2.93559	0.00438276	Acp2//Hck//Irs1//Nck2//Pfn1//Rasa1
GO:0032182	ubiquitin-like_protein_binding	Molecular Function	10	103	1369	30811	0.0163321	0.0935979	1.78696	2.18507	0.0073046	Casp8ap2//Cks2//Dcun1d2//Ddi2//Herc2//Mdm2//Rnf19b//Simc1//Ubxn2b//Usp25
GO:0008022	protein_C-terminus_binding	Molecular Function	18	234	1369	30811	0.0172957	0.0963512	1.76206	1.73125	0.0131483	Atxn1//Calcoco1//Cd2ap//Dlg1//Dlg4//Ezr//Gria1//Kcnip3//Kpna3//Map2k1//Pdzd3//Ppp1r9a//Ppp1r9b//Prkaa1//Rad51//Sirt1//Synj2bp//Tbl1x
GO:0043177	organic_acid_binding	Molecular Function	13	151	1369	30811	0.0173853	0.0963512	1.75982	1.93762	0.00949598	Gad2//Glra1//Glra2//Grm7//Insr//Lrat//P4ha3//Plod2//Rara//Rars//Slc1a1//Slc6a6//Snca
GO:0000900	translation_repressor_activity,_mRNA_regulatory_element_binding	Molecular Function	3	13	1369	30811	0.0179154	0.0963512	1.74677	5.19374	0.00219138	Cpeb1//Pura//Rara
GO:0015279	store-operated_calcium_channel_activity	Molecular Function	3	13	1369	30811	0.0179154	0.0963512	1.74677	5.19374	0.00219138	Orai2//Trpc5//Trpc7
GO:0022851	GABA-gated_chloride_ion_channel_activity	Molecular Function	3	13	1369	30811	0.0179154	0.0963512	1.74677	5.19374	0.00219138	Gabra2//Gabrb3//Gabrg2
GO:0097153	cysteine-type_endopeptidase_activity_involved_in_apoptotic_process	Molecular Function	3	13	1369	30811	0.0179154	0.0963512	1.74677	5.19374	0.00219138	Casp2//Casp6//Casp8
GO:0000403	Y-form_DNA_binding	Molecular Function	2	5	1369	30811	0.0180352	0.0963512	1.74388	9.00248	0.00146092	Rad18//Wrn
GO:0003726	double-stranded_RNA_adenosine_deaminase_activity	Molecular Function	2	5	1369	30811	0.0180352	0.0963512	1.74388	9.00248	0.00146092	Adarb1//Adarb2
GO:0005007	fibroblast_growth_factor-activated_receptor_activity	Molecular Function	2	5	1369	30811	0.0180352	0.0963512	1.74388	9.00248	0.00146092	Fgfr2//Fgfrl1
GO:0005025	transforming_growth_factor_beta_receptor_activity,_type_I	Molecular Function	2	5	1369	30811	0.0180352	0.0963512	1.74388	9.00248	0.00146092	Bmpr1b//Tgfbr1
GO:0005105	type_1_fibroblast_growth_factor_receptor_binding	Molecular Function	2	5	1369	30811	0.0180352	0.0963512	1.74388	9.00248	0.00146092	Fgf23//Nrxn1
GO:0005290	L-histidine_transmembrane_transporter_activity	Molecular Function	2	5	1369	30811	0.0180352	0.0963512	1.74388	9.00248	0.00146092	Slc38a7//Slc7a1
GO:0008273	calcium,_potassium:sodium_antiporter_activity	Molecular Function	2	5	1369	30811	0.0180352	0.0963512	1.74388	9.00248	0.00146092	Slc24a2//Slc24a3
GO:0008294	calcium-_and_calmodulin-responsive_adenylate_cyclase_activity	Molecular Function	2	5	1369	30811	0.0180352	0.0963512	1.74388	9.00248	0.00146092	Adcy1//Adcy6
GO:0015190	L-leucine_transmembrane_transporter_activity	Molecular Function	2	5	1369	30811	0.0180352	0.0963512	1.74388	9.00248	0.00146092	Slc38a7//Slc7a8
GO:0031697	beta-1_adrenergic_receptor_binding	Molecular Function	2	5	1369	30811	0.0180352	0.0963512	1.74388	9.00248	0.00146092	Dlg4//Sav1
GO:0032184	SUMO_polymer_binding	Molecular Function	2	5	1369	30811	0.0180352	0.0963512	1.74388	9.00248	0.00146092	Casp8ap2//Simc1
GO:0033192	calmodulin-dependent_protein_phosphatase_activity	Molecular Function	2	5	1369	30811	0.0180352	0.0963512	1.74388	9.00248	0.00146092	Ppm1f//Ppp3cb
GO:0043559	insulin_binding	Molecular Function	2	5	1369	30811	0.0180352	0.0963512	1.74388	9.00248	0.00146092	Igf1r//Insr
GO:0005506	iron_ion_binding	Molecular Function	14	168	1369	30811	0.0180353	0.0963512	1.74388	1.87552	0.0102264	Alox8//Cygb//Fbxl5//Fech//Ftmt//Hif1an//Nt5e//P4ha3//Plod2//Rrm2//Scd3//Snca//Tph1//Urod
GO:0050840	extracellular_matrix_binding	Molecular Function	7	61	1369	30811	0.0181682	0.0967336	1.74069	2.58268	0.00511322	Bgn//Itga3//Itga9//Lgals3//Ntn4//Spock2//Vegfa
GO:0008289	lipid_binding	Molecular Function	49	809	1369	30811	0.0182353	0.0967636	1.73909	1.36317	0.0357925	Alox8//Bin2//Clip3//Clvs1//Cyth3//Dapp1//Dgkg//Ehd3//Erlin1//F3//Fzd7//Gpr183//Hspa2//Insig2//Insr//Iqgap2//Itpr2//Kcnj1//Lrat//Micall1//P2rx7//Pacsin2//Pard3b//Pfn1//Pgr//Pik3c2a//Pirt//Pitpnb//Plcb1//Prkci//Psd2//Rab35//Rara//Rasa2//Rora//Sec14l4//Sgk3//Sh3pxd2b//Snca//Snx30//Stard8//Syt15//Sytl5//Tec//Tirap//Tnr//Ttpa//Unc13b//Unc13c
GO:0008198	ferrous_iron_binding	Molecular Function	5	35	1369	30811	0.0184218	0.0970998	1.73467	3.21517	0.0036523	Ftmt//Hif1an//Nt5e//Snca//Urod
GO:0016248	channel_inhibitor_activity	Molecular Function	5	35	1369	30811	0.0184218	0.0970998	1.73467	3.21517	0.0036523	Bcl2//Cav1//Ensa//Rsc1a1//Scn3b
GO:0004842	ubiquitin-protein_transferase_activity	Molecular Function	28	415	1369	30811	0.0194048	0.10194	1.71209	1.51849	0.0204529	Arih1//Cul3//Herc2//Klhl13//Mdm2//Med31//Med6//Pdzrn3//Rabgef1//Rad18//Rnf150//Rnf152//Rnf183//Rnf19b//Rnf220//Rnft2//Sh3rf3//Shprh//Trim11//Trim12c//Trim30d//Trim60//Trim63//Ube2a//Ube2e2//Ube2g1//Ube2q1//Znrf3
GO:0044389	ubiquitin-like_protein_ligase_binding	Molecular Function	23	326	1369	30811	0.0202598	0.10441	1.69336	1.58786	0.0168006	Arih1//Bcl2//Casp8//Chek2//Cul3//Dio2//Erlin1//Foxo1//Herc2//Mdm2//Nfkbia//Ngfr//Prr5l//Rad18//Sh3kbp1//Shprh//Smad7//Tgfbr1//Trib3//Triobp//Ube2a//Ube2g1//Usp25
GO:0015125	bile_acid_transmembrane_transporter_activity	Molecular Function	4	24	1369	30811	0.0202605	0.10441	1.69335	3.75103	0.00292184	Ceacam1//Ceacam2//Slc10a2//Slc10a3
GO:0030247	polysaccharide_binding	Molecular Function	4	24	1369	30811	0.0202605	0.10441	1.69335	3.75103	0.00292184	Clec4g//Clec7a//Enpp1//Ppp1r3b
GO:0030371	translation_repressor_activity	Molecular Function	4	24	1369	30811	0.0202605	0.10441	1.69335	3.75103	0.00292184	Cpeb1//Eif4ebp2//Pura//Rara
GO:0050780	dopamine_receptor_binding	Molecular Function	4	24	1369	30811	0.0202605	0.10441	1.69335	3.75103	0.00292184	Cav2//Dlg4//Gna13//Ppp1r9b
GO:0005178	integrin_binding	Molecular Function	12	138	1369	30811	0.0202724	0.10441	1.69309	1.95706	0.00876552	Egfl6//Emp2//Fermt1//Gfra1//Igf2//Itga3//Jam2//L1cam//Lcp1//Lgals12//Tnr//Tspan4
GO:0005231	excitatory_extracellular_ligand-gated_ion_channel_activity	Molecular Function	5	36	1369	30811	0.0206321	0.105572	1.68546	3.12586	0.0036523	Chrnb4//Chrnd//Glra1//Glra2//P2rx7
GO:0016831	carboxy-lyase_activity	Molecular Function	5	36	1369	30811	0.0206321	0.105572	1.68546	3.12586	0.0036523	Azin1//Gad2//Gadl1//Paics//Urod
GO:0016879	ligase_activity,_forming_carbon-nitrogen_bonds	Molecular Function	6	49	1369	30811	0.0208384	0.10594	1.68114	2.75586	0.00438276	Dph6//Gatc//Mthfd1//Paics//Rimkla//Ttll7
GO:0043539	protein_serine|threonine_kinase_activator_activity	Molecular Function	6	49	1369	30811	0.0208384	0.10594	1.68114	2.75586	0.00438276	Bmpr1b//Cdk5r1//Cks2//Igf2//Irgm2//Map2k1
GO:0005159	insulin-like_growth_factor_receptor_binding	Molecular Function	3	14	1369	30811	0.022061	0.110026	1.65638	4.82276	0.00219138	Igf2//Insr//Irs1
GO:0005283	amino_acid:sodium_symporter_activity	Molecular Function	3	14	1369	30811	0.022061	0.110026	1.65638	4.82276	0.00219138	Slc1a1//Slc1a2//Slc6a9
GO:0005313	L-glutamate_transmembrane_transporter_activity	Molecular Function	3	14	1369	30811	0.022061	0.110026	1.65638	4.82276	0.00219138	Slc1a1//Slc1a2//Slc38a7
GO:0016595	glutamate_binding	Molecular Function	3	14	1369	30811	0.022061	0.110026	1.65638	4.82276	0.00219138	Gad2//Grm7//Slc1a1
GO:0070411	I-SMAD_binding	Molecular Function	3	14	1369	30811	0.022061	0.110026	1.65638	4.82276	0.00219138	Smad7//Smad9//Tgfbr1
GO:0070700	BMP_receptor_binding	Molecular Function	3	14	1369	30811	0.022061	0.110026	1.65638	4.82276	0.00219138	Bmp4//Bmp5//Bmp7
GO:0000993	RNA_polymerase_II_complex_binding	Molecular Function	5	37	1369	30811	0.0230084	0.113672	1.63811	3.04138	0.0036523	Cdc73//Ctr9//Gtf2b//Smyd3//Uvssa
GO:0017080	sodium_channel_regulator_activity	Molecular Function	5	37	1369	30811	0.0230084	0.113672	1.63811	3.04138	0.0036523	Fgf11//Fgf14//Gpd1l//Rsc1a1//Scn3b
GO:0030551	cyclic_nucleotide_binding	Molecular Function	5	37	1369	30811	0.0230084	0.113672	1.63811	3.04138	0.0036523	Cnga2//Cnga4//Pde10a//Pde1c//Rapgef4
GO:0016849	phosphorus-oxygen_lyase_activity	Molecular Function	4	25	1369	30811	0.0232925	0.114358	1.63278	3.60099	0.00292184	Adcy1//Adcy6//Adcy9//Mocs1
GO:0031681	G-protein_beta-subunit_binding	Molecular Function	4	25	1369	30811	0.0232925	0.114358	1.63278	3.60099	0.00292184	Gng12//Gng2//Gngt1//Gria1
GO:0004222	metalloendopeptidase_activity	Molecular Function	10	110	1369	30811	0.0246813	0.1208	1.60763	2.04602	0.0073046	Adam12//Adamts10//Adamts14//Adamts17//Ece1//Mbtps2//Mmp12//Mmp21//Mmp24//Trabd2b
GO:0042056	chemoattractant_activity	Molecular Function	5	38	1369	30811	0.0255547	0.123321	1.59253	2.96134	0.0036523	Bmp4//Fgf7//Lgals3//Vegfa//Vegfb
GO:0003714	transcription_corepressor_activity	Molecular Function	14	176	1369	30811	0.0257471	0.123321	1.58927	1.79027	0.0102264	Ankrd1//Asah1//Casp8ap2//Cnot7//Eid2//Jazf1//Prdm8//Runx1t1//Sin3a//Sirt1//Spen//Tbl1x//Trib3//Yaf2
GO:0005042	netrin_receptor_activity	Molecular Function	2	6	1369	30811	0.0262618	0.123321	1.58068	7.50207	0.00146092	Unc5a//Unc5d
GO:0005168	neurotrophin_TRKA_receptor_binding	Molecular Function	2	6	1369	30811	0.0262618	0.123321	1.58068	7.50207	0.00146092	Frs2//Ngfr
GO:0008510	sodium:bicarbonate_symporter_activity	Molecular Function	2	6	1369	30811	0.0262618	0.123321	1.58068	7.50207	0.00146092	Slc4a4//Slc4a5
GO:0015220	choline_transmembrane_transporter_activity	Molecular Function	2	6	1369	30811	0.0262618	0.123321	1.58068	7.50207	0.00146092	Slc44a2//Slc5a7
GO:0016933	extracellularly_glycine-gated_ion_channel_activity	Molecular Function	2	6	1369	30811	0.0262618	0.123321	1.58068	7.50207	0.00146092	Glra1//Glra2
GO:0016934	extracellularly_glycine-gated_chloride_channel_activity	Molecular Function	2	6	1369	30811	0.0262618	0.123321	1.58068	7.50207	0.00146092	Glra1//Glra2
GO:0017040	N-acylsphingosine_amidohydrolase_activity	Molecular Function	2	6	1369	30811	0.0262618	0.123321	1.58068	7.50207	0.00146092	Asah1//Asah2
GO:0031802	type_5_metabotropic_glutamate_receptor_binding	Molecular Function	2	6	1369	30811	0.0262618	0.123321	1.58068	7.50207	0.00146092	Fyn//Homer1
GO:0035174	histone_serine_kinase_activity	Molecular Function	2	6	1369	30811	0.0262618	0.123321	1.58068	7.50207	0.00146092	Prkaa1//Prkaa2
GO:0051434	BH3_domain_binding	Molecular Function	2	6	1369	30811	0.0262618	0.123321	1.58068	7.50207	0.00146092	Bcl2//Irgm2
GO:0102121	ceramidase_activity	Molecular Function	2	6	1369	30811	0.0262618	0.123321	1.58068	7.50207	0.00146092	Asah1//Asah2
GO:0005160	transforming_growth_factor_beta_receptor_binding	Molecular Function	4	26	1369	30811	0.0265851	0.123321	1.57536	3.46249	0.00292184	Gdnf//Smad7//Tgfb2//Tgfbr1
GO:0048027	mRNA_5'-UTR_binding	Molecular Function	4	26	1369	30811	0.0265851	0.123321	1.57536	3.46249	0.00292184	Igf2bp2//Myh10//Rara//Syncrip
GO:0051537	2_iron,_2_sulfur_cluster_binding	Molecular Function	4	26	1369	30811	0.0265851	0.123321	1.57536	3.46249	0.00292184	Aifm3//Cmah//Fech//Isca1
GO:0005165	neurotrophin_receptor_binding	Molecular Function	3	15	1369	30811	0.0266829	0.123321	1.57377	4.50124	0.00219138	Bdnf//Frs2//Ngfr
GO:0030553	cGMP_binding	Molecular Function	3	15	1369	30811	0.0266829	0.123321	1.57377	4.50124	0.00219138	Cnga2//Cnga4//Pde10a
GO:0045236	CXCR_chemokine_receptor_binding	Molecular Function	3	15	1369	30811	0.0266829	0.123321	1.57377	4.50124	0.00219138	Cxcl1//Cxcl15//Cxcl5
GO:0017046	peptide_hormone_binding	Molecular Function	6	52	1369	30811	0.0271472	0.1251	1.56627	2.59687	0.00438276	Galr1//Igf1r//Insr//Oxtr//Prlr//Vipr2
GO:0045182	translation_regulator_activity	Molecular Function	11	128	1369	30811	0.0275619	0.12664	1.55969	1.93413	0.00803506	Cnbp//Cpeb1//Denr//Eif2a//Eif4e//Eif4ebp2//Eif5//Elavl4//Mtor//Pura//Rara
GO:0004864	protein_phosphatase_inhibitor_activity	Molecular Function	5	39	1369	30811	0.0282744	0.129536	1.54861	2.88541	0.0036523	Elfn1//Ensa//Lmtk2//Ppp1r1c//Ppp1r9b
GO:0051536	iron-sulfur_cluster_binding	Molecular Function	7	67	1369	30811	0.0288759	0.131909	1.53946	2.35139	0.00511322	Aifm3//Cmah//Ddx11//Fech//Isca1//Mocs1//Prim2
GO:0003785	actin_monomer_binding	Molecular Function	4	27	1369	30811	0.0301421	0.136506	1.52083	3.33425	0.00292184	Cobl//Mtss1//Pfn1//Prkce
GO:0043027	cysteine-type_endopeptidase_inhibitor_activity_involved_in_apoptotic_process	Molecular Function	4	27	1369	30811	0.0301421	0.136506	1.52083	3.33425	0.00292184	Cd27//Naip6//Snca//Tnfaip8
GO:0047617	acyl-CoA_hydrolase_activity	Molecular Function	4	27	1369	30811	0.0301421	0.136506	1.52083	3.33425	0.00292184	Abcd1//Acot2//Acot3//Acot4
GO:0051117	ATPase_binding	Molecular Function	9	98	1369	30811	0.0303062	0.136618	1.51847	2.0669	0.00657414	Ank2//Cav1//Ezr//Pgr//Sdf2l1//Slc2a13//Svip//Trpc5//Usp25
GO:0017124	SH3_domain_binding	Molecular Function	11	130	1369	30811	0.030427	0.136618	1.51674	1.90437	0.00803506	Adam12//Cd2ap//Cttnbp2//Dock1//Mapt//Prkce//Sh2d2a//Sh3bgrl2//Sh3bp5//Sh3kbp1//Wipf3
GO:0047485	protein_N-terminus_binding	Molecular Function	11	130	1369	30811	0.030427	0.136618	1.51674	1.90437	0.00803506	Atm//Gtf2h2//Kcnq2//Klhl13//Map2k1//Mdm2//Morf4l1//Slc6a3//Snap25//Snca//Tgfb2
GO:0016747	acyltransferase_activity,_transferring_groups_other_than_amino-acyl_groups	Molecular Function	17	232	1369	30811	0.0305625	0.136798	1.51481	1.64916	0.0124178	Acsm5//Agpat3//Brpf3//Casd1//Elovl5//Elovl6//Gtf2b//Keg1//Lclat1//Lrat//Naa20//Oacyl//Oxsm//Porcn//Sirt1//Sptlc2//Zdhhc21
GO:1902936	phosphatidylinositol_bisphosphate_binding	Molecular Function	10	114	1369	30811	0.0306406	0.136798	1.5137	1.97423	0.0073046	Clvs1//Fzd7//Kcnj1//Pfn1//Pirt//Plcb1//Rab35//Sh3pxd2b//Tirap//Ttpa
GO:0008188	neuropeptide_receptor_activity	Molecular Function	5	40	1369	30811	0.0311706	0.13811	1.50626	2.81328	0.0036523	Galr1//Npy1r//Prokr2//Tacr1//Tacr2
GO:0043028	cysteine-type_endopeptidase_regulator_activity_involved_in_apoptotic_process	Molecular Function	5	40	1369	30811	0.0311706	0.13811	1.50626	2.81328	0.0036523	Casp8ap2//Cd27//Naip6//Snca//Tnfaip8
GO:0035091	phosphatidylinositol_binding	Molecular Function	19	268	1369	30811	0.0311975	0.13811	1.50588	1.59559	0.0138787	Clvs1//Cyth3//Dapp1//Fzd7//Iqgap2//Itpr2//Kcnj1//Pard3b//Pfn1//Pik3c2a//Pirt//Pitpnb//Plcb1//Rab35//Sgk3//Sh3pxd2b//Snx30//Tirap//Ttpa
GO:0004438	phosphatidylinositol-3-phosphatase_activity	Molecular Function	3	16	1369	30811	0.0317794	0.138738	1.49785	4.21991	0.00219138	Fig4//Mtmr12//Mtmr6
GO:0005092	GDP-dissociation_inhibitor_activity	Molecular Function	3	16	1369	30811	0.0317794	0.138738	1.49785	4.21991	0.00219138	Arhgdib//Chml//Eif5
GO:0005172	vascular_endothelial_growth_factor_receptor_binding	Molecular Function	3	16	1369	30811	0.0317794	0.138738	1.49785	4.21991	0.00219138	Cd2ap//Vegfa//Vegfb
GO:0005326	neurotransmitter_transmembrane_transporter_activity	Molecular Function	3	16	1369	30811	0.0317794	0.138738	1.49785	4.21991	0.00219138	Cplx3//Slc18a3//Slc6a3
GO:0070679	inositol_1,4,5_trisphosphate_binding	Molecular Function	3	16	1369	30811	0.0317794	0.138738	1.49785	4.21991	0.00219138	Itpr2//Trpc5//Trpc7
GO:0016830	carbon-carbon_lyase_activity	Molecular Function	6	54	1369	30811	0.0319873	0.13926	1.49502	2.50069	0.00438276	Azin1//Gad2//Gadl1//Mocs1//Paics//Urod
GO:0030246	carbohydrate_binding	Molecular Function	19	269	1369	30811	0.0322275	0.139919	1.49177	1.58966	0.0138787	Acr//Atrn//Cd209a//Cd33//Clec2l//Clec4g//Clec7a//Enpp1//Frem1//Galnt13//Lgals12//Lgals3//Lgalsl//Man2a2//Mlec//Nptx2//P4ha3//Plod2//Ppp1r3b
GO:0019787	ubiquitin-like_protein_transferase_activity	Molecular Function	28	435	1369	30811	0.0329489	0.14118	1.48216	1.44868	0.0204529	Arih1//Cul3//Herc2//Klhl13//Mdm2//Med31//Med6//Pdzrn3//Rabgef1//Rad18//Rnf150//Rnf152//Rnf183//Rnf19b//Rnf220//Rnft2//Sh3rf3//Shprh//Trim11//Trim12c//Trim30d//Trim60//Trim63//Ube2a//Ube2e2//Ube2g1//Ube2q1//Znrf3
GO:0000049	tRNA_binding	Molecular Function	7	69	1369	30811	0.0332287	0.14118	1.47849	2.28324	0.00511322	Eif2a//Iars//Iars2//Nsun3//Rars//Ssb//Trnt1
GO:0045296	cadherin_binding	Molecular Function	7	69	1369	30811	0.0332287	0.14118	1.47849	2.28324	0.00511322	Cd2ap//Cdh12//Cdh20//Cdh4//Cdh6//Cdk5r1//Mmp24
GO:0005158	insulin_receptor_binding	Molecular Function	4	28	1369	30811	0.0339664	0.14118	1.46895	3.21517	0.00292184	Enpp1//Igf1r//Igf2//Irs1
GO:0008266	poly(U)_RNA_binding	Molecular Function	4	28	1369	30811	0.0339664	0.14118	1.46895	3.21517	0.00292184	Atxn1//Khdc1a//Rbms3//Ssb
GO:0001965	G-protein_alpha-subunit_binding	Molecular Function	5	41	1369	30811	0.0342459	0.14118	1.46539	2.74466	0.0036523	Gria1//Igf1r//Rgs2//Rgs4//Ric8b
GO:0043175	RNA_polymerase_core_enzyme_binding	Molecular Function	5	41	1369	30811	0.0342459	0.14118	1.46539	2.74466	0.0036523	Cdc73//Ctr9//Gtf2b//Smyd3//Uvssa
GO:0000182	rDNA_binding	Molecular Function	2	7	1369	30811	0.0356955	0.14118	1.44739	6.43035	0.00146092	Bend3//Mtor
GO:0004723	calcium-dependent_protein_serine|threonine_phosphatase_activity	Molecular Function	2	7	1369	30811	0.0356955	0.14118	1.44739	6.43035	0.00146092	Ppm1f//Ppp3cb
GO:0005223	intracellular_cGMP-activated_cation_channel_activity	Molecular Function	2	7	1369	30811	0.0356955	0.14118	1.44739	6.43035	0.00146092	Cnga2//Cnga4
GO:0008508	bile_acid:sodium_symporter_activity	Molecular Function	2	7	1369	30811	0.0356955	0.14118	1.44739	6.43035	0.00146092	Slc10a2//Slc10a3
GO:0009922	fatty_acid_elongase_activity	Molecular Function	2	7	1369	30811	0.0356955	0.14118	1.44739	6.43035	0.00146092	Elovl5//Elovl6
GO:0015114	phosphate_ion_transmembrane_transporter_activity	Molecular Function	2	7	1369	30811	0.0356955	0.14118	1.44739	6.43035	0.00146092	Slc25a10//Slc37a1
GO:0015186	L-glutamine_transmembrane_transporter_activity	Molecular Function	2	7	1369	30811	0.0356955	0.14118	1.44739	6.43035	0.00146092	Slc38a6//Slc38a7
GO:0038064	collagen_receptor_activity	Molecular Function	2	7	1369	30811	0.0356955	0.14118	1.44739	6.43035	0.00146092	Ddr1//Itga11
GO:0042289	MHC_class_II_protein_binding	Molecular Function	2	7	1369	30811	0.0356955	0.14118	1.44739	6.43035	0.00146092	Cd4//Fcrl6
GO:0090555	phosphatidylethanolamine_flippase_activity	Molecular Function	2	7	1369	30811	0.0356955	0.14118	1.44739	6.43035	0.00146092	Abcb1b//Atp11a
GO:0102336	3-oxo-arachidoyl-CoA_synthase_activity	Molecular Function	2	7	1369	30811	0.0356955	0.14118	1.44739	6.43035	0.00146092	Elovl5//Elovl6
GO:0102337	3-oxo-cerotoyl-CoA_synthase_activity	Molecular Function	2	7	1369	30811	0.0356955	0.14118	1.44739	6.43035	0.00146092	Elovl5//Elovl6
GO:0102338	3-oxo-lignoceronyl-CoA_synthase_activity	Molecular Function	2	7	1369	30811	0.0356955	0.14118	1.44739	6.43035	0.00146092	Elovl5//Elovl6
GO:0102756	very-long-chain_3-ketoacyl-CoA_synthase_activity	Molecular Function	2	7	1369	30811	0.0356955	0.14118	1.44739	6.43035	0.00146092	Elovl5//Elovl6
GO:0106018	phosphatidylinositol-3,5-bisphosphate_phosphatase_activity	Molecular Function	2	7	1369	30811	0.0356955	0.14118	1.44739	6.43035	0.00146092	Fig4//Mtmr6
GO:0000400	four-way_junction_DNA_binding	Molecular Function	3	17	1369	30811	0.0373456	0.14118	1.42776	3.97168	0.00219138	Wrn//Xrcc2//Xrcc3
GO:0004653	polypeptide_N-acetylgalactosaminyltransferase_activity	Molecular Function	3	17	1369	30811	0.0373456	0.14118	1.42776	3.97168	0.00219138	Galnt13//Galnt2//Galntl6
GO:0015172	acidic_amino_acid_transmembrane_transporter_activity	Molecular Function	3	17	1369	30811	0.0373456	0.14118	1.42776	3.97168	0.00219138	Slc1a1//Slc1a2//Slc38a7
GO:0043422	protein_kinase_B_binding	Molecular Function	3	17	1369	30811	0.0373456	0.14118	1.42776	3.97168	0.00219138	Rara//Rasa1//Sirt1
GO:0071933	Arp2|3_complex_binding	Molecular Function	3	17	1369	30811	0.0373456	0.14118	1.42776	3.97168	0.00219138	Ap1ar//Iqgap2//Whamm
GO:0004712	protein_serine|threonine|tyrosine_kinase_activity	Molecular Function	5	42	1369	30811	0.0375026	0.14118	1.42594	2.67931	0.0036523	Clk2//Map2k1//Map2k3//Prkaa2//Prkcg
GO:0001223	transcription_coactivator_binding	Molecular Function	4	29	1369	30811	0.0380596	0.14118	1.41954	3.1043	0.00292184	Foxo1//Pgr//Rora//Six1
GO:0045499	chemorepellent_activity	Molecular Function	4	29	1369	30811	0.0380596	0.14118	1.41954	3.1043	0.00292184	Epha7//Sema5a//Sema5b//Sema6a
GO:0098918	structural_constituent_of_synapse	Molecular Function	4	30	1369	30811	0.0424227	0.14118	1.3724	3.00083	0.00292184	Dlg1//Dlg4//Homer1//Ppfia2
GO:0016500	protein-hormone_receptor_activity	Molecular Function	3	18	1369	30811	0.0433741	0.14118	1.36277	3.75103	0.00219138	Gpr173//Igf1r//Insr
GO:0052744	phosphatidylinositol_monophosphate_phosphatase_activity	Molecular Function	3	18	1369	30811	0.0433741	0.14118	1.36277	3.75103	0.00219138	Fig4//Mtmr12//Mtmr6
GO:0005048	signal_sequence_binding	Molecular Function	5	44	1369	30811	0.0445673	0.141324	1.35098	2.55752	0.0036523	Cat//Kpna3//Kpnb1//Nfkbia//Nup98
GO:0008237	metallopeptidase_activity	Molecular Function	14	190	1369	30811	0.0447226	0.141532	1.34947	1.65835	0.0102264	Adam12//Adamts10//Adamts14//Adamts17//Agbl3//Cpm//Ece1//Folh1//Mbtps2//Mmp12//Mmp21//Mmp24//Stambp//Trabd2b
GO:0005114	type_II_transforming_growth_factor_beta_receptor_binding	Molecular Function	2	8	1369	30811	0.0462132	0.143937	1.33523	5.62655	0.00146092	Tgfb2//Tgfbr1
GO:0008251	tRNA-specific_adenosine_deaminase_activity	Molecular Function	2	8	1369	30811	0.0462132	0.143937	1.33523	5.62655	0.00146092	Adarb1//Adarb2
GO:0016661	oxidoreductase_activity,_acting_on_other_nitrogenous_compounds_as_donors	Molecular Function	2	8	1369	30811	0.0462132	0.143937	1.33523	5.62655	0.00146092	Cyb5b//Nqo2
GO:0019206	nucleoside_kinase_activity	Molecular Function	2	8	1369	30811	0.0462132	0.143937	1.33523	5.62655	0.00146092	Dck//Uck2
GO:0019871	sodium_channel_inhibitor_activity	Molecular Function	2	8	1369	30811	0.0462132	0.143937	1.33523	5.62655	0.00146092	Rsc1a1//Scn3b
GO:0030976	thiamine_pyrophosphate_binding	Molecular Function	2	8	1369	30811	0.0462132	0.143937	1.33523	5.62655	0.00146092	Tktl1//Tktl2
GO:0031698	beta-2_adrenergic_receptor_binding	Molecular Function	2	8	1369	30811	0.0462132	0.143937	1.33523	5.62655	0.00146092	Dlg4//Gria1
GO:0097199	cysteine-type_endopeptidase_activity_involved_in_apoptotic_signaling_pathway	Molecular Function	2	8	1369	30811	0.0462132	0.143937	1.33523	5.62655	0.00146092	Casp2//Casp8
GO:0045309	protein_phosphorylated_amino_acid_binding	Molecular Function	6	59	1369	30811	0.0464314	0.144331	1.33319	2.28877	0.00438276	Acp2//Hck//Irs1//Nck2//Pfn1//Rasa1
GO:0005319	lipid_transporter_activity	Molecular Function	13	174	1369	30811	0.0472238	0.146505	1.32584	1.6815	0.00949598	Abcb1b//Abcd1//Ano3//Atp11a//Ceacam1//Ceacam2//Pitpnb//Slc10a2//Slc10a3//Slc1a1//Slc1a2//Slc38a7//Ttpa
GO:0016746	acyltransferase_activity	Molecular Function	18	264	1369	30811	0.0484179	0.149915	1.31499	1.53451	0.0131483	Acsm5//Agpat3//Brpf3//Casd1//Elovl5//Elovl6//Gtf2b//Keg1//Lclat1//Lrat//Naa20//Oacyl//Oxsm//Porcn//Sirt1//Sptlc2//Tmem68//Zdhhc21
GO:0019211	phosphatase_activator_activity	Molecular Function	3	19	1369	30811	0.0498553	0.153761	1.30229	3.55361	0.00219138	Bmpr1b//Igfbp3//Mapk11
GO:0032794	GTPase_activating_protein_binding	Molecular Function	3	19	1369	30811	0.0498553	0.153761	1.30229	3.55361	0.00219138	Camk2a//Gnai3//Mex3b
