# Supplementary material for: Comprehensive analysis of differentially expressed miRNAs in mice with kidney injury induced by chronic intermittent hypoxia
Source: Front Genet. 2022 Nov 1;13:918728. doi: 10.3389/fgene.2022.918728 (PMC9664083; doi:10.3389/fgene.2022.918728)
Supplement: Supplementary file 5 [file Table3.xls]

## Sheet: CC
Column "ID" stands for the ID of gene ontology term
Column "Term" stands for the name of gene ontology term
Column "Ontology" stands for the class of ontology
Column "Count" stands for the number of DE genes associated with the term
Column "Size" stands for the number of background population genes associated with the term
Column "numInt" stands for the total number of DE genes
Column "numTotal" stands for the total number of background population genes
Column "p_value" stands for the fisher exact test value of the term
Column "fdr" stands for the false discovery rate of the term, using Benjamini & Hochberg (1995) method
Column "Enrichment_Score" stands for the Enrichment Score value of the term, it equals (-log10(Pvalue))
Column "Fold_Enrichment" stands for the Fold Enrichment value of the term, it equals (Count/Size)/(numInt/numTotal)
Column "GeneRatio" stands for the Gene Ratio value genes associated with the term, it equals (Count/numInt)
Column "Genes" stands for the DE genes associated with the term
ID	Term	Ontology	Count	Size	numInt	numTotal	p_value	fdr	Enrichment_Score	Fold_Enrichment	GeneRatio	Genes
GO:0005622	intracellular_anatomical_structure	Cellular Component	1063	14208	1388	31389	1.18983e-130	9.81608e-128	129.925	1.69195	0.76585	1700028K03Rik//2610002M06Rik//3425401B19Rik//4921509C19Rik//AA467197//Abcb1b//Abcc9//Abcd1//Acadsb//Ackr4//Acot2//Acot3//Acot4//Acp2//Acr//Acsl4//Acsm5//Acss1//Acta2//Actr1b//Adam12//Adarb1//Adarb2//Adck1//Adcy1//Adcy6//Adhfe1//Ado//Adra1b//Aftph//Agbl3//Ago3//Agpat3//Aifm3//Aldh5a1//Aldh8a1//Alg1//Alg11//Alg12//Alg6//Alox8//Amotl1//Ank2//Ankrd1//Ankrd13c//Ankrd27//Ap1ar//Ap3s2//Arg1//Arhgdib//Ar…
GO:0043229	intracellular_organelle	Cellular Component	941	12545	1388	31389	8.83524e-102	3.64454e-99	101.054	1.69632	0.677954	1700028K03Rik//2610002M06Rik//3425401B19Rik//4921509C19Rik//AA467197//Abcb1b//Abcc9//Abcd1//Acadsb//Ackr4//Acot2//Acot3//Acot4//Acp2//Acr//Acsl4//Acsm5//Acss1//Acta2//Actr1b//Adam12//Adarb1//Adarb2//Adck1//Adcy1//Adcy6//Adhfe1//Ado//Adra1b//Aftph//Ago3//Agpat3//Aifm3//Aldh5a1//Alg1//Alg11//Alg12//Alg6//Alox8//Amotl1//Ank2//Ankrd1//Ankrd13c//Ankrd27//Ap1ar//Ap3s2//Arg1//Arid4a//Arih1//Arl6ip6//Arl…
GO:0043227	membrane-bounded_organelle	Cellular Component	902	11949	1388	31389	1.23062e-95	3.3842e-93	94.9099	1.70712	0.649856	2610002M06Rik//4921509C19Rik//AA467197//Abcb1b//Abcc9//Abcd1//Acadsb//Ackr4//Acot2//Acot3//Acot4//Acp2//Acr//Acsl4//Acsm5//Acss1//Adam12//Adarb1//Adarb2//Adck1//Adcy1//Adcy6//Adhfe1//Ado//Adra1b//Aftph//Ago3//Agpat3//Aifm3//Aldh5a1//Alg1//Alg11//Alg12//Alg6//Amotl1//Ank2//Ankrd1//Ankrd13c//Ankrd27//Ap1ar//Ap3s2//Arg1//Arid4a//Arih1//Arl6ip6//Arl8a//Art1//Asah1//Asah2//Ascl1//Ascl4//Asxl2//Atg16l1…
GO:0043231	intracellular_membrane-bounded_organelle	Cellular Component	872	11492	1388	31389	2.95782e-91	6.1005e-89	90.529	1.71597	0.628242	2610002M06Rik//4921509C19Rik//AA467197//Abcb1b//Abcc9//Abcd1//Acadsb//Ackr4//Acot2//Acot3//Acot4//Acp2//Acr//Acsl4//Acsm5//Acss1//Adam12//Adarb1//Adarb2//Adck1//Adcy1//Adcy6//Adhfe1//Ado//Adra1b//Aftph//Ago3//Agpat3//Aifm3//Aldh5a1//Alg1//Alg11//Alg12//Alg6//Amotl1//Ank2//Ankrd1//Ankrd13c//Ankrd27//Ap1ar//Ap3s2//Arg1//Arid4a//Arih1//Arl6ip6//Arl8a//Art1//Asah1//Asah2//Ascl1//Ascl4//Asxl2//Atg16l1…
GO:0005737	cytoplasm	Cellular Component	817	11362	1388	31389	5.69485e-69	9.39649e-67	68.2445	1.62613	0.588617	2610002M06Rik//3425401B19Rik//4921509C19Rik//AA467197//Abcb1b//Abcc9//Abcd1//Acadsb//Ackr4//Acot2//Acot3//Acot4//Acp2//Acr//Acsl4//Acsm5//Acss1//Acta2//Actr1b//Adarb1//Adarb2//Adck1//Adcy1//Adcy6//Adhfe1//Ado//Adra1b//Aftph//Agbl3//Ago3//Agpat3//Aifm3//Aldh5a1//Aldh8a1//Alg1//Alg11//Alg12//Alg6//Alox8//Amotl1//Ank2//Ankrd1//Ankrd13c//Ankrd27//Ap1ar//Ap3s2//Arg1//Arhgdib//Arhgef9//Arid4a//Arih1//A…
GO:0005634	nucleus	Cellular Component	557	7201	1388	31389	1.15444e-48	1.58735e-46	47.9376	1.74924	0.401297	4921509C19Rik//AA467197//Adam12//Adarb1//Adarb2//Adcy1//Adra1b//Aftph//Ago3//Agpat3//Amotl1//Ankrd1//Arid4a//Arih1//Arl6ip6//Asah1//Ascl1//Ascl4//Asxl2//Atm//Atxn1//Azin1//Bach2//Barhl2//Baz2b//Bcl2//Bdnf//Bend3//Bnc2//Brpf3//Brwd1//Brwd3//Btg1//Cacnb4//Calca//Calcoco1//Camk1d//Camk2a//Camta1//Carf//Casp2//Casp6//Casp8//Casp8ap2//Cav2//Cbfb//Cbx5//Ccdc59//Cd274//Cd2ap//Cdc25b//Cdc7//Cdc73//Cdh6//…
GO:0016020	membrane	Cellular Component	677	9592	1388	31389	7.5817e-48	8.93558e-46	47.1202	1.59613	0.487752	2610002M06Rik//9530068E07Rik//AA467197//Abcb1b//Abcc9//Abcd1//Ackr4//Acp2//Acsl4//Adam12//Adck1//Adcy1//Adcy6//Adcy9//Adra1b//Aftph//Agpat3//Aifm3//Ajap1//Alg1//Alg11//Alg12//Alg6//Alk//Alox8//Amotl1//Ank2//Ankrd13c//Ankrd27//Ano3//Antxr2//Ap3s2//Arg1//Arhgdib//Arid4a//Arl6ip6//Arl8a//Art1//Asah2//Atg16l1//Atg9a//Atl2//Atp11a//Atrn//B3galt1//B3galt2//B3galt6//B3gnt9//B4galnt1//Bcl2//Bcl2l11//Bcr/…
GO:0030054	cell_junction	Cellular Component	242	2078	1388	31389	2.63365e-45	2.71595e-43	44.5794	2.63365	0.174352	Abcb1b//Adcy1//Adra1b//Ajap1//Alox8//Amotl1//Ank2//Arhgef9//Arl8a//Atg9a//Bcr//Bdnf//Cacnb4//Cadm1//Calca//Camk2a//Cap2//Cav1//Cav2//Cbln3//Cbln4//Ccdc66//Ccdc85a//Cd2ap//Cd99l2//Cdc42ep4//Cdh12//Cdh20//Cdh6//Cdk5r1//Ceacam1//Ceacam2//Chrnb4//Chrnd//Cldn15//Cldn17//Cldn23//Cnih3//Col13a1//Cpeb1//Cplx2//Cplx3//Cttnbp2//Cyth3//Dclk1//Dlg1//Dlg4//Dlgap2//Dll1//Dmd//Eif4e//Eif4ebp2//Elavl4//Elfn1//En…
GO:0071944	cell_periphery	Cellular Component	473	5937	1388	31389	6.83909e-43	6.26916e-41	42.165	1.8017	0.340778	Abcb1b//Abcc9//Ackr4//Acsl4//Adam12//Adamts10//Adamts14//Adamts17//Adcy1//Adcy6//Adcy9//Adra1b//Ajap1//Alk//Alox8//Amotl1//Angptl7//Ank2//Ankrd27//Ano3//Antxr2//Arhgef9//Arid4a//Asah2//Atp11a//Atrn//B4galnt1//Bcr//Bgn//Bin2//Bmp7//Bmpr1b//C130060K24Rik//C5ar2//Cacna2d2//Cacnb4//Cadm1//Cap2//Casp8//Cat//Cav1//Cav2//Cd160//Cd164//Cd19//Cd27//Cd274//Cd28//Cd2ap//Cd300ld//Cd33//Cd4//Cd84//Cd99l2//Cdc…
GO:0005886	plasma_membrane	Cellular Component	445	5439	1388	31389	8.74539e-43	7.21495e-41	42.0582	1.85024	0.320605	Abcb1b//Abcc9//Ackr4//Acsl4//Adam12//Adcy1//Adcy6//Adcy9//Adra1b//Ajap1//Alk//Alox8//Amotl1//Ank2//Ankrd27//Ano3//Antxr2//Arid4a//Asah2//Atp11a//Atrn//B4galnt1//Bcr//Bgn//Bin2//Bmpr1b//C130060K24Rik//C5ar2//Cacna2d2//Cacnb4//Cadm1//Cap2//Casp8//Cat//Cav1//Cav2//Cd160//Cd164//Cd19//Cd27//Cd274//Cd28//Cd2ap//Cd300ld//Cd33//Cd4//Cd84//Cd99l2//Cdc42ep4//Cdh12//Cdh20//Cdh4//Cdh6//Cdk5r1//Ceacam1//Ceac…
GO:0045202	synapse	Cellular Component	168	1454	1388	31389	1.13073e-30	8.48047e-29	29.9466	2.61296	0.121037	Adcy1//Ank2//Arhgef9//Arl8a//Atg9a//Bcr//Bdnf//Cacnb4//Cadm1//Calca//Camk2a//Cap2//Cbln3//Cbln4//Cdk5r1//Chrnb4//Chrnd//Cnih3//Col13a1//Cpeb1//Cplx2//Cplx3//Cttnbp2//Dclk1//Dlg1//Dlg4//Dlgap2//Dmd//Eif4e//Eif4ebp2//Elavl4//Elfn1//Enpp1//Epha7//Fam107a//Farp1//Fgfr2//Filip1//Flot2//Fyn//Fzd3//Gabbr1//Gabra2//Gabrb3//Gabrg2//Gabrq//Gad2//Glra1//Glra2//Gria1//Gria3//Grid1//Grik3//Grm7//Homer1//Hpca/…
GO:0012505	endomembrane_system	Cellular Component	316	4014	1388	31389	7.20992e-26	4.95682e-24	25.1421	1.78032	0.227666	2610002M06Rik//Abcb1b//Abcc9//Abcd1//Ackr4//Acr//Acsl4//Adcy6//Adra1b//Aftph//Agpat3//Aifm3//Alg1//Alg11//Alg12//Alg6//Ank2//Ankrd13c//Ankrd27//Ap1ar//Ap3s2//Arl6ip6//Arl8a//Art1//Asah2//Atg9a//Atl2//Atp11a//B3galt1//B3galt2//B3galt6//B3gnt9//B4galnt1//Bcl2//Bdnf//Bgn//Brinp1//Brinp2//Brinp3//Cadm1//Casd1//Cat//Cav1//Cav2//Cbln3//Ccdc115//Ccdc3//Cd164//Cd274//Cd4//Cds2//Chek2//Chic2//Chst1//Chst1…
GO:0031981	nuclear_lumen	Cellular Component	310	3933	1388	31389	2.04002e-25	1.29463e-23	24.6904	1.78248	0.223343	Adam12//Adarb1//Adarb2//Aftph//Ago3//Ankrd1//Arid4a//Arih1//Asxl2//Atm//Atxn1//Bach2//Bcl2//Bdnf//Bend3//Bnc2//Brpf3//Brwd1//Cacnb4//Camta1//Carf//Casp6//Casp8//Casp8ap2//Cbfb//Cbx5//Cd274//Cd2ap//Cdc7//Cdc73//Cdh6//Cdk5r1//Celf2//Celf4//Cenpi//Cggbp1//Chek2//Chml//Chrnd//Chst2//Cipc//Clk2//Cmpk1//Cmtm8//Cnot7//Cog5//Cox10//Cox15//Cpeb1//Creb3l1//Crebzf//Cry1//Ctr9//Cwc22//Cyth3//Dck//Ddi2//Ddx11…
GO:0043005	neuron_projection	Cellular Component	163	1555	1388	31389	4.74751e-25	2.79764e-23	24.3235	2.37053	0.117435	Acp2//Adcy9//Alk//Ankrd27//Arg1//Bdnf//Brinp1//Brinp2//Brinp3//Cadm1//Calca//Camk2a//Casp6//Casp8//Cd2ap//Cdk5r1//Chrnb4//Chrnd//Cnih3//Cntn3//Cobl//Cpeb1//Cplx2//Cplx3//Crh//Cygb//D630045J12Rik//Dcx//Dlg1//Dlg4//Dlgap2//Dmd//Elavl4//Elfn1//Elovl5//Enpp1//Epha7//Fam107a//Farp1//Flnb//Flrt1//Frmd7//Fyn//Fzd3//Gabbr1//Gabra2//Gabrb3//Gabrg2//Gabrq//Gad2//Gfra1//Glra1//Glra2//Gnat1//Gnaz//Gngt1//Gri…
GO:0042995	cell_projection	Cellular Component	230	2596	1388	31389	5.22271e-25	2.87249e-23	24.2821	2.0036	0.165706	Acp2//Adcy6//Adcy9//Alk//Amotl1//Ankrd27//Arg1//Arl8a//Atg16l1//Bbip1//Bcr//Bdnf//Brinp1//Brinp2//Brinp3//Cadm1//Calca//Camk2a//Casp6//Casp8//Cav1//Ccdc66//Ccdc68//Cd2ap//Cdk5r1//Ceacam1//Cep162//Chrnb4//Chrnd//Cnih3//Cntn3//Cobl//Cpeb1//Cplx2//Cplx3//Crh//Cttnbp2//Cul3//Cygb//Cyth3//D630045J12Rik//Dcx//Dlg1//Dlg4//Dlgap2//Dmd//Ehd3//Elavl4//Elfn1//Elovl5//Enpp1//Epha7//Ezr//Fam107a//Farp1//Fermt…
GO:0031224	intrinsic_component_of_membrane	Cellular Component	425	6107	1388	31389	1.92443e-24	9.92286e-23	23.7157	1.5738	0.306196	9530068E07Rik//Abcb1b//Abcc9//Abcd1//Ackr4//Acp2//Acsl4//Adam12//Adck1//Adcy1//Adcy6//Adcy9//Adra1b//Agpat3//Ajap1//Alg1//Alg11//Alg12//Alg6//Alk//Ank2//Ano3//Antxr2//Arl6ip6//Art1//Asah2//Atg9a//Atl2//Atp11a//Atrn//B3galt1//B3galt2//B3galt6//B3gnt9//B4galnt1//Bcl2//Bean1//Bmpr1b//C130060K24Rik//C5ar2//Cacna2d2//Cacnb4//Cadm1//Casd1//Cav1//Cav2//Ccpg1//Cd160//Cd164//Cd19//Cd209a//Cd27//Cd274//Cd2…
GO:0120025	plasma_membrane_bounded_cell_projection	Cellular Component	213	2362	1388	31389	4.54318e-24	2.20478e-22	23.3426	2.03933	0.153458	Acp2//Adcy6//Adcy9//Alk//Amotl1//Ankrd27//Arg1//Atg16l1//Bbip1//Bdnf//Brinp1//Brinp2//Brinp3//Cadm1//Calca//Camk2a//Casp6//Casp8//Cav1//Ccdc66//Ccdc68//Cd2ap//Cdk5r1//Ceacam1//Cep162//Chrnb4//Chrnd//Cnih3//Cntn3//Cobl//Cpeb1//Cplx2//Cplx3//Crh//Cul3//Cygb//Cyth3//D630045J12Rik//Dcx//Dlg1//Dlg4//Dlgap2//Dmd//Ehd3//Elavl4//Elfn1//Elovl5//Enpp1//Epha7//Ezr//Fam107a//Farp1//Flnb//Flot2//Flrt1//Fmn2//…
GO:0005654	nucleoplasm	Cellular Component	278	3466	1388	31389	1.01947e-23	4.67258e-22	22.9916	1.81386	0.200288	Adam12//Adarb1//Aftph//Ago3//Ankrd1//Arid4a//Arih1//Asxl2//Atm//Atxn1//Bach2//Bcl2//Bdnf//Bend3//Bnc2//Brpf3//Brwd1//Cacnb4//Casp6//Casp8//Casp8ap2//Cbfb//Cbx5//Cd274//Cdc7//Cdc73//Cdh6//Cdk5r1//Celf2//Celf4//Cenpi//Cggbp1//Chek2//Chml//Chrnd//Chst2//Cipc//Clk2//Cmpk1//Cmtm8//Cnot7//Cog5//Cox15//Cpeb1//Creb3l1//Crebzf//Cry1//Ctr9//Cwc22//Cyth3//Dck//Ddi2//Ddx11//Dlx4//Dnttip2//Dock1//Dph6//E2f5//…
GO:0036477	somatodendritic_compartment	Cellular Component	122	1071	1388	31389	7.69632e-22	3.21268e-20	21.1137	2.57607	0.0878963	Acsl4//Adcy9//Arg1//Ascl1//Bdnf//Brinp1//Brinp2//Brinp3//Cadm1//Calca//Camk2a//Casp6//Cd2ap//Cdk5r1//Cnga2//Cnga4//Cnih3//Cobl//Cpeb1//Cplx2//Crh//Cygb//Dcx//Dlg1//Dlg4//Dlgap2//Elavl4//Elfn1//Elovl5//Enpp1//Epha7//Farp1//Fbxo31//Flnb//Flrt1//Frmd7//Fyn//Fzd3//Gabbr1//Gabra2//Gabrg2//Gfra1//Glra1//Gnat1//Gnaz//Gria1//Gria3//Grik3//Grk4//Grm7//Homer1//Hpca//Hrh1//Htr5a//Htt//Ifngr1//Igf1r//Inpp5a/…
GO:0016021	integral_component_of_membrane	Cellular Component	406	5927	1388	31389	7.78832e-22	3.21268e-20	21.1086	1.5491	0.292507	9530068E07Rik//Abcb1b//Abcc9//Abcd1//Ackr4//Acp2//Acsl4//Adam12//Adck1//Adcy1//Adcy6//Adcy9//Adra1b//Agpat3//Ajap1//Alg1//Alg11//Alg12//Alg6//Alk//Ank2//Ano3//Antxr2//Arl6ip6//Asah2//Atg9a//Atl2//Atp11a//Atrn//B3galt1//B3galt2//B3galt6//B3gnt9//B4galnt1//Bcl2//Bean1//Bmpr1b//C130060K24Rik//C5ar2//Cacna2d2//Cacnb4//Cadm1//Casd1//Cav1//Cav2//Ccpg1//Cd164//Cd19//Cd209a//Cd27//Cd274//Cd28//Cd300ld//C…
GO:0044297	cell_body	Cellular Component	102	824	1388	31389	5.24671e-21	2.06121e-19	20.2801	2.79937	0.073487	Acsl4//Alk//Arg1//Ascl1//Bdnf//Brinp1//Brinp2//Brinp3//Calca//Camk2a//Casp6//Casp8//Cdk5r1//Cnga2//Cnga4//Cobl//Cpeb1//Cplx2//Crh//Cygb//Dcx//Dlg1//Elavl4//Elovl5//Enpp1//Epha7//Ezr//Fbxo31//Flnb//Flrt1//Frmd7//Fyn//Fzd3//Gabbr1//Gabra2//Gfra1//Glra1//Gnat1//Gnaz//Gria1//Gria3//Grik3//Grk4//Grm7//Homer1//Hpca//Htr5a//Htt//Igf1r//Insr//Kcna2//Kcnc1//Kif1a//Kif3a//Kif3c//L1cam//Lmtk2//Map2//Map2k1/…
GO:0032991	protein-containing_complex	Cellular Component	383	5568	1388	31389	1.00853e-20	3.78199e-19	19.9963	1.55556	0.275937	2610002M06Rik//AA467197//Abcc9//Acr//Acta2//Aftph//Ago3//Alk//Amotl1//Ankrd1//Ap3s2//Arid4a//Arih1//Ascl1//Ascl4//Asxl2//Atm//Atp11a//Atxn1//Bbip1//Bcl2//Bcl2l11//Bcr//Bmpr1b//Brpf3//C1ql3//C1qtnf7//Cacna2d2//Cacnb4//Camk2a//Casp8//Cat//Cav1//Cav2//Cbfb//Cbx5//Ccdc115//Ccdc68//Cd19//Cd28//Cd2ap//Cdc73//Cdh12//Cdh20//Cdh4//Cdh6//Cdk5r1//Ceacam1//Ceacam2//Celf2//Celf4//Chml//Chrnb4//Chrnd//Cks2//Cl…
GO:0098794	postsynapse	Cellular Component	94	741	1388	31389	3.63016e-20	1.30212e-18	19.4401	2.86878	0.0677233	Adcy1//Ank2//Arhgef9//Bcr//Cadm1//Camk2a//Cap2//Cdk5r1//Chrnb4//Chrnd//Cnih3//Col13a1//Cpeb1//Cplx2//Cttnbp2//Dclk1//Dlg1//Dlg4//Dlgap2//Dmd//Eif4e//Eif4ebp2//Epha7//Farp1//Filip1//Fyn//Gabbr1//Gabra2//Gabrb3//Gabrg2//Gabrq//Glra1//Glra2//Gria1//Gria3//Grid1//Grik3//Grm7//Homer1//Hpca//Htr5a//Htt//Ifngr1//Igsf11//Kcnc1//Kif1a//Lin7a//Map2//Map2k1//Mapk10//Mapt//Mtor//Myh10//Napb//Ncam1//Nck2//Nco…
GO:0043025	neuronal_cell_body	Cellular Component	93	729	1388	31389	3.94597e-20	1.35643e-18	19.4038	2.88498	0.0670029	Acsl4//Arg1//Ascl1//Bdnf//Brinp1//Brinp2//Brinp3//Calca//Camk2a//Casp6//Cdk5r1//Cnga2//Cnga4//Cobl//Cpeb1//Cplx2//Crh//Cygb//Dcx//Dlg1//Elavl4//Elovl5//Enpp1//Epha7//Fbxo31//Flnb//Flrt1//Frmd7//Fzd3//Gabbr1//Gabra2//Gfra1//Glra1//Gnat1//Gria1//Gria3//Grik3//Grk4//Grm7//Homer1//Hpca//Htr5a//Htt//Igf1r//Insr//Kcna2//Kcnc1//Kif1a//Kif3a//Kif3c//L1cam//Lmtk2//Map2//Map2k1//Mapk10//Mapt//Mtor//Myh10//…
GO:0030424	axon	Cellular Component	92	736	1388	31389	2.49238e-19	8.22485e-18	18.6034	2.82682	0.0662824	Adcy9//Alk//Bdnf//Cadm1//Calca//Camk2a//Casp6//Cd2ap//Cdk5r1//Cobl//Cpeb1//Cplx2//Cplx3//Crh//Dcx//Dlg1//Dlg4//Elavl4//Frmd7//Fzd3//Gabbr1//Gabra2//Gabrb3//Gabrg2//Gad2//Gfra1//Glra1//Gria1//Gria3//Grik3//Grm7//Homer1//Hpca//Htt//Igf1r//Insr//Itga3//Itpr2//Jam2//Kcna2//Kcnc1//Kcnip3//Kcnq2//Kif1a//Kif3a//Kif3c//L1cam//Lmtk2//Map2//Map2k1//Mapt//Myh10//Ncam1//Ncam2//Nptn//Npy//Npy1r//Nrp1//Nrp2//N…
GO:0005829	cytosol	Cellular Component	274	3711	1388	31389	2.71304e-18	8.60868e-17	17.5665	1.66974	0.197406	Acot3//Adarb1//Aftph//Agbl3//Ago3//Aifm3//Alox8//Ankrd1//Arg1//Arhgdib//Arhgef9//Arid4a//Atg16l1//Atxn1//Bach2//Bcl2//Bcl2l11//Bcr//Brwd1//Calcoco1//Camk2a//Camta1//Casp6//Casp8//Cat//Cav1//Cav2//Ccdc66//Cd2ap//Cdc42bpg//Cdc73//Cdk5r1//Cenpi//Chml//Chrnd//Chst2//Cipc//Ckap2//Cnbp//Cox10//Cpeb1//Cplx3//Creb3l1//Cry1//Cryz//Cwc22//Cyth3//Dck//Ddi2//Ddo//Ddx60//Dgkg//Dlg1//Dnaja2//Dock1//E2f8//Eif2a…
GO:0031982	vesicle	Cellular Component	181	2148	1388	31389	2.18251e-17	6.66878e-16	16.661	1.9056	0.130403	2610002M06Rik//Abcc9//Ackr4//Acp2//Acr//Adcy6//Aftph//Amotl1//Ank2//Ankrd27//Ap1ar//Ap3s2//Arl8a//Asah2//Atg9a//Atm//Atp11a//Bdnf//Bgn//Bmp4//Bmp5//Bmp7//Cadm1//Cav1//Cav2//Ccdc115//Cd164//Cd274//Cd2ap//Cdc42ep4//Ceacam1//Cend1//Chic1//Chic2//Clip3//Clvs1//Cplx3//Ctla4//Ctns//Ctse//Cttnbp2//Dlg1//Dlg4//Dll1//Ece1//Ehd3//Emp2//Ermap//Ezr//Fgfr2//Fgfrl1//Fig4//Flnb//Flot2//Flrt1//Fmn2//Fndc3a//Fyco…
GO:0031410	cytoplasmic_vesicle	Cellular Component	170	1997	1388	31389	9.11211e-17	2.68482e-15	16.0404	1.92512	0.122478	2610002M06Rik//Abcc9//Ackr4//Acp2//Acr//Adcy6//Aftph//Amotl1//Ank2//Ankrd27//Ap1ar//Ap3s2//Arl8a//Atg9a//Atm//Atp11a//Bdnf//Bgn//Cadm1//Cav1//Cav2//Ccdc115//Cd164//Cd274//Cd2ap//Cdc42ep4//Ceacam1//Chic1//Chic2//Clip3//Clvs1//Cplx3//Ctla4//Ctns//Ctse//Cttnbp2//Dlg1//Dlg4//Dll1//Ece1//Ehd3//Emp2//Ermap//Ezr//Fgfr2//Fgfrl1//Fig4//Flnb//Flot2//Flrt1//Fmn2//Fndc3a//Fyco1//Fyn//Fzd7//Gabbr1//Gabra2//Ga…
GO:0097708	intracellular_vesicle	Cellular Component	170	2005	1388	31389	1.32633e-16	3.77317e-15	15.8773	1.91744	0.122478	2610002M06Rik//Abcc9//Ackr4//Acp2//Acr//Adcy6//Aftph//Amotl1//Ank2//Ankrd27//Ap1ar//Ap3s2//Arl8a//Atg9a//Atm//Atp11a//Bdnf//Bgn//Cadm1//Cav1//Cav2//Ccdc115//Cd164//Cd274//Cd2ap//Cdc42ep4//Ceacam1//Chic1//Chic2//Clip3//Clvs1//Cplx3//Ctla4//Ctns//Ctse//Cttnbp2//Dlg1//Dlg4//Dll1//Ece1//Ehd3//Emp2//Ermap//Ezr//Fgfr2//Fgfrl1//Fig4//Flnb//Flot2//Flrt1//Fmn2//Fndc3a//Fyco1//Fyn//Fzd7//Gabbr1//Gabra2//Ga…
GO:0098793	presynapse	Cellular Component	74	594	1388	31389	1.06368e-15	2.92511e-14	14.9732	2.8173	0.0533141	Atg9a//Bdnf//Cacnb4//Cadm1//Calca//Camk2a//Cdk5r1//Cplx2//Cplx3//Cttnbp2//Dlg1//Dlg4//Flot2//Fzd3//Gabbr1//Gabra2//Gabrb3//Gad2//Glra1//Gria1//Gria3//Grik3//Grm7//Htt//Kcna2//Kcnc1//Kcnip3//Kif1a//Kif3c//L1cam//Lgi3//Napb//Ncam1//Ncoa2//Npy//Npy1r//Nrxn1//Nrxn3//Pcdh17//Penk//Pfn1//Pgr//Ppfia2//Ppfibp1//Prkce//Prkcg//Rab2b//Rab35//Rab3c//Rab6b//Rab7//Rapgef4//Slc18a3//Slc1a1//Slc1a2//Slc2a13//Slc…
GO:0098978	glutamatergic_synapse	Cellular Component	65	509	1388	31389	1.86293e-14	4.95781e-13	13.7298	2.88791	0.04683	Adcy1//Bcr//Cacnb4//Cadm1//Camk2a//Cnih3//Cplx2//Cttnbp2//Dlg1//Dlg4//Dlgap2//Eif4e//Elavl4//Epha7//Farp1//Filip1//Flot2//Fyn//Gabbr1//Gabrg2//Gria1//Gria3//Grid1//Grik3//Grm7//Homer1//Hpca//Htt//Map2k1//Mapk10//Mtor//Myh10//Napb//Ncam1//Neto1//Nptx2//Nrp1//Nrp2//Nrxn1//Pacsin2//Pak1//Pcdh17//Pcdh8//Pfn1//Plcb1//Porcn//Ppfia2//Ppp1r9a//Ppp3cb//Ppp3r1//Prkce//Prkci//Psd2//Pura//Rapgef4//Slc1a2//Sl…
GO:0005794	Golgi_apparatus	Cellular Component	131	1484	1388	31389	3.11257e-14	8.02459e-13	13.5069	1.9963	0.0943804	Abcb1b//Aftph//Ap1ar//Ap3s2//Asah2//Atg9a//Atp11a//B3galt1//B3galt2//B3galt6//B3gnt9//B4galnt1//Casd1//Cat//Cav1//Cav2//Cbln3//Chek2//Chic2//Chst1//Chst10//Chst11//Chst2//Chst3//Clip3//Clvs1//Cnih1//Cog5//Creb3l1//Creg2//Ctla4//Cul3//Dlg1//Dse//Ece1//Emp2//Ermap//Ext1//Extl3//Fam174b//Fgf7//Fgfr2//Fgfrl1//Fig4//Fndc3a//Fyco1//Gad2//Galnt13//Galnt2//Galntl6//Gcnt4//Gdnf//Gfra1//Gnai3//Golga4//Gpc3…
GO:0098796	membrane_protein_complex	Cellular Component	111	1172	1388	31389	3.44605e-14	8.61512e-13	13.4627	2.14182	0.0799712	2610002M06Rik//AA467197//Abcc9//Aftph//Ap3s2//Bcl2//Cacna2d2//Cacnb4//Casp8//Cav1//Cav2//Ccdc115//Cdh12//Cdh20//Cdh4//Cdh6//Ceacam1//Ceacam2//Chrnb4//Chrnd//Cldn17//Cnga2//Cnga4//Cnih3//Cplx2//Cplx3//Dlg1//Dlg4//Dmd//Elovl6//Flot2//Gabbr1//Gabra2//Gabrb3//Gabrg2//Gabrq//Gfra1//Gjc3//Gjd2//Gje1//Glra1//Glra2//Gna13//Gnai3//Gnal//Gnat1//Gnaz//Gng12//Gng2//Gngt1//Gria1//Gria3//Grik3//Hook3//Hspa2//I…
GO:0005911	cell-cell_junction	Cellular Component	65	516	1388	31389	3.56363e-14	8.64705e-13	13.4481	2.84873	0.04683	Abcb1b//Adra1b//Ajap1//Alox8//Amotl1//Ank2//Cadm1//Ccdc85a//Cd2ap//Cd99l2//Cdc42ep4//Cdh12//Cdh20//Cdh6//Ceacam1//Ceacam2//Cldn15//Cldn17//Cldn23//Col13a1//Cyth3//Dlg1//Dlg4//Dll1//Fgfrl1//Flot2//Flrt1//Frs2//Gjc3//Gjd2//Gje1//Grhl2//Gria1//Igsf11//Jam2//Lims1//Lin7a//Mtss1//Myadm//Ncam1//Ngfr//Nrxn1//Oxtr//P2rx7//Pacsin2//Pak1//Pard3b//Pcdhga12//Pdzd3//Pmp22//Pof1b//Prkcd//Prkcg//Prkci//Sav1//Sh…
GO:0097447	dendritic_tree	Cellular Component	82	748	1388	31389	4.32807e-14	1.02019e-12	13.3637	2.47914	0.0590778	Adcy9//Bdnf//Brinp1//Brinp2//Brinp3//Cadm1//Camk2a//Cd2ap//Cdk5r1//Cnih3//Cobl//Cplx2//Dcx//Dlg1//Dlg4//Dlgap2//Elavl4//Elfn1//Elovl5//Enpp1//Epha7//Farp1//Fyn//Fzd3//Gabbr1//Gabra2//Gabrg2//Gnaz//Gria1//Gria3//Grik3//Grk4//Grm7//Homer1//Hpca//Hrh1//Htr5a//Htt//Ifngr1//Inpp5a//Insr//Kcna2//Kcnc1//Kcnip3//Kif1a//Kif3c//L1cam//Map2//Map2k1//Mapt//Mtor//Myh10//Ncoa2//Ngfr//Nptn//Pak1//Penk//Pgr//Ppf…
GO:0097060	synaptic_membrane	Cellular Component	60	473	1388	31389	2.55328e-13	5.85128e-12	12.5929	2.86865	0.0432277	Adcy1//Ank2//Cadm1//Chrnb4//Chrnd//Cnih3//Col13a1//Cplx3//Dlg1//Dlg4//Dmd//Epha7//Farp1//Flot2//Gabbr1//Gabra2//Gabrb3//Gabrg2//Gabrq//Glra1//Glra2//Gria1//Gria3//Grid1//Grik3//Grm7//Htr5a//Htt//Itga3//Kcna2//Kcnc1//L1cam//Lin7a//Ncam1//Neto1//Nptx2//Nrp1//Nrp2//Nrxn1//Nrxn3//Nt5e//Pcdh17//Pcdh8//Ppp1r9b//Prkcg//Ptpra//Slc1a2//Slc6a3//Slc6a6//Slc6a9//Slc8a3//Slitrk1//Snap25//Srpx2//Sspn//Synj2bp/…
GO:0030425	dendrite	Cellular Component	80	745	1388	31389	2.67075e-13	5.95506e-12	12.5734	2.42841	0.0576369	Adcy9//Bdnf//Brinp1//Brinp2//Brinp3//Cadm1//Camk2a//Cd2ap//Cdk5r1//Cnih3//Cobl//Cplx2//Dcx//Dlg1//Dlg4//Dlgap2//Elavl4//Elfn1//Enpp1//Epha7//Farp1//Fyn//Fzd3//Gabbr1//Gabra2//Gabrg2//Gnaz//Gria1//Gria3//Grik3//Grk4//Grm7//Homer1//Hpca//Hrh1//Htr5a//Htt//Ifngr1//Inpp5a//Insr//Kcna2//Kcnc1//Kcnip3//Kif1a//Kif3c//L1cam//Map2//Map2k1//Mapt//Mtor//Myh10//Ncoa2//Ngfr//Nptn//Pak1//Penk//Pgr//Ppfia2//Ppp…
GO:0031090	organelle_membrane	Cellular Component	174	2260	1388	31389	3.6152e-13	7.84879e-12	12.4419	1.74112	0.12536	2610002M06Rik//AA467197//Abcb1b//Abcd1//Acsl4//Adck1//Adra1b//Aftph//Agpat3//Aifm3//Alg11//Alg12//Alg6//Arg1//Arl6ip6//Arl8a//Atg16l1//Atg9a//Atl2//B3galt1//B4galnt1//Bcl2//Bdnf//Casd1//Cat//Cav1//Cav2//Ccdc115//Cd274//Cd4//Cds2//Ceacam1//Chst1//Chst2//Chst3//Clip3//Coq5//Cox10//Cox15//Cplx3//Creb3l1//Cstad//Ctns//Cyb5b//Cyb5r3//Cyp11b1//Dlg1//Ehd3//Elovl5//Elovl6//Erlin1//Ext1//F830016B08Rik//Fe…
GO:0098797	plasma_membrane_protein_complex	Cellular Component	66	556	1388	31389	3.7314e-13	7.89334e-12	12.4281	2.68446	0.0475504	Abcc9//Cacna2d2//Cacnb4//Casp8//Cav1//Cav2//Cdh12//Cdh20//Cdh4//Cdh6//Ceacam1//Ceacam2//Chrnb4//Chrnd//Cnih3//Dlg1//Dlg4//Dmd//Flot2//Gabbr1//Gfra1//Gjc3//Gjd2//Gje1//Gna13//Gnai3//Gnal//Gnat1//Gnaz//Gng12//Gng2//Gngt1//Gria1//Gria3//Grik3//Hspa2//Ifnlr1//Igf1r//Il18r1//Insr//Irs1//Itga11//Itga3//Itga9//Itgam//Kcna2//Kcna7//Kcnc1//Kcng3//Kcnip3//Kcnmb1//Kcnq2//Kcnv2//Lin7a//Mr1//Pmp22//Porcn//Scn…
GO:0030133	transport_vesicle	Cellular Component	49	355	1388	31389	1.7945e-12	3.70116e-11	11.7461	3.12145	0.0353026	Aftph//Ankrd27//Ap1ar//Atg9a//Bdnf//Bgn//Cadm1//Cav2//Cplx3//Cttnbp2//Dlg1//Dlg4//Fgfrl1//Gabbr1//Gabra2//Gad2//Gria1//Kif1a//Kif3c//Lgi3//Lin7a//Npy1r//Pdcd6//Penk//Rab35//Rab3c//Rab7//Slc18a3//Slc2a13//Slc5a7//Slc6a17//Slc6a9//Snap25//Snapin//Snca//Sspn//Steap2//Stx12//Syn3//Sypl//Syt15//Sytl5//Tmem163//Trappc4//Unc13b//Unc13c//Vamp3//Vps33b//Vti1a
GO:0005856	cytoskeleton	Cellular Component	166	2223	1388	31389	1.58228e-11	3.18385e-10	10.8007	1.68872	0.119597	Acta2//Actr1b//Alox8//Ank2//Arl8a//Atg16l1//Atm//Azin1//Bcl2l11//Bin2//Ccdc50//Ccdc66//Ccdc68//Cd274//Cd2ap//Cdc25b//Cdc42bpg//Cdc42ep4//Cdc7//Cep162//Cep170b//Ckap2//Clip3//Cobl//Cpeb1//Ctns//Cttnbp2//Cul3//Dcx//Ddx11//Ddx60//Dgkg//Dlg1//Dlg4//Dmd//Elavl4//Ezr//Fam107a//Farp1//Fblim1//Fbxo31//Fermt1//Filip1//Flnb//Flot2//Fmn2//Frmd7//Fyn//Gas2l3//Gm14137//Gnai3//Gng12//Hck//Herc2//Hmmr//Hnf4g//H…
GO:0005667	transcription_regulator_complex	Cellular Component	56	472	1388	31389	2.3391e-11	4.59467e-10	10.631	2.68308	0.0403458	Ankrd1//Arid4a//Ascl1//Ascl4//Cbfb//Cbx5//Creg1//Depdc1a//E2f5//E2f8//Epas1//Etv3//Foxf2//Gtf2b//Gtf2h1//Gtf2h2//Hnf1b//Hnf4g//Hoxa9//Hoxb9//Irx4//Jazf1//Lin52//Lin9//Mafb//Med14//Med31//Med6//Mga//Msx2//Nfya//Nr4a2//Olig2//Onecut3//Pbx2//Pitx2//Pou3f2//Pou4f2//Prdm16//Rfx3//Runx1//Runx3//Sin3a//Six1//Six3//Six6//Smad7//Smad9//Sox5//Sox6//Spen//Sub1//Tbl1x//Tbx15//Tcf7l2//Tead1
GO:0150034	distal_axon	Cellular Component	49	387	1388	31389	4.21952e-11	8.09559e-10	10.3747	2.86334	0.0353026	Bdnf//Calca//Cdk5r1//Cobl//Cpeb1//Cplx2//Cplx3//Dcx//Elavl4//Frmd7//Gabrb3//Glra1//Gria3//Grik3//Grm7//Itga3//Kcna2//Kcnc1//Kcnip3//Kif3c//L1cam//Lmtk2//Map2//Mapt//Myh10//Ncam1//Npy//Nrp1//Nrxn1//Orai2//Pafah1b1//Pak1//Penk//Pgr//Ppp1r9a//Ppp1r9b//Prkcg//Rapgef4//Sirt1//Slc18a3//Slc1a1//Slc2a13//Slc8a3//Smo//Snap25//Snca//Trpc5//Unc13b//Unc13c
GO:0070382	exocytic_vesicle	Cellular Component	39	271	1388	31389	9.24041e-11	1.73258e-09	10.0343	3.25449	0.028098	Atg9a//Bdnf//Cadm1//Cplx3//Cttnbp2//Dlg1//Dlg4//Gabbr1//Gabra2//Gad2//Gria1//Kif1a//Kif3c//Lgi3//Npy1r//Penk//Rab35//Rab3c//Rab7//Slc18a3//Slc2a13//Slc5a7//Slc6a17//Slc6a9//Snap25//Snapin//Snca//Stx12//Syn3//Sypl//Syt15//Sytl5//Tmem163//Trappc4//Unc13b//Unc13c//Vamp3//Vps33b//Vti1a
GO:0008021	synaptic_vesicle	Cellular Component	37	250	1388	31389	1.23323e-10	2.26093e-09	9.90895	3.34695	0.0266571	Atg9a//Bdnf//Cadm1//Cplx3//Cttnbp2//Dlg1//Dlg4//Gabbr1//Gabra2//Gad2//Gria1//Kif1a//Kif3c//Lgi3//Npy1r//Penk//Rab35//Rab3c//Rab7//Slc18a3//Slc2a13//Slc5a7//Slc6a17//Slc6a9//Snap25//Snapin//Snca//Stx12//Syn3//Sypl//Tmem163//Trappc4//Unc13b//Unc13c//Vamp3//Vps33b//Vti1a
GO:0031226	intrinsic_component_of_plasma_membrane	Cellular Component	128	1633	1388	31389	2.08869e-10	3.74602e-09	9.68013	1.7726	0.092219	Abcc9//Adcy1//Adcy6//Adcy9//Adra1b//Ajap1//Alk//Ank2//Asah2//Atp11a//C130060K24Rik//Cadm1//Cav1//Cav2//Cd160//Cd19//Cd4//Cdh4//Chrnb4//Chrnd//Clec4g//Cnih3//Cplx3//Ctla4//Ddr1//Dlg4//Enpp1//Epha7//Fcrl6//Fgfr2//Fgfrl1//Flot2//Flrt1//Flt4//Folh1//Gabbr1//Gabra2//Gabrb3//Gabrg2//Gabrq//Galr1//Glra1//Glra2//Gm5127//Gpc3//Gria1//Gria3//Grid1//Grik3//Grm7//Has2//Hbegf//Hrh1//Htr5a//Ifnlr1//Igf1r//Il18…
GO:0045211	postsynaptic_membrane	Cellular Component	43	331	1388	31389	2.8856e-10	5.06516e-09	9.53976	2.93784	0.0309798	Adcy1//Ank2//Cadm1//Chrnb4//Chrnd//Cnih3//Col13a1//Dlg1//Dlg4//Dmd//Epha7//Farp1//Gabbr1//Gabra2//Gabrb3//Gabrg2//Gabrq//Glra1//Glra2//Gria1//Gria3//Grid1//Grik3//Grm7//Htr5a//Kcnc1//Lin7a//Ncam1//Neto1//Nptx2//Nrp1//Nrp2//Pcdh17//Pcdh8//Slc6a3//Slc6a6//Slc6a9//Slc8a3//Slitrk1//Sspn//Synj2bp//Tenm2//Trappc4
GO:0005768	endosome	Cellular Component	84	920	1388	31389	3.10892e-10	5.34345e-09	9.50739	2.06481	0.0605187	2610002M06Rik//Ackr4//Adcy6//Ank2//Ankrd27//Ap1ar//Arl8a//Atg9a//Atp11a//Cav1//Ccdc115//Cd164//Cd274//Clip3//Clvs1//Ctns//Ctse//Ece1//Ehd3//Ezr//Fig4//Flot2//Fyco1//Fyn//Fzd7//Gfra1//Gria1//Havcr2//Htt//Insr//L1cam//Lamtor5//Lmtk2//Lrat//Map2k1//Micall1//Mon1b//Mr1//Napepld//Nmnat2//Nrp1//Pacsin2//Pank1//Pdcd6//Pmepa1//Ppp1r21//Prkcd//Prkci//Ptp4a1//Rab11fip1//Rab11fip2//Rab11fip4//Rab23//Rab35//…
GO:0005887	integral_component_of_plasma_membrane	Cellular Component	122	1548	1388	31389	4.11058e-10	6.92087e-09	9.3861	1.78228	0.0878963	Abcc9//Adcy1//Adcy6//Adcy9//Adra1b//Ajap1//Alk//Ank2//Asah2//Atp11a//C130060K24Rik//Cadm1//Cav1//Cav2//Cd19//Cd4//Cdh4//Chrnb4//Chrnd//Clec4g//Cnih3//Ctla4//Ddr1//Dlg4//Enpp1//Epha7//Fcrl6//Fgfr2//Fgfrl1//Flrt1//Flt4//Folh1//Gabbr1//Gabra2//Gabrb3//Gabrg2//Gabrq//Galr1//Glra1//Glra2//Gm5127//Gpc3//Gria1//Gria3//Grid1//Grik3//Grm7//Has2//Hbegf//Hrh1//Htr5a//Ifnlr1//Igf1r//Il18r1//Insr//Irs1//Itga1…
GO:0099572	postsynaptic_specialization	Cellular Component	50	440	1388	31389	1.2189e-09	2.01119e-08	8.91403	2.56984	0.0360231	Adcy1//Ank2//Arhgef9//Bcr//Cadm1//Camk2a//Cap2//Cdk5r1//Chrnd//Cpeb1//Dclk1//Dlg1//Dlg4//Dlgap2//Epha7//Fyn//Gabra2//Gabrb3//Gabrg2//Glra1//Gria1//Gria3//Grid1//Homer1//Htr5a//Htt//Ifngr1//Igsf11//Map2//Map2k1//Mapk10//Mapt//Nck2//Ncoa2//Neto1//Ngfr//Nptx2//Pak1//Ppp1r9a//Ppp1r9b//Prkcg//Pura//Rapgef4//Slc6a9//Slc8a3//Slitrk1//Smo//Syn3//Synj2bp//Tmem108
GO:0034702	ion_channel_complex	Cellular Component	38	295	1388	31389	3.91458e-09	6.33241e-08	8.40731	2.91306	0.0273775	Abcc9//Cacna2d2//Cacnb4//Chrnb4//Chrnd//Cldn17//Cnga2//Cnga4//Cnih3//Dlg4//Gabra2//Gabrb3//Gabrg2//Gabrq//Glra1//Glra2//Gria1//Gria3//Grik3//Hspa2//Kcna2//Kcna7//Kcnc1//Kcng3//Kcnip3//Kcnmb1//Kcnq2//Kcnv2//Mcu//Micu2//Porcn//Scn3b//Slc5a3//Snap25//Trpc5//Trpc7//Ttyh2//Ttyh3
GO:0005783	endoplasmic_reticulum	Cellular Component	132	1787	1388	31389	4.58338e-09	7.2717e-08	8.33881	1.67047	0.0951009	Abcd1//Acsl4//Agpat3//Aifm3//Alg1//Alg11//Alg12//Alg6//Ankrd13c//Art1//Atl2//Atp11a//Bcl2//Bdnf//Brinp1//Brinp2//Brinp3//Cat//Cav1//Cav2//Cbln3//Ccdc115//Ccdc3//Cd4//Cds2//Cmah//Cnbp//Cnih1//Creb3l1//Creg2//Cyb5r3//Dlg1//Dlg4//Dse//Elovl5//Elovl6//Eogt//Ephx3//Erlin1//Ext1//Extl2//Extl3//F830016B08Rik//Fig4//Flrt1//Fmn2//Fyn//Gabbr1//Gm4841//Gnai3//Gria1//Grm7//Htr5a//Htt//Ifngr1//Ildr2//Insig2//…
GO:0019898	extrinsic_component_of_membrane	Cellular Component	40	325	1388	31389	5.77984e-09	8.99692e-08	8.23808	2.78333	0.0288184	Alox8//Bcl2l11//Cav2//Ccdc115//Cdh12//Cdh20//Cdh4//Cdh6//Cyth3//Dlg4//Ezr//Farp1//Fyn//Gfra1//Gna13//Gnai3//Gnal//Gnat1//Gnaz//Gng12//Gng2//Gngt1//Hck//Hpca//Kif1a//Kras//Micall1//Nptx2//Osr1//Pacsin2//Pik3c2a//Pik3r5//Rab7//Sarm1//Sla//Smad7//Snap25//Syn3//Syt15//Tenm2
GO:0045121	membrane_raft	Cellular Component	44	385	1388	31389	1.00069e-08	1.52883e-07	7.9997	2.58452	0.0317003	Adcy6//Asah2//Casp8//Cav1//Cav2//Cd28//Cd4//Clip3//Dlg1//Dll1//Dmd//Emp2//Ezr//Flot2//Fyn//Gabbr1//Gnai3//Gpm6b//Gprc5b//Has2//Hck//Igf1r//Insr//Irs1//Itgam//Kras//L1cam//Lamtor5//Mapt//Myadm//Ngfr//Pacsin2//Rit2//Slc1a1//Slc1a2//Slc5a7//Slc6a3//Smo//Snap25//Stat6//Stx12//Tgfbr1//Tnr//Trpc5
GO:0098857	membrane_microdomain	Cellular Component	44	386	1388	31389	1.08209e-08	1.62314e-07	7.96574	2.57782	0.0317003	Adcy6//Asah2//Casp8//Cav1//Cav2//Cd28//Cd4//Clip3//Dlg1//Dll1//Dmd//Emp2//Ezr//Flot2//Fyn//Gabbr1//Gnai3//Gpm6b//Gprc5b//Has2//Hck//Igf1r//Insr//Irs1//Itgam//Kras//L1cam//Lamtor5//Mapt//Myadm//Ngfr//Pacsin2//Rit2//Slc1a1//Slc1a2//Slc5a7//Slc6a3//Smo//Snap25//Stat6//Stx12//Tgfbr1//Tnr//Trpc5
GO:1902495	transmembrane_transporter_complex	Cellular Component	38	311	1388	31389	1.68011e-08	2.43372e-07	7.77466	2.76319	0.0273775	Abcc9//Cacna2d2//Cacnb4//Chrnb4//Chrnd//Cldn17//Cnga2//Cnga4//Cnih3//Dlg4//Gabra2//Gabrb3//Gabrg2//Gabrq//Glra1//Glra2//Gria1//Gria3//Grik3//Hspa2//Kcna2//Kcna7//Kcnc1//Kcng3//Kcnip3//Kcnmb1//Kcnq2//Kcnv2//Mcu//Micu2//Porcn//Scn3b//Slc5a3//Snap25//Trpc5//Trpc7//Ttyh2//Ttyh3
GO:0099080	supramolecular_complex	Cellular Component	97	1218	1388	31389	1.68148e-08	2.43372e-07	7.77431	1.80099	0.0698847	3425401B19Rik//Abcc9//Acta2//Adamts10//Ago3//Ank2//Ankrd1//Bcl2l11//Cbx5//Ccdc66//Cd2ap//Cdk5r1//Cenpi//Cep162//Cep170b//Ckap2//Clip3//Cnot7//Cobl//Cul3//Dcx//Dlg1//Dmd//Eif4e//Endov//Ezr//Fmn2//Fyn//Gas2l3//Gng12//Hck//Homer1//Hook3//Htt//Iffo2//Iqgap2//Jph1//Katnal1//Keg1//Kif18b//Kif19a//Kif1a//Kif20b//Kif3a//Kif3c//Kpnb1//Krt222//Krt73//Krtap19-5//Lcp1//Map2//Map2k1//Mapt//Mdm1//Mex3a//Mex3b/…
GO:0098984	neuron_to_neuron_synapse	Cellular Component	47	434	1388	31389	1.74319e-08	2.47954e-07	7.75865	2.44904	0.0338617	Adcy1//Ank2//Arhgef9//Bcr//Cadm1//Camk2a//Cap2//Cdk5r1//Cpeb1//Dclk1//Dlg1//Dlg4//Epha7//Fyn//Gria1//Gria3//Grid1//Grm7//Homer1//Htt//Ifngr1//Igsf11//Map2//Map2k1//Mapk10//Mapt//Nck2//Ncoa2//Neto1//Ngfr//Pak1//Penk//Ppp1r9a//Ppp1r9b//Prkcg//Pura//Rapgef4//Slc1a1//Slc6a9//Slc8a3//Slitrk1//Smo//Syn3//Synj2bp//Tmem108//Tnr//Unc13b
GO:0005912	adherens_junction	Cellular Component	24	143	1388	31389	1.82519e-08	2.55217e-07	7.73869	3.79545	0.0172911	Ajap1//Alox8//Ccdc85a//Cd99l2//Cdc42ep4//Cdh12//Cdh20//Cdh6//Ceacam1//Ceacam2//Cyth3//Dlg1//Dll1//Flot2//Frs2//Lin7a//Mtss1//Oxtr//Pard3b//Pof1b//Shroom3//Smad7//Snap23//Vegfa
GO:0012506	vesicle_membrane	Cellular Component	58	597	1388	31389	2.08488e-08	2.86671e-07	7.68092	2.19706	0.0417867	2610002M06Rik//Aftph//Cav1//Cav2//Cd274//Clip3//Cplx3//Dlg1//Ehd3//Fig4//Flot2//Fmn2//Fndc3a//Fzd7//Gabra2//Gad2//Gria1//Htt//Itpr2//Kif1a//Lamtor5//Lin7a//Micall1//Mr1//Msn//Myrip//Nck2//Necap1//Pacsin2//Pdcd6//Pmepa1//Rab11fip4//Rab23//Rab35//Rab3c//Rab7//Rab9//Sh3bp5//Slc18a3//Slc1a1//Slc39a14//Slc48a1//Slc6a17//Slc6a9//Smo//Snca//Stx12//Syn3//Sypl//Tmem108//Tmem163//Unc13b//Unc13c//Vamp1//Vam…
GO:0005925	focal_adhesion	Cellular Component	26	168	1388	31389	2.67495e-08	3.61776e-07	7.57268	3.49987	0.018732	Alox8//Cav1//Cav2//Ezr//Fam107a//Fblim1//Fermt1//Flnb//Flrt1//Hck//Itga11//Klf11//Lcp1//Lims1//Map2k1//Msn//Mtf2//Nrp1//Pak1//Ptpra//Senp1//Sla//Tada1//Tes//Tns3//Tns4
GO:0030055	cell-substrate_junction	Cellular Component	27	181	1388	31389	3.22387e-08	4.28983e-07	7.49162	3.37344	0.0194524	Alox8//Cav1//Cav2//Dmd//Ezr//Fam107a//Fblim1//Fermt1//Flnb//Flrt1//Hck//Itga11//Klf11//Lcp1//Lims1//Map2k1//Msn//Mtf2//Nrp1//Pak1//Ptpra//Senp1//Sla//Tada1//Tes//Tns3//Tns4
GO:0009898	cytoplasmic_side_of_plasma_membrane	Cellular Component	26	172	1388	31389	4.37563e-08	5.72999e-07	7.35896	3.41848	0.018732	Ajap1//Cav2//Cyth3//Dlg1//Dlg4//Ezr//Farp1//Fyn//Gna13//Gnai3//Gnal//Gnat1//Gnaz//Gng12//Gng2//Gngt1//Hck//Kras//Mapt//Msn//Myh10//Ppp1r9b//Ptp4a1//Rgs2//Sla//Snap25
GO:0032279	asymmetric_synapse	Cellular Component	44	406	1388	31389	4.83424e-08	6.23164e-07	7.31567	2.45084	0.0317003	Adcy1//Ank2//Arhgef9//Bcr//Cadm1//Camk2a//Cap2//Cdk5r1//Cpeb1//Dclk1//Dlg1//Dlg4//Epha7//Fyn//Gria1//Gria3//Grid1//Grm7//Homer1//Htt//Ifngr1//Igsf11//Map2//Map2k1//Mapk10//Mapt//Nck2//Ncoa2//Neto1//Ngfr//Pak1//Ppp1r9a//Ppp1r9b//Prkcg//Pura//Rapgef4//Slc1a1//Slc6a9//Slc8a3//Slitrk1//Smo//Syn3//Synj2bp//Tmem108
GO:0031594	neuromuscular_junction	Cellular Component	19	100	1388	31389	7.12747e-08	9.0464e-07	7.14706	4.29677	0.0136888	Cdk5r1//Chrnd//Dlg1//Dlg4//Epha7//Gria1//Myh10//P2rx7//Pdzrn3//Ppp1r9a//Prkce//Slc18a3//Slc5a7//Slc8a3//Stxbp5l//Synj2bp//Unc13b//Unc13c//Vamp1
GO:0099699	integral_component_of_synaptic_membrane	Cellular Component	30	226	1388	31389	8.44688e-08	1.05586e-06	7.0733	3.00193	0.0216138	Adcy1//Cadm1//Chrnd//Epha7//Gabbr1//Gabra2//Gabrb3//Gabrg2//Glra1//Gria1//Gria3//Grid1//Grm7//Htr5a//Kcna2//Kcnc1//Ncam1//Neto1//Nrp1//Nrp2//Nrxn1//Pcdh17//Pcdh8//Ptpra//Slc1a2//Slc6a3//Slc6a6//Slc6a9//Slc8a3//Slitrk1
GO:0044306	neuron_projection_terminus	Cellular Component	29	216	1388	31389	1.07672e-07	1.32581e-06	6.9679	3.03621	0.0208934	Bdnf//Calca//Cplx2//Cplx3//Dlg4//Dmd//Flrt1//Gabrb3//Glra1//Gria3//Grik3//Grm7//Kcna2//Kcnc1//Kcnip3//L1cam//Npy//Penk//Pgr//Prkcg//Rapgef4//Slc18a3//Slc1a1//Slc1a2//Slc8a3//Snca//Unc13b//Unc13c//Vti1a
GO:0048471	perinuclear_region_of_cytoplasm	Cellular Component	61	674	1388	31389	1.16452e-07	1.41284e-06	6.93385	2.04672	0.0439481	Abcd1//Ank2//Ankrd13c//Bcl2//Bdnf//Cav1//Cav2//Cd2ap//Cdk5r1//Cobl//Cpeb1//Ctla4//Dlg1//Ece1//Ehd3//Eif4e//Ezr//Fbxl5//Flot2//Flrt1//Fyn//Gad2//Galnt2//Hif1an//Htt//Inhbb//Itga3//Kif20b//Klhl7//Lcp1//Lims1//Lmtk2//Lrat//Map2k1//Mospd1//Msn//Myrip//Nanos1//Npy//Pafah1b1//Pmp22//Ppm1f//Ppp1r16b//Prkce//Prkcg//Rab11fip4//Rab3c//Rad51//Rara//Slc5a3//Slc8a3//Snap25//Snapin//Snca//Tgfa//Tppp//Trpc7//Va…
GO:0099055	integral_component_of_postsynaptic_membrane	Cellular Component	25	169	1388	31389	1.21567e-07	1.45352e-06	6.91518	3.34535	0.0180115	Adcy1//Cadm1//Chrnd//Epha7//Gabbr1//Gabra2//Gabrb3//Gabrg2//Glra1//Gria1//Gria3//Grid1//Htr5a//Kcnc1//Ncam1//Neto1//Nrp1//Nrp2//Pcdh17//Pcdh8//Slc6a3//Slc6a6//Slc6a9//Slc8a3//Slitrk1
GO:0099503	secretory_vesicle	Cellular Component	58	633	1388	31389	1.57249e-07	1.85329e-06	6.80341	2.07211	0.0417867	Abcc9//Acr//Atg9a//Bdnf//Cadm1//Cav1//Cav2//Cplx3//Cttnbp2//Dlg1//Dlg4//Ece1//Flot2//Fndc3a//Gabbr1//Gabra2//Gad2//Gnai3//Gria1//Igfbp3//Itpr2//Kif1a//Kif3c//Lgi3//Lrguk//Msn//Myrip//Npy//Npy1r//Penk//Rab35//Rab3c//Rab7//Slc18a3//Slc2a13//Slc5a7//Slc6a17//Slc6a9//Snap23//Snap25//Snapin//Snca//Stx12//Stxbp5l//Syn3//Sypl//Syt15//Sytl5//Tgfb2//Tmem163//Trappc4//Unc13b//Unc13c//Vamp1//Vamp3//Vegfa//V…
GO:0043235	receptor_complex	Cellular Component	43	411	1388	31389	1.84338e-07	2.1265e-06	6.73439	2.366	0.0309798	Alk//Bmpr1b//Ceacam1//Ceacam2//Chrnb4//Chrnd//Cnih3//Csf2ra//Ddr1//Dlg4//Epha7//Fgfr2//Flt4//Gabbr1//Gabra2//Gabrb3//Gabrg2//Gabrq//Gdnf//Gfra1//Gfra2//Gprc5b//Gria1//Gria3//Grik3//Grm7//Ifnlr1//Igf1r//Il18r1//Il5ra//Insr//Irs1//Itga11//Itga3//Itga9//Itgam//Itpr2//Lmtk2//Pmp22//Porcn//Prlr//Ptpra//Tgfbr1
GO:0030426	growth_cone	Cellular Component	28	209	1388	31389	1.85586e-07	2.1265e-06	6.73146	3.0297	0.0201729	Cdk5r1//Cobl//Cpeb1//Dcx//Elavl4//Frmd7//Itga3//Kif3c//L1cam//Lmtk2//Map2//Mapt//Myh10//Ncam1//Nrp1//Nrxn1//Orai2//Pafah1b1//Pak1//Ppp1r9a//Ppp1r9b//Rapgef4//Sirt1//Slc2a13//Smo//Snap25//Snca//Trpc5
GO:0016324	apical_plasma_membrane	Cellular Component	39	358	1388	31389	2.4014e-07	2.71391e-06	6.61954	2.4636	0.028098	Abcb1b//Amotl1//Cav1//Ceacam1//Ceacam2//Cyp4a31//Dll1//Emp2//Ezr//Fzd3//Gnat1//Msn//Muc13//Muc4//Myrip//Oxtr//Pard3b//Pdzd3//Prkaa1//Prkaa2//Prkci//Rapgef4//Shroom3//Slc10a2//Slc12a6//Slc1a1//Slc22a5//Slc39a14//Slc4a5//Slc5a7//Slc6a19//Slc6a6//Slc6a9//Slc7a1//Slc7a8//Slco3a1//Tgfbr1//Vamp3//Vangl2
GO:0014069	postsynaptic_density	Cellular Component	42	401	1388	31389	2.47515e-07	2.75946e-06	6.6064	2.36861	0.0302594	Adcy1//Ank2//Arhgef9//Bcr//Cadm1//Camk2a//Cap2//Cdk5r1//Cpeb1//Dclk1//Dlg1//Dlg4//Epha7//Fyn//Gria1//Gria3//Grid1//Homer1//Htt//Ifngr1//Igsf11//Map2//Map2k1//Mapk10//Mapt//Nck2//Ncoa2//Neto1//Ngfr//Pak1//Ppp1r9a//Ppp1r9b//Prkcg//Pura//Rapgef4//Slc6a9//Slc8a3//Slitrk1//Smo//Syn3//Synj2bp//Tmem108
GO:0098562	cytoplasmic_side_of_membrane	Cellular Component	26	189	1388	31389	2.97754e-07	3.27529e-06	6.52614	3.111	0.018732	Ajap1//Cav2//Cyth3//Dlg1//Dlg4//Ezr//Farp1//Fyn//Gna13//Gnai3//Gnal//Gnat1//Gnaz//Gng12//Gng2//Gngt1//Hck//Kras//Mapt//Msn//Myh10//Ppp1r9b//Ptp4a1//Rgs2//Sla//Snap25
GO:0099512	supramolecular_fiber	Cellular Component	74	905	1388	31389	3.17957e-07	3.45151e-06	6.49763	1.84915	0.0533141	3425401B19Rik//Abcc9//Acta2//Adamts10//Ank2//Ankrd1//Bcl2l11//Ccdc66//Cd2ap//Cdk5r1//Cep162//Cep170b//Ckap2//Clip3//Cobl//Cul3//Dcx//Dlg1//Dmd//Ezr//Fmn2//Fyn//Gas2l3//Gng12//Hck//Homer1//Hook3//Iffo2//Iqgap2//Jph1//Katnal1//Keg1//Kif18b//Kif19a//Kif1a//Kif20b//Kif3a//Kif3c//Krt222//Krt73//Krtap19-5//Lcp1//Map2//Map2k1//Mapt//Mdm1//Mtus2//Myh10//Myl12b//Ncoa2//Nebl//Nrp1//Pafah1b1//Pak1//Pof1b//P…
GO:0030427	site_of_polarized_growth	Cellular Component	28	216	1388	31389	3.69799e-07	3.96213e-06	6.43203	2.93152	0.0201729	Cdk5r1//Cobl//Cpeb1//Dcx//Elavl4//Frmd7//Itga3//Kif3c//L1cam//Lmtk2//Map2//Mapt//Myh10//Ncam1//Nrp1//Nrxn1//Orai2//Pafah1b1//Pak1//Ppp1r9a//Ppp1r9b//Rapgef4//Sirt1//Slc2a13//Smo//Snap25//Snca//Trpc5
GO:0030658	transport_vesicle_membrane	Cellular Component	23	156	1388	31389	4.07855e-07	4.31385e-06	6.38949	3.3342	0.0165706	Aftph//Cplx3//Dlg1//Gabra2//Gad2//Gria1//Lin7a//Pdcd6//Rab35//Rab3c//Rab7//Slc18a3//Slc6a17//Slc6a9//Snca//Stx12//Syn3//Sypl//Tmem163//Unc13b//Unc13c//Vamp3//Vti1a
GO:0009986	cell_surface	Cellular Component	90	1194	1388	31389	6.25028e-07	6.52719e-06	6.2041	1.70461	0.0648415	Abcb1b//Ackr4//Ajap1//Antxr2//Art1//Bgn//Cav1//Cav2//Cd19//Cd209a//Cd27//Cd274//Cd28//Cd33//Cd4//Cd99l2//Ceacam1//Ceacam2//Clec7a//Csf2ra//Ctla4//Dmd//Ece1//Emp2//Enpp1//Ermap//F3//Fcrl6//Fgfr2//Gabrb3//Gfra1//Gfra2//Glra1//Gpc3//Gprc5b//Gria1//Grm7//H2-M2//Havcr2//Hbegf//Hspa2//Il5ra//Insr//Iqgap2//Itga3//Itgam//Jam2//Kcnc1//Kcnq2//L1cam//Lgals3//Lrrc32//Ly6g6c//Mr1//Msn//Ncam1//Ngfr//Nrp1//Nrxn…
GO:0031253	cell_projection_membrane	Cellular Component	34	306	1388	31389	8.85444e-07	9.13114e-06	6.05284	2.51273	0.0244957	Adcy6//Ceacam1//Dlg1//Dmd//Ehd3//Ezr//Fam107a//Gabbr1//Gabra2//Gabrg2//Gna13//Gria1//Hpca//Insr//Itga3//Kcnc1//Map2//Mapt//Msn//Muc4//Ngfr//Pip5k1a//Ppp1r9b//Psd2//Psd3//Rab35//Slc1a2//Slc22a5//Slc6a19//Slc6a6//Slc7a8//Smo//Tirap//Unc5a
GO:0015630	microtubule_cytoskeleton	Cellular Component	92	1251	1388	31389	1.33748e-06	1.36225e-05	5.87371	1.6631	0.0662824	Acta2//Actr1b//Arl8a//Atm//Azin1//Bcl2l11//Ccdc50//Ccdc66//Ccdc68//Cd2ap//Cdc25b//Cdc42bpg//Cdc42ep4//Cdc7//Cep162//Cep170b//Ckap2//Clip3//Cpeb1//Cul3//Dcx//Ddx11//Dlg1//Ezr//Fbxo31//Fmn2//Gas2l3//Gnai3//Hmmr//Hnf4g//Hook3//Hoxb4//Hoxc8//Hspa2//Htt//Ift122//Iqgap2//Irs1//Katnal1//Keg1//Kif18b//Kif19a//Kif1a//Kif20b//Kif3a//Kif3c//Lrguk//Map2//Map2k1//Map7d1//Map7d2//Mapkbp1//Mapt//Mdm1//Mtus2//My…
GO:0030672	synaptic_vesicle_membrane	Cellular Component	19	120	1388	31389	1.35782e-06	1.3661e-05	5.86716	3.58064	0.0136888	Cplx3//Dlg1//Gabra2//Gad2//Gria1//Rab35//Rab3c//Rab7//Slc18a3//Slc6a17//Slc6a9//Snca//Stx12//Syn3//Sypl//Tmem163//Unc13b//Unc13c//Vamp3
GO:0060076	excitatory_synapse	Cellular Component	15	78	1388	31389	1.42023e-06	1.41167e-05	5.84764	4.34895	0.0108069	Dlg4//Elfn1//Fgfr2//Gria1//Gria3//Homer1//Igsf11//Itga3//Neto1//Pfn1//Ppp3r1//Rapgef4//Slc6a9//Srpx2//Unc13c
GO:0030659	cytoplasmic_vesicle_membrane	Cellular Component	37	358	1388	31389	1.72995e-06	1.69906e-05	5.76197	2.33726	0.0266571	Aftph//Cav1//Cav2//Cplx3//Dlg1//Flot2//Fmn2//Gabra2//Gad2//Gria1//Htt//Itpr2//Kif1a//Lin7a//Msn//Myrip//Necap1//Pdcd6//Rab35//Rab3c//Rab7//Rab9//Sh3bp5//Slc18a3//Slc6a17//Slc6a9//Smo//Snca//Stx12//Syn3//Sypl//Tmem163//Unc13b//Unc13c//Vamp1//Vamp3//Vti1a
GO:0034703	cation_channel_complex	Cellular Component	27	226	1388	31389	2.93235e-06	2.84611e-05	5.53278	2.70174	0.0194524	Abcc9//Cacna2d2//Cacnb4//Cnga2//Cnga4//Cnih3//Dlg4//Gria1//Gria3//Grik3//Hspa2//Kcna2//Kcna7//Kcnc1//Kcng3//Kcnip3//Kcnmb1//Kcnq2//Kcnv2//Mcu//Micu2//Porcn//Scn3b//Slc5a3//Snap25//Trpc5//Trpc7
GO:0031234	extrinsic_component_of_cytoplasmic_side_of_plasma_membrane	Cellular Component	17	105	1388	31389	3.52364e-06	3.38023e-05	5.45301	3.6614	0.0122478	Cav2//Cyth3//Dlg4//Farp1//Fyn//Gna13//Gnai3//Gnal//Gnat1//Gnaz//Gng12//Gng2//Gngt1//Hck//Kras//Sla//Snap25
GO:0019897	extrinsic_component_of_plasma_membrane	Cellular Component	24	190	1388	31389	3.89115e-06	3.68989e-05	5.40992	2.85658	0.0172911	Cav2//Cdh12//Cdh20//Cdh4//Cdh6//Cyth3//Dlg4//Farp1//Fyn//Gna13//Gnai3//Gnal//Gnat1//Gnaz//Gng12//Gng2//Gngt1//Hck//Kras//Nptx2//Sla//Smad7//Snap25//Tenm2
GO:0030139	endocytic_vesicle	Cellular Component	25	204	1388	31389	4.27273e-06	4.00568e-05	5.36929	2.77139	0.0180115	Cd2ap//Cdc42ep4//Ctla4//Ehd3//Flnb//Flot2//Mtor//Ngfr//Nrxn1//Rab11fip4//Rab23//Rab35//Rab7//Rab9//Rab9b//Sh3kbp1//Slamf1//Slc18a3//Slc5a7//Smo//Stx12//Stxbp4//Tirap//Unc13b//Vamp3
GO:0043679	axon_terminus	Cellular Component	24	194	1388	31389	5.59935e-06	5.19041e-05	5.25186	2.79768	0.0172911	Bdnf//Calca//Cplx2//Cplx3//Gabrb3//Glra1//Gria3//Grik3//Grm7//Kcna2//Kcnc1//Kcnip3//L1cam//Npy//Penk//Pgr//Prkcg//Rapgef4//Slc18a3//Slc1a1//Slc8a3//Snca//Unc13b//Unc13c
GO:0016604	nuclear_body	Cellular Component	58	709	1388	31389	5.84709e-06	5.35983e-05	5.23306	1.84999	0.0417867	Arih1//Bdnf//Cacnb4//Casp8ap2//Cbx5//Cenpi//Chek2//Clk2//Cnot7//Cwc22//Dock1//Epas1//Fam107a//Fam76b//Fyttd1//Gtf2b//Gtf2h2//Hexim2//Kif18b//Klf11//Mapt//Mcidas//Mdm2//Mettl3//Morc3//Morf4l1//Msx2//Mtor//Ncam2//Ncoa2//Nr4a2//Nsmce4a//Nup98//Pacsin2//Pip5k1a//Plag1//Plagl1//Plcb1//Pou4f2//Ppih//Ppp1r16b//Prkaa1//Prkaa2//Rad18//Rad51//Rbm39//Rmi1//Rpain//Sh3bp5//Sim2//Sirt1//Srsf12//Ss18l1//Terf2ip…
GO:0009925	basal_plasma_membrane	Cellular Component	29	264	1388	31389	6.85424e-06	6.21401e-05	5.16404	2.48417	0.0208934	Ajap1//C5ar2//Cadm1//Cav1//Ceacam1//Ceacam2//Ddr1//Dlg1//Ezr//Flot2//Itga3//Itga9//Kcnj16//Lin7a//Msn//Rapgef4//Slc12a6//Slc22a5//Slc39a14//Slc4a4//Slc6a6//Slc6a9//Slc7a1//Slc7a8//Slco3a1//Synj2bp//Tgfa//Tgfbr1//Vangl2
GO:0015629	actin_cytoskeleton	Cellular Component	45	504	1388	31389	7.34255e-06	6.58436e-05	5.13415	2.01916	0.0324207	Acta2//Bin2//Cd274//Cd2ap//Cdc42ep4//Cobl//Cttnbp2//Ezr//Fam107a//Fblim1//Filip1//Flnb//Flot2//Fmn2//Fyn//Gas2l3//Gng12//Hck//Hspb7//Kansl2//Lcp1//Map2//Mobp//Mtss1//Myadm//Myh10//Myl12b//Myrip//Onecut2//Pak1//Pof1b//Ppp1r9a//Ppp1r9b//Pstpip2//Rara//Sh3pxd2b//Shroom3//Snap25//Snca//Topbp1//Triobp//Vangl2//Wipf2//Wipf3//Zfp174
GO:0031225	anchored_component_of_membrane	Cellular Component	24	199	1388	31389	8.6837e-06	7.70329e-05	5.06129	2.72738	0.0172911	Art1//Cd160//Cntn3//Cplx3//Cpm//Dlg4//Flot2//Gad2//Gfra1//Gfra2//Gpc3//Ly6g6c//Ncam1//Ncam2//Nt5e//Omg//Prss42//Rab35//Rab3c//Rab7//Rgmb//Snap25//Svip//Vtcn1
GO:0045177	apical_part_of_cell	Cellular Component	42	462	1388	31389	9.46913e-06	8.31067e-05	5.02369	2.05587	0.0302594	Abcb1b//Amotl1//C5ar2//Cav1//Ceacam1//Ceacam2//Cyp4a31//Dll1//Emp2//Ezr//Fzd3//Gnat1//Homer1//Msn//Muc13//Muc4//Myl12b//Myrip//Oxtr//Pard3b//Pdzd3//Prkaa1//Prkaa2//Prkci//Rapgef4//Shroom3//Slc10a2//Slc12a6//Slc1a1//Slc22a5//Slc39a14//Slc4a5//Slc5a7//Slc6a19//Slc6a6//Slc6a9//Slc7a1//Slc7a8//Slco3a1//Tgfbr1//Vamp3//Vangl2
GO:0005730	nucleolus	Cellular Component	66	864	1388	31389	1.29071e-05	0.000112088	4.88917	1.7275	0.0475504	Adarb1//Adarb2//Ankrd1//Atm//Atxn1//Bend3//Brwd1//Cacnb4//Camta1//Carf//Cbx5//Cd2ap//Cipc//Cmpk1//Cox10//Ddx11//Dnttip2//Dph6//E2f5//E2f8//Endov//Ezr//Fblim1//Filip1//Fmn2//Foxa1//Gprc5b//Ints4//Jazf1//Kif20b//Klf6//Klhl7//Lmo1//Mapkbp1//Mbd2//Mdfic//Mdm2//Morf4l2//Mphosph10//Mycn//Nom1//Nova1//Nrxn1//Nwd1//Rabgef1//Rara//Rcn2//Rerg//Rpain//Rsph4a//Runx3//Setd7//Sirt1//Six1//Smad7//Spin1//Sub1//T…
GO:0017053	transcription_repressor_complex	Cellular Component	12	62	1388	31389	1.47984e-05	0.000127174	4.82978	4.37701	0.00864553	Arid4a//Cbx5//Depdc1a//Etv3//Jazf1//Lin52//Lin9//Prdm16//Sin3a//Spen//Tbl1x//Tbx15
GO:0098982	GABA-ergic_synapse	Cellular Component	16	105	1388	31389	1.49668e-05	0.000127295	4.82487	3.44603	0.0115274	Arhgef9//Cbln4//Gabbr1//Gabra2//Gabrb3//Gabrg2//Grm7//Nrxn1//Nrxn3//Pak1//Pcdh17//Plcb1//Slc6a17//Slc6a6//Slitrk1//Snap23
GO:0043204	perikaryon	Cellular Component	19	142	1388	31389	1.6916e-05	0.000142405	4.7717	3.02589	0.0136888	Bdnf//Cnga2//Cnga4//Crh//Gria3//Grik3//Hpca//Htr5a//Kcna2//Map2k1//Mapk10//Naip6//Ngfr//Npy//Pde10a//Penk//Pgr//Slc1a1//Slc5a7
GO:0031252	cell_leading_edge	Cellular Component	37	399	1388	31389	2.0441e-05	0.000170342	4.6895	2.09709	0.0266571	Amotl1//Cd2ap//Cdc42bpg//Cobl//Cyth3//Ezr//Fam107a//Flot2//Gabbr1//Gabra2//Gabrg2//Gria1//Hpca//Insr//Iqgap2//Kcna2//Kcnc1//Lcp1//Map2//Mapt//Myadm//Myh10//Ngfr//Pafah1b1//Pak1//Pip5k1a//Ppp1r9a//Ppp1r9b//Prkci//Psd2//Psd3//Rasa1//Scyl3//Slc1a2//Snap25//Tirap//Unc5a
GO:0098802	plasma_membrane_signaling_receptor_complex	Cellular Component	22	183	1388	31389	2.12917e-05	0.000175656	4.67179	2.71869	0.0158501	Ceacam1//Ceacam2//Chrnb4//Chrnd//Cnih3//Dlg4//Gabbr1//Gria1//Gria3//Grik3//Ifnlr1//Igf1r//Il18r1//Insr//Irs1//Itga11//Itga3//Itga9//Itgam//Pmp22//Porcn//Tgfbr1
GO:0016234	inclusion_body	Cellular Component	13	75	1388	31389	2.2948e-05	0.000187447	4.63925	3.91986	0.00936599	Arih1//Atxn1//Hoxc9//Hspb7//Htt//Mapt//Nup98//Prdm16//Rad18//Snca//Stradb//Urb2//Zbtb14
GO:0030136	clathrin-coated_vesicle	Cellular Component	16	109	1388	31389	2.41623e-05	0.000195306	4.61686	3.31957	0.0115274	Aftph//Clvs1//Ctla4//Ece1//Gad2//Htt//Necap1//Ngfr//Pik3c2a//Rab35//Slc18a3//Slc5a7//Steap2//Vamp3//Vps33b//Vti1a
GO:0042734	presynaptic_membrane	Cellular Component	23	198	1388	31389	2.43836e-05	0.000195306	4.6129	2.62694	0.0165706	Cadm1//Cplx3//Dlg1//Flot2//Gabbr1//Glra1//Gria1//Gria3//Grik3//Grm7//Kcna2//Kcnc1//L1cam//Ncam1//Nrxn1//Nrxn3//Pcdh17//Slc1a2//Slc6a3//Slc6a9//Snap25//Unc13b//Unc13c
GO:0005874	microtubule	Cellular Component	38	420	1388	31389	2.74245e-05	0.00021755	4.56186	2.04608	0.0273775	Bcl2l11//Ccdc66//Cep162//Cep170b//Ckap2//Clip3//Cul3//Dcx//Dlg1//Gas2l3//Hook3//Iqgap2//Katnal1//Keg1//Kif18b//Kif19a//Kif1a//Kif20b//Kif3a//Kif3c//Map2//Map2k1//Mapt//Mdm1//Mtus2//Ncoa2//Pafah1b1//Prc1//Sarm1//Shroom3//Slain2//Slc8a3//Tcp11l1//Tppp//Ttll7//Tubb4a//Tubgcp5//Whamm
GO:0045178	basal_part_of_cell	Cellular Component	29	288	1388	31389	3.55042e-05	0.000278962	4.44972	2.27716	0.0208934	Ajap1//C5ar2//Cadm1//Cav1//Ceacam1//Ceacam2//Ddr1//Dlg1//Ezr//Flot2//Itga3//Itga9//Kcnj16//Lin7a//Msn//Rapgef4//Slc12a6//Slc22a5//Slc39a14//Slc4a4//Slc6a6//Slc6a9//Slc7a1//Slc7a8//Slco3a1//Synj2bp//Tgfa//Tgfbr1//Vangl2
GO:0098685	Schaffer_collateral_-_CA1_synapse	Cellular Component	16	113	1388	31389	3.80486e-05	0.000296133	4.41966	3.20206	0.0115274	Adcy1//Bcr//Cadm1//Camk2a//Epha7//Fyn//Gabbr1//L1cam//Ncam1//Nrxn1//Pcdh8//Pfn1//Ppp3r1//Prkci//Ptpra//Tnr
GO:0032589	neuron_projection_membrane	Cellular Component	12	69	1388	31389	4.54051e-05	0.000350086	4.3429	3.93297	0.00864553	Gabbr1//Gabra2//Gabrg2//Gria1//Hpca//Insr//Kcnc1//Mapt//Ngfr//Ppp1r9b//Slc1a2//Unc5a
GO:0043195	terminal_bouton	Cellular Component	14	92	1388	31389	5.10855e-05	0.000390237	4.2917	3.44135	0.0100865	Bdnf//Calca//Cplx2//Cplx3//Gabrb3//Gria3//Grik3//Grm7//L1cam//Npy//Slc18a3//Snca//Unc13b//Unc13c
GO:0031201	SNARE_complex	Cellular Component	10	50	1388	31389	5.64168e-05	0.000427008	4.24859	4.52291	0.00720461	Cplx2//Cplx3//Napb//Snap23//Snap25//Stx12//Stxbp5l//Vamp1//Vamp3//Vti1a
GO:0044853	plasma_membrane_raft	Cellular Component	17	132	1388	31389	7.52435e-05	0.000564326	4.12353	2.91248	0.0122478	Asah2//Cav1//Cav2//Emp2//Ezr//Flot2//Has2//Hck//Igf1r//Insr//Irs1//Itgam//Pacsin2//Slc5a7//Slc6a3//Smo//Tgfbr1
GO:0016513	core-binding_factor_complex	Cellular Component	3	3	1388	31389	8.62856e-05	0.000641312	4.06406	22.6146	0.00216138	Cbfb//Runx1//Runx3
GO:0016323	basolateral_plasma_membrane	Cellular Component	24	231	1388	31389	9.96037e-05	0.000729535	4.00172	2.34956	0.0172911	Ajap1//Cadm1//Cav1//Ddr1//Dlg1//Ezr//Flot2//Itga3//Kcnj16//Lin7a//Msn//Rapgef4//Slc12a6//Slc22a5//Slc39a14//Slc4a4//Slc6a6//Slc6a9//Slc7a1//Slc7a8//Synj2bp//Tgfa//Tgfbr1//Vangl2
GO:0005773	vacuole	Cellular Component	46	578	1388	31389	9.99242e-05	0.000729535	4.00033	1.79977	0.0331412	Abcd1//Acp2//Acr//Ank2//Ankrd27//Arl8a//Asah1//Atg16l1//Atg9a//Cat//Ccdc115//Cd164//Ctbs//Ctns//Fyco1//Gpc3//Hck//Htt//Idua//Insr//Lamtor5//Mtor//Napb//Ostm1//Pde1c//Peg3//Prkcd//Rab23//Rab7//Rab9//Rab9b//Rnf152//Rnf183//Rnf19b//Slc17a5//Slc2a13//Slc39a14//Slc48a1//Snap23//Snapin//Tmem150c//Vmp1//Vps26a//Vps33b//Vti1a//Wdr59
GO:0099524	postsynaptic_cytosol	Cellular Component	7	26	1388	31389	0.000102085	0.000738772	3.99104	6.08853	0.00504323	Camk2a//Eif4e//Homer1//Htt//Mtor//Prkcd//Prkcg
GO:0000139	Golgi_membrane	Cellular Component	27	276	1388	31389	0.00010593	0.000759929	3.97498	2.21229	0.0194524	Abcb1b//Aftph//B3galt1//B4galnt1//Casd1//Cav1//Chst1//Chst2//Chst3//Clip3//Creb3l1//Gnai3//Irgm2//Man1c1//Man2a2//Mbtps2//Mmp24//Pitpnb//Pmepa1//Prkce//Rab2b//Scyl3//St8sia5//Steap2//Tvp23a//Ugcg//Whamm
GO:0031300	intrinsic_component_of_organelle_membrane	Cellular Component	36	416	1388	31389	0.000109044	0.000771833	3.9624	1.95703	0.0259366	Abcd1//Adck1//B4galnt1//Casd1//Cplx3//Creb3l1//Elovl5//Elovl6//Ext1//Gabra2//Insig2//Mcu//Mpc1//P2rx7//Pigg//Porcn//Rab35//Rab3c//Rab7//Rhbdd1//Rnf152//Rnf183//Scd3//Slc18a3//Slc37a1//Slc6a17//Slc6a9//Steap2//Stx12//Sun2//Synj2bp//Sypl//Tmem163//Trabd2b//Tvp23a//Vamp3
GO:0099634	postsynaptic_specialization_membrane	Cellular Component	17	136	1388	31389	0.00010946	0.000771833	3.96074	2.82682	0.0122478	Adcy1//Chrnd//Dlg1//Dlg4//Epha7//Gabra2//Gabrb3//Gabrg2//Glra1//Gria1//Gria3//Grid1//Htr5a//Neto1//Nptx2//Slitrk1//Synj2bp
GO:0005834	heterotrimeric_G-protein_complex	Cellular Component	8	35	1388	31389	0.000115833	0.000809849	3.93617	5.16904	0.00576369	Gna13//Gnai3//Gnal//Gnat1//Gnaz//Gng12//Gng2//Gngt1
GO:0005739	mitochondrion	Cellular Component	116	1872	1388	31389	0.000149626	0.00103732	3.82499	1.40133	0.0835735	AA467197//Abcb1b//Abcc9//Abcd1//Acadsb//Acot2//Acsl4//Acsm5//Acss1//Adck1//Adhfe1//Ado//Aifm3//Aldh5a1//Ank2//Arg1//Asah2//Bcl2//Bcl2l11//Bdnf//Brinp3//Camk2a//Casp2//Casp8//Casp8ap2//Cat//Cav1//Cend1//Coq5//Cox10//Cox15//Crebzf//Cry1//Cstad//Cyb5b//Cyb5r3//Cyp11b1//Dcakd//Dck//Fech//Foxk2//Ftmt//Fyn//Gabbr1//Gatc//Gm14137//Herc2//Higd1a//Hspa2//Hspb7//Iars2//Irgm2//Isca1//Jarid2//Kank2//Keg1//Kr…
GO:0031256	leading_edge_membrane	Cellular Component	18	153	1388	31389	0.000152621	0.00104927	3.81638	2.66054	0.0129683	Fam107a//Gabbr1//Gabra2//Gabrg2//Gria1//Hpca//Insr//Kcnc1//Map2//Mapt//Ngfr//Pip5k1a//Ppp1r9b//Psd2//Psd3//Slc1a2//Tirap//Unc5a
GO:0034707	chloride_channel_complex	Cellular Component	9	46	1388	31389	0.000157883	0.00107648	3.80166	4.42459	0.00648415	Cldn17//Gabra2//Gabrb3//Gabrg2//Gabrq//Glra1//Glra2//Ttyh2//Ttyh3
GO:1990234	transferase_complex	Cellular Component	56	764	1388	31389	0.000168433	0.00113899	3.77357	1.65761	0.0403458	Arih1//Brpf3//Cbx5//Cdc73//Cdk5r1//Chml//Cks2//Ctr9//Cul3//Dcun1d2//Elovl6//Fbxl17//Fbxl5//Fbxo31//Fbxw5//Gid8//Gtf2b//Gtf2h1//Gtf2h2//Igf1r//Insr//Irs1//Jarid2//Kansl2//Klhl13//Klhl7//Klhl8//Med31//Med6//Mettl3//Mga//Morf4l1//Morf4l2//Mtf2//Naa20//Nsmce4a//Pdcd6//Phc2//Phf20l1//Pigh//Pik3c2a//Pik3r5//Prdm8//Prim2//Prkaa1//Prkaa2//Prps1l1//Rad18//Rnf19b//Sirt1//Spsb1//Sptlc2//Tada1//Tgfbr1//Ube2a…
GO:0098858	actin-based_cell_projection	Cellular Component	23	225	1388	31389	0.000175257	0.00116867	3.75633	2.31171	0.0165706	Adcy6//Dlg1//Dmd//Ezr//Fmn2//Foxa1//Fzd3//Grxcr1//Iqgap2//Itga3//Lcp1//Map2//Msn//Muc4//Oxtr//Pafah1b1//Ppp1r9a//Ppp1r9b//Slc10a2//Slc6a6//Slc7a8//Snap25//Triobp
GO:0032809	neuronal_cell_body_membrane	Cellular Component	8	37	1388	31389	0.000175654	0.00116867	3.75534	4.88963	0.00576369	Flrt1//Hpca//Insr//Kcna2//Kcnc1//Ngfr//Slc6a3//Unc5a
GO:0090575	RNA_polymerase_II_transcription_regulator_complex	Cellular Component	19	170	1388	31389	0.000199704	0.00131805	3.69961	2.52751	0.0136888	Ascl1//Ascl4//Cbfb//E2f5//E2f8//Gtf2b//Gtf2h1//Gtf2h2//Hoxb9//Med14//Med31//Med6//Nfya//Runx1//Runx3//Smad7//Smad9//Tcf7l2//Tead1
GO:0044305	calyx_of_Held	Cellular Component	7	29	1388	31389	0.00021564	0.00141193	3.66627	5.45869	0.00504323	Cplx2//Glra1//Kcna2//Kcnc1//Prkcg//Unc13b//Unc13c
GO:0042175	nuclear_outer_membrane-endoplasmic_reticulum_membrane_network	Cellular Component	48	633	1388	31389	0.000222651	0.00144636	3.65237	1.71485	0.0345821	Abcd1//Agpat3//Alg11//Alg12//Alg6//Atl2//Bcl2//Ccdc115//Cd4//Cds2//Creb3l1//Cyb5r3//Elovl5//Elovl6//Erlin1//Ext1//F830016B08Rik//Fmn2//Gabbr1//Gm4841//Gnai3//Gria1//Insig2//Irgm2//Itpr2//Jph1//Mbtps2//Mr1//Pigg//Pigh//Pitpnb//Pomk//Porcn//Rhbdd1//Rnf183//Scd3//Sdf2l1//Slc35g1//Slc37a1//Slc8a3//Snca//Sptlc2//Ssr1//Svip//Tnpo3//Vapb//Vmp1//Vti1a
GO:0034705	potassium_channel_complex	Cellular Component	13	94	1388	31389	0.000251288	0.00161963	3.59983	3.12754	0.00936599	Abcc9//Dlg4//Grik3//Kcna2//Kcna7//Kcnc1//Kcng3//Kcnip3//Kcnmb1//Kcnq2//Kcnv2//Slc5a3//Snap25
GO:0098636	protein_complex_involved_in_cell_adhesion	Cellular Component	8	39	1388	31389	0.000258787	0.00165503	3.58706	4.63888	0.00576369	Cd28//Ctla4//Itga11//Itga3//Itga9//Itgam//Jam2//Pmp22
GO:1902494	catalytic_complex	Cellular Component	87	1345	1388	31389	0.0002624	0.00166523	3.58104	1.4628	0.0626801	Ago3//Arih1//Brpf3//Casp8//Cbx5//Cdc73//Cdk5r1//Chml//Cks2//Ctr9//Cul3//Cwc22//Cyb5b//Dcun1d2//Elovl6//Exosc7//F3//Fbxl17//Fbxl5//Fbxo31//Fbxw5//Gid8//Gna13//Gnai3//Gnal//Gnat1//Gnaz//Gng12//Gng2//Gngt1//Gpd1l//Gtf2b//Gtf2h1//Gtf2h2//Igf1r//Insr//Irs1//Jarid2//Jmjd1c//Kansl2//Klhl13//Klhl7//Klhl8//Mbd2//Med31//Med6//Mettl3//Mga//Morf4l1//Morf4l2//Mtf2//Naa20//Nsmce4a//Pafah1b1//Pdcd6//Phc2//Phf20…
GO:0005789	endoplasmic_reticulum_membrane	Cellular Component	46	605	1388	31389	0.000280776	0.00176824	3.55164	1.71945	0.0331412	Abcd1//Agpat3//Alg11//Alg12//Alg6//Atl2//Bcl2//Ccdc115//Cd4//Cds2//Creb3l1//Cyb5r3//Elovl5//Elovl6//Erlin1//Ext1//F830016B08Rik//Fmn2//Gabbr1//Gm4841//Gnai3//Gria1//Insig2//Irgm2//Itpr2//Jph1//Mbtps2//Mr1//Pigg//Pigh//Pitpnb//Pomk//Porcn//Rhbdd1//Rnf183//Scd3//Sdf2l1//Slc35g1//Slc37a1//Slc8a3//Sptlc2//Ssr1//Svip//Vapb//Vmp1//Vti1a
GO:0044298	cell_body_membrane	Cellular Component	8	40	1388	31389	0.000311048	0.00194405	3.50717	4.52291	0.00576369	Flrt1//Hpca//Insr//Kcna2//Kcnc1//Ngfr//Slc6a3//Unc5a
GO:0043197	dendritic_spine	Cellular Component	21	205	1388	31389	0.000319302	0.00198063	3.4958	2.31661	0.0151297	Camk2a//Cdk5r1//Dlg4//Dlgap2//Gabbr1//Gria1//Gria3//Homer1//Hpca//Myh10//Ncoa2//Pgr//Ppfia2//Ppp1r9a//Ppp1r9b//Rapgef4//Sla//Slc1a1//Slc1a2//Slc8a3//Tenm2
GO:0044304	main_axon	Cellular Component	12	85	1388	31389	0.000353999	0.00217947	3.451	3.19264	0.00864553	Cadm1//Crh//Dlg1//Dlg4//Gabbr1//Kcna2//Kcnc1//Kcnq2//Map2//Mapt//Slc1a2//Tubb4a
GO:0005901	caveola	Cellular Component	13	98	1388	31389	0.000380953	0.00232804	3.41913	2.99989	0.00936599	Asah2//Cav1//Cav2//Emp2//Flot2//Hck//Igf1r//Insr//Irs1//Pacsin2//Slc6a3//Smo//Tgfbr1
GO:0010008	endosome_membrane	Cellular Component	24	253	1388	31389	0.000392681	0.00238207	3.40596	2.14525	0.0172911	2610002M06Rik//Cd274//Clip3//Ehd3//Fig4//Fzd7//Gria1//Lamtor5//Micall1//Mr1//Pacsin2//Pmepa1//Rab11fip4//Rab23//Rab35//Rab7//Slc1a1//Slc39a14//Slc48a1//Tmem108//Tmem163//Vps26a//Vps33b//Vti1a
GO:0031301	integral_component_of_organelle_membrane	Cellular Component	32	381	1388	31389	0.000431956	0.0026012	3.36456	1.89939	0.0230548	Abcd1//Adck1//B4galnt1//Casd1//Creb3l1//Elovl5//Elovl6//Ext1//Gabra2//Insig2//Mcu//Mpc1//P2rx7//Pigg//Porcn//Rhbdd1//Rnf152//Rnf183//Scd3//Slc18a3//Slc37a1//Slc6a17//Slc6a9//Steap2//Stx12//Sun2//Synj2bp//Sypl//Tmem163//Trabd2b//Tvp23a//Vamp3
GO:0044309	neuron_spine	Cellular Component	21	210	1388	31389	0.000441397	0.00263878	3.35517	2.26146	0.0151297	Camk2a//Cdk5r1//Dlg4//Dlgap2//Gabbr1//Gria1//Gria3//Homer1//Hpca//Myh10//Ncoa2//Pgr//Ppfia2//Ppp1r9a//Ppp1r9b//Rapgef4//Sla//Slc1a1//Slc1a2//Slc8a3//Tenm2
GO:0030135	coated_vesicle	Cellular Component	20	196	1388	31389	0.000460839	0.0027352	3.33645	2.30761	0.0144092	Aftph//Ccdc115//Clvs1//Ctla4//Ece1//Gad2//Htt//Idua//Necap1//Ngfr//Pdcd6//Pik3c2a//Rab35//Slc18a3//Slc5a7//Steap2//Vamp3//Vangl2//Vps33b//Vti1a
GO:0099056	integral_component_of_presynaptic_membrane	Cellular Component	14	116	1388	31389	0.000614567	0.00362156	3.21143	2.72934	0.0100865	Cadm1//Gabbr1//Glra1//Gria1//Gria3//Grm7//Kcna2//Kcnc1//Ncam1//Nrxn1//Pcdh17//Slc1a2//Slc6a3//Slc6a9
GO:0060077	inhibitory_synapse	Cellular Component	6	25	1388	31389	0.000634319	0.00371144	3.19769	5.42749	0.00432277	Gabra2//Gabrb3//Gabrg2//Gad2//Glra1//Nrxn1
GO:0005819	spindle	Cellular Component	28	325	1388	31389	0.000645159	0.00374828	3.19033	1.94833	0.0201729	Arl8a//Atm//Cdc25b//Cdc7//Cpeb1//Cul3//Ddx11//Fmn2//Hnf4g//Hspa2//Katnal1//Kif18b//Kif20b//Kif3a//Mapkbp1//Myh10//Mzt1//Pafah1b1//Poc1b//Prc1//Spin1//Stag2//Tbl1x//Tppp//Ttc28//Tubgcp5//Ubxn2b//Wrap73
GO:0008076	voltage-gated_potassium_channel_complex	Cellular Component	11	79	1388	31389	0.000693941	0.0040035	3.15868	3.14886	0.00792507	Dlg4//Kcna2//Kcna7//Kcnc1//Kcng3//Kcnip3//Kcnmb1//Kcnq2//Kcnv2//Slc5a3//Snap25
GO:0097386	glial_cell_projection	Cellular Component	7	35	1388	31389	0.000736926	0.00422197	3.13258	4.52291	0.00504323	Ezr//Fyn//Lgals3//Mapt//Slc1a1//Slc1a2//Slc2a13
GO:0099060	integral_component_of_postsynaptic_specialization_membrane	Cellular Component	13	105	1388	31389	0.000744756	0.00423741	3.12799	2.7999	0.00936599	Adcy1//Chrnd//Epha7//Gabra2//Gabrb3//Gabrg2//Glra1//Gria1//Gria3//Grid1//Htr5a//Neto1//Slitrk1
GO:0005899	insulin_receptor_complex	Cellular Component	3	5	1388	31389	0.000806749	0.00455869	3.09326	13.5687	0.00216138	Igf1r//Insr//Irs1
GO:0030285	integral_component_of_synaptic_vesicle_membrane	Cellular Component	8	46	1388	31389	0.000834601	0.00468398	3.07852	3.93297	0.00576369	Gabra2//Slc18a3//Slc6a17//Slc6a9//Stx12//Sypl//Tmem163//Vamp3
GO:0016607	nuclear_speck	Cellular Component	28	331	1388	31389	0.000855642	0.00476962	3.06771	1.91301	0.0201729	Bdnf//Cacnb4//Cnot7//Cwc22//Dock1//Epas1//Fam107a//Fam76b//Fyttd1//Gtf2h2//Hexim2//Mapt//Mettl3//Morf4l1//Msx2//Nr4a2//Pacsin2//Pip5k1a//Plag1//Plcb1//Pou4f2//Ppih//Ppp1r16b//Prkaa1//Prkaa2//Rbm39//Srsf12//Wrn
GO:0005769	early_endosome	Cellular Component	26	299	1388	31389	0.000862265	0.00477429	3.06436	1.96648	0.018732	Ankrd27//Cd274//Clip3//Ece1//Ehd3//Gria1//Havcr2//Htt//Lmtk2//Map2k1//Mr1//Nrp1//Pmepa1//Ppp1r21//Rabgef1//Slc1a1//Slc2a13//Slc39a14//Slc5a7//Steap2//Tmem108//Tmem163//Uhrf1bp1l//Vamp3//Vps26a//Vps33b
GO:0000323	lytic_vacuole	Cellular Component	37	482	1388	31389	0.000888986	0.00485704	3.05111	1.73597	0.0266571	Abcd1//Acp2//Ank2//Ankrd27//Arl8a//Asah1//Cat//Ccdc115//Cd164//Ctbs//Ctns//Fyco1//Gpc3//Hck//Idua//Insr//Lamtor5//Mtor//Ostm1//Pde1c//Prkcd//Rab7//Rab9//Rab9b//Rnf152//Rnf183//Rnf19b//Slc17a5//Slc2a13//Slc39a14//Slc48a1//Snap23//Snapin//Tmem150c//Vps26a//Vps33b//Wdr59
GO:0005764	lysosome	Cellular Component	37	482	1388	31389	0.000888986	0.00485704	3.05111	1.73597	0.0266571	Abcd1//Acp2//Ank2//Ankrd27//Arl8a//Asah1//Cat//Ccdc115//Cd164//Ctbs//Ctns//Fyco1//Gpc3//Hck//Idua//Insr//Lamtor5//Mtor//Ostm1//Pde1c//Prkcd//Rab7//Rab9//Rab9b//Rnf152//Rnf183//Rnf19b//Slc17a5//Slc2a13//Slc39a14//Slc48a1//Snap23//Snapin//Tmem150c//Vps26a//Vps33b//Wdr59
GO:0032590	dendrite_membrane	Cellular Component	8	48	1388	31389	0.00111636	0.0060592	2.95219	3.76909	0.00576369	Gabra2//Gabrg2//Gria1//Hpca//Insr//Kcnc1//Ngfr//Ppp1r9b
GO:0000785	chromatin	Cellular Component	43	594	1388	31389	0.00116452	0.00627928	2.93385	1.63708	0.0309798	Bend3//Calcoco1//Cbx5//Creb3l1//Ctr9//Ddx11//Etv3//Fam47e//Hes1//Hmga2//Hmgxb4//Igfbp3//Irf1//Jmjd1c//Klf2//Mbd2//Mis18a//Morf4l1//Pgr//Phc2//Phf10//Plcb1//Pou4f2//Rad18//Rad51//Rara//Rfx3//Runx3//Setd3//Shprh//Sin3a//Sirt1//Smarca2//Snai2//Srf//Ss18l1//Stag2//Stat6//Tcf7l2//Tspyl5//Tti1//Ube2a//Wdr82
GO:0032839	dendrite_cytoplasm	Cellular Component	6	28	1388	31389	0.00120467	0.00645359	2.91913	4.84598	0.00432277	Camk2a//Dlg4//Grik3//Hpca//Map2//Map2k1
GO:0042383	sarcolemma	Cellular Component	17	167	1388	31389	0.00122088	0.00649823	2.91333	2.30208	0.0122478	Abcc9//Adcy6//Adra1b//Ank2//Bgn//Cav1//Cav2//Dlg1//Dmd//Ezr//Igf1r//Msn//Ppp3cb//Ppp3r1//Prkce//Slc8a3//Sspn
GO:0043209	myelin_sheath	Cellular Component	20	214	1388	31389	0.00138082	0.00730243	2.85986	2.11351	0.0144092	Bcl2//Dlg1//Ehd3//Ezr//Gjc3//Hspa2//Itpr2//Mobp//Msn//Napb//Ncam1//Omg//Pgam1//Plcb1//Pmp22//Prkci//Prx//Snap25//Tppp//Tubb4a
GO:0044294	dendritic_growth_cone	Cellular Component	4	12	1388	31389	0.00141629	0.00744227	2.84885	7.53818	0.00288184	Cobl//L1cam//Map2//Smo
GO:0055037	recycling_endosome	Cellular Component	16	156	1388	31389	0.00154961	0.00809131	2.80978	2.31944	0.0115274	Atg9a//Atp11a//Cd274//Clip3//Ehd3//Fig4//Fzd7//Gria1//Lmtk2//Pacsin2//Pank1//Rab11fip4//Slc1a1//Slc31a2//Stx12//Vamp3
GO:0005770	late_endosome	Cellular Component	21	232	1388	31389	0.00158547	0.00822648	2.79984	2.04701	0.0151297	2610002M06Rik//Ankrd27//Atg9a//Ctns//Fyco1//Htt//Lamtor5//Lrat//Map2k1//Micall1//Mon1b//Mr1//Nmnat2//Rab7//Rab9//Rab9b//Slc31a2//Slc39a14//Ttpa//Vps33b//Vti1a
GO:0055038	recycling_endosome_membrane	Cellular Component	8	51	1388	31389	0.00167607	0.00864222	2.77571	3.54738	0.00576369	Cd274//Clip3//Ehd3//Fzd7//Gria1//Pacsin2//Rab11fip4//Slc1a1
GO:0005902	microvillus	Cellular Component	12	102	1388	31389	0.00183073	0.00938108	2.73738	2.66054	0.00864553	Adcy6//Dlg1//Ezr//Fmn2//Foxa1//Iqgap2//Msn//Muc4//Oxtr//Slc10a2//Slc6a6//Slc7a8
GO:0031528	microvillus_membrane	Cellular Component	5	21	1388	31389	0.00188721	0.00955183	2.72418	5.38442	0.00360231	Adcy6//Ezr//Muc4//Slc6a6//Slc7a8
GO:1902710	GABA_receptor_complex	Cellular Component	5	21	1388	31389	0.00188721	0.00955183	2.72418	5.38442	0.00360231	Gabbr1//Gabra2//Gabrb3//Gabrg2//Gabrq
GO:0150002	distal_dendrite	Cellular Component	2	2	1388	31389	0.001954	0.00982958	2.70908	22.6146	0.00144092	Map2//Slc1a1
GO:0005884	actin_filament	Cellular Component	14	132	1388	31389	0.00216779	0.0108389	2.66398	2.39851	0.0100865	Cd2ap//Cobl//Ezr//Fmn2//Fyn//Gas2l3//Gng12//Hck//Lcp1//Pak1//Pof1b//Pstpip2//Wipf2//Wipf3
GO:0098871	postsynaptic_actin_cytoskeleton	Cellular Component	4	14	1388	31389	0.00266809	0.0132601	2.5738	6.4613	0.00288184	Cttnbp2//Filip1//Myh10//Ppp1r9a
GO:0001726	ruffle	Cellular Component	15	151	1388	31389	0.0029178	0.0144143	2.53494	2.24648	0.0108069	Cd2ap//Cobl//Cyth3//Ezr//Fam107a//Lcp1//Map2//Myadm//Pak1//Pip5k1a//Ppp1r9b//Psd2//Psd3//Rasa1//Tirap
GO:0031012	extracellular_matrix	Cellular Component	37	517	1388	31389	0.00298751	0.014663	2.52469	1.61845	0.0266571	Adamts10//Adamts14//Adamts17//Angptl7//Atrn//Bgn//Bmp7//Col13a1//Dlg1//Egfl6//Elfn1//F3//Fgfr2//Frem1//Gpc3//Igf2//Lgals3//Lgalsl//Lrrc32//Matn2//Mmp12//Mmp21//Mmp24//Muc4//Ndnf//Ntn4//Optc//Plxdc2//Pmp22//Runx1//Sfrp1//Spock2//Srpx2//Tgfb2//Tnr//Tsku//Vegfa
GO:0005694	chromosome	Cellular Component	73	1188	1388	31389	0.00300369	0.014663	2.52234	1.38961	0.0525937	1700028K03Rik//Ago3//Atm//Bend3//Calcoco1//Cbx5//Cenpi//Chek2//Creb3l1//Ctr9//Ddx11//Dnttip2//Etv3//Fam47e//Gtf2b//Hes1//Hmga2//Hmgxb4//Hspa2//Igfbp3//Irf1//Jmjd1c//Klf2//Mbd2//Mis18a//Morf4l1//Mphosph10//Nlrp2//Nsmce4a//Nup98//Orc1//Pafah1b1//Pak1//Pgr//Phc2//Phf10//Plcb1//Pou4f2//Prim2//Rad18//Rad51//Rara//Rassf2//Rfx3//Rmi1//Runx3//Setd2//Setd3//Setd7//Setdb2//Shprh//Sin3a//Sirt1//Smarca2//Sna…
GO:0048786	presynaptic_active_zone	Cellular Component	11	95	1388	31389	0.00316189	0.0153445	2.50005	2.61853	0.00792507	Cplx3//Flot2//Fzd3//Grm7//Ncoa2//Nrxn1//Ppfia2//Ppfibp1//Snap25//Unc13b//Unc13c
GO:0043198	dendritic_shaft	Cellular Component	9	69	1388	31389	0.00327764	0.0158132	2.48444	2.94972	0.00648415	Cnih3//Gabbr1//Gria1//Gria3//Grm7//Homer1//Map2//Slc1a1//Slc1a2
GO:0031045	dense_core_granule	Cellular Component	6	34	1388	31389	0.003431	0.0163646	2.46458	3.9908	0.00432277	Kif1a//Myrip//Npy//Penk//Slc6a9//Stxbp5l
GO:0030175	filopodium	Cellular Component	11	96	1388	31389	0.0034316	0.0163646	2.4645	2.59125	0.00792507	Dmd//Ezr//Fzd3//Iqgap2//Itga3//Lcp1//Map2//Msn//Ppp1r9a//Ppp1r9b//Snap25
GO:1990023	mitotic_spindle_midzone	Cellular Component	4	15	1388	31389	0.00351195	0.0166469	2.45445	6.03055	0.00288184	Kif18b//Kif20b//Prc1//Ttc28
GO:0099523	presynaptic_cytosol	Cellular Component	5	24	1388	31389	0.00353115	0.0166469	2.45208	4.71137	0.00360231	Camk2a//Htt//Ppfia2//Prkce//Prkcg
GO:0005938	cell_cortex	Cellular Component	25	315	1388	31389	0.0036768	0.017235	2.43453	1.79481	0.0180115	Arhgef9//Cav1//Cd2ap//Cobl//Dlg4//Fgfr2//Flot2//Fmn2//Grm7//Itpr2//Map2k1//Mobp//Myadm//Myh10//Myrip//Pafah1b1//Pard3b//Pfn1//Ppp1r9a//Ppp1r9b//Shroom3//Snca//Triobp//Unc13b//Unc13c
GO:0045335	phagocytic_vesicle	Cellular Component	12	112	1388	31389	0.00400677	0.0186756	2.39721	2.42299	0.00864553	Cdc42ep4//Flnb//Mtor//Rab23//Rab7//Rab9//Rab9b//Slamf1//Stx12//Stxbp4//Unc13b//Vamp3
GO:0070847	core_mediator_complex	Cellular Component	3	8	1388	31389	0.00408678	0.0189415	2.38862	8.48046	0.00216138	Med14//Med31//Med6
GO:0030315	T-tubule	Cellular Component	9	72	1388	31389	0.00437694	0.020061	2.35883	2.82682	0.00648415	Abcc9//Adra1b//Ank2//Dlg1//Ezr//Igf1r//Msn//Ppp3cb//Prkce
GO:0031901	early_endosome_membrane	Cellular Component	9	72	1388	31389	0.00437694	0.020061	2.35883	2.82682	0.00648415	Cd274//Clip3//Gria1//Mr1//Pmepa1//Slc1a1//Slc39a14//Tmem163//Vps33b
GO:0043296	apical_junction_complex	Cellular Component	15	158	1388	31389	0.00447669	0.0204048	2.34904	2.14695	0.0108069	Amotl1//Cldn15//Cldn17//Cldn23//Cyth3//Dlg1//Jam2//Lin7a//Pard3b//Pdzd3//Pmp22//Pof1b//Prkci//Shroom3//Tgfbr1
GO:0098992	neuronal_dense_core_vesicle	Cellular Component	4	16	1388	31389	0.00452024	0.0204901	2.34484	5.65364	0.00288184	Kif1a//Npy//Penk//Stxbp5l
GO:0016235	aggresome	Cellular Component	6	37	1388	31389	0.00530009	0.0238939	2.27572	3.66722	0.00432277	Hoxc9//Hspb7//Prdm16//Stradb//Urb2//Zbtb14
GO:0005813	centrosome	Cellular Component	41	609	1388	31389	0.00536197	0.0240415	2.27068	1.52249	0.0295389	Actr1b//Azin1//Ccdc66//Cd2ap//Cdc25b//Cdc42bpg//Cep162//Ckap2//Cpeb1//Cul3//Ddx11//Fbxo31//Gnai3//Hmmr//Hook3//Hoxb4//Keg1//Kif20b//Kif3a//Mdm1//Mtus2//Mzt1//Nek1//Pafah1b1//Pik3r5//Plag1//Poc1b//Rab11fip4//Rab23//Rad18//Rbm39//Rpp25//Slain2//Smad7//Ttc12//Ttc28//Tubgcp5//Ubxn2b//Wrap73//Wrn//Xrcc2
GO:0002095	caveolar_macromolecular_signaling_complex	Cellular Component	2	3	1388	31389	0.00568943	0.0253718	2.24493	15.0764	0.00144092	Cav1//Cav2
GO:0090571	RNA_polymerase_II_transcription_repressor_complex	Cellular Component	3	9	1388	31389	0.00592961	0.0263007	2.22697	7.53818	0.00216138	Etv3//Lin52//Tbx15
GO:0045334	clathrin-coated_endocytic_vesicle	Cellular Component	5	27	1388	31389	0.00601052	0.026517	2.22109	4.18788	0.00360231	Ctla4//Ngfr//Rab35//Slc18a3//Slc5a7
GO:0031463	Cul3-RING_ubiquitin_ligase_complex	Cellular Component	6	38	1388	31389	0.00606282	0.0266055	2.21733	3.57072	0.00432277	Arih1//Cul3//Klhl13//Klhl7//Klhl8//Pdcd6
GO:0016605	PML_body	Cellular Component	9	76	1388	31389	0.00626631	0.0273529	2.20299	2.67804	0.00648415	Casp8ap2//Cbx5//Chek2//Morc3//Mtor//Rad51//Rpain//Sirt1//Topbp1
GO:0005815	microtubule_organizing_center	Cellular Component	48	749	1388	31389	0.00689075	0.0299203	2.16173	1.44926	0.0345821	Actr1b//Azin1//Ccdc66//Ccdc68//Cd2ap//Cdc25b//Cdc42bpg//Cep162//Ckap2//Cpeb1//Cul3//Ddx11//Ezr//Fbxo31//Gnai3//Hmmr//Hook3//Hoxb4//Htt//Ift122//Irs1//Keg1//Kif20b//Kif3a//Mdm1//Mtus2//Mzt1//Nek1//Pafah1b1//Pik3r5//Plag1//Poc1b//Rab11fip4//Rab23//Rad18//Rbm39//Rpp25//Slain2//Smad7//Tbc1d30//Ttc12//Ttc28//Ttll7//Tubgcp5//Ubxn2b//Wrap73//Wrn//Xrcc2
GO:0062023	collagen-containing_extracellular_matrix	Cellular Component	28	386	1388	31389	0.007516	0.0324644	2.12401	1.64043	0.0201729	Adamts10//Adamts17//Angptl7//Atrn//Bgn//Bmp7//Col13a1//Dlg1//Egfl6//F3//Fgfr2//Frem1//Gpc3//Igf2//Lgals3//Lgalsl//Matn2//Muc4//Ntn4//Plxdc2//Pmp22//Runx1//Sfrp1//Spock2//Srpx2//Tgfb2//Tnr//Vegfa
GO:0005871	kinesin_complex	Cellular Component	7	52	1388	31389	0.00764968	0.0328697	2.11636	3.04427	0.00504323	Kif18b//Kif19a//Kif1a//Kif20b//Kif3a//Kif3c//Pafah1b1
GO:0001650	fibrillar_center	Cellular Component	13	137	1388	31389	0.0078395	0.0333381	2.10571	2.14591	0.00936599	Ankrd1//Cd2ap//Ddx11//E2f5//Ezr//Fblim1//Foxa1//Jazf1//Klf6//Rerg//Rpain//Sirt1//Smad7
GO:0005923	bicellular_tight_junction	Cellular Component	13	137	1388	31389	0.0078395	0.0333381	2.10571	2.14591	0.00936599	Amotl1//Cldn15//Cldn17//Cldn23//Cyth3//Dlg1//Jam2//Lin7a//Pard3b//Pmp22//Pof1b//Prkci//Tgfbr1
GO:0000932	P-body	Cellular Component	9	79	1388	31389	0.0080533	0.0340717	2.09403	2.57634	0.00648415	Cnot7//Eif4e//Mex3a//Mex3b//Tnrc6c//Trim12c//Zc3h12d//Zfp36//Zfp36l1
GO:0016328	lateral_plasma_membrane	Cellular Component	8	66	1388	31389	0.00845917	0.0356062	2.07267	2.74116	0.00576369	Ceacam1//Ceacam2//Cldn15//Dlg1//Fzd3//Slc6a9//Vangl1//Vangl2
GO:0098993	anchored_component_of_synaptic_vesicle_membrane	Cellular Component	4	19	1388	31389	0.00866268	0.0359131	2.06235	4.76096	0.00288184	Cplx3//Rab35//Rab3c//Rab7
GO:0099144	anchored_component_of_synaptic_membrane	Cellular Component	4	19	1388	31389	0.00866268	0.0359131	2.06235	4.76096	0.00288184	Cplx3//Dlg4//Flot2//Snap25
GO:1902711	GABA-A_receptor_complex	Cellular Component	4	19	1388	31389	0.00866268	0.0359131	2.06235	4.76096	0.00288184	Gabra2//Gabrb3//Gabrg2//Gabrq
GO:0032281	AMPA_glutamate_receptor_complex	Cellular Component	5	30	1388	31389	0.00951234	0.0392384	2.02171	3.76909	0.00360231	Cnih3//Dlg4//Gria1//Gria3//Porcn
GO:0030141	secretory_granule	Cellular Component	29	414	1388	31389	0.0104326	0.0427016	1.98161	1.58411	0.0208934	Abcc9//Acr//Bdnf//Cav1//Cav2//Ece1//Flot2//Fndc3a//Gnai3//Igfbp3//Itpr2//Kif1a//Lrguk//Msn//Myrip//Npy//Penk//Rab7//Slc6a9//Snap23//Snapin//Snca//Stxbp5l//Sypl//Tgfb2//Vamp1//Vamp3//Vegfa//Vps33b
GO:0044292	dendrite_terminus	Cellular Component	4	20	1388	31389	0.0104554	0.0427016	1.98066	4.52291	0.00288184	Cobl//L1cam//Map2//Smo
GO:0098839	postsynaptic_density_membrane	Cellular Component	10	97	1388	31389	0.0106859	0.0434279	1.97119	2.3314	0.00720461	Adcy1//Dlg1//Dlg4//Epha7//Gria1//Gria3//Grid1//Neto1//Slitrk1//Synj2bp
GO:0001931	uropod	Cellular Component	3	11	1388	31389	0.0109004	0.0438089	1.96256	6.16761	0.00216138	Ezr//Flot2//Msn
GO:0031932	TORC2_complex	Cellular Component	3	11	1388	31389	0.0109004	0.0438089	1.96256	6.16761	0.00216138	Mtor//Prr5l//Tti1
GO:0017071	intracellular_cyclic_nucleotide_activated_cation_channel_complex	Cellular Component	2	4	1388	31389	0.0110451	0.0438089	1.95683	11.3073	0.00144092	Cnga2//Cnga4
GO:0070033	synaptobrevin_2-SNAP-25-syntaxin-1a-complexin_II_complex	Cellular Component	2	4	1388	31389	0.0110451	0.0438089	1.95683	11.3073	0.00144092	Cplx2//Snap25
GO:0099544	perisynaptic_space	Cellular Component	2	4	1388	31389	0.0110451	0.0438089	1.95683	11.3073	0.00144092	Gria1//Slc1a1
GO:0005774	vacuolar_membrane	Cellular Component	17	209	1388	31389	0.0118187	0.0466526	1.92743	1.83946	0.0122478	Abcd1//Arl8a//Atg16l1//Atg9a//Ccdc115//Ctns//Lamtor5//Mtor//Napb//Rab7//Rnf152//Rnf183//Slc17a5//Slc39a14//Slc48a1//Vmp1//Wdr59
GO:0001772	immunological_synapse	Cellular Component	6	44	1388	31389	0.0123968	0.0484201	1.90669	3.0838	0.00432277	Cd28//Dlg1//Ezr//Havcr2//Lgals3//Nptn
GO:0030673	axolemma	Cellular Component	4	21	1388	31389	0.0124715	0.0484201	1.90408	4.30753	0.00288184	Gabbr1//Kcnc1//Mapt//Slc1a2
GO:0000407	phagophore_assembly_site	Cellular Component	5	32	1388	31389	0.0125012	0.0484201	1.90305	3.53352	0.00360231	Atg9a//Rab1b//Rab7//Stx12//Vmp1
GO:0016342	catenin_complex	Cellular Component	5	32	1388	31389	0.0125012	0.0484201	1.90305	3.53352	0.00360231	Cdh12//Cdh20//Cdh4//Cdh6//Smad7
GO:0032838	plasma_membrane_bounded_cell_projection_cytoplasm	Cellular Component	15	178	1388	31389	0.0128923	0.0497015	1.88967	1.90572	0.0108069	Atg16l1//Camk2a//Cep162//Dcx//Dlg4//Grik3//Hpca//Htt//Kif3a//Kif3c//Map2//Map2k1//Mapt//Rsph4a//Tubb4a
GO:0070160	tight_junction	Cellular Component	13	146	1388	31389	0.01298	0.0498072	1.88672	2.01362	0.00936599	Amotl1//Cldn15//Cldn17//Cldn23//Cyth3//Dlg1//Jam2//Lin7a//Pard3b//Pmp22//Pof1b//Prkci//Tgfbr1
GO:1902911	protein_kinase_complex	Cellular Component	10	100	1388	31389	0.013077	0.0499468	1.88349	2.26146	0.00720461	Cdk5r1//Cks2//Gtf2h1//Gtf2h2//Igf1r//Insr//Irs1//Prkaa1//Prkaa2//Tgfbr1
GO:0042405	nuclear_inclusion_body	Cellular Component	3	12	1388	31389	0.0140618	0.0532154	1.85196	5.65364	0.00216138	Atxn1//Nup98//Rad18
GO:0099026	anchored_component_of_presynaptic_membrane	Cellular Component	3	12	1388	31389	0.0140618	0.0532154	1.85196	5.65364	0.00216138	Cplx3//Flot2//Snap25
GO:0098688	parallel_fiber_to_Purkinje_cell_synapse	Cellular Component	5	33	1388	31389	0.0142097	0.0535297	1.84742	3.42645	0.00360231	Gria3//Pfn1//Ppp3r1//Slc6a9//Unc13c
GO:0044295	axonal_growth_cone	Cellular Component	6	46	1388	31389	0.0152732	0.0572745	1.81607	2.94972	0.00432277	Cobl//L1cam//Mapt//Nrxn1//Smo//Snap25
GO:0008305	integrin_complex	Cellular Component	5	34	1388	31389	0.0160681	0.0599827	1.79404	3.32567	0.00360231	Itga11//Itga3//Itga9//Itgam//Pmp22
GO:0035371	microtubule_plus-end	Cellular Component	4	23	1388	31389	0.0172082	0.0637338	1.76427	3.93297	0.00288184	Clip3//Kif18b//Kif3c//Slain2
GO:0035770	ribonucleoprotein_granule	Cellular Component	18	235	1388	31389	0.0172274	0.0637338	1.76378	1.73218	0.0129683	Ago3//Cnot7//Eif4e//Endov//Htt//Kif3c//Kpnb1//Mapt//Mex3a//Mex3b//Prkaa2//Slc39a2//Tnrc6c//Trim12c//Ythdc2//Zc3h12d//Zfp36//Zfp36l1
GO:0060187	cell_pole	Cellular Component	3	13	1388	31389	0.017688	0.0643815	1.75232	5.21874	0.00216138	Ezr//Msn//Vangl2
GO:0005955	calcineurin_complex	Cellular Component	2	5	1388	31389	0.0178707	0.0643815	1.74786	9.04582	0.00144092	Ppp3cb//Ppp3r1
GO:0070044	synaptobrevin_2-SNAP-25-syntaxin-1a_complex	Cellular Component	2	5	1388	31389	0.0178707	0.0643815	1.74786	9.04582	0.00144092	Napb//Snap25
GO:0097025	MPP7-DLG1-LIN7_complex	Cellular Component	2	5	1388	31389	0.0178707	0.0643815	1.74786	9.04582	0.00144092	Dlg1//Lin7a
GO:0097422	tubular_endosome	Cellular Component	2	5	1388	31389	0.0178707	0.0643815	1.74786	9.04582	0.00144092	Ankrd27//Vps26a
GO:0099029	anchored_component_of_presynaptic_active_zone_membrane	Cellular Component	2	5	1388	31389	0.0178707	0.0643815	1.74786	9.04582	0.00144092	Cplx3//Flot2
GO:0005776	autophagosome	Cellular Component	8	76	1388	31389	0.018925	0.0678833	1.72296	2.38048	0.00576369	Atg16l1//Atg9a//Fyco1//Htt//Peg3//Rab23//Vmp1//Vti1a
GO:0000781	chromosome,_telomeric_region	Cellular Component	10	106	1388	31389	0.0190343	0.0679798	1.72046	2.13345	0.00720461	Atm//Cbx5//Chek2//Nlrp2//Orc1//Rad51//Sun2//Terf2ip//Wdr82//Wrn
GO:0036464	cytoplasmic_ribonucleoprotein_granule	Cellular Component	17	221	1388	31389	0.019475	0.0692536	1.71052	1.73958	0.0122478	Ago3//Cnot7//Eif4e//Endov//Htt//Kif3c//Kpnb1//Mapt//Mex3a//Mex3b//Prkaa2//Slc39a2//Tnrc6c//Trim12c//Zc3h12d//Zfp36//Zfp36l1
GO:0051233	spindle_midzone	Cellular Component	5	36	1388	31389	0.0202542	0.0716387	1.69349	3.14091	0.00360231	Arl8a//Kif18b//Kif20b//Prc1//Ttc28
GO:0008328	ionotropic_glutamate_receptor_complex	Cellular Component	6	49	1388	31389	0.0204062	0.0716387	1.69024	2.76913	0.00432277	Cnih3//Dlg4//Gria1//Gria3//Grik3//Porcn
GO:0098686	hippocampal_mossy_fiber_to_CA3_synapse	Cellular Component	6	49	1388	31389	0.0204062	0.0716387	1.69024	2.76913	0.00432277	Adcy1//Epha7//Rapgef4//Slc6a9//Tnr//Unc13b
GO:0030667	secretory_granule_membrane	Cellular Component	9	92	1388	31389	0.0205334	0.0717799	1.68754	2.21229	0.00648415	Cav1//Cav2//Flot2//Itpr2//Kif1a//Msn//Myrip//Snca//Vamp1
GO:0098690	glycinergic_synapse	Cellular Component	3	14	1388	31389	0.0217843	0.0755787	1.66186	4.84598	0.00216138	Arhgef9//Glra1//Glra2
GO:0046658	anchored_component_of_plasma_membrane	Cellular Component	8	78	1388	31389	0.0218033	0.0755787	1.66148	2.31944	0.00576369	Cd160//Cplx3//Dlg4//Flot2//Gpc3//Prss42//Rgmb//Snap25
GO:0030665	clathrin-coated_vesicle_membrane	Cellular Component	5	38	1388	31389	0.025095	0.0866249	1.60041	2.9756	0.00360231	Aftph//Gad2//Necap1//Slc18a3//Vamp3
GO:0000931	gamma-tubulin_large_complex	Cellular Component	2	6	1388	31389	0.0260259	0.0887248	1.58459	7.53818	0.00144092	Mzt1//Tubgcp5
GO:0030121	AP-1_adaptor_complex	Cellular Component	2	6	1388	31389	0.0260259	0.0887248	1.58459	7.53818	0.00144092	Aftph//Slc18a3
GO:1990246	uniplex_complex	Cellular Component	2	6	1388	31389	0.0260259	0.0887248	1.58459	7.53818	0.00144092	Mcu//Micu2
GO:0019005	SCF_ubiquitin_ligase_complex	Cellular Component	7	66	1388	31389	0.0262491	0.0887377	1.58089	2.39851	0.00504323	Arih1//Cks2//Fbxl17//Fbxl5//Fbxo31//Fbxw5//Spsb1
GO:0031083	BLOC-1_complex	Cellular Component	3	15	1388	31389	0.0263524	0.0887377	1.57918	4.52291	0.00216138	Snap25//Snapin//Stx12
GO:0031680	G-protein_beta|gamma-subunit_complex	Cellular Component	3	15	1388	31389	0.0263524	0.0887377	1.57918	4.52291	0.00216138	Gng12//Gng2//Gngt1
GO:0099568	cytoplasmic_region	Cellular Component	17	230	1388	31389	0.0273617	0.0917618	1.56286	1.67151	0.0122478	Atg16l1//Camk2a//Cep162//Dcx//Dlg4//Grik3//Hpca//Htt//Kif3a//Kif3c//Map2//Map2k1//Mapt//Rsph4a//Tubb4a//Unc13b//Unc13c
GO:0030864	cortical_actin_cytoskeleton	Cellular Component	9	99	1388	31389	0.0312467	0.104005	1.5052	2.05587	0.00648415	Cobl//Flot2//Mobp//Myadm//Myrip//Ppp1r9a//Ppp1r9b//Shroom3//Triobp
GO:0035098	ESC|E(Z)_complex	Cellular Component	3	16	1388	31389	0.0313906	0.104005	1.5032	4.24023	0.00216138	Jarid2//Mtf2//Sirt1
GO:0098890	extrinsic_component_of_postsynaptic_membrane	Cellular Component	3	16	1388	31389	0.0313906	0.104005	1.5032	4.24023	0.00216138	Farp1//Nptx2//Tenm2
GO:0005604	basement_membrane	Cellular Component	10	116	1388	31389	0.0330427	0.109041	1.48092	1.94953	0.00720461	Atrn//Dlg1//Egfl6//Frem1//Matn2//Ntn4//Pmp22//Runx1//Tgfb2//Vegfa
GO:0019866	organelle_inner_membrane	Cellular Component	31	495	1388	31389	0.0338136	0.11114	1.47091	1.41626	0.0223343	AA467197//Adck1//Aifm3//Arl6ip6//Bcl2//Bdnf//Cav2//Coq5//Cox15//Cyb5b//Cyb5r3//Cyp11b1//Fech//Herc2//Higd1a//Lgals3//Mcu//Micu2//Mpc1//Mpv17//Mthfd2l//P2rx7//Sirt1//Slc25a1//Slc25a10//Slc25a36//Slc25a44//Snca//Sun2//Timm10//Ttc19
GO:0044545	NSL_complex	Cellular Component	2	7	1388	31389	0.03538	0.115827	1.45124	6.4613	0.00144092	Kansl2//Phf20l1
GO:0001725	stress_fiber	Cellular Component	8	86	1388	31389	0.0364042	0.118709	1.43885	2.10368	0.00576369	Acta2//Fam107a//Fblim1//Flnb//Lcp1//Myh10//Myl12b//Vangl2
GO:0032154	cleavage_furrow	Cellular Component	5	42	1388	31389	0.0368523	0.118956	1.43353	2.69221	0.00360231	Myh10//Psd2//Psd3//Rab11fip4//Stambp
GO:0031527	filopodium_membrane	Cellular Component	3	17	1388	31389	0.0368943	0.118956	1.43304	3.9908	0.00216138	Dmd//Itga3//Msn
GO:0005929	cilium	Cellular Component	41	693	1388	31389	0.0370493	0.118956	1.43122	1.33795	0.0295389	Adcy6//Atg16l1//Bbip1//Cav1//Ccdc66//Ccdc68//Ceacam1//Cep162//Cul3//D630045J12Rik//Dcx//Ehd3//Ezr//Gnat1//Gngt1//Grxcr1//Ift122//Irs1//Kif19a//Kif3a//Mapt//Mdm1//Myrip//Nphp3//Pafah1b1//Pde1c//Poc1b//Rabl2//Rapgef4//Rgs9bp//Rsph4a//Smo//Tacr1//Tacr2//Tbc1d30//Tcte1//Ttll7//Tub//Tubb4a//Vipr2//Wrap73
GO:0099061	integral_component_of_postsynaptic_density_membrane	Cellular Component	7	71	1388	31389	0.037177	0.118956	1.42973	2.2296	0.00504323	Adcy1//Epha7//Gria1//Gria3//Grid1//Neto1//Slitrk1
GO:0000151	ubiquitin_ligase_complex	Cellular Component	20	293	1388	31389	0.0372007	0.118956	1.42945	1.54366	0.0144092	Arih1//Cks2//Cul3//Dcun1d2//Fbxl17//Fbxl5//Fbxo31//Fbxw5//Gid8//Klhl13//Klhl7//Klhl8//Med31//Med6//Pdcd6//Phc2//Rad18//Rnf19b//Spsb1//Ube2a
GO:0097730	non-motile_cilium	Cellular Component	13	170	1388	31389	0.0391797	0.1248	1.40694	1.72935	0.00936599	D630045J12Rik//Gnat1//Gngt1//Grxcr1//Ift122//Kif3a//Mdm1//Myrip//Pafah1b1//Rapgef4//Rgs9bp//Smo//Ttll7
GO:0032587	ruffle_membrane	Cellular Component	7	72	1388	31389	0.039673	0.125885	1.40151	2.19864	0.00504323	Fam107a//Map2//Pip5k1a//Ppp1r9b//Psd2//Psd3//Tirap
GO:0000922	spindle_pole	Cellular Component	11	137	1388	31389	0.0409335	0.129387	1.38792	1.81577	0.00792507	Cdc25b//Cul3//Ddx11//Katnal1//Kif20b//Mapkbp1//Poc1b//Stag2//Ttc28//Tubgcp5//Ubxn2b
GO:0035097	histone_methyltransferase_complex	Cellular Component	7	73	1388	31389	0.0422759	0.130756	1.37391	2.16852	0.00504323	Cbx5//Jarid2//Mga//Mtf2//Prdm8//Sirt1//Wdr82
GO:0016593	Cdc73|Paf1_complex	Cellular Component	2	8	1388	31389	0.0458111	0.133548	1.33903	5.65364	0.00144092	Cdc73//Ctr9
GO:0031931	TORC1_complex	Cellular Component	2	8	1388	31389	0.0458111	0.133548	1.33903	5.65364	0.00144092	Mtor//Tti1
GO:0071144	heteromeric_SMAD_protein_complex	Cellular Component	2	8	1388	31389	0.0458111	0.133548	1.33903	5.65364	0.00144092	Smad7//Smad9
GO:0071598	neuronal_ribonucleoprotein_granule	Cellular Component	2	8	1388	31389	0.0458111	0.133548	1.33903	5.65364	0.00144092	Htt//Kif3c
GO:0005903	brush_border	Cellular Component	11	140	1388	31389	0.0466432	0.135495	1.33121	1.77686	0.00792507	Ceacam1//Ddr1//Ezr//Flnb//Gna13//Myh10//Pdzd3//Rapgef4//Rsc1a1//Slc22a5//Slc6a19
GO:0005637	nuclear_inner_membrane	Cellular Component	5	45	1388	31389	0.0475621	0.13768	1.32274	2.51273	0.00360231	Arl6ip6//Cav2//P2rx7//Sirt1//Sun2
GO:0030496	midbody	Cellular Component	12	158	1388	31389	0.0482835	0.138912	1.3162	1.71756	0.00864553	Arl8a//Ccdc66//Celf2//Ddx11//Gnai3//Kif20b//Klhl13//Myh10//Prc1//Rab11fip4//Ttc28//Urb2
GO:0005635	nuclear_envelope	Cellular Component	26	415	1388	31389	0.048339	0.138912	1.3157	1.41682	0.018732	Adra1b//Agpat3//Arl6ip6//Bcl2//Cav2//E2f5//Elavl4//Insr//Kpnb1//Mtmr6//Mtor//Ngfr//Nrxn1//Nup98//P2rx7//Pafah1b1//Pak1//Rasa1//Rrm2//Senp1//Sh3bgrl2//Sirt1//Snca//Spin1//Sun2//Tnpo3
GO:0043292	contractile_fiber	Cellular Component	16	229	1388	31389	0.0486027	0.138912	1.31334	1.58006	0.0115274	3425401B19Rik//Abcc9//Acta2//Ank2//Ankrd1//Cdk5r1//Dmd//Homer1//Jph1//Myl12b//Nebl//Pak1//Ppp3cb//Scn3b//Simc1//Trim63
GO:0031674	I_band	Cellular Component	11	141	1388	31389	0.0486612	0.138912	1.31282	1.76426	0.00792507	3425401B19Rik//Ank2//Ankrd1//Dmd//Homer1//Jph1//Myl12b//Nebl//Pak1//Ppp3cb//Scn3b
GO:0031091	platelet_alpha_granule	Cellular Component	3	19	1388	31389	0.0492679	0.139677	1.30744	3.57072	0.00216138	Igfbp3//Snca//Vps33b
GO:0043034	costamere	Cellular Component	3	19	1388	31389	0.0492679	0.139677	1.30744	3.57072	0.00216138	Ank2//Dmd//Homer1
