# Supplementary material for: Comprehensive analysis of differentially expressed miRNAs in mice with kidney injury induced by chronic intermittent hypoxia
Source: Front Genet. 2022 Nov 1;13:918728. doi: 10.3389/fgene.2022.918728 (PMC9664083; doi:10.3389/fgene.2022.918728)
Supplement: Supplementary file 6 [file Table6.xlsx]

## Sheet: Sheet1
	miRNA-seq	qRT-PCR
mmu-miR-486b-3p	3.13327	1.36
mmu-miR-215-5p	2.88687	2.11
mmu-miR-212-3p	2.41293	1.42
mmu-miR-344-3p	1.84391	1.41
mmu-miR-181b-1-3p	1.52932	1.41
mmu-miR-467a-3p	-1.754	-1.111
mmu-miR-467d-3p	-1.754	-1.111
mmu-miR-96-5p	-1.5257	-1.428
