# Supplementary material for: Comprehensive analysis of differentially expressed miRNAs in mice with kidney injury induced by chronic intermittent hypoxia
Source: Front Genet. 2022 Nov 1;13:918728. doi: 10.3389/fgene.2022.918728 (PMC9664083; doi:10.3389/fgene.2022.918728)
Supplement: Supplementary file 7 [file Table7.xls]

## Sheet: BP
Column "ID" stands for the ID of gene ontology term
Column "Term" stands for the name of gene ontology term
Column "Ontology" stands for the class of ontology
Column "Count" stands for the number of DE genes associated with the term
Column "Size" stands for the number of background population genes associated with the term
Column "numInt" stands for the total number of DE genes
Column "numTotal" stands for the total number of background population genes
Column "p_value" stands for the fisher exact test value of the term
Column "fdr" stands for the false discovery rate of the term, using Benjamini & Hochberg (1995) method
Column "Enrichment_Score" stands for the Enrichment Score value of the term, it equals (-log10(Pvalue))
Column "Fold_Enrichment" stands for the Fold Enrichment value of the term, it equals (Count/Size)/(numInt/numTotal)
Column "GeneRatio" stands for the Gene Ratio value genes associated with the term, it equals (Count/numInt)
Column "Genes" stands for the DE genes associated with the term
ID	Term	Ontology	Count	Size	numInt	numTotal	p_value	fdr	Enrichment_Score	Fold_Enrichment	GeneRatio	Genes
GO:0009987	cellular_process	Biological Process	486	16301	588	31864	2.475e-58	1.21052e-54	57.6064	1.61564	0.826531	2310002L09Rik//4933434E20Rik//Aak1//Abcg4//Acaca//Actr2//Adam9//Adamts4//Adarb1//Adcy1//Adpgk//Ahcy//Aif1l//Aifm2//Aldh6a1//Alox12e//Anp32a//Anpep//Ap1ar//Ap1b1//Apoe//Arfgef1//Arhgap19//Arhgdia//Arhgef11//Arl8a//Art4//Asap1//Asb1//Asic1//Astl//Asxl2//Atp11c//Atp1b1//Atp2a1//Atp6v0d1//Atrx//Atxn7//Atxn7l3//Bag3//Baz1b//Bcl7b//Becn1//Bend3//Bgn//Bhlhe22//Bik//Bmf//Bmx//Braf//Brcc3//Brwd1//Bsnd//Bt…
GO:0050794	regulation_of_cellular_process	Biological Process	392	12200	588	31864	7.93772e-45	1.94117e-41	44.1003	1.7412	0.666667	Aak1//Actr2//Adam9//Adarb1//Adcy1//Aifm2//Anp32a//Anpep//Ap1ar//Apoe//Arfgef1//Arhgap19//Arhgdia//Arhgef11//Asap1//Asb1//Asic1//Astl//Asxl2//Atp11c//Atp1b1//Atp2a1//Atrx//Atxn7//Atxn7l3//Bag3//Bcl7b//Becn1//Bend3//Bhlhe22//Bik//Bmf//Bmx//Braf//Brcc3//Brwd1//Btk//Camk2a//Car7//Carhsp1//Cbll1//Cbx4//Cc2d1b//Ccl22//Cct6a//Cdc42ep1//Cdh11//Cdyl//Celf5//Celsr2//Cftr//Chn2//Chsy1//Ciita//Cks1b//Cks1brt…
GO:0019222	regulation_of_metabolic_process	Biological Process	245	6863	588	31864	1.26351e-28	2.05994e-25	27.8984	1.93453	0.416667	Actr2//Adam9//Adarb1//Adcy1//Ap1ar//Apoe//Arfgef1//Arhgef11//Astl//Asxl2//Atp1b1//Atrx//Atxn7//Atxn7l3//Bag3//Becn1//Bend3//Bhlhe22//Bmf//Braf//Brcc3//Brwd1//Btk//Camk2a//Carhsp1//Cbx4//Cc2d1b//Cct6a//Cdyl//Celf5//Celsr2//Ciita//Cks1b//Cks1brt//Cks2//Clcf1//Clec16a//Clk2//Cpeb2//Crtc1//Csde1//Ctdsp2//Ctla2b//Ctsd//Dab2ip//Dach1//Dazap2//Dbndd1//Ddx3x//Dgat1//Dmbx1//Dmd//Dnaja1//Dnajb5//Dnmt3a//Dr…
GO:0031323	regulation_of_cellular_metabolic_process	Biological Process	224	5999	588	31864	2.64176e-28	3.23021e-25	27.5781	2.02345	0.380952	Actr2//Adam9//Adarb1//Adcy1//Ap1ar//Apoe//Arfgef1//Arhgef11//Astl//Asxl2//Atrx//Atxn7//Atxn7l3//Bag3//Becn1//Bend3//Bhlhe22//Bmf//Braf//Brcc3//Brwd1//Camk2a//Carhsp1//Cbx4//Cc2d1b//Cct6a//Cdyl//Celf5//Celsr2//Ciita//Cks1b//Cks1brt//Cks2//Clcf1//Clec16a//Clk2//Cpeb2//Crtc1//Ctdsp2//Ctla2b//Ctsd//Dab2ip//Dach1//Dazap2//Dbndd1//Ddx3x//Dgat1//Dmbx1//Dmd//Dnaja1//Dnajb5//Dnmt3a//Dr1//Dusp6//Dusp7//Dus…
GO:0080090	regulation_of_primary_metabolic_process	Biological Process	215	5813	588	31864	2.40905e-26	2.35653e-23	25.6182	2.00429	0.365646	Actr2//Adam9//Adarb1//Adcy1//Apoe//Arfgef1//Arhgef11//Astl//Asxl2//Atrx//Atxn7//Atxn7l3//Bag3//Bend3//Bhlhe22//Braf//Brcc3//Brwd1//Camk2a//Carhsp1//Cbx4//Cc2d1b//Cct6a//Cdyl//Celf5//Celsr2//Ciita//Cks1b//Cks1brt//Cks2//Clcf1//Clec16a//Clk2//Cpeb2//Crtc1//Ctdsp2//Ctla2b//Ctsd//Dab2ip//Dach1//Dazap2//Dbndd1//Ddx3x//Dgat1//Dmbx1//Dmd//Dnaja1//Dnajb5//Dnmt3a//Dr1//Dusp6//Dusp7//Dusp8//Dusp9//Dyrk2//E…
GO:0048523	negative_regulation_of_cellular_process	Biological Process	194	5014	588	31864	1.10033e-25	8.9695e-23	24.9585	2.09672	0.329932	Adarb1//Aifm2//Ap1ar//Apoe//Arfgef1//Arhgdia//Asic1//Astl//Asxl2//Atrx//Atxn7//Bag3//Becn1//Bend3//Bhlhe22//Bmf//Braf//Brcc3//Btk//Cbll1//Cbx4//Cc2d1b//Cdyl//Cftr//Ciita//Clcf1//Clec16a//Clk2//Cpeb2//Ctdsp2//Ctla2b//Dab2ip//Dach1//Dbndd1//Dclk3//Ddx3x//Dgkd//Dmbx1//Dmd//Dnaja1//Dnajb5//Dnmt3a//Dr1//Dusp6//Dusp7//Dusp8//Dusp9//Dyrk2//Eapp//Efnb3//Eif4a2//Eif4e//Eif4enif1//Elk3//Ep300//Epcam//Epn2/…
GO:0051171	regulation_of_nitrogen_compound_metabolic_process	Biological Process	208	5632	588	31864	3.19105e-25	2.22963e-22	24.4961	2.00135	0.353741	Actr2//Adam9//Adarb1//Adcy1//Apoe//Arfgef1//Arhgef11//Astl//Asxl2//Atrx//Atxn7//Atxn7l3//Bag3//Bend3//Bhlhe22//Braf//Brcc3//Brwd1//Camk2a//Carhsp1//Cbx4//Cc2d1b//Cct6a//Cdyl//Celf5//Celsr2//Ciita//Cks1b//Cks1brt//Cks2//Clcf1//Clec16a//Clk2//Cpeb2//Crtc1//Ctdsp2//Ctla2b//Ctsd//Dab2ip//Dach1//Dazap2//Dbndd1//Ddx3x//Dmbx1//Dmd//Dnaja1//Dnajb5//Dnmt3a//Dr1//Dusp6//Dusp7//Dusp8//Dusp9//Eapp//Eif4a2//E…
GO:0032502	developmental_process	Biological Process	210	5869	588	31864	1.00479e-23	6.14306e-21	22.9979	1.939	0.357143	4933434E20Rik//Actr2//Adarb1//Adcy1//Aldh6a1//Anpep//Ap1b1//Apoe//Arfgef1//Asb1//Asxl2//Atp11c//Atp1b1//Atrx//Bcl7b//Becn1//Bgn//Bhlhe22//Bik//Braf//Btk//C1galt1c1//Camk2a//Cbll1//Ccin//Cdh11//Cdyl//Celsr2//Cftr//Chsy1//Cks1b//Cks2//Clcf1//Col8a1//Cplx2//Ctsd//Dab2ip//Dach1//Ddx3x//Dio3//Dmbx1//Dmd//Dnaja1//Dnmt3a//Dpysl5//Efhd1//Efnb3//Eif4e//Eif4enif1//Eif4h//Elk3//Ep300//Epcam//Epn2//Ereg//Ezh…
GO:0016043	cellular_component_organization	Biological Process	197	5371	588	31864	2.84515e-23	1.54618e-20	22.5459	1.98762	0.335034	2310002L09Rik//Acaca//Actr2//Adamts4//Adarb1//Adcy1//Aif1l//Aifm2//Ap1ar//Ap1b1//Apoe//Arfgef1//Asap1//Atp11c//Atp2a1//Atp6v0d1//Atrx//Atxn7//Atxn7l3//Bag3//Baz1b//Becn1//Bend3//Bhlhe22//Bik//Brcc3//Brwd1//Camk2a//Cbx4//Ccin//Cdc42ep1//Cdh11//Cdyl//Celf5//Celsr2//Cks2//Clta//Col23a1//Col8a1//Crtc1//Csde1//Ctsd//Dab2ip//Ddx3x//Dgat1//Dmd//Dnmt3a//Dpysl5//Dr1//Efhd1//Efnb3//Ehd2//Eif4enif1//Eif4h//…
GO:0044237	cellular_metabolic_process	Biological Process	228	6771	588	31864	1.34113e-22	5.96555e-20	21.8725	1.82476	0.387755	Aak1//Acaca//Adarb1//Adcy1//Adpgk//Ahcy//Aifm2//Aldh6a1//Alox12e//Anpep//Apoe//Art4//Asb1//Asxl2//Atrx//Atxn7//Atxn7l3//Bag3//Baz1b//Becn1//Bend3//Bgn//Bmx//Braf//Brcc3//Btk//C1galt1c1//Camk2a//Car7//Cbll1//Cbx4//Cdyl//Celf5//Chsy1//Chsy3//Ciita//Ckmt2//Clec16a//Clk2//Cmas//Cpeb2//Csad//Csde1//Ctdsp2//Ctla2b//Ctps//Ctsd//Cul2//D2hgdh//Dab2ip//Dars//Dcakd//Dclk3//Ddx3x//Dgat1//Dgkd//Dhdds//Dhodh//…
GO:0007275	multicellular_organism_development	Biological Process	187	5027	588	31864	1.34167e-22	5.96555e-20	21.8724	2.01584	0.318027	4933434E20Rik//Actr2//Adarb1//Adcy1//Anpep//Ap1b1//Apoe//Arfgef1//Asb1//Asxl2//Atp11c//Atp1b1//Atrx//Becn1//Bgn//Bhlhe22//Bik//Braf//Btk//Camk2a//Cbll1//Ccin//Cdh11//Celsr2//Cftr//Chsy1//Cks1b//Cks2//Clcf1//Col8a1//Cplx2//Ctsd//Dab2ip//Dach1//Dio3//Dmbx1//Dmd//Dnmt3a//Dpysl5//Efhd1//Efnb3//Elk3//Ep300//Epcam//Epn2//Ereg//Ezh2//Fam172a//Fam20c//Fcer1g//Flt4//Fras1//Gal3st1//Gdf5//Gdnf//Glis2//Gna1…
GO:0048856	anatomical_structure_development	Biological Process	195	5425	588	31864	6.00397e-22	2.44712e-19	21.2216	1.94786	0.331633	4933434E20Rik//Actr2//Adarb1//Adcy1//Anpep//Ap1b1//Apoe//Arfgef1//Asb1//Asxl2//Atp11c//Atp1b1//Atrx//Becn1//Bgn//Bhlhe22//Bik//Braf//Btk//C1galt1c1//Camk2a//Cbll1//Ccin//Cdh11//Cdyl//Celsr2//Cftr//Chsy1//Cks1b//Cks2//Clcf1//Col8a1//Cplx2//Ctsd//Dab2ip//Dach1//Dio3//Dmbx1//Dmd//Dnmt3a//Dpysl5//Efhd1//Efnb3//Elk3//Ep300//Epcam//Epn2//Ereg//Ezh2//Fam172a//Fam20c//Fcer1g//Flnc//Flt4//Foxd2//Fras1//Ga…
GO:0009893	positive_regulation_of_metabolic_process	Biological Process	154	3858	588	31864	4.42243e-21	1.66385e-18	20.3543	2.16312	0.261905	Actr2//Adam9//Adarb1//Apoe//Arfgef1//Arhgef11//Astl//Asxl2//Atrx//Atxn7//Atxn7l3//Bag3//Becn1//Bend3//Braf//Brcc3//Cct6a//Ciita//Cks1b//Cks1brt//Cks2//Clcf1//Clec16a//Crtc1//Ctsd//Dab2ip//Dazap2//Ddx3x//Dgat1//Dr1//Dyrk2//Eapp//Eif4enif1//Elk3//Ep300//Epcam//Ereg//Ezh2//Fabp5//Fam168a//Fcer1g//Flt4//Foxd2//Foxj3//Gdf5//Gdnf//Glis2//Gmeb1//Gpr37//Hadh//Hbegf//Herpud1//Hif1a//Hltf//Hmga1//Hmga2//Hn…
GO:0019538	protein_metabolic_process	Biological Process	150	3724	588	31864	7.39768e-21	2.42925e-18	20.1309	2.18275	0.255102	Aak1//Acaca//Adam9//Adamts4//Adgb//Anpep//Apoe//Art4//Asb1//Astl//Atxn7//Atxn7l3//Bag3//Baz1b//Bend3//Bgn//Bmx//Braf//Brcc3//Btk//C1galt1c1//Camk2a//Cbll1//Cbx4//Cdyl//Chsy1//Chsy3//Ciita//Clk2//Cpeb2//Ctdsp2//Ctla2b//Ctsd//Cul2//D2hgdh//Dab2ip//Dars//Dclk3//Ddx3x//Dhdds//Dr1//Dtx3//Dusp6//Dusp7//Dusp8//Dusp9//Dyrk2//Edem3//Eif4a2//Eif4e//Eif4h//Ep300//Erlin1//Esco1//Ezh2//Fam20c//Fbxl3//Fbxo30//…
GO:0031325	positive_regulation_of_cellular_metabolic_process	Biological Process	140	3345	588	31864	7.45017e-21	2.42925e-18	20.1278	2.26806	0.238095	Actr2//Adam9//Adarb1//Apoe//Arfgef1//Arhgef11//Astl//Asxl2//Atrx//Atxn7//Atxn7l3//Bag3//Becn1//Braf//Brcc3//Cct6a//Ciita//Cks1b//Cks1brt//Cks2//Clcf1//Clec16a//Crtc1//Ctsd//Dab2ip//Dazap2//Ddx3x//Dgat1//Dr1//Dyrk2//Eapp//Eif4enif1//Elk3//Ep300//Epcam//Ereg//Ezh2//Fam168a//Flt4//Foxd2//Foxj3//Gdf5//Gdnf//Glis2//Gmeb1//Gpr37//Hbegf//Herpud1//Hif1a//Hltf//Hmga1//Hmga2//Hnf1b//Hoxb1//Hsf3//Ikbkb//Imp…
GO:0006807	nitrogen_compound_metabolic_process	Biological Process	208	6134	588	31864	1.49568e-20	4.57212e-18	19.8252	1.83756	0.353741	Aak1//Acaca//Adam9//Adamts4//Adarb1//Adcy1//Adgb//Adpgk//Ahcy//Aldh6a1//Anpep//Apoe//Art4//Asb1//Astl//Asxl2//Atrx//Atxn7//Atxn7l3//Bag3//Baz1b//Becn1//Bend3//Bgn//Bmx//Braf//Brcc3//Btk//C1galt1c1//Camk2a//Cbll1//Cbx4//Cdyl//Celf5//Chsy1//Chsy3//Ciita//Ckmt2//Clk2//Cmas//Cpeb2//Csad//Csde1//Ctdsp2//Ctla2b//Ctps//Ctsd//Cul2//D2hgdh//Dab2ip//Dars//Dcakd//Dclk3//Ddx3x//Dgat1//Dhdds//Dhodh//Dio3//Dmd…
GO:0008152	metabolic_process	Biological Process	247	7889	588	31864	1.76859e-20	5.08835e-18	19.7524	1.69667	0.420068	Aak1//Acaca//Adam9//Adamts4//Adarb1//Adcy1//Adgb//Adpgk//Ahcy//Aifm2//Aldh6a1//Alox12e//Anpep//Apoe//Art4//Asb1//Astl//Asxl2//Atp1b1//Atrx//Atxn7//Atxn7l3//Bag3//Baz1b//Bdh1//Becn1//Bend3//Bgn//Bmx//Braf//Brcc3//Btk//C1galt1c1//Camk2a//Car7//Cbll1//Cbx4//Cdyl//Celf5//Cftr//Chst15//Chsy1//Chsy3//Ciita//Ckmt2//Clec16a//Clk2//Cmas//Cpeb2//Crtc1//Csad//Csde1//Ctdsp2//Ctla2b//Ctps//Ctsd//Cul2//D2hgdh/…
GO:0032879	regulation_of_localization	Biological Process	126	2889	588	31864	3.99955e-20	1.08677e-17	19.398	2.36345	0.214286	Aak1//Adam9//Adarb1//Adcy1//Anpep//Ap1ar//Apoe//Arhgdia//Asic1//Asxl2//Atp1b1//Bag3//Becn1//Braf//Camk2a//Car7//Cbll1//Cct6a//Celsr2//Cftr//Clcf1//Cplx2//Ctsd//Dab2ip//Dach1//Dclk3//Dgat1//Dgkd//Dmd//Dnaja1//Dnajc27//Dock4//Ehd2//Ep300//Epcam//Epn2//Fabp5//Fcer1g//Flt4//Fxyd6//Gdnf//Glis2//Gna12//Gnb5//Gpm6b//Gsg1l//Hadh//Hbegf//Hif1a//Hmga2//Hrh3//Igsf8//Ikbkb//Il1r1//Il2rb//Itga2b//Itga5//Itgam…
GO:0030154	cell_differentiation	Biological Process	146	3698	588	31864	1.85934e-19	4.78634e-17	18.7306	2.13948	0.248299	Actr2//Adarb1//Adcy1//Aldh6a1//Anpep//Apoe//Arfgef1//Atp11c//Atrx//Bcl7b//Becn1//Bhlhe22//Braf//Btk//C1galt1c1//Camk2a//Ccin//Cdh11//Cdyl//Celsr2//Cftr//Chsy1//Clcf1//Cplx2//Dab2ip//Ddx3x//Dio3//Dmd//Dpysl5//Efhd1//Efnb3//Elk3//Ep300//Epcam//Ereg//Ezh2//Fam172a//Fam20c//Fcer1g//Flnc//Flt4//Foxd2//Foxj3//Gdf5//Gdnf//Glis2//Gna12//Golga4//Gpm6a//Gpm6b//Hif1a//Hmga2//Hnf1b//Hspa9//Ikbkb//Impact//Ist…
GO:0051173	positive_regulation_of_nitrogen_compound_metabolic_process	Biological Process	130	3130	588	31864	5.30731e-19	1.27825e-16	18.2751	2.25072	0.221088	Actr2//Adam9//Adarb1//Apoe//Arfgef1//Arhgef11//Astl//Asxl2//Atrx//Atxn7//Atxn7l3//Braf//Brcc3//Cct6a//Ciita//Cks1b//Cks1brt//Cks2//Clcf1//Crtc1//Ctsd//Dab2ip//Dazap2//Ddx3x//Dr1//Eapp//Eif4enif1//Elk3//Ep300//Epcam//Ereg//Ezh2//Fam168a//Flt4//Foxd2//Foxj3//Gdf5//Gdnf//Glis2//Gmeb1//Gpr37//Hbegf//Herpud1//Hif1a//Hltf//Hmga1//Hmga2//Hnf1b//Hoxb1//Hsf3//Ikbkb//Impact//Ist1//Itga5//Kdm2a//Kdm5a//Kras…
GO:0071704	organic_substance_metabolic_process	Biological Process	233	7443	588	31864	5.48829e-19	1.27825e-16	18.2606	1.69641	0.396259	Aak1//Acaca//Adam9//Adamts4//Adarb1//Adcy1//Adgb//Adpgk//Ahcy//Aifm2//Aldh6a1//Alox12e//Anpep//Apoe//Art4//Asb1//Astl//Asxl2//Atrx//Atxn7//Atxn7l3//Bag3//Baz1b//Becn1//Bend3//Bgn//Bmx//Braf//Brcc3//Btk//C1galt1c1//Camk2a//Cbll1//Cbx4//Cdyl//Celf5//Cftr//Chst15//Chsy1//Chsy3//Ciita//Ckmt2//Clk2//Cmas//Cpeb2//Csad//Csde1//Ctdsp2//Ctla2b//Ctps//Ctsd//Cul2//D2hgdh//Dab2ip//Dars//Dcakd//Dclk3//Ddx3x//…
GO:0033036	macromolecule_localization	Biological Process	108	2369	588	31864	1.50754e-18	3.35153e-16	17.8217	2.47048	0.183673	Abcg4//Ap1ar//Ap1b1//Apoe//Arfgef1//Arl8a//Atp11c//Atp1b1//Atrx//Braf//Camk2a//Cftr//Clta//Copb1//Copb2//Ddx3x//Dgat1//Dgkd//Dmd//Dnaja1//Dnajc27//Ehd2//Eif4enif1//Ezh2//Fabp5//Fcer1g//Fras1//Golga4//Gpm6b//Herpud1//Hnf1b//Hspa9//Ikbkb//Il10ra//Ist1//Kcna1//Lhfpl4//Mecp2//Mex3b//Mfn2//Mvb12b//Ncbp2//Nckap1//Nr5a1//Nsg1//Pard3b//Pigw//Pip5k1a//Pitpnb//Polr2d//Pom121//Prkci//Rab32//Rab38//Rab4b//Ra…
GO:0048869	cellular_developmental_process	Biological Process	146	3794	588	31864	1.88092e-18	3.99981e-16	17.7256	2.08535	0.248299	Actr2//Adarb1//Adcy1//Aldh6a1//Anpep//Apoe//Arfgef1//Atp11c//Atrx//Bcl7b//Becn1//Bhlhe22//Braf//Btk//C1galt1c1//Camk2a//Ccin//Cdh11//Cdyl//Celsr2//Cftr//Chsy1//Clcf1//Cplx2//Dab2ip//Ddx3x//Dio3//Dmd//Dpysl5//Efhd1//Efnb3//Elk3//Ep300//Epcam//Ereg//Ezh2//Fam172a//Fam20c//Fcer1g//Flnc//Flt4//Foxd2//Foxj3//Gdf5//Gdnf//Glis2//Gna12//Golga4//Gpm6a//Gpm6b//Hif1a//Hmga2//Hnf1b//Hspa9//Ikbkb//Impact//Ist…
GO:0051252	regulation_of_RNA_metabolic_process	Biological Process	140	3590	588	31864	3.87165e-18	7.8901e-16	17.4121	2.11328	0.238095	Actr2//Adarb1//Adcy1//Apoe//Arhgef11//Asxl2//Atrx//Atxn7//Atxn7l3//Bag3//Bend3//Bhlhe22//Brwd1//Camk2a//Carhsp1//Cbx4//Cc2d1b//Cdyl//Celf5//Celsr2//Ciita//Cks1b//Cks2//Clk2//Crtc1//Dab2ip//Dach1//Ddx3x//Dmbx1//Dmd//Dnajb5//Dnmt3a//Dr1//Eapp//Eif4a2//Eif4enif1//Elk3//Ep300//Epcam//Ereg//Ezh2//Fam172a//Foxd2//Foxj3//Gdnf//Glis2//Gmeb1//Hif1a//Hltf//Hmga1//Hmga2//Hnf1b//Hoxb1//Hoxc5//Hp1bp3//Hsf3//I…
GO:0051128	regulation_of_cellular_component_organization	Biological Process	111	2514	588	31864	4.76487e-18	9.32199e-16	17.3219	2.39266	0.188776	Aak1//Actr2//Adam9//Ap1ar//Apoe//Arfgef1//Arhgdia//Asap1//Asxl2//Atrx//Atxn7//Becn1//Bik//Bmf//Braf//Cbll1//Cct6a//Cdc42ep1//Clec16a//Cplx2//Crtc1//Dab2ip//Ddx3x//Dgkd//Dhodh//Dmd//Efnb3//Ehd2//Ep300//Epn2//Ereg//Ezh2//Flt4//Golga4//Gpm6a//Gpm6b//Gsg1l//Hbegf//Hif1a//Ikbkb//Il10ra//Impact//Ist1//Kdm2a//Kdm5a//L1cam//Lemd3//Lhfpl4//Lingo4//Map2//Map6d1//Mapk1//Mark2//Mecp2//Mycbp2//Nap1l2//Nckap1/…
GO:0048731	system_development	Biological Process	159	4365	588	31864	5.97154e-18	1.12334e-15	17.2239	1.97395	0.270408	Actr2//Adarb1//Adcy1//Anpep//Ap1b1//Apoe//Arfgef1//Asb1//Asxl2//Atp11c//Atrx//Becn1//Bgn//Bhlhe22//Bik//Braf//Btk//Camk2a//Ccin//Cdh11//Celsr2//Cftr//Chsy1//Clcf1//Col8a1//Cplx2//Ctsd//Dab2ip//Dio3//Dmbx1//Dmd//Dpysl5//Efhd1//Efnb3//Elk3//Ep300//Epcam//Epn2//Ereg//Ezh2//Fam172a//Fam20c//Fcer1g//Flt4//Fras1//Gal3st1//Gdf5//Gdnf//Glis2//Golga4//Gpcpd1//Gpd2//Gpm6a//Gpm6b//Hapln3//Hapln4//Hbegf//Hif…
GO:0008104	protein_localization	Biological Process	96	2000	588	31864	6.22641e-18	1.1279e-15	17.2058	2.60114	0.163265	Ap1ar//Ap1b1//Apoe//Arfgef1//Arl8a//Atp1b1//Atrx//Braf//Camk2a//Clta//Copb1//Copb2//Ddx3x//Dgat1//Dgkd//Dmd//Dnaja1//Dnajc27//Ehd2//Eif4enif1//Ezh2//Fcer1g//Fras1//Golga4//Gpm6b//Herpud1//Hnf1b//Hspa9//Ikbkb//Il10ra//Ist1//Kcna1//Lhfpl4//Mecp2//Mex3b//Mfn2//Mvb12b//Nckap1//Nr5a1//Nsg1//Pard3b//Pigw//Pip5k1a//Polr2d//Pom121//Prkci//Rab32//Rab38//Rab4b//Rabl3//Ranbp3//Rftn1//Rph3a//Rtp1//S100a10//S…
GO:0044260	cellular_macromolecule_metabolic_process	Biological Process	155	4216	588	31864	7.94427e-18	1.38769e-15	17.0999	1.9923	0.263605	Aak1//Apoe//Art4//Asb1//Asxl2//Atrx//Atxn7//Atxn7l3//Baz1b//Becn1//Bend3//Bgn//Bmx//Braf//Brcc3//Btk//C1galt1c1//Camk2a//Cbll1//Cbx4//Cdyl//Chsy1//Chsy3//Ciita//Clk2//Cpeb2//Csde1//Ctdsp2//Ctla2b//Cul2//D2hgdh//Dab2ip//Dars//Dclk3//Ddx3x//Dhdds//Dmd//Dnmt3a//Dr1//Dtx3//Dusp6//Dusp7//Dusp8//Dusp9//Dyrk2//Edem3//Eif4a2//Eif4e//Eif4h//Ep300//Ereg//Erlin1//Esco1//Ezh2//Fam20c//Fbxl3//Fbxo30//Fcer1g//…
GO:0044267	cellular_protein_metabolic_process	Biological Process	126	3093	588	31864	1.01466e-17	1.71128e-15	16.9937	2.20757	0.214286	Aak1//Art4//Asb1//Atxn7//Atxn7l3//Baz1b//Bend3//Bgn//Bmx//Braf//Brcc3//Btk//C1galt1c1//Camk2a//Cbll1//Cbx4//Cdyl//Ciita//Clk2//Cpeb2//Ctdsp2//Ctla2b//Cul2//D2hgdh//Dab2ip//Dars//Dclk3//Ddx3x//Dhdds//Dr1//Dtx3//Dusp6//Dusp7//Dusp8//Dusp9//Dyrk2//Edem3//Eif4a2//Eif4e//Eif4h//Ep300//Erlin1//Esco1//Ezh2//Fam20c//Fbxl3//Fbxo30//Flt4//Gm10696//Herpud1//Hltf//Hspa9//Ikbkb//Kdm2a//Kdm5a//Map3k11//Map6d1/…
GO:0006810	transport	Biological Process	142	3717	588	31864	1.22487e-17	1.99694e-15	16.9119	2.07023	0.241497	4933434E20Rik//Aak1//Abcg4//Actr2//Anp32a//Ap1ar//Ap1b1//Apoe//Arfgef1//Arl8a//Asic1//Atp11c//Atp1b1//Atp2a1//Atp6v0d1//Becn1//Bsnd//Btk//Camk2a//Cct6a//Celsr2//Cftr//Clec16a//Clta//Cnih1//Copb1//Copb2//Cplx2//Dgat1//Dgkd//Dnaja1//Dnajc27//Ehd2//Eif4enif1//Elmo1//Epn2//Fabp5//Fcer1g//Fras1//Fxyd6//Gabra3//Golga4//Gpm6a//Gpm6b//Herpud1//Hif1a//Hnf1b//Hspa9//Il10ra//Ist1//Itgam//Kcna1//Kcna2//Kcna6…
GO:0051234	establishment_of_localization	Biological Process	145	3872	588	31864	2.80343e-17	4.42309e-15	16.5523	2.02934	0.246599	4933434E20Rik//Aak1//Abcg4//Actr2//Anp32a//Ap1ar//Ap1b1//Apoe//Arfgef1//Arl8a//Asic1//Atp11c//Atp1b1//Atp2a1//Atp6v0d1//Becn1//Braf//Bsnd//Btk//Camk2a//Cct6a//Celsr2//Cftr//Clec16a//Clta//Cnih1//Copb1//Copb2//Cplx2//Dgat1//Dgkd//Dnaja1//Dnajc27//Ehd2//Eif4enif1//Elmo1//Epn2//Fabp5//Fcer1g//Fras1//Fxyd6//Gabra3//Golga4//Gpm6a//Gpm6b//Herpud1//Hif1a//Hnf1b//Hspa9//Il10ra//Ist1//Itgam//Kcna1//Kcna2/…
GO:0023051	regulation_of_signaling	Biological Process	134	3451	588	31864	3.649e-17	5.57727e-15	16.4378	2.10418	0.227891	Aak1//Adcy1//Ap1ar//Apoe//Arfgef1//Arhgap19//Arhgdia//Asic1//Asxl2//Atxn7//Becn1//Bmf//Braf//Camk2a//Car7//Ccl22//Cdh11//Cftr//Chsy1//Clcf1//Clec16a//Cplx2//Crtc1//Cyth4//Dab2ip//Ddx3x//Dgkd//Dmd//Dnaja1//Dnajc27//Dusp6//Dusp7//Dusp8//Dusp9//Dyrk2//Eif4e//Ep300//Epn2//Ereg//Ezh2//Fabp5//Fam20c//Flt4//Gdf5//Gdnf//Glis2//Gna12//Gpr37//Gsg1l//Hadh//Hbegf//Herpud1//Hif1a//Hmga2//Hnf1b//Ikbkb//Il10ra/…
GO:0010646	regulation_of_cell_communication	Biological Process	133	3439	588	31864	6.87921e-17	1.01958e-14	16.1625	2.09576	0.22619	Aak1//Adcy1//Apoe//Arfgef1//Arhgap19//Arhgdia//Asic1//Asxl2//Atxn7//Becn1//Bmf//Braf//Camk2a//Car7//Ccl22//Cdh11//Cftr//Chsy1//Clcf1//Clec16a//Cplx2//Crtc1//Cyth4//Dab2ip//Ddx3x//Dgkd//Dmd//Dnaja1//Dnajc27//Dusp6//Dusp7//Dusp8//Dusp9//Dyrk2//Eif4e//Ep300//Epn2//Ereg//Ezh2//Fabp5//Fam20c//Flt4//Gdf5//Gdnf//Glis2//Gna12//Gpr37//Gsg1l//Hadh//Hbegf//Herpud1//Hif1a//Hmga2//Hnf1b//Ikbkb//Il10ra//Il1r1/…
GO:0006464	cellular_protein_modification_process	Biological Process	107	2471	588	31864	8.41461e-17	1.17588e-14	16.075	2.34657	0.181973	Aak1//Art4//Asb1//Atxn7//Atxn7l3//Baz1b//Bend3//Bgn//Bmx//Braf//Brcc3//Btk//C1galt1c1//Camk2a//Cbll1//Cbx4//Cdyl//Ciita//Clk2//Ctdsp2//Cul2//Dab2ip//Dclk3//Dhdds//Dr1//Dtx3//Dusp6//Dusp7//Dusp8//Dusp9//Dyrk2//Edem3//Ep300//Esco1//Ezh2//Fam20c//Fbxl3//Fbxo30//Flt4//Herpud1//Hltf//Hspa9//Ikbkb//Kdm2a//Kdm5a//Map3k11//Map6d1//Mapk1//Mark2//Mecp2//Mex3c//Mgat4a//Morf4l2//Mycbp2//Naa35//Nfe2l1//Pcmtd2…
GO:0036211	protein_modification_process	Biological Process	107	2471	588	31864	8.41461e-17	1.17588e-14	16.075	2.34657	0.181973	Aak1//Art4//Asb1//Atxn7//Atxn7l3//Baz1b//Bend3//Bgn//Bmx//Braf//Brcc3//Btk//C1galt1c1//Camk2a//Cbll1//Cbx4//Cdyl//Ciita//Clk2//Ctdsp2//Cul2//Dab2ip//Dclk3//Dhdds//Dr1//Dtx3//Dusp6//Dusp7//Dusp8//Dusp9//Dyrk2//Edem3//Ep300//Esco1//Ezh2//Fam20c//Fbxl3//Fbxo30//Flt4//Herpud1//Hltf//Hspa9//Ikbkb//Kdm2a//Kdm5a//Map3k11//Map6d1//Mapk1//Mark2//Mecp2//Mex3c//Mgat4a//Morf4l2//Mycbp2//Naa35//Nfe2l1//Pcmtd2…
GO:0006811	ion_transport	Biological Process	110	2597	588	31864	1.34375e-16	1.82563e-14	15.8717	2.29532	0.187075	Abcg4//Ap1b1//Apoe//Arfgef1//Arl8a//Asic1//Atp11c//Atp1b1//Atp2a1//Atp6v0d1//Bsnd//Btk//Camk2a//Cftr//Clta//Copb1//Copb2//Dgat1//Dgkd//Dnajc27//Eif4enif1//Fabp5//Fcer1g//Fras1//Fxyd6//Gabra3//Golga4//Gpm6a//Gpm6b//Herpud1//Hnf1b//Hspa9//Il10ra//Ist1//Kcna1//Kcna2//Kcna6//Kcnab1//Lasp1//Mfn2//Mvb12b//Ncbp2//Nfe2l1//Nipal1//Nsg1//Otop2//Pitpnb//Polr2d//Pom121//Rab32//Rab38//Rab4b//Rabl3//Ranbp3//Rf…
GO:0051641	cellular_localization	Biological Process	99	2243	588	31864	4.4355e-16	5.86325e-14	15.3531	2.39182	0.168367	Actr2//Anp32a//Ap1ar//Ap1b1//Apoe//Arl8a//Atp1b1//Atp2a1//Atrx//Becn1//Braf//Btk//Camk2a//Cftr//Clec16a//Clta//Copb1//Copb2//Cplx2//Ddx3x//Dmd//Dnaja1//Dnajc27//Ehd2//Eif4enif1//Ezh2//Fcer1g//Golga4//Herpud1//Hif1a//Hspa9//Ikbkb//Il10ra//Kcna1//Lhfpl4//Map6d1//Mef2a//Mex3b//Mfn2//Nr5a1//Nsg1//Pard3b//Pigw//Pip5k1a//Polr2d//Pom121//Prkci//Rab32//Rab38//Rabl3//Ranbp3//Rftn1//Rph3a//Rtp1//S100a10//S…
GO:1903506	regulation_of_nucleic_acid-templated_transcription	Biological Process	127	3299	588	31864	6.07143e-16	7.81456e-14	15.2167	2.08614	0.215986	Actr2//Adcy1//Apoe//Arhgef11//Asxl2//Atrx//Atxn7//Atxn7l3//Bag3//Bend3//Bhlhe22//Brwd1//Camk2a//Cbx4//Cc2d1b//Cdyl//Celsr2//Ciita//Cks1b//Cks2//Crtc1//Dab2ip//Dach1//Ddx3x//Dmbx1//Dmd//Dnajb5//Dnmt3a//Dr1//Eapp//Eif4a2//Elk3//Ep300//Epcam//Ereg//Ezh2//Fam172a//Foxd2//Foxj3//Gdnf//Glis2//Gmeb1//Hif1a//Hltf//Hmga1//Hmga2//Hnf1b//Hoxb1//Hoxc5//Hp1bp3//Hsf3//Ikbkb//Impact//Kdm2a//Kdm5a//Kras//Lcorl//…
GO:2001141	regulation_of_RNA_biosynthetic_process	Biological Process	127	3302	588	31864	6.50899e-16	8.16294e-14	15.1865	2.08425	0.215986	Actr2//Adcy1//Apoe//Arhgef11//Asxl2//Atrx//Atxn7//Atxn7l3//Bag3//Bend3//Bhlhe22//Brwd1//Camk2a//Cbx4//Cc2d1b//Cdyl//Celsr2//Ciita//Cks1b//Cks2//Crtc1//Dab2ip//Dach1//Ddx3x//Dmbx1//Dmd//Dnajb5//Dnmt3a//Dr1//Eapp//Eif4a2//Elk3//Ep300//Epcam//Ereg//Ezh2//Fam172a//Foxd2//Foxj3//Gdnf//Glis2//Gmeb1//Hif1a//Hltf//Hmga1//Hmga2//Hnf1b//Hoxb1//Hoxc5//Hp1bp3//Hsf3//Ikbkb//Impact//Kdm2a//Kdm5a//Kras//Lcorl//…
GO:0034613	cellular_protein_localization	Biological Process	76	1480	588	31864	8.05866e-16	9.85373e-14	15.0937	2.78275	0.129252	Ap1ar//Ap1b1//Apoe//Atp1b1//Atrx//Braf//Camk2a//Clta//Copb1//Copb2//Ddx3x//Dmd//Dnaja1//Dnajc27//Ehd2//Eif4enif1//Ezh2//Fcer1g//Golga4//Herpud1//Hspa9//Ikbkb//Il10ra//Kcna1//Lhfpl4//Mex3b//Mfn2//Nr5a1//Nsg1//Pigw//Pip5k1a//Polr2d//Pom121//Prkci//Rab32//Rab38//Rabl3//Ranbp3//Rftn1//Rph3a//Rtp1//S100a10//Sar1b//Sdad1//Sgcd//Sgtb//Shh//Snx1//Sprn//Srp14//Srsf1//Stau1//Stx1a//Stx7//Sumo1//Sytl5//Tbc1…
GO:0007399	nervous_system_development	Biological Process	96	2177	588	31864	1.42349e-15	1.69431e-13	14.8466	2.38966	0.163265	Actr2//Adarb1//Adcy1//Apoe//Arfgef1//Atrx//Becn1//Bhlhe22//Braf//Camk2a//Ccin//Cdh11//Celsr2//Clcf1//Cplx2//Dab2ip//Dio3//Dmbx1//Dmd//Dpysl5//Efhd1//Efnb3//Ep300//Ezh2//Gal3st1//Gdnf//Glis2//Golga4//Gpm6a//Gpm6b//Hapln3//Hapln4//Hif1a//Hmga2//Hnf1b//Hoxb1//Ikbkb//Impact//Ist1//Itgam//Kcna1//Kcna2//Kdm2a//Kras//L1cam//Lamc2//Lhfpl4//Map2//Mapk1//Mark2//Mecp2//Mef2a//Meis2//Mmp24//Mycbp2//Nckap1//N…
GO:0006355	regulation_of_transcription,_DNA-templated	Biological Process	126	3298	588	31864	1.45493e-15	1.69431e-13	14.8372	2.07035	0.214286	Actr2//Adcy1//Apoe//Arhgef11//Asxl2//Atrx//Atxn7//Atxn7l3//Bag3//Bend3//Bhlhe22//Brwd1//Camk2a//Cbx4//Cc2d1b//Cdyl//Celsr2//Ciita//Cks1b//Cks2//Crtc1//Dab2ip//Dach1//Ddx3x//Dmbx1//Dmd//Dnajb5//Dnmt3a//Dr1//Eapp//Elk3//Ep300//Epcam//Ereg//Ezh2//Fam172a//Foxd2//Foxj3//Gdnf//Glis2//Gmeb1//Hif1a//Hltf//Hmga1//Hmga2//Hnf1b//Hoxb1//Hoxc5//Hp1bp3//Hsf3//Ikbkb//Impact//Kdm2a//Kdm5a//Kras//Lcorl//Lin9//Lr…
GO:0006820	anion_transport	Biological Process	91	2022	588	31864	2.65171e-15	3.01195e-13	14.5765	2.43884	0.154762	Abcg4//Ap1b1//Apoe//Arfgef1//Arl8a//Atp11c//Atp2a1//Bsnd//Btk//Cftr//Clta//Copb1//Copb2//Dgat1//Dgkd//Dnajc27//Eif4enif1//Fabp5//Fcer1g//Fras1//Gabra3//Golga4//Gpm6b//Herpud1//Hnf1b//Hspa9//Il10ra//Ist1//Mfn2//Mvb12b//Ncbp2//Nfe2l1//Nsg1//Pitpnb//Polr2d//Pom121//Rab32//Rab38//Rab4b//Rabl3//Ranbp3//Rft1//Rftn1//Rph3a//Rtp1//Sar1b//Sdad1//Sgtb//Slc15a1//Slc19a1//Slc25a42//Slc2a13//Slc38a2//Slc6a1//…
GO:0010468	regulation_of_gene_expression	Biological Process	165	4921	588	31864	2.70958e-15	3.01195e-13	14.5671	1.81699	0.280612	Actr2//Adcy1//Apoe//Arhgef11//Astl//Asxl2//Atp1b1//Atrx//Atxn7//Atxn7l3//Bag3//Bend3//Bhlhe22//Braf//Brwd1//Btk//Camk2a//Carhsp1//Cbx4//Cc2d1b//Cdyl//Celf5//Celsr2//Ciita//Cks1b//Cks2//Clcf1//Clk2//Cpeb2//Crtc1//Csde1//Dab2ip//Dach1//Ddx3x//Dmbx1//Dmd//Dnajb5//Dnmt3a//Dr1//Eapp//Eif4a2//Eif4e//Eif4enif1//Eif4h//Elk3//Ep300//Epcam//Ereg//Ezh2//Fam172a//Fcer1g//Flt4//Foxd2//Foxj3//Gdnf//Glis2//Gmeb…
GO:0071705	nitrogen_compound_transport	Biological Process	77	1567	588	31864	5.35034e-15	5.81522e-13	14.2716	2.66284	0.130952	Ap1b1//Apoe//Arfgef1//Arl8a//Atp11c//Atp2a1//Btk//Clta//Copb1//Copb2//Dgat1//Dgkd//Dnajc27//Eif4enif1//Fcer1g//Fras1//Golga4//Gpm6b//Herpud1//Hnf1b//Hspa9//Il10ra//Ist1//Mfn2//Mvb12b//Ncbp2//Nfe2l1//Nsg1//Polr2d//Pom121//Rab32//Rab38//Rab4b//Rabl3//Ranbp3//Rftn1//Rph3a//Rtp1//Sar1b//Sdad1//Sgtb//Slc15a1//Slc19a1//Slc25a42//Slc38a2//Slc6a1//Slc6a9//Snx1//Snx30//Sprn//Srp14//Srsf1//Stau1//Stx1a//St…
GO:0071702	organic_substance_transport	Biological Process	87	1913	588	31864	6.58542e-15	7.00202e-13	14.1814	2.46449	0.147959	Abcg4//Ap1b1//Apoe//Arfgef1//Arl8a//Atp11c//Atp2a1//Btk//Cftr//Clta//Copb1//Copb2//Dgat1//Dgkd//Dnajc27//Eif4enif1//Fabp5//Fcer1g//Fras1//Golga4//Gpm6b//Herpud1//Hnf1b//Hspa9//Il10ra//Ist1//Mfn2//Mvb12b//Ncbp2//Nfe2l1//Nsg1//Pitpnb//Polr2d//Pom121//Rab32//Rab38//Rab4b//Rabl3//Ranbp3//Rft1//Rftn1//Rph3a//Rtp1//Sar1b//Sdad1//Sgtb//Slc15a1//Slc19a1//Slc25a42//Slc2a13//Slc38a2//Slc6a1//Slc6a9//Slco1c…
GO:0009966	regulation_of_signal_transduction	Biological Process	113	2877	588	31864	9.51811e-15	9.90491e-13	14.0214	2.12844	0.192177	Aak1//Apoe//Arfgef1//Arhgap19//Arhgdia//Asxl2//Atxn7//Becn1//Bmf//Braf//Camk2a//Ccl22//Chsy1//Clcf1//Clec16a//Cyth4//Dab2ip//Ddx3x//Dgkd//Dmd//Dnaja1//Dnajc27//Dusp6//Dusp7//Dusp8//Dusp9//Dyrk2//Ep300//Epn2//Ereg//Ezh2//Fabp5//Fam20c//Flt4//Gdf5//Gdnf//Glis2//Gna12//Gpr37//Gsg1l//Hbegf//Herpud1//Hif1a//Hmga2//Hnf1b//Ikbkb//Il10ra//Il1r1//Itpkb//Kras//L1cam//Lemd3//Lpar4//Map3k11//Mapk1//Mfn2//Mvb…
GO:0051049	regulation_of_transport	Biological Process	84	1892	588	31864	7.73895e-14	7.88567e-12	13.1113	2.40592	0.142857	Aak1//Adam9//Adcy1//Anpep//Apoe//Asic1//Atp1b1//Bag3//Braf//Camk2a//Car7//Cbll1//Cftr//Clcf1//Cplx2//Dgat1//Dgkd//Dmd//Dnaja1//Dnajc27//Ehd2//Ep300//Epn2//Fabp5//Fcer1g//Fxyd6//Gdnf//Gnb5//Gpm6b//Gsg1l//Hadh//Hif1a//Hmga2//Hrh3//Ikbkb//Il2rb//Itgam//Kcna1//Kcna2//Kcna6//Kcnab1//Maob//Map2//Mapk1//Mecp2//Mef2a//Mex3b//Mtnr1a//Nat8l//Nkain2//Nr1h2//Nr3c1//Ostn//Per1//Pfn2//Plcb1//Prkci//Rab4b//Rasa…
GO:0050793	regulation_of_developmental_process	Biological Process	104	2625	588	31864	8.16199e-14	8.147e-12	13.0882	2.14698	0.176871	Actr2//Adam9//Ap1ar//Apoe//Arhgdia//Asap1//Asxl2//Atp11c//Braf//Brwd1//Cdc42ep1//Cftr//Clcf1//Crtc1//Dab2ip//Dhodh//Dio3//Dmd//Dusp6//Dusp9//Efnb3//Ehd2//Eif4e//Eif4enif1//Ep300//Epn2//Ereg//Ezh2//Fam20c//Fgd1//Flt4//Fndc5//Gdf5//Gdnf//Gna12//Gnb3//Golga4//Gpm6b//Hif1a//Hmga2//Hnf1b//Hspa9//Ikbkb//Impact//Ist1//Itga5//Itgam//Itpkb//Kras//L1cam//Lingo4//Lmo3//Maf//Map2//Mapk1//Mark2//Mecp2//Meis2/…
GO:0031324	negative_regulation_of_cellular_metabolic_process	Biological Process	104	2628	588	31864	8.77098e-14	8.57978e-12	13.057	2.14452	0.176871	Adarb1//Ap1ar//Apoe//Asxl2//Atrx//Atxn7//Bag3//Becn1//Bend3//Bhlhe22//Bmf//Cbx4//Cc2d1b//Cdyl//Ciita//Clec16a//Clk2//Cpeb2//Ctdsp2//Ctla2b//Dab2ip//Dach1//Dbndd1//Ddx3x//Dmbx1//Dmd//Dnaja1//Dnajb5//Dnmt3a//Dr1//Dusp6//Dusp7//Dusp8//Dusp9//Eapp//Eif4a2//Eif4e//Eif4enif1//Elk3//Ep300//Ereg//Erlin1//Ezh2//Fam172a//Gdnf//Glis2//Gmnc//Hbegf//Herpud1//Hif1a//Hmga2//Hnf1b//Ikbkb//Il10ra//Impact//Itgam//…
GO:0051246	regulation_of_protein_metabolic_process	Biological Process	105	2692	588	31864	1.62294e-13	1.55643e-11	12.7897	2.11367	0.178571	Adam9//Adarb1//Apoe//Arfgef1//Astl//Asxl2//Atrx//Braf//Cdyl//Cks1b//Cks1brt//Cks2//Clcf1//Clec16a//Cpeb2//Ctdsp2//Ctla2b//Ctsd//Dab2ip//Dazap2//Dbndd1//Ddx3x//Dmd//Dnaja1//Dusp6//Dusp7//Dusp8//Dusp9//Eif4a2//Eif4e//Eif4enif1//Eif4h//Ep300//Ereg//Ezh2//Flt4//Gdf5//Gdnf//Gm10696//Gna12//Hbegf//Herpud1//Hif1a//Ikbkb//Impact//Ist1//Itga5//Itpkb//Kdm2a//Kdm5a//Kras//Map3k11//Mapk1//Mecp2//Mycbp2//Nap1…
GO:0015031	protein_transport	Biological Process	63	1224	588	31864	2.70777e-13	2.54686e-11	12.5674	2.78922	0.107143	Ap1b1//Apoe//Arfgef1//Arl8a//Clta//Copb1//Copb2//Dgat1//Dgkd//Dnajc27//Eif4enif1//Fras1//Golga4//Gpm6b//Herpud1//Hnf1b//Hspa9//Il10ra//Ist1//Mfn2//Mvb12b//Nsg1//Polr2d//Pom121//Rab32//Rab38//Rab4b//Rabl3//Ranbp3//Rftn1//Rph3a//Rtp1//Sar1b//Sdad1//Sgtb//Slc15a1//Snx1//Snx30//Sprn//Srp14//Stau1//Stx1a//Stx7//Sytl5//Tbc1d22a//Tbc1d30//Tbc1d9//Timm8b//Timm9//Tom1l1//Tomm34//Trak1//Trp53//Tsc1//Tub//U…
GO:0050896	response_to_stimulus	Biological Process	253	9270	588	31864	2.8896e-13	2.66661e-11	12.5392	1.47898	0.430272	Abcg4//Acaca//Actr2//Adam9//Adamts4//Adcy1//Ahcy//Anpep//Apoe//Arhgap19//Arhgdia//Arhgef11//Asb1//Asic1//Atp1b1//Atp2a1//Atp6v0d1//Atrx//Bag3//Baz1b//Bcl7b//Becn1//Bmf//Bmx//Braf//Brcc3//Btk//C1galt1c1//Camk2a//Ccl22//Cdc42ep1//Celsr2//Cftr//Chn2//Ciita//Clcf1//Clec16a//Clk2//Cpeb2//Cplx2//Crtc1//D2hgdh//Dab2ip//Dach1//Dclk3//Ddx3x//Dgkd//Dmd//Dnaja1//Dnmt3a//Dock4//Dpysl5//Dtx3//Dyrk2//Edem3//Ef…
GO:0010557	positive_regulation_of_macromolecule_biosynthetic_process	Biological Process	82	1897	588	31864	6.53323e-13	5.91741e-11	12.1849	2.34245	0.139456	Actr2//Apoe//Arfgef1//Arhgef11//Asxl2//Atrx//Atxn7//Atxn7l3//Cct6a//Ciita//Crtc1//Dab2ip//Ddx3x//Dr1//Dyrk2//Eapp//Elk3//Ep300//Epcam//Ereg//Foxd2//Foxj3//Gdnf//Glis2//Gmeb1//Hif1a//Hltf//Hmga1//Hmga2//Hnf1b//Hoxb1//Hsf3//Ikbkb//Impact//Kdm5a//Maf//Mapk1//Mecp2//Mef2a//Meis2//Meox2//Nfe2l1//Nfib//Nkx2-2//Nr1h2//Nr3c1//Nr5a1//Onecut2//Otx2//Pax2//Per1//Phb//Plcb1//Polr2d//Psmc6//Rbmx//Rgma//Rgmb//…
GO:0045893	positive_regulation_of_transcription,_DNA-templated	Biological Process	75	1660	588	31864	8.50588e-13	7.42897e-11	12.0703	2.44836	0.127551	Actr2//Apoe//Arhgef11//Asxl2//Atrx//Atxn7//Atxn7l3//Ciita//Crtc1//Dab2ip//Ddx3x//Dr1//Eapp//Elk3//Ep300//Epcam//Foxd2//Foxj3//Gdnf//Glis2//Gmeb1//Hif1a//Hltf//Hmga1//Hmga2//Hnf1b//Hoxb1//Hsf3//Ikbkb//Kdm5a//Maf//Mapk1//Mecp2//Mef2a//Meis2//Meox2//Nfe2l1//Nfib//Nkx2-2//Nr1h2//Nr3c1//Nr5a1//Onecut2//Otx2//Pax2//Per1//Phb//Plcb1//Psmc6//Rbmx//Rgma//Rgmb//Rhog//Rorc//Runx3//Shh//Sirt1//Sohlh2//Sox12/…
GO:1903508	positive_regulation_of_nucleic_acid-templated_transcription	Biological Process	75	1660	588	31864	8.50588e-13	7.42897e-11	12.0703	2.44836	0.127551	Actr2//Apoe//Arhgef11//Asxl2//Atrx//Atxn7//Atxn7l3//Ciita//Crtc1//Dab2ip//Ddx3x//Dr1//Eapp//Elk3//Ep300//Epcam//Foxd2//Foxj3//Gdnf//Glis2//Gmeb1//Hif1a//Hltf//Hmga1//Hmga2//Hnf1b//Hoxb1//Hsf3//Ikbkb//Kdm5a//Maf//Mapk1//Mecp2//Mef2a//Meis2//Meox2//Nfe2l1//Nfib//Nkx2-2//Nr1h2//Nr3c1//Nr5a1//Onecut2//Otx2//Pax2//Per1//Phb//Plcb1//Psmc6//Rbmx//Rgma//Rgmb//Rhog//Rorc//Runx3//Shh//Sirt1//Sohlh2//Sox12/…
GO:1902680	positive_regulation_of_RNA_biosynthetic_process	Biological Process	75	1661	588	31864	8.76001e-13	7.5167e-11	12.0575	2.44689	0.127551	Actr2//Apoe//Arhgef11//Asxl2//Atrx//Atxn7//Atxn7l3//Ciita//Crtc1//Dab2ip//Ddx3x//Dr1//Eapp//Elk3//Ep300//Epcam//Foxd2//Foxj3//Gdnf//Glis2//Gmeb1//Hif1a//Hltf//Hmga1//Hmga2//Hnf1b//Hoxb1//Hsf3//Ikbkb//Kdm5a//Maf//Mapk1//Mecp2//Mef2a//Meis2//Meox2//Nfe2l1//Nfib//Nkx2-2//Nr1h2//Nr3c1//Nr5a1//Onecut2//Otx2//Pax2//Per1//Phb//Plcb1//Psmc6//Rbmx//Rgma//Rgmb//Rhog//Rorc//Runx3//Shh//Sirt1//Sohlh2//Sox12/…
GO:0015833	peptide_transport	Biological Process	63	1259	588	31864	9.27427e-13	7.78467e-11	12.0327	2.71168	0.107143	Ap1b1//Apoe//Arfgef1//Arl8a//Clta//Copb1//Copb2//Dgat1//Dgkd//Dnajc27//Eif4enif1//Fras1//Golga4//Gpm6b//Herpud1//Hnf1b//Hspa9//Il10ra//Ist1//Mfn2//Mvb12b//Nsg1//Polr2d//Pom121//Rab32//Rab38//Rab4b//Rabl3//Ranbp3//Rftn1//Rph3a//Rtp1//Sar1b//Sdad1//Sgtb//Slc15a1//Snx1//Snx30//Sprn//Srp14//Stau1//Stx1a//Stx7//Sytl5//Tbc1d22a//Tbc1d30//Tbc1d9//Timm8b//Timm9//Tom1l1//Tomm34//Trak1//Trp53//Tsc1//Tub//U…
GO:0042886	amide_transport	Biological Process	64	1292	588	31864	9.39062e-13	7.78467e-11	12.0273	2.68436	0.108844	Ap1b1//Apoe//Arfgef1//Arl8a//Clta//Copb1//Copb2//Dgat1//Dgkd//Dnajc27//Eif4enif1//Fras1//Golga4//Gpm6b//Herpud1//Hnf1b//Hspa9//Il10ra//Ist1//Mfn2//Mvb12b//Nsg1//Polr2d//Pom121//Rab32//Rab38//Rab4b//Rabl3//Ranbp3//Rftn1//Rph3a//Rtp1//Sar1b//Sdad1//Sgtb//Slc15a1//Slc19a1//Snx1//Snx30//Sprn//Srp14//Stau1//Stx1a//Stx7//Sytl5//Tbc1d22a//Tbc1d30//Tbc1d9//Timm8b//Timm9//Tom1l1//Tomm34//Trak1//Trp53//Tsc…
GO:0006357	regulation_of_transcription_by_RNA_polymerase_II	Biological Process	97	2466	588	31864	1.01138e-12	8.2444e-11	11.9951	2.13158	0.164966	Actr2//Asxl2//Atrx//Atxn7//Atxn7l3//Bag3//Bend3//Bhlhe22//Brwd1//Cbx4//Cc2d1b//Ciita//Cks2//Crtc1//Dab2ip//Dach1//Ddx3x//Dmbx1//Dnajb5//Dnmt3a//Dr1//Eapp//Elk3//Ep300//Epcam//Ezh2//Foxd2//Foxj3//Gdnf//Glis2//Gmeb1//Hif1a//Hltf//Hmga1//Hmga2//Hnf1b//Hoxb1//Hoxc5//Hsf3//Ikbkb//Impact//Kdm2a//Kdm5a//Lcorl//Lin9//Lrrfip1//Maf//Mecp2//Mef2a//Meis2//Meox2//Nfe2l1//Nfib//Nkx2-2//Nr1h2//Nr3c1//Nr5a1//One…
GO:0022008	neurogenesis	Biological Process	71	1546	588	31864	1.73751e-12	1.39314e-10	11.7601	2.4887	0.120748	Actr2//Adarb1//Adcy1//Apoe//Arfgef1//Becn1//Bhlhe22//Braf//Camk2a//Cdh11//Celsr2//Clcf1//Dab2ip//Dio3//Dmd//Dpysl5//Efhd1//Efnb3//Ep300//Ezh2//Gdnf//Golga4//Gpm6a//Gpm6b//Hif1a//Hmga2//Ikbkb//Impact//Ist1//Itgam//Kcna1//Kdm2a//Kras//L1cam//Lamc2//Map2//Mapk1//Mark2//Mecp2//Mef2a//Mmp24//Mycbp2//Nckap1//Nfe2l1//Nfib//Nkx2-2//Nrep//Onecut2//Otx2//Pax2//Prkci//Ptprf//Rgma//Rhog//Runx3//Sema3a//Shh//…
GO:0031328	positive_regulation_of_cellular_biosynthetic_process	Biological Process	84	2009	588	31864	1.90207e-12	1.50049e-10	11.7208	2.2658	0.142857	Actr2//Apoe//Arfgef1//Arhgef11//Asxl2//Atrx//Atxn7//Atxn7l3//Cct6a//Ciita//Crtc1//Dab2ip//Ddx3x//Dgat1//Dr1//Dyrk2//Eapp//Elk3//Ep300//Epcam//Ereg//Foxd2//Foxj3//Gdnf//Glis2//Gmeb1//Hif1a//Hltf//Hmga1//Hmga2//Hnf1b//Hoxb1//Hsf3//Ikbkb//Impact//Kdm5a//Maf//Mapk1//Mecp2//Mef2a//Meis2//Meox2//Nfe2l1//Nfib//Nkx2-2//Nr1h2//Nr3c1//Nr5a1//Onecut2//Otx2//Pax2//Per1//Phb//Plcb1//Polr2d//Psmc6//Rab38//Rbmx…
GO:0009653	anatomical_structure_morphogenesis	Biological Process	93	2347	588	31864	2.15384e-12	1.67213e-10	11.6668	2.1473	0.158163	Adarb1//Adcy1//Anpep//Apoe//Asxl2//Atrx//Becn1//Bhlhe22//Braf//C1galt1c1//Camk2a//Cdh11//Celsr2//Chsy1//Col8a1//Ctsd//Dab2ip//Dio3//Dmd//Dpysl5//Efnb3//Elk3//Ep300//Ereg//Fam20c//Flt4//Foxd2//Fras1//Gdf5//Gdnf//Gna12//Gpm6a//Hbegf//Hif1a//Hmga2//Hnf1b//Hoxb1//Ifitm1//Impact//Itga5//Kcna2//Kdm2a//Kras//L1cam//Lamc2//Lemd3//Map2//Mapk1//Matr3//Mef2a//Meis2//Meox2//Mfn2//Mycbp2//Nckap1//Nfib//Nr3c1/…
GO:0045184	establishment_of_protein_localization	Biological Process	64	1322	588	31864	2.55021e-12	1.94892e-10	11.5934	2.62344	0.108844	Ap1b1//Apoe//Arfgef1//Arl8a//Braf//Clta//Copb1//Copb2//Dgat1//Dgkd//Dnajc27//Eif4enif1//Fras1//Golga4//Gpm6b//Herpud1//Hnf1b//Hspa9//Il10ra//Ist1//Mfn2//Mvb12b//Nsg1//Polr2d//Pom121//Rab32//Rab38//Rab4b//Rabl3//Ranbp3//Rftn1//Rph3a//Rtp1//Sar1b//Sdad1//Sgtb//Slc15a1//Snx1//Snx30//Sprn//Srp14//Stau1//Stx1a//Stx7//Sytl5//Tbc1d22a//Tbc1d30//Tbc1d9//Timm8b//Timm9//Tom1l1//Tomm34//Trak1//Trp53//Tsc1//…
GO:0048468	cell_development	Biological Process	80	1877	588	31864	2.65081e-12	1.99463e-10	11.5766	2.30966	0.136054	Adarb1//Adcy1//Apoe//Arfgef1//Atrx//Becn1//Bhlhe22//Btk//C1galt1c1//Camk2a//Cdh11//Cdyl//Celsr2//Cftr//Chsy1//Dab2ip//Dio3//Dmd//Dpysl5//Efhd1//Efnb3//Ep300//Ereg//Ezh2//Fam172a//Fam20c//Flnc//Gdnf//Gpm6a//Gpm6b//Hif1a//Ikbkb//Impact//Itgam//Kras//L1cam//Lamc2//Maf//Map2//Mapk1//Mark2//Mecp2//Mef2a//Mex3c//Mycbp2//Nckap1//Nfib//Nkx2-2//Nrep//Onecut2//Otx2//Pabpc4//Pcsk4//Plcb1//Prkci//Ptprf//Radi…
GO:0050790	regulation_of_catalytic_activity	Biological Process	92	2319	588	31864	2.70726e-12	2.00625e-10	11.5675	2.14986	0.156463	Adam9//Adarb1//Adcy1//Apoe//Arfgef1//Arhgap19//Arhgdia//Asap1//Atp1b1//Bag3//Becn1//Braf//Brcc3//C1galt1c1//Calu//Camk2a//Ccl22//Chn2//Cks1b//Cks1brt//Cks2//Cpeb2//Ctla2b//Ctsd//Cyth4//Dab2ip//Dazap2//Dbndd1//Ddx3x//Dnaja1//Dock4//Dusp6//Dusp7//Dusp8//Dusp9//Eif4a2//Elmo1//Ep300//Ereg//Ezh2//Fgd1//Flt4//Gdnf//Gnb5//Hbegf//Herpud1//Hif1a//Hrh3//Ikbkb//Itgam//Kdm5a//Kras//Map2//Map3k11//Mapk1//Mex3…
GO:0051130	positive_regulation_of_cellular_component_organization	Biological Process	61	1228	588	31864	2.98547e-12	2.1794e-10	11.525	2.69187	0.103741	Actr2//Adam9//Apoe//Asap1//Asxl2//Atrx//Becn1//Bik//Bmf//Braf//Cbll1//Cct6a//Cdc42ep1//Clec16a//Crtc1//Dab2ip//Ddx3x//Dgkd//Dmd//Ehd2//Ep300//Ereg//Ezh2//Golga4//Gpm6a//Hif1a//Ikbkb//Ist1//Kdm2a//L1cam//Lingo4//Mapk1//Mark2//Mecp2//Nap1l2//Nckap1//Nr1h2//Pfn2//Phf1//Plcb1//Prkci//Psmc6//Ptprf//Rgma//Rtf1//S100a10//Sirt1//Sumo1//Syt7//Tada2b//Trabd2b//Trak1//Trp53//Tsc1//Twf1//Ube2b//Wasf2//Xbp1//…
GO:0009890	negative_regulation_of_biosynthetic_process	Biological Process	74	1670	588	31864	3.12172e-12	2.24534e-10	11.5056	2.40125	0.12585	Apoe//Asxl2//Atrx//Bag3//Bend3//Bhlhe22//Cbx4//Cc2d1b//Cdyl//Ciita//Clk2//Cpeb2//Dab2ip//Dach1//Ddx3x//Dmbx1//Dnajb5//Dnmt3a//Dr1//Eapp//Eif4a2//Eif4e//Eif4enif1//Elk3//Ep300//Ereg//Erlin1//Ezh2//Fam172a//Glis2//Gmnc//Hbegf//Hif1a//Hmga2//Hnf1b//Impact//Kdm2a//Kdm5a//Lrrfip1//Maf//Mecp2//Mef2a//Morf4l2//Nfe2l1//Nfib//Nr1h2//Nr3c1//Pax2//Per1//Phb//Plcb1//Polr2d//Ppm1d//Rorc//Rtf1//Runx3//Sap30l//…
GO:0032268	regulation_of_cellular_protein_metabolic_process	Biological Process	97	2517	588	31864	3.29501e-12	2.33564e-10	11.4821	2.08839	0.164966	Adam9//Adarb1//Apoe//Arfgef1//Astl//Asxl2//Atrx//Braf//Cdyl//Cks1b//Cks1brt//Cks2//Clcf1//Clec16a//Cpeb2//Ctdsp2//Ctla2b//Ctsd//Dab2ip//Dazap2//Dbndd1//Ddx3x//Dmd//Dnaja1//Dusp6//Dusp7//Dusp8//Dusp9//Eif4a2//Eif4e//Eif4enif1//Eif4h//Ep300//Ereg//Ezh2//Flt4//Gdf5//Gdnf//Gna12//Hbegf//Herpud1//Hif1a//Ikbkb//Impact//Ist1//Itga5//Itpkb//Kdm2a//Kdm5a//Kras//Map3k11//Mapk1//Mecp2//Mycbp2//Nap1l2//Ncbp2…
GO:0030030	cell_projection_organization	Biological Process	60	1201	588	31864	3.61194e-12	2.52371e-10	11.4423	2.70727	0.102041	Actr2//Adarb1//Adcy1//Aif1l//Apoe//Arfgef1//Asap1//Atp6v0d1//Bhlhe22//Camk2a//Cdh11//Celsr2//Dab2ip//Dpysl5//Efhd1//Efnb3//Ehd2//Fgd1//Gdnf//Gmnc//Gpm6a//Gpm6b//Gpr22//Ikbkb//Impact//L1cam//Lamc2//Map2//Mark2//Mecp2//Mef2a//Mycbp2//Nckap1//Nfib//Nrep//Onecut2//Otx2//Pdcl//Pip5k1a//Ptprf//Rgma//Rhog//Rph3a//Rsph6a//Runx3//Sema3a//Shh//Snx1//Strn//Trak1//Trim32//Tsc1//Tub//Tubb4a//Ube2b//Unc119b//V…
GO:1903507	negative_regulation_of_nucleic_acid-templated_transcription	Biological Process	63	1321	588	31864	7.24534e-12	4.99112e-10	11.1399	2.58441	0.107143	Asxl2//Atrx//Bag3//Bend3//Bhlhe22//Cbx4//Cc2d1b//Cdyl//Ciita//Dab2ip//Dach1//Dmbx1//Dnajb5//Dnmt3a//Dr1//Eapp//Eif4a2//Elk3//Ep300//Ereg//Ezh2//Fam172a//Glis2//Hif1a//Hmga2//Hnf1b//Impact//Kdm2a//Kdm5a//Lrrfip1//Maf//Mecp2//Mef2a//Morf4l2//Nfe2l1//Nfib//Nr1h2//Nr3c1//Pax2//Per1//Phb//Plcb1//Ppm1d//Rorc//Rtf1//Runx3//Sap30l//Shh//Sirt1//Sox13//Sox5//Spdef//Sumo1//Taf9b//Trp53//Twist1//Ube2b//Wwp1/…
GO:1902679	negative_regulation_of_RNA_biosynthetic_process	Biological Process	63	1322	588	31864	7.48028e-12	5.0814e-10	11.1261	2.58245	0.107143	Asxl2//Atrx//Bag3//Bend3//Bhlhe22//Cbx4//Cc2d1b//Cdyl//Ciita//Dab2ip//Dach1//Dmbx1//Dnajb5//Dnmt3a//Dr1//Eapp//Eif4a2//Elk3//Ep300//Ereg//Ezh2//Fam172a//Glis2//Hif1a//Hmga2//Hnf1b//Impact//Kdm2a//Kdm5a//Lrrfip1//Maf//Mecp2//Mef2a//Morf4l2//Nfe2l1//Nfib//Nr1h2//Nr3c1//Pax2//Per1//Phb//Plcb1//Ppm1d//Rorc//Rtf1//Runx3//Sap30l//Shh//Sirt1//Sox13//Sox5//Spdef//Sumo1//Taf9b//Trp53//Twist1//Ube2b//Wwp1/…
GO:0043269	regulation_of_ion_transport	Biological Process	65	1390	588	31864	7.64363e-12	5.12123e-10	11.1167	2.53409	0.110544	Adam9//Apoe//Atp1b1//Bag3//Braf//Camk2a//Car7//Cftr//Clcf1//Dgat1//Dmd//Dnaja1//Dnajc27//Ep300//Fabp5//Fxyd6//Gdnf//Gnb5//Gpm6b//Gsg1l//Hadh//Hif1a//Hmga2//Hrh3//Ikbkb//Itgam//Kcna1//Kcna2//Kcna6//Kcnab1//Maob//Mapk1//Mef2a//Mtnr1a//Nat8l//Nkain2//Nr1h2//Nr3c1//Ostn//Per1//Plcb1//Prkci//Rasa1//Rph3a//Sar1b//Scn2b//Scn3a//Sdhd//Sh2b2//Shh//Sirt1//Slc15a1//Slc6a1//Slc6a9//Stx1a//Sumo1//Syt7//Tpcn1/…
GO:0009892	negative_regulation_of_metabolic_process	Biological Process	112	3165	588	31864	1.12842e-11	7.45823e-10	10.9475	1.91764	0.190476	Adarb1//Ap1ar//Apoe//Asxl2//Atrx//Atxn7//Bag3//Becn1//Bend3//Bhlhe22//Bmf//Btk//Cbx4//Cc2d1b//Cdyl//Ciita//Clec16a//Clk2//Cpeb2//Csde1//Ctdsp2//Ctla2b//Dab2ip//Dach1//Dbndd1//Ddx3x//Dmbx1//Dmd//Dnaja1//Dnajb5//Dnmt3a//Dr1//Dusp6//Dusp7//Dusp8//Dusp9//Eapp//Eif4a2//Eif4e//Eif4enif1//Elk3//Ep300//Ereg//Erlin1//Ezh2//Fam172a//Gdnf//Glis2//Gmnc//Hbegf//Herpud1//Hif1a//Hmga2//Hnf1b//Ikbkb//Il10ra//Imp…
GO:0048699	generation_of_neurons	Biological Process	65	1411	588	31864	1.45356e-11	9.47917e-10	10.8376	2.49637	0.110544	Actr2//Adarb1//Adcy1//Apoe//Arfgef1//Becn1//Bhlhe22//Braf//Camk2a//Cdh11//Celsr2//Clcf1//Dab2ip//Dio3//Dpysl5//Efhd1//Efnb3//Ep300//Ezh2//Gdnf//Golga4//Gpm6a//Gpm6b//Hif1a//Hmga2//Ikbkb//Impact//Ist1//Kcna1//Kdm2a//L1cam//Lamc2//Map2//Mark2//Mecp2//Mef2a//Mycbp2//Nckap1//Nfe2l1//Nfib//Nkx2-2//Nrep//Onecut2//Otx2//Pax2//Prkci//Ptprf//Rgma//Rhog//Runx3//Sema3a//Shh//Snph//Snx1//Sox5//Strn//Tmem132e…
GO:0045595	regulation_of_cell_differentiation	Biological Process	72	1661	588	31864	1.74489e-11	1.12293e-09	10.7582	2.34902	0.122449	Actr2//Ap1ar//Apoe//Asxl2//Atp11c//Braf//Cftr//Clcf1//Dab2ip//Dmd//Efnb3//Eif4e//Eif4enif1//Ep300//Ereg//Ezh2//Fam20c//Fndc5//Gdf5//Gdnf//Gnb3//Golga4//Hif1a//Hmga2//Hspa9//Ikbkb//Impact//Ist1//Itgam//Itpkb//Kras//L1cam//Lmo3//Maf//Map2//Mapk1//Mecp2//Meis2//Mex3c//Nap1l2//Nfe2l1//Nkx2-2//Nr3c1//Nrep//Ostn//Pax2//Plcb1//Prkci//Ptprf//Rgma//Rorc//Runx3//S100a10//Sema3a//Shh//Sirt1//Sox12//Sox13//S…
GO:0010941	regulation_of_cell_death	Biological Process	73	1700	588	31864	1.91702e-11	1.21768e-09	10.7174	2.327	0.12415	Aifm2//Anp32a//Apoe//Bag3//Becn1//Bmf//Braf//Camk2a//Cftr//Clcf1//Ctsd//Dab2ip//Ddx3x//Dhodh//Dnaja1//Dnmt3a//Dusp6//Dusp9//Ep300//Epcam//Fcer1g//Flt4//Gdf5//Gdnf//Gpr37//Herpud1//Hif1a//Hnf1b//Hspa9//Ikbkb//Il2rb//Impact//Itga5//Itgam//Itpkb//Kdm2a//Kras//Map3k11//Mecp2//Mfn2//Naa35//Nr3c1//Nradd//Osgin1//Pafah2//Pax2//Phb//Pik3cd//Ppp1ca//Prkci//Ptprf//Pxt1//Rasa1//Rorc//Runx3//Sarm1//Sgk3//Sgm…
GO:0045892	negative_regulation_of_transcription,_DNA-templated	Biological Process	62	1319	588	31864	1.9626e-11	1.23065e-09	10.7072	2.54724	0.105442	Asxl2//Atrx//Bag3//Bend3//Bhlhe22//Cbx4//Cc2d1b//Cdyl//Ciita//Dab2ip//Dach1//Dmbx1//Dnajb5//Dnmt3a//Dr1//Eapp//Elk3//Ep300//Ereg//Ezh2//Fam172a//Glis2//Hif1a//Hmga2//Hnf1b//Impact//Kdm2a//Kdm5a//Lrrfip1//Maf//Mecp2//Mef2a//Morf4l2//Nfe2l1//Nfib//Nr1h2//Nr3c1//Pax2//Per1//Phb//Plcb1//Ppm1d//Rorc//Rtf1//Runx3//Sap30l//Shh//Sirt1//Sox13//Sox5//Spdef//Sumo1//Taf9b//Trp53//Twist1//Ube2b//Wwp1//Xbp1//Y…
GO:0044093	positive_regulation_of_molecular_function	Biological Process	69	1571	588	31864	2.71056e-11	1.67814e-09	10.5669	2.3801	0.117347	Adam9//Adcy1//Apoe//Asap1//Atp1b1//Braf//C1galt1c1//Camk2a//Ccl22//Cftr//Chn2//Cks1b//Cks1brt//Cks2//Crtc1//Ctsd//Dab2ip//Dazap2//Ddx3x//Dmd//Ep300//Ereg//Ezh2//Flt4//Gdnf//Gnb5//Hbegf//Hif1a//Hmga2//Ikbkb//Itgam//Kcna1//Kras//Lrrfip1//Map3k11//Mapk1//Mex3b//Nr1h2//Pdp1//Pfn2//Phb//Pip5k1a//Pkp4//Plcb1//Prkci//Psenen//Psmd14//Rasa1//Rfng//Rgma//Rhog//S100a10//Shh//Sirt1//Slc6a9//Sppl3//Sumo1//Tbc…
GO:0006996	organelle_organization	Biological Process	115	3334	588	31864	2.78402e-11	1.70208e-09	10.5553	1.8692	0.195578	2310002L09Rik//Actr2//Aif1l//Aifm2//Arfgef1//Asap1//Atp2a1//Atrx//Atxn7//Atxn7l3//Bag3//Baz1b//Becn1//Bend3//Bik//Brcc3//Brwd1//Camk2a//Cbx4//Ccin//Cdyl//Celsr2//Cks2//Csde1//Ctsd//Ddx3x//Dnmt3a//Dr1//Ehd2//Eif4enif1//Elmo1//Ep300//Ereg//Esco1//Ezh2//Fam172a//Fgd1//Foxj3//Gmnc//Hepacam2//Hltf//Hmga2//Hp1bp3//Ikbkb//Kdm2a//Kdm5a//Kras//Lemd3//Map2//Map6d1//Mark2//Mecp2//Mef2a//Mfn2//Morf4l2//Nap1l…
GO:0045944	positive_regulation_of_transcription_by_RNA_polymerase_II	Biological Process	60	1291	588	31864	6.67087e-11	4.02805e-09	10.1758	2.51853	0.102041	Actr2//Asxl2//Atrx//Atxn7//Ciita//Crtc1//Dab2ip//Ddx3x//Dr1//Eapp//Elk3//Ep300//Epcam//Foxd2//Foxj3//Gdnf//Glis2//Gmeb1//Hif1a//Hltf//Hmga1//Hmga2//Hnf1b//Hoxb1//Hsf3//Ikbkb//Maf//Mecp2//Mef2a//Meis2//Meox2//Nfe2l1//Nfib//Nkx2-2//Nr1h2//Nr3c1//Nr5a1//Onecut2//Otx2//Pax2//Per1//Psmc6//Rbmx//Rgma//Runx3//Shh//Sirt1//Sohlh2//Sox12//Sox21//Sox5//Sp7//Spdef//Supt20//Tfe3//Trp53//Twist1//Xbp1//Zeb2//Zf…
GO:0006886	intracellular_protein_transport	Biological Process	43	761	588	31864	1.15276e-10	6.8758e-09	9.93826	3.06201	0.0731293	Ap1b1//Clta//Copb1//Copb2//Dnajc27//Eif4enif1//Herpud1//Hspa9//Mfn2//Nsg1//Polr2d//Pom121//Rab32//Rab38//Rabl3//Ranbp3//Rftn1//Rph3a//Rtp1//Sar1b//Sdad1//Sgtb//Snx1//Sprn//Srp14//Stau1//Stx1a//Stx7//Sytl5//Tbc1d22a//Tbc1d30//Tbc1d9//Timm9//Tom1l1//Tomm34//Trak1//Trp53//Tsc1//Tub//Usp6nl//Vps41//Ythdc1//Ywhaz
GO:0051649	establishment_of_localization_in_cell	Biological Process	67	1554	588	31864	1.1892e-10	7.00768e-09	9.92475	2.3364	0.113946	Actr2//Anp32a//Ap1ar//Ap1b1//Arl8a//Becn1//Btk//Clec16a//Clta//Copb1//Copb2//Cplx2//Dnajc27//Ehd2//Eif4enif1//Fcer1g//Herpud1//Hif1a//Hspa9//Map6d1//Mfn2//Nsg1//Pard3b//Polr2d//Pom121//Rab32//Rab38//Rabl3//Ranbp3//Rftn1//Rph3a//Rtp1//Sar1b//Sdad1//Sgtb//Slc6a1//Slc6a9//Snx1//Sprn//Srp14//Stau1//Stx1a//Stx7//Syn3//Syt7//Sytl5//Tanc2//Tbc1d22a//Tbc1d30//Tbc1d9//Timm9//Tom1l1//Tomm34//Tpcn1//Trak1//…
GO:0120036	plasma_membrane_bounded_cell_projection_organization	Biological Process	55	1144	588	31864	1.2772e-10	7.40088e-09	9.89374	2.60531	0.0935374	Actr2//Adarb1//Adcy1//Aif1l//Apoe//Arfgef1//Asap1//Bhlhe22//Camk2a//Cdh11//Celsr2//Dab2ip//Dpysl5//Efhd1//Efnb3//Ehd2//Fgd1//Gdnf//Gmnc//Gpm6a//Gpm6b//Ikbkb//Impact//L1cam//Lamc2//Map2//Mark2//Mecp2//Mef2a//Mycbp2//Nckap1//Nfib//Nrep//Onecut2//Otx2//Pip5k1a//Ptprf//Rgma//Rhog//Rph3a//Rsph6a//Runx3//Sema3a//Shh//Snx1//Strn//Trak1//Trim32//Tub//Ube2b//Unc119b//Vav2//Wasf2//Zeb2//Zmynd10
GO:0033043	regulation_of_organelle_organization	Biological Process	57	1211	588	31864	1.28619e-10	7.40088e-09	9.8907	2.55067	0.0969388	Actr2//Ap1ar//Arfgef1//Arhgdia//Asap1//Asxl2//Atrx//Atxn7//Becn1//Bik//Bmf//Braf//Cct6a//Cdc42ep1//Clec16a//Cplx2//Dhodh//Ep300//Ereg//Gpm6b//Hif1a//Kdm2a//Map2//Map6d1//Mapk1//Mark2//Mecp2//Mycbp2//Nap1l2//Nckap1//Nfe2l1//Pfn2//Phf1//Plcb1//Rasa1//Rhog//Rmi2//Rtf1//S100a10//Sar1b//Sirt1//Ssh2//Syt7//Tada2b//Tbc1d30//Tmem135//Tom1l1//Trp53//Tsc1//Tubb4a//Twf1//Ube2b//Usp6nl//Wasf2//Xbp1//Zeb2//Zm…
GO:0030182	neuron_differentiation	Biological Process	54	1121	588	31864	1.77192e-10	1.00773e-08	9.75156	2.61042	0.0918367	Adarb1//Adcy1//Apoe//Arfgef1//Becn1//Bhlhe22//Camk2a//Cdh11//Celsr2//Dab2ip//Dio3//Dpysl5//Efhd1//Efnb3//Gdnf//Gpm6a//Gpm6b//Hif1a//Ikbkb//Impact//Kdm2a//L1cam//Lamc2//Map2//Mark2//Mecp2//Mef2a//Mycbp2//Nckap1//Nfe2l1//Nfib//Nkx2-2//Nrep//Onecut2//Otx2//Pax2//Prkci//Ptprf//Rgma//Rhog//Runx3//Sema3a//Shh//Snph//Snx1//Sox5//Strn//Tmem132e//Trak1//Trim32//Tulp3//Xbp1//Ywhaz//Zeb2
GO:0007154	cell_communication	Biological Process	170	5875	588	31864	2.92311e-10	1.62864e-08	9.53416	1.56806	0.289116	Adam9//Adarb1//Adcy1//Anpep//Apoe//Arhgap19//Arhgdia//Arhgef11//Asb1//Atp1b1//Atp2a1//Atrx//Bag3//Bcl7b//Becn1//Bmf//Bmx//Braf//Brcc3//Btk//Camk2a//Ccl22//Cdc42ep1//Celsr2//Chn2//Clcf1//Clec16a//Cplx2//Crtc1//Dab2ip//Dclk3//Ddx3x//Dgat1//Dgkd//Dmd//Dnaja1//Dock4//Dtx3//Dyrk2//Efnb3//Elmo1//Ep300//Epcam//Epn2//Ereg//Erlin1//Fcer1g//Fcgr4//Flt4//Fndc5//Fras1//Gabra3//Gdf5//Gdnf//Gigyf1//Gna12//Gnb3…
GO:0048513	animal_organ_development	Biological Process	111	3299	588	31864	2.93029e-10	1.62864e-08	9.53309	1.82332	0.188776	Adarb1//Ap1b1//Asb1//Asxl2//Atp11c//Atrx//Bgn//Bhlhe22//Bik//Braf//Btk//Ccin//Celsr2//Cftr//Chsy1//Clcf1//Col8a1//Ctsd//Dab2ip//Dio3//Dmbx1//Dmd//Ep300//Epcam//Epn2//Ereg//Ezh2//Fam172a//Fam20c//Fcer1g//Flt4//Fras1//Gdf5//Gdnf//Glis2//Gpcpd1//Gpd2//Gpm6a//Hif1a//Hmga2//Hnf1b//Hoxb1//Hspa9//Itgam//Itpkb//Kcna1//Kdm2a//Kras//Ky//Lamc2//Lemd3//Maf//Mapk1//Matr3//Mecp2//Mef2a//Meis2//Meox2//Mex3c//Mf…
GO:0035556	intracellular_signal_transduction	Biological Process	61	1390	588	31864	4.39333e-10	2.41436e-08	9.35721	2.37814	0.103741	Adcy1//Apoe//Arhgdia//Arhgef11//Asb1//Atp1b1//Atp2a1//Atrx//Bmx//Braf//Brcc3//Btk//Cdc42ep1//Chn2//Clec16a//Dab2ip//Dclk3//Ddx3x//Dgkd//Dmd//Dock4//Dyrk2//Elmo1//Ep300//Gna12//Ikbkb//Itpkb//Kctd9//Kras//Map3k11//Mapk1//Mark2//Mef2a//Ncald//Nckap1//Nr5a1//Nradd//Pax2//Pdk2//Phb//Pik3cd//Plcb1//Ppm1d//Prkci//Rab4b//Rerg//Rhog//Sgcd//Sgk3//Sh2b2//Shh//Sirt1//Srgap1//Tpcn1//Trp53//Trpa1//Usp8//Vav2//…
GO:0000122	negative_regulation_of_transcription_by_RNA_polymerase_II	Biological Process	48	953	588	31864	4.51354e-10	2.45286e-08	9.34548	2.72943	0.0816327	Asxl2//Atrx//Bag3//Bend3//Cbx4//Cc2d1b//Ciita//Dab2ip//Dach1//Dmbx1//Dnajb5//Dnmt3a//Dr1//Elk3//Ep300//Ezh2//Glis2//Hif1a//Hmga2//Hnf1b//Impact//Kdm5a//Lrrfip1//Maf//Mecp2//Mef2a//Nfe2l1//Nfib//Nr1h2//Nr3c1//Pax2//Per1//Phb//Rorc//Rtf1//Runx3//Sap30l//Shh//Sirt1//Sox13//Spdef//Taf9b//Trp53//Twist1//Xbp1//Zeb2//Zfp41//Zfp810
GO:0046907	intracellular_transport	Biological Process	55	1187	588	31864	4.9061e-10	2.6369e-08	9.30926	2.51093	0.0935374	Actr2//Anp32a//Ap1ar//Ap1b1//Arl8a//Becn1//Clec16a//Clta//Copb1//Copb2//Dnajc27//Ehd2//Eif4enif1//Herpud1//Hif1a//Hspa9//Map6d1//Mfn2//Nsg1//Polr2d//Pom121//Rab32//Rab38//Rabl3//Ranbp3//Rftn1//Rph3a//Rtp1//Sar1b//Sdad1//Sgtb//Snx1//Sprn//Srp14//Stau1//Stx1a//Stx7//Syt7//Sytl5//Tanc2//Tbc1d22a//Tbc1d30//Tbc1d9//Timm9//Tom1l1//Tomm34//Trak1//Trappc6a//Trp53//Tsc1//Tub//Usp6nl//Vps41//Ythdc1//Ywhaz
GO:0042981	regulation_of_apoptotic_process	Biological Process	64	1502	588	31864	5.1665e-10	2.74667e-08	9.2868	2.30905	0.108844	Aifm2//Anp32a//Apoe//Bag3//Becn1//Bmf//Braf//Camk2a//Cftr//Clcf1//Ctsd//Dab2ip//Ddx3x//Dhodh//Dnaja1//Dusp6//Dusp9//Ep300//Epcam//Fcer1g//Flt4//Gdf5//Gdnf//Herpud1//Hif1a//Hnf1b//Il2rb//Itga5//Itgam//Itpkb//Kdm2a//Kras//Map3k11//Mecp2//Mfn2//Naa35//Nr3c1//Osgin1//Pafah2//Pax2//Phb//Pik3cd//Ppp1ca//Prkci//Ptprf//Pxt1//Rasa1//Rorc//Runx3//Sarm1//Sgk3//Sgms1//Shh//Sirt1//Spdef//Taf9b//Traf3//Trim32/…
GO:0006793	phosphorus_metabolic_process	Biological Process	70	1729	588	31864	6.59799e-10	3.46997e-08	9.18059	2.19395	0.119048	Aak1//Acaca//Adcy1//Adpgk//Baz1b//Bmx//Braf//Btk//Camk2a//Ciita//Ckmt2//Clk2//Cmas//Ctdsp2//Ctps//Dab2ip//Dcakd//Dclk3//Dgat1//Dgkd//Dhdds//Dhodh//Dusp6//Dusp7//Dusp8//Dusp9//Dyrk2//Fabp5//Fam20c//Flt4//Fn3krp//Gmps//Gne//Gnpda1//Gnptg//Gpcpd1//Gpd2//Hspa9//Ikbkb//Impdh1//Itpkb//Map3k11//Mapk1//Mark2//Mecp2//Mtmr10//Nfe2l1//Nr1h2//Pdk2//Pdp1//Pigw//Pik3cd//Pip5k1a//Plcb1//Ppm1d//Ppp1ca//Ppp1cb//P…
GO:0048666	neuron_development	Biological Process	46	909	588	31864	9.11735e-10	4.74393e-08	9.04013	2.74231	0.0782313	Adarb1//Adcy1//Apoe//Arfgef1//Becn1//Bhlhe22//Camk2a//Cdh11//Celsr2//Dab2ip//Dio3//Dpysl5//Efhd1//Efnb3//Gdnf//Gpm6a//Gpm6b//Ikbkb//Impact//L1cam//Lamc2//Map2//Mark2//Mecp2//Mef2a//Mycbp2//Nckap1//Nfib//Nrep//Onecut2//Otx2//Prkci//Ptprf//Rgma//Rhog//Runx3//Sema3a//Shh//Snx1//Strn//Tmem132e//Trak1//Trim32//Xbp1//Ywhaz//Zeb2
GO:0006796	phosphate-containing_compound_metabolic_process	Biological Process	69	1707	588	31864	9.45995e-10	4.87038e-08	9.02411	2.19048	0.117347	Aak1//Acaca//Adcy1//Adpgk//Baz1b//Bmx//Braf//Btk//Camk2a//Ciita//Ckmt2//Clk2//Ctdsp2//Ctps//Dab2ip//Dcakd//Dclk3//Dgat1//Dgkd//Dhdds//Dhodh//Dusp6//Dusp7//Dusp8//Dusp9//Dyrk2//Fabp5//Fam20c//Flt4//Fn3krp//Gmps//Gne//Gnpda1//Gnptg//Gpcpd1//Gpd2//Hspa9//Ikbkb//Impdh1//Itpkb//Map3k11//Mapk1//Mark2//Mecp2//Mtmr10//Nfe2l1//Nr1h2//Pdk2//Pdp1//Pigw//Pik3cd//Pip5k1a//Plcb1//Ppm1d//Ppp1ca//Ppp1cb//Prkci//…
GO:0044070	regulation_of_anion_transport	Biological Process	46	918	588	31864	1.2441e-09	6.33844e-08	8.90514	2.71543	0.0782313	Adam9//Apoe//Bag3//Braf//Car7//Cftr//Clcf1//Dgat1//Dnaja1//Dnajc27//Ep300//Fabp5//Gdnf//Gpm6b//Gsg1l//Hadh//Hif1a//Hmga2//Hrh3//Itgam//Kcna2//Maob//Mapk1//Mef2a//Mtnr1a//Nat8l//Nr1h2//Nr3c1//Ostn//Prkci//Rasa1//Sar1b//Sdhd//Sh2b2//Shh//Sirt1//Slc15a1//Slc6a1//Stx1a//Syt7//Trh//Trpa1//Vamp2//Vsnl1//Xbp1//Zdhhc8
GO:0043067	regulation_of_programmed_cell_death	Biological Process	64	1538	588	31864	1.31911e-09	6.65129e-08	8.87972	2.255	0.108844	Aifm2//Anp32a//Apoe//Bag3//Becn1//Bmf//Braf//Camk2a//Cftr//Clcf1//Ctsd//Dab2ip//Ddx3x//Dhodh//Dnaja1//Dusp6//Dusp9//Ep300//Epcam//Fcer1g//Flt4//Gdf5//Gdnf//Herpud1//Hif1a//Hnf1b//Il2rb//Itga5//Itgam//Itpkb//Kdm2a//Kras//Map3k11//Mecp2//Mfn2//Naa35//Nr3c1//Osgin1//Pafah2//Pax2//Phb//Pik3cd//Ppp1ca//Prkci//Ptprf//Pxt1//Rasa1//Rorc//Runx3//Sarm1//Sgk3//Sgms1//Shh//Sirt1//Spdef//Taf9b//Traf3//Trim32/…
GO:0022607	cellular_component_assembly	Biological Process	79	2128	588	31864	2.50357e-09	1.24949e-07	8.60144	2.01177	0.134354	Acaca//Actr2//Aif1l//Ap1b1//Apoe//Asap1//Atrx//Bag3//Becn1//Bend3//Cdh11//Celf5//Celsr2//Clta//Crtc1//Csde1//Ctsd//Ddx3x//Dgat1//Dmd//Dnmt3a//Dr1//Ehd2//Eif4enif1//Eif4h//Ep300//Fam172a//Fgd1//Gemin7//Gmnc//Gpm6a//Gpm6b//H2-Ke6//Hnf1b//Hp1bp3//Hspa9//Itga5//Kcna1//Kcna2//Kcna6//Kctd9//Mecp2//Mef2a//Mfn2//Nap1l2//Nap1l4//Nckap1//Nsg1//Onecut2//Otx2//Pdcl//Pip5k1a//Pkp4//Polr2d//Pstpip2//Rab32//Rab…
GO:0031175	neuron_projection_development	Biological Process	39	733	588	31864	4.64067e-09	2.29268e-07	8.33342	2.88326	0.0663265	Adarb1//Adcy1//Apoe//Arfgef1//Bhlhe22//Camk2a//Cdh11//Celsr2//Dab2ip//Dpysl5//Efhd1//Efnb3//Gdnf//Gpm6a//Gpm6b//Ikbkb//Impact//L1cam//Lamc2//Map2//Mark2//Mecp2//Mef2a//Mycbp2//Nckap1//Nfib//Nrep//Otx2//Ptprf//Rgma//Rhog//Runx3//Sema3a//Shh//Snx1//Strn//Trak1//Trim32//Zeb2
GO:0023052	signaling	Biological Process	163	5769	588	31864	4.73009e-09	2.31349e-07	8.32513	1.53112	0.277211	Adam9//Adarb1//Adcy1//Anpep//Apoe//Arhgap19//Arhgdia//Arhgef11//Asb1//Atp1b1//Atp2a1//Atrx//Bag3//Bcl7b//Bmx//Braf//Brcc3//Btk//Camk2a//Ccl22//Cdc42ep1//Celsr2//Chn2//Clcf1//Clec16a//Cplx2//Crtc1//Dab2ip//Dclk3//Ddx3x//Dgat1//Dgkd//Dmd//Dnaja1//Dock4//Dtx3//Dyrk2//Efnb3//Elmo1//Ep300//Epcam//Epn2//Ereg//Erlin1//Fcer1g//Fcgr4//Flt4//Fndc5//Gabra3//Gdf5//Gdnf//Gigyf1//Gna12//Gnb3//Gnb5//Gpr22//Gpr3…
GO:1902531	regulation_of_intracellular_signal_transduction	Biological Process	64	1614	588	31864	8.46737e-09	4.10039e-07	8.07225	2.14882	0.108844	Apoe//Arfgef1//Arhgap19//Arhgdia//Becn1//Braf//Ccl22//Clcf1//Clec16a//Cyth4//Dab2ip//Ddx3x//Dgkd//Dmd//Dnaja1//Dnajc27//Dusp6//Dusp7//Dusp8//Dusp9//Dyrk2//Ep300//Ezh2//Flt4//Gna12//Gpr37//Hbegf//Herpud1//Hif1a//Ikbkb//Itpkb//Kras//L1cam//Lemd3//Lpar4//Map3k11//Mapk1//Mfn2//Pdk2//Per1//Phb//Pik3cd//Plcb1//Prkar2a//Psd2//Rabl3//Rnf152//Rragc//Sfrp5//Sh2b2//Sirt1//Sppl3//Traf3//Trim30b//Trim32//Trp5…
GO:0010033	response_to_organic_substance	Biological Process	98	2973	588	31864	1.14478e-08	5.48931e-07	7.94128	1.7863	0.166667	Abcg4//Acaca//Actr2//Adam9//Asic1//Atp2a1//Atrx//Bag3//Braf//Btk//Camk2a//Ccl22//Cftr//Ciita//Clk2//Cpeb2//Dab2ip//Dgkd//Dnaja1//Dnmt3a//Edem3//Eif4a2//Eif4e//Ep300//Ereg//Erlin1//Ezh2//Fcer1g//Fcgr4//Flt4//Gdf5//Gdnf//Gnb5//H2-Q7//Herpud1//Hnf1b//Hrh3//Hspa9//Ifitm1//Ikbkb//Il10ra//Il1r1//Il22ra1//Il2rb//Impact//Kras//Map2//Mapk1//Mecp2//Mfn2//Msi1//Ndor1//Nfe2l1//Nr3c1//Nr5a1//Nsg1//Ostn//Otx2/…
GO:0045597	positive_regulation_of_cell_differentiation	Biological Process	45	955	588	31864	1.21816e-08	5.78447e-07	7.9143	2.55348	0.0765306	Actr2//Apoe//Asxl2//Atp11c//Braf//Cftr//Clcf1//Dmd//Ep300//Ezh2//Fam20c//Fndc5//Gdf5//Gdnf//Golga4//Hif1a//Impact//Ist1//Itgam//Itpkb//L1cam//Lmo3//Nap1l2//Nkx2-2//Nr3c1//Pax2//Plcb1//Prkci//Ptprf//Runx3//S100a10//Shh//Sirt1//Sox12//Sox13//Sox5//Sp7//Spdef//Tfe3//Trak1//Trim32//Twist1//Xbp1//Zc4h2//Zeb2
GO:0035295	tube_development	Biological Process	46	993	588	31864	1.39484e-08	6.55977e-07	7.85548	2.51033	0.0782313	Anpep//Apoe//Atrx//Becn1//Cftr//Col8a1//Ctsd//Dab2ip//Elk3//Ep300//Epcam//Ereg//Flt4//Gdnf//Hbegf//Hif1a//Hmga2//Hnf1b//Kdm2a//Kras//Lemd3//Mapk1//Meox2//Nckap1//Nfib//Nkx2-2//Nr3c1//Pax2//Ppp1ca//Rasa1//Rgma//Sfrp5//Sgcd//Shh//Sirt1//Spdef//Stra6//Tsc1//Tulp3//Twist1//Vav2//Wasf2//Wwp1//Xbp1//Ywhaz//Zeb2
GO:0023056	positive_regulation_of_signaling	Biological Process	71	1902	588	31864	1.42331e-08	6.62989e-07	7.8467	2.02288	0.120748	Aak1//Adcy1//Apoe//Arfgef1//Asxl2//Becn1//Bmf//Braf//Car7//Ccl22//Cftr//Chsy1//Clcf1//Clec16a//Crtc1//Dab2ip//Ddx3x//Dgkd//Dnajc27//Ep300//Epn2//Ereg//Ezh2//Fabp5//Flt4//Gdf5//Gpr37//Hbegf//Hif1a//Ikbkb//Il10ra//Il1r1//Itpkb//Kras//L1cam//Lpar4//Map3k11//Mapk1//Mecp2//Nr3c1//Nsg1//Pdcl//Phb//Pik3cd//Plcb1//Ppp1ca//Rfng//Rragc//Rspo4//Runx3//Scube1//Shh//Sirt1//Sppl3//Stau1//Stra6//Stx1a//Traf3//T…
GO:0010942	positive_regulation_of_cell_death	Biological Process	36	674	588	31864	1.66812e-08	7.69696e-07	7.77777	2.89445	0.0612245	Aifm2//Apoe//Becn1//Bmf//Camk2a//Ctsd//Dab2ip//Ddx3x//Dhodh//Dnaja1//Dnmt3a//Dusp6//Dusp9//Ep300//Hif1a//Ikbkb//Itgam//Map3k11//Mfn2//Nr3c1//Nradd//Osgin1//Phb//Pik3cd//Ppp1ca//Prkci//Ptprf//Pxt1//Runx3//Sarm1//Sirt1//Spdef//Trp53//Trp53inp1//Usp27x//Xbp1
GO:0080135	regulation_of_cellular_response_to_stress	Biological Process	35	645	588	31864	1.78746e-08	8.17053e-07	7.74776	2.94057	0.0595238	Actr2//Aifm2//Braf//Brcc3//Dab2ip//Dnaja1//Efhd1//Fam168a//Flt4//Gpr37//Herpud1//Hif1a//Hmga2//Itgam//Kras//Map3k11//Mapk1//Nfe2l1//Nr1h2//Pdia6//Per1//Plcb1//Ptprf//Rgma//Rmi2//Sfrp5//Sirt1//Slc38a2//Traf3//Trim32//Trp53//Tsc1//Twist1//Xbp1//Zfp110
GO:0048511	rhythmic_process	Biological Process	21	263	588	31864	2.44763e-08	1.10846e-06	7.61125	4.327	0.0357143	Adcy1//Ahcy//Crtc1//Ep300//Ereg//Ezh2//Fbxl3//Hnf1b//Kdm2a//Kdm5a//Mtnr1a//Mycbp2//Nr5a1//Per1//Ppp1ca//Ppp1cb//Rorc//Sirt1//Sohlh2//Trp53//Twist1
GO:0051174	regulation_of_phosphorus_metabolic_process	Biological Process	60	1512	588	31864	2.5056e-08	1.1243e-06	7.60109	2.15042	0.102041	Adam9//Adarb1//Apoe//Atxn7//Braf//Cks1b//Cks1brt//Cks2//Clcf1//Ctdsp2//Dab2ip//Dazap2//Dbndd1//Ddx3x//Dmd//Dnaja1//Dusp6//Dusp7//Dusp8//Dusp9//Ep300//Ereg//Ezh2//Fam20c//Flt4//Gdf5//Gdnf//Gnb3//Hbegf//Hif1a//Ikbkb//Impact//Itga5//Itpkb//Kras//Map3k11//Mapk1//Pdk2//Pfn2//Phb//Ppp1r11//Ppp1r2//Prkar2a//Rab38//Rasa1//Rgma//Sfrp5//Sirt1//Sppl3//Tnks1bp1//Tom1l1//Trp53//Tsc1//Twf1//Twist1//Ube2b//Unc1…
GO:0007166	cell_surface_receptor_signaling_pathway	Biological Process	75	2088	588	31864	2.64041e-08	1.17402e-06	7.57833	1.9465	0.127551	Adam9//Arhgdia//Bag3//Bcl7b//Bmx//Braf//Btk//Camk2a//Ccl22//Celsr2//Clcf1//Dab2ip//Ddx3x//Dtx3//Dyrk2//Efnb3//Epn2//Ereg//Fcer1g//Fcgr4//Flt4//Gabra3//Gdf5//Gdnf//Gigyf1//Hbegf//Hnf1b//Hrh3//Ifitm1//Ikbkb//Il10ra//Il1r1//Il22ra1//Il2rb//Itga2b//Itga5//Itgam//Itgbl1//Itpkb//Kras//L1cam//Mapk1//Mark2//Mecp2//Nkx2-2//Ostn//Pdk2//Phb//Pik3cd//Plcb1//Psenen//Rftn1//Rgma//Rgmb//Rnf43//Rspo4//Rtf1//Sema…
GO:0033554	cellular_response_to_stress	Biological Process	59	1478	588	31864	2.68683e-08	1.1839e-06	7.57076	2.16322	0.10034	Apoe//Atp2a1//Atrx//Bag3//Baz1b//Becn1//Bmf//Braf//Brcc3//Btk//Cftr//Clec16a//Cpeb2//Dab2ip//Ddx3x//Dnaja1//Dyrk2//Edem3//Ep300//Erlin1//Ezh2//Herpud1//Hif1a//Hp1bp3//Hsf3//Hspa9//Impact//Itgam//Kdm2a//Map3k11//Mapk1//Mfn2//Morf4l2//Nfe2l1//Nrep//Pax2//Pdk2//Phf1//Polr2d//Ppm1d//Psmc6//Psmd14//Ptprf//Rmi2//Rnf152//Rragc//Sdhd//Sgtb//Sirt1//Sumo1//Tmtc4//Tnks1bp1//Trp53//Trp53inp1//Trpa1//Twist1//…
GO:0010638	positive_regulation_of_organelle_organization	Biological Process	33	595	588	31864	2.74192e-08	1.19739e-06	7.56195	3.00552	0.0561224	Actr2//Asap1//Asxl2//Atrx//Becn1//Bik//Bmf//Braf//Cct6a//Cdc42ep1//Clec16a//Ep300//Ereg//Hif1a//Kdm2a//Mapk1//Mecp2//Nap1l2//Nckap1//Pfn2//Phf1//Plcb1//Rtf1//S100a10//Sirt1//Syt7//Tada2b//Trp53//Tsc1//Ube2b//Wasf2//Xbp1//Zmynd10
GO:0035239	tube_morphogenesis	Biological Process	38	753	588	31864	2.97129e-08	1.28607e-06	7.52706	2.73471	0.0646259	Anpep//Apoe//Becn1//Col8a1//Ctsd//Dab2ip//Elk3//Ereg//Flt4//Gdnf//Hbegf//Hif1a//Hmga2//Hnf1b//Kdm2a//Kras//Lemd3//Meox2//Nckap1//Nfib//Nr3c1//Pax2//Ppp1ca//Rasa1//Rgma//Sfrp5//Sgcd//Shh//Sirt1//Stra6//Tsc1//Tulp3//Twist1//Vav2//Wasf2//Xbp1//Ywhaz//Zeb2
GO:0043254	regulation_of_protein-containing_complex_assembly	Biological Process	28	451	588	31864	3.03547e-08	1.30232e-06	7.51777	3.36438	0.047619	Actr2//Ap1ar//Apoe//Arfgef1//Asap1//Bik//Bmf//Cdc42ep1//Dab2ip//Ddx3x//Ep300//Impact//Map2//Mecp2//Nckap1//Nr1h2//Pfn2//Psmc6//Rasa1//Sar1b//Ssh2//Stx1a//Sumo1//Trabd2b//Trp53//Tubb4a//Twf1//Wasf2
GO:0060548	negative_regulation_of_cell_death	Biological Process	48	1089	588	31864	3.1014e-08	1.31904e-06	7.50844	2.38856	0.0816327	Aifm2//Apoe//Bag3//Becn1//Bmf//Braf//Cftr//Clcf1//Ddx3x//Dnaja1//Ep300//Epcam//Fcer1g//Flt4//Gdf5//Gdnf//Gpr37//Herpud1//Hif1a//Hnf1b//Hspa9//Il2rb//Impact//Itga5//Itpkb//Kdm2a//Kras//Mecp2//Naa35//Nr3c1//Pafah2//Pax2//Phb//Prkci//Rasa1//Rorc//Sgk3//Sgms1//Shh//Sirt1//Taf9b//Trim32//Trp53//Tsc1//Ttpa//Twist1//Ube2b//Xbp1
GO:0043087	regulation_of_GTPase_activity	Biological Process	23	325	588	31864	5.02016e-08	2.11669e-06	7.29928	3.83502	0.0391156	Arfgef1//Asap1//Ccl22//Chn2//Cpeb2//Dab2ip//Ezh2//Fgd1//Gnb5//Mex3b//Pip5k1a//Pkp4//Rasa1//Rgma//Rhog//S100a10//Tbc1d22a//Tbc1d30//Tbc1d9//Trappc6a//Tsc1//Usp6nl//Vav2
GO:0120035	regulation_of_plasma_membrane_bounded_cell_projection_organization	Biological Process	37	737	588	31864	5.16923e-08	2.16092e-06	7.28657	2.72055	0.0629252	Actr2//Apoe//Braf//Cdc42ep1//Crtc1//Dab2ip//Dmd//Efnb3//Ep300//Ezh2//Golga4//Gpm6a//Ikbkb//Ist1//L1cam//Map2//Mark2//Nckap1//Pfn2//Prkci//Ptprf//Ptprg//Rgma//Rhog//Sarm1//Sema3a//Sirt1//Tanc2//Tbc1d30//Trak1//Tsc1//Twf1//Wasf2//Xk//Zeb2//Zfp804a//Zmynd10
GO:0051247	positive_regulation_of_protein_metabolic_process	Biological Process	60	1546	588	31864	5.47132e-08	2.26782e-06	7.26191	2.10312	0.102041	Adam9//Apoe//Arfgef1//Astl//Asxl2//Braf//Cks1b//Cks1brt//Cks2//Clcf1//Ctsd//Dab2ip//Dazap2//Ddx3x//Ep300//Ereg//Ezh2//Flt4//Gdf5//Gdnf//Hbegf//Herpud1//Impact//Ist1//Itga5//Kdm2a//Kras//Map3k11//Mapk1//Mecp2//Mycbp2//Nap1l2//Nr1h2//Pfn2//Phb//Phf1//Plcb1//Polr2d//Psenen//Psmd14//Rasa1//Rgma//Rnf144a//Rtf1//Sirt1//Slc2a13//Slc6a9//Snx1//Sppl3//Sumo1//Tada2b//Tnks1bp1//Tom1l1//Trabd2b//Trim32//Trp5…
GO:0009790	embryo_development	Biological Process	52	1253	588	31864	5.62572e-08	2.31222e-06	7.24982	2.24893	0.0884354	4933434E20Rik//Asxl2//Atp1b1//Cks1b//Cks2//Dnmt3a//Ep300//Epn2//Fras1//Gdf5//Gdnf//Gna12//Hbegf//Hif1a//Hnf1b//Hoxb1//Hoxc5//Ifitm1//Itga5//Kdm2a//Mapk1//Matr3//Mecp2//Meis2//Meox2//Mfn2//Nckap1//Otx2//Pax2//Pitpnb//Rgma//Rtf1//Sema3a//Sfrp5//Shh//Sox5//Srsf1//Stra6//Supt20//Synb//Tanc2//Tpi1//Trp53//Tsc1//Ttpa//Tulp3//Twist1//Ube2b//Ythdc1//Zeb2//Zfp42//Zfp420
GO:0007417	central_nervous_system_development	Biological Process	42	907	588	31864	6.13295e-08	2.49969e-06	7.21233	2.50937	0.0714286	Adarb1//Atrx//Bhlhe22//Ccin//Cdh11//Celsr2//Dab2ip//Dmbx1//Dmd//Ezh2//Gdnf//Glis2//Hapln3//Hapln4//Hif1a//Hmga2//Hnf1b//Hoxb1//Itgam//Kcna1//Kras//Map2//Mapk1//Mecp2//Meis2//Mycbp2//Nfe2l1//Nfib//Nkx2-2//Otx2//Pax2//Plcb1//Sema3a//Shh//Shroom4//Sox12//Sox13//Sox5//Trp53//Tsc1//Tulp3//Zeb2
GO:0023057	negative_regulation_of_signaling	Biological Process	55	1371	588	31864	6.99311e-08	2.82672e-06	7.15533	2.17394	0.0935374	Ap1ar//Apoe//Asic1//Atxn7//Bmf//Braf//Dab2ip//Ddx3x//Dgkd//Dmd//Dnaja1//Dusp6//Dusp7//Dusp8//Dusp9//Dyrk2//Epn2//Ezh2//Gdnf//Glis2//Hadh//Herpud1//Hif1a//Hmga2//Lemd3//Mfn2//Mtnr1a//Nr3c1//Onecut2//Pdia6//Per1//Phb//Ptprf//Rfng//Rgs7bp//Rnf152//Rnf43//Sarm1//Sfrp5//Sgk3//Sgms1//Shh//Sirt1//Slc6a1//Snx1//Sox13//Trabd2b//Trim32//Trp53//Tsc1//Tulp3//Twist1//Ube2b//Vsnl1//Xbp1
GO:0009888	tissue_development	Biological Process	64	1715	588	31864	7.96391e-08	3.19274e-06	7.09887	2.02227	0.108844	Adarb1//Atrx//Bgn//Chsy1//Ctsd//Dmd//Ep300//Epcam//Fam172a//Fam20c//Fras1//Gdf5//Gdnf//Gpcpd1//Hbegf//Hif1a//Hmga2//Hnf1b//Ifitm1//Itga5//Kdm2a//Kras//Lamc2//Lemd3//Maf//Mapk1//Mef2a//Meox2//Mex3c//Nckap1//Nfib//Nkx2-2//Nr3c1//Nr5a1//Onecut2//Otx2//Pax2//Ppp1ca//Psapl1//Radil//Rgma//Rorc//Rtf1//Runx3//Sema3a//Sfrp5//Sgcd//Shh//Sox21//Sox5//Spdef//Sprr2k//Stra6//Synb//Tmeff1//Tmem132e//Trp53//Tsc1…
GO:0007165	signal_transduction	Biological Process	151	5457	588	31864	8.76973e-08	3.48721e-06	7.05701	1.4995	0.256803	Adam9//Adcy1//Anpep//Apoe//Arhgap19//Arhgdia//Arhgef11//Asb1//Atp1b1//Atp2a1//Atrx//Bag3//Bcl7b//Bmx//Braf//Brcc3//Btk//Camk2a//Ccl22//Cdc42ep1//Celsr2//Chn2//Clcf1//Clec16a//Crtc1//Dab2ip//Dclk3//Ddx3x//Dgkd//Dmd//Dnaja1//Dock4//Dtx3//Dyrk2//Efnb3//Elmo1//Ep300//Epcam//Epn2//Ereg//Erlin1//Fcer1g//Fcgr4//Flt4//Fndc5//Gabra3//Gdf5//Gdnf//Gigyf1//Gna12//Gnb3//Gnb5//Gpr22//Gpr37//Hbegf//Herpud1//Hif…
GO:0031344	regulation_of_cell_projection_organization	Biological Process	37	755	588	31864	9.47712e-08	3.73811e-06	7.02332	2.65569	0.0629252	Actr2//Apoe//Braf//Cdc42ep1//Crtc1//Dab2ip//Dmd//Efnb3//Ep300//Ezh2//Golga4//Gpm6a//Ikbkb//Ist1//L1cam//Map2//Mark2//Nckap1//Pfn2//Prkci//Ptprf//Ptprg//Rgma//Rhog//Sarm1//Sema3a//Sirt1//Tanc2//Tbc1d30//Trak1//Tsc1//Twf1//Wasf2//Xk//Zeb2//Zfp804a//Zmynd10
GO:0001775	cell_activation	Biological Process	34	660	588	31864	9.90493e-08	3.8756e-06	7.00415	2.79163	0.0578231	Adam9//Astl//Atp11c//Braf//Btk//C1galt1c1//Clcf1//Cplx2//Ctps//Ep300//Ezh2//Fcer1g//Fcgr4//Il2rb//Impdh1//Itga2b//Itgam//Itpkb//Klrb1c//Mpzl2//Phb//Pik3cd//Plcb1//Rabl3//Rorc//Shh//Slamf6//Sox13//Treml2//Trp53//Tsc1//Vamp2//Wwp1//Ywhaz
GO:0009967	positive_regulation_of_signal_transduction	Biological Process	59	1537	588	31864	1.03479e-07	4.0168e-06	6.98515	2.08018	0.10034	Aak1//Apoe//Arfgef1//Asxl2//Becn1//Bmf//Braf//Ccl22//Chsy1//Clec16a//Dab2ip//Ddx3x//Dgkd//Dnajc27//Ep300//Epn2//Ereg//Ezh2//Fabp5//Flt4//Gdf5//Gpr37//Hbegf//Hif1a//Ikbkb//Il10ra//Il1r1//Itpkb//Kras//L1cam//Lpar4//Map3k11//Mapk1//Nr3c1//Pdcl//Phb//Pik3cd//Plcb1//Ppp1ca//Rfng//Rragc//Rspo4//Runx3//Scube1//Shh//Sirt1//Sppl3//Stra6//Stx1a//Traf3//Trim30b//Trim32//Trp53//Trp53inp1//Ube2b//Usp15//Usp8/…
GO:0048646	anatomical_structure_formation_involved_in_morphogenesis	Biological Process	43	964	588	31864	1.20105e-07	4.62547e-06	6.92044	2.41721	0.0731293	Anpep//Becn1//Col8a1//Dab2ip//Elk3//Ep300//Ereg//Fam20c//Flt4//Gdnf//Hbegf//Hif1a//Hnf1b//Hoxb1//Ifitm1//Itga5//Kdm2a//Lemd3//Mapk1//Matr3//Mef2a//Meox2//Mfn2//Nckap1//Nfib//Otx2//Pax2//Rgma//Rtf1//Sfrp5//Shh//Sirt1//Stra6//Synb//Trp53//Tsc1//Tulp3//Twist1//Vav2//Wasf2//Xbp1//Ywhaz//Zeb2
GO:0051050	positive_regulation_of_transport	Biological Process	45	1034	588	31864	1.22053e-07	4.66377e-06	6.91345	2.35839	0.0765306	Adam9//Apoe//Atp1b1//Bag3//Braf//Camk2a//Cbll1//Cftr//Clcf1//Dgkd//Dmd//Ehd2//Ep300//Fcer1g//Hif1a//Ikbkb//Il2rb//Itgam//Kcna1//Map2//Mapk1//Mecp2//Mef2a//Mex3b//Nat8l//Nr1h2//Nr3c1//Plcb1//Prkci//Rasa1//Sar1b//Shh//Sirt1//Slc6a1//Slc6a9//Stx1a//Sumo1//Syt7//Trh//Trpa1//Tub//Vamp2//Vsnl1//Xbp1//Zdhhc8
GO:0043069	negative_regulation_of_programmed_cell_death	Biological Process	43	970	588	31864	1.42343e-07	5.3969e-06	6.84666	2.40226	0.0731293	Aifm2//Apoe//Bag3//Becn1//Bmf//Braf//Cftr//Clcf1//Ddx3x//Dnaja1//Ep300//Epcam//Fcer1g//Flt4//Gdf5//Gdnf//Herpud1//Hif1a//Hnf1b//Il2rb//Itga5//Itpkb//Kdm2a//Kras//Mecp2//Naa35//Nr3c1//Pafah2//Pax2//Phb//Prkci//Rasa1//Rorc//Sgk3//Sgms1//Shh//Sirt1//Taf9b//Trim32//Trp53//Twist1//Ube2b//Xbp1
GO:0010906	regulation_of_glucose_metabolic_process	Biological Process	14	132	588	31864	1.69613e-07	6.38137e-06	6.77054	5.74747	0.0238095	Clk2//Dyrk2//Ep300//Gnb3//Hif1a//Nfe2l1//Nr3c1//Pdk2//Ppp1ca//Ppp1cb//Rorc//Sirt1//Supt20//Trp53
GO:0051270	regulation_of_cellular_component_movement	Biological Process	46	1085	588	31864	1.86053e-07	6.94644e-06	6.73036	2.29748	0.0782313	Adam9//Adarb1//Ap1ar//Apoe//Arhgdia//Braf//Camk2a//Cbll1//Dab2ip//Dach1//Dock4//Epcam//Flt4//Gna12//Hbegf//Hif1a//Igsf8//Il1r1//Itga2b//Itga5//Lamc2//Map2//Mapk1//Mecp2//Meox2//Mycbp2//Onecut2//Osgin1//Pfn2//Pik3cd//Plcb1//Ptprg//Rhog//Sdc3//Sema3a//Shh//Sirt1//Srgap1//Ssh2//Sumo1//Trim32//Trp53//Trp53inp1//Twist1//Wdr44//Xbp1
GO:0031346	positive_regulation_of_cell_projection_organization	Biological Process	26	436	588	31864	2.06975e-07	7.66904e-06	6.68408	3.23154	0.0442177	Actr2//Apoe//Braf//Cdc42ep1//Crtc1//Dab2ip//Dmd//Ep300//Ezh2//Golga4//Gpm6a//Ikbkb//Ist1//L1cam//Mark2//Nckap1//Prkci//Ptprf//Rgma//Sirt1//Trak1//Twf1//Wasf2//Zeb2//Zfp804a//Zmynd10
GO:0043066	negative_regulation_of_apoptotic_process	Biological Process	42	949	588	31864	2.08584e-07	7.67057e-06	6.68072	2.39831	0.0714286	Apoe//Bag3//Becn1//Bmf//Braf//Cftr//Clcf1//Ddx3x//Dnaja1//Ep300//Epcam//Fcer1g//Flt4//Gdf5//Gdnf//Herpud1//Hif1a//Hnf1b//Il2rb//Itga5//Itpkb//Kdm2a//Kras//Mecp2//Naa35//Nr3c1//Pafah2//Pax2//Phb//Prkci//Rasa1//Rorc//Sgk3//Sgms1//Shh//Sirt1//Taf9b//Trim32//Trp53//Twist1//Ube2b//Xbp1
GO:0043009	chordate_embryonic_development	Biological Process	39	848	588	31864	2.18627e-07	7.97988e-06	6.6603	2.49225	0.0663265	4933434E20Rik//Asxl2//Atp1b1//Ep300//Epn2//Gna12//Hbegf//Hif1a//Hnf1b//Hoxb1//Hoxc5//Ifitm1//Kdm2a//Mapk1//Matr3//Meox2//Mfn2//Nckap1//Otx2//Pax2//Pitpnb//Rgma//Rtf1//Sfrp5//Shh//Sox5//Srsf1//Synb//Tanc2//Trp53//Tsc1//Ttpa//Tulp3//Twist1//Ube2b//Ythdc1//Zeb2//Zfp42//Zfp420
GO:2000145	regulation_of_cell_motility	Biological Process	43	999	588	31864	3.15877e-07	1.14441e-05	6.50048	2.33252	0.0731293	Adam9//Adarb1//Ap1ar//Apoe//Arhgdia//Braf//Camk2a//Cbll1//Dab2ip//Dach1//Dock4//Epcam//Flt4//Gna12//Hbegf//Hif1a//Igsf8//Il1r1//Itga2b//Itga5//Lamc2//Mapk1//Mecp2//Meox2//Onecut2//Osgin1//Pfn2//Pik3cd//Plcb1//Ptprg//Rhog//Sdc3//Sema3a//Shh//Sirt1//Srgap1//Ssh2//Trim32//Trp53//Trp53inp1//Twist1//Wdr44//Xbp1
GO:0042325	regulation_of_phosphorylation	Biological Process	53	1363	588	31864	3.23568e-07	1.16366e-05	6.49003	2.10719	0.0901361	Adam9//Adarb1//Apoe//Atxn7//Braf//Cks1b//Cks1brt//Cks2//Clcf1//Ctdsp2//Dab2ip//Dazap2//Dbndd1//Ddx3x//Dmd//Dnaja1//Dusp6//Dusp7//Dusp8//Dusp9//Ep300//Ereg//Ezh2//Flt4//Gdf5//Gdnf//Hbegf//Hif1a//Ikbkb//Impact//Itga5//Itpkb//Kras//Map3k11//Mapk1//Pfn2//Phb//Prkar2a//Rasa1//Rgma//Sfrp5//Sirt1//Tnks1bp1//Tom1l1//Trp53//Tsc1//Twf1//Twist1//Ube2b//Unc119//Vav2//Xbp1//Zeb2
GO:0009792	embryo_development_ending_in_birth_or_egg_hatching	Biological Process	39	864	588	31864	3.50173e-07	1.24745e-05	6.45572	2.4461	0.0663265	4933434E20Rik//Asxl2//Atp1b1//Ep300//Epn2//Gna12//Hbegf//Hif1a//Hnf1b//Hoxb1//Hoxc5//Ifitm1//Kdm2a//Mapk1//Matr3//Meox2//Mfn2//Nckap1//Otx2//Pax2//Pitpnb//Rgma//Rtf1//Sfrp5//Shh//Sox5//Srsf1//Synb//Tanc2//Trp53//Tsc1//Ttpa//Tulp3//Twist1//Ube2b//Ythdc1//Zeb2//Zfp42//Zfp420
GO:0120039	plasma_membrane_bounded_cell_projection_morphogenesis	Biological Process	28	508	588	31864	3.52701e-07	1.24745e-05	6.45259	2.98688	0.047619	Adarb1//Adcy1//Bhlhe22//Camk2a//Cdh11//Celsr2//Dab2ip//Dpysl5//Efnb3//Gdnf//Gpm6a//Impact//L1cam//Lamc2//Map2//Mef2a//Mycbp2//Nckap1//Nfib//Otx2//Rhog//Runx3//Sema3a//Shh//Snx1//Trak1//Wasf2//Zeb2
GO:0001932	regulation_of_protein_phosphorylation	Biological Process	49	1219	588	31864	3.54521e-07	1.24745e-05	6.45036	2.17829	0.0833333	Adam9//Adarb1//Apoe//Braf//Cks1b//Cks1brt//Cks2//Clcf1//Ctdsp2//Dab2ip//Dazap2//Dbndd1//Ddx3x//Dmd//Dnaja1//Dusp6//Dusp7//Dusp8//Dusp9//Ep300//Ereg//Ezh2//Flt4//Gdf5//Gdnf//Hbegf//Impact//Itga5//Itpkb//Kras//Map3k11//Mapk1//Pfn2//Phb//Prkar2a//Rasa1//Rgma//Sfrp5//Sirt1//Tnks1bp1//Tom1l1//Trp53//Tsc1//Twf1//Twist1//Ube2b//Unc119//Xbp1//Zeb2
GO:0048863	stem_cell_differentiation	Biological Process	16	184	588	31864	3.58389e-07	1.25206e-05	6.44564	4.71222	0.0272109	Epcam//Fam172a//Gdnf//Gpm6a//Hif1a//Hnf1b//Mapk1//Pax2//Radil//Sema3a//Shh//Sox21//Sp7//Trp53//Twist1//Zeb2
GO:0001505	regulation_of_neurotransmitter_levels	Biological Process	19	257	588	31864	3.73436e-07	1.29537e-05	6.42778	4.0063	0.0323129	Adcy1//Asic1//Braf//Camk2a//Cplx2//Gdnf//Gpm6b//Hrh3//Maob//Nat8l//Pfn2//Rph3a//Slc6a1//Slc6a9//Stx1a//Syn3//Syt7//Vamp2//Xbp1
GO:0035148	tube_formation	Biological Process	16	186	588	31864	4.14953e-07	1.42925e-05	6.382	4.66155	0.0272109	Dab2ip//Gdnf//Hif1a//Hnf1b//Kdm2a//Nckap1//Nfib//Pax2//Rgma//Sfrp5//Shh//Tsc1//Tulp3//Twist1//Ywhaz//Zeb2
GO:0043270	positive_regulation_of_ion_transport	Biological Process	35	736	588	31864	4.27826e-07	1.46328e-05	6.36873	2.57699	0.0595238	Adam9//Apoe//Atp1b1//Bag3//Braf//Camk2a//Cftr//Clcf1//Dmd//Ep300//Hif1a//Ikbkb//Itgam//Kcna1//Mapk1//Mef2a//Nat8l//Nr1h2//Nr3c1//Plcb1//Prkci//Rasa1//Sar1b//Shh//Sirt1//Slc6a1//Slc6a9//Stx1a//Sumo1//Trh//Trpa1//Vamp2//Vsnl1//Xbp1//Zdhhc8
GO:0048858	cell_projection_morphogenesis	Biological Process	28	514	588	31864	4.46093e-07	1.51041e-05	6.35057	2.95201	0.047619	Adarb1//Adcy1//Bhlhe22//Camk2a//Cdh11//Celsr2//Dab2ip//Dpysl5//Efnb3//Gdnf//Gpm6a//Impact//L1cam//Lamc2//Map2//Mef2a//Mycbp2//Nckap1//Nfib//Otx2//Rhog//Runx3//Sema3a//Shh//Snx1//Trak1//Wasf2//Zeb2
GO:0045321	leukocyte_activation	Biological Process	30	576	588	31864	4.47781e-07	1.51041e-05	6.34893	2.82242	0.0510204	Adam9//Atp11c//Braf//Btk//Clcf1//Cplx2//Ctps//Ep300//Ezh2//Fcer1g//Fcgr4//Il2rb//Impdh1//Itgam//Itpkb//Klrb1c//Mpzl2//Phb//Pik3cd//Rabl3//Rorc//Shh//Slamf6//Sox13//Treml2//Trp53//Tsc1//Vamp2//Wwp1//Ywhaz
GO:0032270	positive_regulation_of_cellular_protein_metabolic_process	Biological Process	55	1462	588	31864	5.41899e-07	1.81536e-05	6.26608	2.03863	0.0935374	Adam9//Apoe//Arfgef1//Astl//Asxl2//Braf//Cks1b//Cks1brt//Cks2//Clcf1//Ctsd//Dab2ip//Dazap2//Ddx3x//Ep300//Ereg//Ezh2//Flt4//Gdf5//Gdnf//Hbegf//Herpud1//Impact//Ist1//Itga5//Kdm2a//Kras//Map3k11//Mapk1//Mecp2//Mycbp2//Nap1l2//Nr1h2//Pfn2//Phb//Phf1//Polr2d//Psenen//Psmd14//Rasa1//Rgma//Rnf144a//Rtf1//Sirt1//Sppl3//Sumo1//Tada2b//Tnks1bp1//Tom1l1//Trabd2b//Trim32//Trp53//Unc119//Xbp1//Zeb2
GO:0009058	biosynthetic_process	Biological Process	75	2255	588	31864	5.50614e-07	1.83201e-05	6.25915	1.80234	0.127551	Acaca//Adcy1//Alox12e//Apoe//Asxl2//Atrx//C1galt1c1//Cftr//Chst15//Chsy1//Chsy3//Ckmt2//Cmas//Cpeb2//Csad//Ctps//Dars//Dcakd//Ddx3x//Dgat1//Dgkd//Dhdds//Dhodh//Dio3//Dmd//Dr1//Eif4a2//Eif4e//Eif4h//Ereg//Fabp5//Gal3st1//Gmnc//Gmps//Gnpda1//Gpd2//Gpr37//H2-Ke6//Hif1a//Impdh1//Itpkb//Lcorl//Lin9//Map6d1//Mapk1//Mef2a//Mgat4a//Mrpl34//Mrps21//Nfib//Nr5a1//Phb//Pigw//Pik3cd//Pip5k1a//Polr2d//Rbmx//Rf…
GO:0010975	regulation_of_neuron_projection_development	Biological Process	29	551	588	31864	5.63016e-07	1.86062e-05	6.24948	2.85213	0.0493197	Actr2//Apoe//Braf//Crtc1//Dab2ip//Dmd//Efnb3//Ep300//Ezh2//Golga4//Ikbkb//Ist1//L1cam//Map2//Mark2//Prkci//Ptprf//Ptprg//Rgma//Sarm1//Sema3a//Sirt1//Tanc2//Trak1//Tsc1//Twf1//Xk//Zeb2//Zfp804a
GO:0032880	regulation_of_protein_localization	Biological Process	41	952	588	31864	5.89817e-07	1.9361e-05	6.22928	2.33383	0.0697279	Aak1//Adam9//Apoe//Arhgdia//Bag3//Camk2a//Cct6a//Celsr2//Cftr//Ctsd//Dclk3//Dnaja1//Dnajc27//Ep300//Fcer1g//Glis2//Gpm6b//Gsg1l//Hadh//Hif1a//Itgam//Map2//Mapk1//Mtnr1a//Mycbp2//Nckap1//Nr1h2//Prkci//Rhog//Sar1b//Shh//Sirt1//Stx7//Syt7//Trh//Trim30b//Trpa1//Usp8//Vamp2//Vsnl1//Xbp1
GO:0040012	regulation_of_locomotion	Biological Process	44	1061	588	31864	6.28249e-07	2.04851e-05	6.20187	2.2473	0.0748299	Adam9//Adarb1//Ap1ar//Apoe//Arhgdia//Braf//Camk2a//Cbll1//Dab2ip//Dach1//Dock4//Epcam//Flt4//Gna12//Hbegf//Hif1a//Igsf8//Il1r1//Itga2b//Itga5//Lamc2//Mapk1//Mecp2//Meox2//Mycbp2//Onecut2//Osgin1//Pfn2//Pik3cd//Plcb1//Ptprg//Rhog//Sdc3//Sema3a//Shh//Sirt1//Srgap1//Ssh2//Trim32//Trp53//Trp53inp1//Twist1//Wdr44//Xbp1
GO:0031647	regulation_of_protein_stability	Biological Process	20	294	588	31864	6.94301e-07	2.24889e-05	6.15845	3.68643	0.0340136	Aak1//Atp1b1//Bag3//Cct6a//Ep300//Fbxl3//Kras//Nckap1//Pfn2//Phb//Rabl3//Sirt1//Sumo1//Taf9b//Trp53//Tsc1//Ube2b//Usp27x//Usp8//Xbp1
GO:0031056	regulation_of_histone_modification	Biological Process	15	171	588	31864	7.41105e-07	2.3847e-05	6.13012	4.75355	0.0255102	Asxl2//Atrx//Ep300//Kdm2a//Kdm5a//Mecp2//Nap1l2//Phf1//Rtf1//Sirt1//Tada2b//Trp53//Twist1//Ube2b//Xbp1
GO:0060284	regulation_of_cell_development	Biological Process	30	591	588	31864	7.63622e-07	2.44109e-05	6.11712	2.75079	0.0510204	Actr2//Ap1ar//Apoe//Braf//Cftr//Clcf1//Efnb3//Ep300//Ezh2//Golga4//Hif1a//Hmga2//Ikbkb//Ist1//L1cam//Map2//Mecp2//Nkx2-2//Plcb1//Prkci//Ptprf//Rgma//S100a10//Sema3a//Shh//Trak1//Trim32//Trp53//Ttpa//Zeb2
GO:0040008	regulation_of_growth	Biological Process	34	723	588	31864	8.04726e-07	2.55579e-05	6.09435	2.54838	0.0578231	Apoe//Dab2ip//Ddx3x//Dio3//Dusp6//Dusp9//Ep300//Flt4//Gdf5//Golga4//Hbegf//Hif1a//Hmga2//Hnf1b//Ist1//L1cam//Map2//Mapk1//Mecp2//Morf4l2//Nr3c1//Osgin1//Ostn//Phb//Plcb1//Rerg//Rftn1//Rgma//Sema3a//Sirt1//Taf9b//Trim32//Trp53//Xbp1
GO:0007265	Ras_protein_signal_transduction	Biological Process	14	150	588	31864	8.19371e-07	2.58551e-05	6.08652	5.05778	0.0238095	Arhgdia//Arhgef11//Cdc42ep1//Elmo1//Gna12//Kras//Nckap1//Nradd//Rab4b//Rerg//Rhog//Srgap1//Usp8//Wasf2
GO:0060429	epithelium_development	Biological Process	44	1083	588	31864	1.08256e-06	3.39411e-05	5.96555	2.20164	0.0748299	Atrx//Ctsd//Dmd//Ep300//Epcam//Fam20c//Fras1//Gdnf//Hbegf//Hif1a//Hmga2//Hnf1b//Ifitm1//Kdm2a//Kras//Maf//Mapk1//Meox2//Nckap1//Nfib//Nkx2-2//Nr3c1//Onecut2//Otx2//Pax2//Ppp1ca//Psapl1//Rgma//Runx3//Sema3a//Sfrp5//Shh//Sox21//Spdef//Sprr2k//Stra6//Tmem132e//Trp53//Tsc1//Tst//Tulp3//Twist1//Xbp1//Zeb2
GO:0032990	cell_part_morphogenesis	Biological Process	28	540	588	31864	1.17989e-06	3.67571e-05	5.92816	2.80988	0.047619	Adarb1//Adcy1//Bhlhe22//Camk2a//Cdh11//Celsr2//Dab2ip//Dpysl5//Efnb3//Gdnf//Gpm6a//Impact//L1cam//Lamc2//Map2//Mef2a//Mycbp2//Nckap1//Nfib//Otx2//Rhog//Runx3//Sema3a//Shh//Snx1//Trak1//Wasf2//Zeb2
GO:0035970	peptidyl-threonine_dephosphorylation	Biological Process	6	20	588	31864	1.19721e-06	3.70604e-05	5.92183	16.2571	0.0102041	Dusp6//Dusp7//Dusp8//Dusp9//Pdp1//Ppm1d
GO:0071310	cellular_response_to_organic_substance	Biological Process	74	2263	588	31864	1.23962e-06	3.8132e-05	5.90671	1.77203	0.12585	Abcg4//Acaca//Actr2//Adam9//Bag3//Btk//Camk2a//Ccl22//Cftr//Cpeb2//Dab2ip//Dnaja1//Dnmt3a//Eif4a2//Eif4e//Ep300//Ereg//Ezh2//Fcer1g//Fcgr4//Flt4//Gdf5//Gdnf//Gnb5//H2-Q7//Herpud1//Hrh3//Hspa9//Ifitm1//Ikbkb//Il10ra//Il1r1//Il22ra1//Il2rb//Impact//Kras//Map2//Mapk1//Mecp2//Ndor1//Nfe2l1//Nr3c1//Nr5a1//Nsg1//Ostn//Otx2//Pax2//Pdk2//Phb//Pik3cd//Plcb1//Prkci//Rasa1//Rbmx//Rgma//Rgmb//Rorc//Rragc//Sd…
GO:0043085	positive_regulation_of_catalytic_activity	Biological Process	46	1164	588	31864	1.30085e-06	3.97654e-05	5.88577	2.14155	0.0782313	Adam9//Apoe//Asap1//Braf//C1galt1c1//Ccl22//Chn2//Cks1b//Cks1brt//Cks2//Ctsd//Dab2ip//Dazap2//Ddx3x//Ereg//Ezh2//Flt4//Gdnf//Gnb5//Hbegf//Itgam//Kras//Map3k11//Mapk1//Mex3b//Nr1h2//Pdp1//Phb//Pip5k1a//Pkp4//Psenen//Psmd14//Rasa1//Rgma//Rhog//S100a10//Sirt1//Tbc1d22a//Tbc1d30//Tbc1d9//Tom1l1//Tsc1//Unc119//Usp6nl//Vav2//Zeb2
GO:0032446	protein_modification_by_small_protein_conjugation	Biological Process	30	607	588	31864	1.31958e-06	4.00874e-05	5.87956	2.67828	0.0510204	Asb1//Atxn7l3//Cbll1//Cbx4//Cul2//Dtx3//Fbxl3//Fbxo30//Herpud1//Hltf//Mex3c//Mycbp2//Nfe2l1//Ppp1r11//Rnf144a//Rnf152//Rnf43//Rspry1//Sirt1//Stx1a//Sumo1//Traf3//Trim30b//Trim32//Trim47//Ube2b//Ube2d2a//Ube2ql1//Wwp1//Znrf1
GO:0009968	negative_regulation_of_signal_transduction	Biological Process	48	1245	588	31864	1.51129e-06	4.5628e-05	5.82065	2.08927	0.0816327	Apoe//Atxn7//Bmf//Dab2ip//Ddx3x//Dgkd//Dmd//Dnaja1//Dusp6//Dusp7//Dusp8//Dusp9//Dyrk2//Epn2//Ezh2//Gdnf//Glis2//Herpud1//Hif1a//Hmga2//Lemd3//Mfn2//Nr3c1//Onecut2//Pdia6//Per1//Phb//Ptprf//Rfng//Rgs7bp//Rnf152//Rnf43//Sarm1//Sfrp5//Sgk3//Sgms1//Shh//Sirt1//Snx1//Sox13//Trabd2b//Trim32//Trp53//Tsc1//Tulp3//Twist1//Ube2b//Xbp1
GO:0007623	circadian_rhythm	Biological Process	13	136	588	31864	1.53924e-06	4.61867e-05	5.81269	5.17997	0.0221088	Ahcy//Ep300//Hnf1b//Kdm2a//Kdm5a//Mtnr1a//Mycbp2//Per1//Ppp1ca//Ppp1cb//Rorc//Sirt1//Trp53
GO:0050821	protein_stabilization	Biological Process	15	182	588	31864	1.63102e-06	4.86422e-05	5.78754	4.46625	0.0255102	Aak1//Atp1b1//Bag3//Cct6a//Ep300//Nckap1//Pfn2//Phb//Rabl3//Sumo1//Taf9b//Trp53//Tsc1//Ube2b//Usp27x
GO:0044249	cellular_biosynthetic_process	Biological Process	70	2119	588	31864	1.73951e-06	5.15633e-05	5.75957	1.79015	0.119048	Acaca//Adcy1//Alox12e//Apoe//Asxl2//Atrx//C1galt1c1//Chsy1//Chsy3//Cmas//Cpeb2//Csad//Ctps//Dars//Dcakd//Ddx3x//Dgat1//Dgkd//Dhdds//Dhodh//Dmd//Dr1//Eif4a2//Eif4e//Eif4h//Ereg//Fabp5//Gal3st1//Gmnc//Gmps//Gnpda1//Gpr37//H2-Ke6//Hif1a//Impdh1//Itpkb//Lcorl//Lin9//Map6d1//Mapk1//Mef2a//Mgat4a//Mrpl34//Mrps21//Nfib//Nr5a1//Phb//Pigw//Pik3cd//Pip5k1a//Polr2d//Rbmx//Rft1//Rmi2//Rsad1//Rtf1//Sarm1//Sgm…
GO:0043065	positive_regulation_of_apoptotic_process	Biological Process	29	589	588	31864	2.13226e-06	6.28247e-05	5.67116	2.66812	0.0493197	Aifm2//Becn1//Bmf//Camk2a//Ctsd//Dab2ip//Ddx3x//Dhodh//Dnaja1//Dusp6//Dusp9//Hif1a//Itgam//Map3k11//Mfn2//Nr3c1//Osgin1//Pik3cd//Ppp1ca//Prkci//Ptprf//Pxt1//Runx3//Sirt1//Spdef//Trp53//Trp53inp1//Usp27x//Xbp1
GO:0046649	lymphocyte_activation	Biological Process	25	464	588	31864	2.23472e-06	6.50598e-05	5.65078	2.91975	0.042517	Atp11c//Braf//Btk//Clcf1//Ctps//Ep300//Ezh2//Fcer1g//Il2rb//Impdh1//Itgam//Itpkb//Klrb1c//Mpzl2//Phb//Pik3cd//Rabl3//Rorc//Shh//Slamf6//Sox13//Treml2//Trp53//Tsc1//Wwp1
GO:0072657	protein_localization_to_membrane	Biological Process	25	464	588	31864	2.23472e-06	6.50598e-05	5.65078	2.91975	0.042517	Apoe//Atp1b1//Braf//Camk2a//Ehd2//Fcer1g//Golga4//Ikbkb//Lhfpl4//Nsg1//Pigw//Pip5k1a//Rab32//Rab38//Rftn1//Rtp1//S100a10//Sgtb//Srp14//Stx1a//Timm9//Tm9sf3//Tmeff1//Tub//Vamp2
GO:0043547	positive_regulation_of_GTPase_activity	Biological Process	17	237	588	31864	2.30201e-06	6.66221e-05	5.63789	3.88708	0.0289116	Asap1//Ccl22//Chn2//Ezh2//Gnb5//Mex3b//Pip5k1a//Pkp4//Rasa1//Rgma//Rhog//S100a10//Tbc1d22a//Tbc1d30//Tbc1d9//Tsc1//Usp6nl
GO:0051051	negative_regulation_of_transport	Biological Process	26	496	588	31864	2.3235e-06	6.68484e-05	5.63386	2.84063	0.0442177	Anpep//Apoe//Asic1//Bag3//Braf//Fabp5//Gnb5//Gpm6b//Hadh//Hrh3//Kcnab1//Maob//Mtnr1a//Nr1h2//Ostn//Sh2b2//Shh//Sirt1//Slc15a1//Slc6a9//Snph//Sumo1//Trh//Twist1//Unc119//Vsnl1
GO:2001054	negative_regulation_of_mesenchymal_cell_apoptotic_process	Biological Process	5	13	588	31864	2.39543e-06	6.85149e-05	5.62062	20.8425	0.0085034	Gdf5//Hif1a//Hnf1b//Pax2//Shh
GO:1903793	positive_regulation_of_anion_transport	Biological Process	27	530	588	31864	2.54325e-06	7.23198e-05	5.59461	2.76065	0.0459184	Adam9//Apoe//Bag3//Braf//Cftr//Clcf1//Ep300//Hif1a//Itgam//Mapk1//Mef2a//Nat8l//Nr1h2//Nr3c1//Prkci//Rasa1//Sar1b//Shh//Sirt1//Slc6a1//Stx1a//Trh//Trpa1//Vamp2//Vsnl1//Xbp1//Zdhhc8
GO:0048812	neuron_projection_morphogenesis	Biological Process	26	502	588	31864	2.88954e-06	8.1692e-05	5.53917	2.80668	0.0442177	Adarb1//Adcy1//Bhlhe22//Camk2a//Cdh11//Celsr2//Dab2ip//Dpysl5//Efnb3//Gdnf//Gpm6a//Impact//L1cam//Lamc2//Map2//Mef2a//Mycbp2//Nckap1//Nfib//Otx2//Rhog//Runx3//Sema3a//Shh//Trak1//Zeb2
GO:0006325	chromatin_organization	Biological Process	32	701	588	31864	3.15771e-06	8.83952e-05	5.50063	2.47374	0.0544218	Atrx//Atxn7//Atxn7l3//Baz1b//Bend3//Brcc3//Cbx4//Cdyl//Dnmt3a//Dr1//Ep300//Ezh2//Fam172a//Hltf//Hp1bp3//Kdm2a//Kdm5a//Mecp2//Morf4l2//Nap1l2//Nap1l4//Nr3c1//Per1//Phb//Phf1//Ppm1d//Rtf1//Sirt1//Tada2b//Trp53//Ube2b//Usp15
GO:0016310	phosphorylation	Biological Process	38	910	588	31864	3.16278e-06	8.83952e-05	5.49993	2.2629	0.0646259	Aak1//Adpgk//Baz1b//Bmx//Braf//Btk//Camk2a//Ciita//Ckmt2//Clk2//Dab2ip//Dcakd//Dclk3//Dgkd//Dyrk2//Fam20c//Flt4//Fn3krp//Gne//Gnptg//Hspa9//Ikbkb//Itpkb//Map3k11//Mapk1//Mark2//Pdk2//Pik3cd//Pip5k1a//Prkci//Rorc//Runx3//Sgk3//Sgms1//Tpi1//Twf1//Usp15//Ywhaz
GO:0006915	apoptotic_process	Biological Process	36	841	588	31864	3.32203e-06	9.22305e-05	5.4786	2.31969	0.0612245	Adarb1//Aifm2//Atp2a1//Bag3//Bcl7b//Becn1//Bik//Bmf//Bmx//Btk//Camk2a//Dab2ip//Ddx3x//Dio3//Dyrk2//Elmo1//Ep300//Itgam//Mapk1//Mef2a//Mfn2//Nradd//Nsg1//Pdk2//Rnf152//Sema3a//Sgms1//Sh3kbp1//Shh//Sirt1//Tmtc4//Traf3//Trp53//Trp53inp1//Xbp1//Zfp110
GO:0030334	regulation_of_cell_migration	Biological Process	39	948	588	31864	3.33772e-06	9.22305e-05	5.47655	2.22936	0.0663265	Adam9//Adarb1//Apoe//Arhgdia//Braf//Camk2a//Cbll1//Dab2ip//Dach1//Dock4//Flt4//Gna12//Hbegf//Hif1a//Il1r1//Itga2b//Itga5//Lamc2//Mapk1//Mecp2//Meox2//Onecut2//Osgin1//Pfn2//Pik3cd//Plcb1//Ptprg//Rhog//Sdc3//Sema3a//Shh//Sirt1//Srgap1//Ssh2//Trim32//Trp53//Trp53inp1//Wdr44//Xbp1
GO:0006508	proteolysis	Biological Process	46	1207	588	31864	3.40878e-06	9.36649e-05	5.4674	2.06525	0.0782313	Adam9//Adamts4//Adgb//Anpep//Astl//Atxn7//Atxn7l3//Brcc3//Ctla2b//Ctsd//Cul2//Edem3//Erlin1//Fbxl3//Gm10696//Herpud1//Ky//Lactb//Mmp24//Pcsk4//Pm20d2//Ppp1r11//Prss53//Psenen//Psmc6//Psmd14//Rbmx//Rhbdl3//Rnf144a//Rnf43//Rspry1//Sec11a//Sgtb//Shh//Sirt1//Sppl3//Trabd2b//Trim32//Ube2b//Usp15//Usp27x//Usp8//Wwp1//Xbp1//Xpnpep1//Znrf1
GO:0050767	regulation_of_neurogenesis	Biological Process	24	445	588	31864	3.49479e-06	9.54917e-05	5.45658	2.92263	0.0408163	Actr2//Apoe//Braf//Clcf1//Efnb3//Ep300//Ezh2//Golga4//Hif1a//Hmga2//Ist1//L1cam//Map2//Mecp2//Nkx2-2//Prkci//Ptprf//Rgma//Sema3a//Shh//Trak1//Trim32//Trp53//Zeb2
GO:0006950	response_to_stress	Biological Process	97	3321	588	31864	3.5443e-06	9.63064e-05	5.45047	1.5828	0.164966	Actr2//Adam9//Adamts4//Adcy1//Ahcy//Apoe//Asic1//Atp1b1//Atp2a1//Atrx//Bag3//Baz1b//Becn1//Bmf//Braf//Brcc3//Btk//C1galt1c1//Camk2a//Ccl22//Cftr//Ciita//Clec16a//Cpeb2//Dab2ip//Ddx3x//Dnaja1//Dyrk2//Edem3//Eif4e//Elk3//Ep300//Erlin1//Ezh2//Fcer1g//Gdnf//H2-Q7//Hbegf//Herpud1//Hif1a//Hp1bp3//Hsf3//Hspa9//Ifitm1//Il1r1//Il22ra1//Impact//Itga2b//Itgam//Kdm2a//Map3k11//Mapk1//Matr3//Mecp2//Mfn2//Morf…
GO:0043068	positive_regulation_of_programmed_cell_death	Biological Process	29	605	588	31864	3.593e-06	9.70905e-05	5.44454	2.59756	0.0493197	Aifm2//Becn1//Bmf//Camk2a//Ctsd//Dab2ip//Ddx3x//Dhodh//Dnaja1//Dusp6//Dusp9//Hif1a//Itgam//Map3k11//Mfn2//Nr3c1//Osgin1//Pik3cd//Ppp1ca//Prkci//Ptprf//Pxt1//Runx3//Sirt1//Spdef//Trp53//Trp53inp1//Usp27x//Xbp1
GO:0044092	negative_regulation_of_molecular_function	Biological Process	45	1173	588	31864	3.68645e-06	9.90684e-05	5.43339	2.07892	0.0765306	Adarb1//Apoe//Arfgef1//Calu//Camk2a//Cpeb2//Ctla2b//Dab2ip//Dbndd1//Ddx3x//Dnaja1//Dusp6//Dusp7//Dusp8//Dusp9//Eif4a2//Ep300//Ezh2//Glis2//Gnb5//Herpud1//Hrh3//Ikbkb//Kcnab1//Kdm5a//Map2//Mecp2//Nfib//Pax2//Ppp1r11//Ppp1r2//Prkar2a//Ptprf//Rarres1//Rgma//Serpinb6e//Sfrp5//Sirt1//Slc6a9//Spock3//Sumo1//Traf3//Trp53//Tsc1//Twist1
GO:0043271	negative_regulation_of_ion_transport	Biological Process	21	360	588	31864	4.27552e-06	0.000114271	5.36901	3.16111	0.0357143	Apoe//Bag3//Fabp5//Gnb5//Gpm6b//Hadh//Hrh3//Kcnab1//Maob//Mtnr1a//Nr1h2//Ostn//Sh2b2//Shh//Sirt1//Slc15a1//Slc6a9//Sumo1//Trh//Twist1//Vsnl1
GO:0031058	positive_regulation_of_histone_modification	Biological Process	11	106	588	31864	4.3969e-06	0.000116876	5.35685	5.62354	0.0187075	Asxl2//Ep300//Kdm2a//Mecp2//Nap1l2//Phf1//Rtf1//Sirt1//Tada2b//Trp53//Xbp1
GO:0008219	cell_death	Biological Process	38	924	588	31864	4.49634e-06	0.000118874	5.34714	2.22861	0.0646259	Adarb1//Aifm2//Atp2a1//Bag3//Bcl7b//Becn1//Bik//Bmf//Bmx//Btk//Camk2a//Dab2ip//Ddx3x//Dio3//Dyrk2//Elmo1//Ep300//Itgam//Map3k11//Mapk1//Mef2a//Mfn2//Ndor1//Nradd//Nsg1//Pdk2//Rnf152//Sema3a//Sgms1//Sh3kbp1//Shh//Sirt1//Tmtc4//Traf3//Trp53//Trp53inp1//Xbp1//Zfp110
GO:0018193	peptidyl-amino_acid_modification	Biological Process	36	854	588	31864	4.67086e-06	0.000122823	5.3306	2.28438	0.0612245	Art4//Baz1b//Bend3//Bgn//Bmx//Btk//Camk2a//Cbx4//Cdyl//Clk2//Dclk3//Dr1//Dyrk2//Ep300//Esco1//Ezh2//Flt4//Ikbkb//Map6d1//Mapk1//Mark2//Mecp2//Morf4l2//Naa35//Pdk2//Per1//Prkci//Rtf1//Sgk3//Sirt1//Spock2//Spock3//Stx1a//Sumo1//Twf1//Zdhhc8
GO:0051046	regulation_of_secretion	Biological Process	33	752	588	31864	5.09437e-06	0.000133244	5.29291	2.37804	0.0561224	Adam9//Adcy1//Anpep//Apoe//Asic1//Braf//Camk2a//Cftr//Clcf1//Cplx2//Ep300//Fcer1g//Hadh//Hif1a//Hmga2//Hrh3//Itgam//Kcna2//Maob//Mtnr1a//Nr1h2//Nr3c1//Pfn2//Sdhd//Sirt1//Slc6a1//Stx1a//Syt7//Trh//Trpa1//Vamp2//Vsnl1//Xbp1
GO:0032922	circadian_regulation_of_gene_expression	Biological Process	9	70	588	31864	5.57973e-06	0.000144704	5.25339	6.96735	0.0153061	Hnf1b//Kdm2a//Kdm5a//Mycbp2//Per1//Ppp1ca//Ppp1cb//Rorc//Sirt1
GO:0051248	negative_regulation_of_protein_metabolic_process	Biological Process	43	1117	588	31864	5.5917e-06	0.000144704	5.25246	2.08612	0.0731293	Adarb1//Apoe//Cdyl//Clec16a//Cpeb2//Ctdsp2//Ctla2b//Dab2ip//Dbndd1//Ddx3x//Dmd//Dnaja1//Dusp6//Dusp7//Dusp8//Dusp9//Eif4e//Eif4enif1//Ep300//Hbegf//Herpud1//Ikbkb//Impact//Kdm5a//Mycbp2//Nr1h2//Pax2//Phb//Phf1//Polr2d//Ppp1r11//Prkar2a//Rarres1//Serpinb6e//Sfrp5//Shh//Sirt1//Spock3//Trp53//Tsc1//Twist1//Ube2b//Xbp1
GO:0007264	small_GTPase_mediated_signal_transduction	Biological Process	16	228	588	31864	6.00735e-06	0.000153832	5.22132	3.80284	0.0272109	Arhgdia//Arhgef11//Cdc42ep1//Dock4//Elmo1//Gna12//Kras//Nckap1//Nradd//Rab4b//Rerg//Rhog//Srgap1//Usp8//Vav2//Wasf2
GO:0031334	positive_regulation_of_protein-containing_complex_assembly	Biological Process	16	228	588	31864	6.00735e-06	0.000153832	5.22132	3.80284	0.0272109	Actr2//Asap1//Bik//Bmf//Cdc42ep1//Dab2ip//Ddx3x//Mecp2//Nckap1//Nr1h2//Pfn2//Psmc6//Sumo1//Trabd2b//Trp53//Wasf2
GO:0031401	positive_regulation_of_protein_modification_process	Biological Process	42	1085	588	31864	6.29699e-06	0.000160409	5.20087	2.0977	0.0714286	Adam9//Arfgef1//Asxl2//Braf//Cks1b//Cks1brt//Cks2//Clcf1//Dab2ip//Dazap2//Ddx3x//Ep300//Ereg//Ezh2//Flt4//Gdf5//Gdnf//Hbegf//Itga5//Kdm2a//Kras//Map3k11//Mapk1//Mecp2//Mycbp2//Nap1l2//Pfn2//Phb//Phf1//Rasa1//Rgma//Rtf1//Sirt1//Sppl3//Tada2b//Tnks1bp1//Tom1l1//Trabd2b//Trp53//Unc119//Xbp1//Zeb2
GO:0030029	actin_filament-based_process	Biological Process	28	590	588	31864	6.35625e-06	0.00016108	5.1968	2.57175	0.047619	2310002L09Rik//Actr2//Aif1l//Ccin//Ehd2//Elmo1//Fgd1//Flnc//Ikbkb//Kras//Mef2a//Nckap1//Nphs2//Pfn2//Pip5k1a//Prkci//Pstpip2//Rhog//Scn2b//Sdad1//Sgcd//Sh2b2//Sh3kbp1//Shroom4//Ssh2//Trim32//Twf1//Wasf2
GO:0016192	vesicle-mediated_transport	Biological Process	49	1357	588	31864	7.0438e-06	0.000177412	5.15219	1.95677	0.0833333	4933434E20Rik//Aak1//Ap1ar//Ap1b1//Apoe//Becn1//Btk//Cftr//Clec16a//Clta//Cnih1//Copb1//Copb2//Cplx2//Dgkd//Ehd2//Elmo1//Epn2//Fcer1g//Golga4//Il10ra//Itgam//Mapk1//Nsg1//Pitpnb//Prkci//Rab32//Rab38//Rhog//S100a10//Sar1b//Sh3kbp1//Shh//Snph//Snx1//Stx1a//Stx7//Syn3//Syt7//Sytl5//Trak1//Trappc6a//Tub//Unc119//Usp6nl//Vamp2//Vps41//Wasf2//Ywhaz
GO:0007389	pattern_specification_process	Biological Process	24	464	588	31864	7.07326e-06	0.000177412	5.15038	2.80296	0.0408163	Ap1b1//Bhlhe22//Celsr2//Chsy1//Ep300//Hif1a//Hnf1b//Hoxb1//Hoxc5//Ifitm1//Itgam//Kdm2a//Meis2//Meox2//Nckap1//Nkx2-2//Otx2//Pax2//Rfng//Sema3a//Shh//Trp53//Tulp3//Zeb2
GO:0061564	axon_development	Biological Process	22	404	588	31864	7.6101e-06	0.000189903	5.11861	2.95097	0.037415	Adarb1//Adcy1//Apoe//Bhlhe22//Cdh11//Dpysl5//Efnb3//Gdnf//L1cam//Lamc2//Map2//Mark2//Mycbp2//Nfib//Nrep//Otx2//Rhog//Runx3//Sema3a//Shh//Trim32//Zeb2
GO:0016567	protein_ubiquitination	Biological Process	27	565	588	31864	8.19153e-06	0.000203375	5.08663	2.58963	0.0459184	Asb1//Atxn7l3//Cbll1//Cul2//Dtx3//Fbxl3//Fbxo30//Herpud1//Hltf//Mex3c//Mycbp2//Nfe2l1//Ppp1r11//Rnf144a//Rnf152//Rnf43//Rspry1//Sirt1//Traf3//Trim30b//Trim32//Trim47//Ube2b//Ube2d2a//Ube2ql1//Wwp1//Znrf1
GO:0001558	regulation_of_cell_growth	Biological Process	23	439	588	31864	8.89992e-06	0.000219846	5.05061	2.83914	0.0391156	Apoe//Dab2ip//Ddx3x//Ep300//Flt4//Golga4//Hbegf//Ist1//L1cam//Map2//Mecp2//Nr3c1//Osgin1//Ostn//Phb//Rerg//Rgma//Sema3a//Sirt1//Taf9b//Trim32//Trp53//Xbp1
GO:0040007	growth	Biological Process	24	471	588	31864	9.07244e-06	0.000222982	5.04228	2.7613	0.0408163	Adarb1//Atrx//Dmbx1//Eif4h//Ep300//Ereg//Ezh2//Gpd2//Hbegf//Hnf1b//Impact//Kdm2a//Mex3c//Ostn//Psapl1//Rtf1//Sema3a//Sfrp5//Shh//Sohlh2//Stra6//Synb//Trp53//Zeb2
GO:0050770	regulation_of_axonogenesis	Biological Process	14	185	588	31864	9.68031e-06	0.000236732	5.01411	4.1009	0.0238095	Apoe//Braf//Efnb3//Ep300//Golga4//Ist1//L1cam//Map2//Mark2//Rgma//Sema3a//Trak1//Xk//Zeb2
GO:0012501	programmed_cell_death	Biological Process	36	884	588	31864	9.9242e-06	0.000241489	5.0033	2.20685	0.0612245	Adarb1//Aifm2//Atp2a1//Bag3//Bcl7b//Becn1//Bik//Bmf//Bmx//Btk//Camk2a//Dab2ip//Ddx3x//Dio3//Dyrk2//Elmo1//Ep300//Itgam//Mapk1//Mef2a//Mfn2//Nradd//Nsg1//Pdk2//Rnf152//Sema3a//Sgms1//Sh3kbp1//Shh//Sirt1//Tmtc4//Traf3//Trp53//Trp53inp1//Xbp1//Zfp110
GO:0090287	regulation_of_cellular_response_to_growth_factor_stimulus	Biological Process	18	293	588	31864	1.01907e-05	0.000246747	4.99179	3.32911	0.0306122	Dab2ip//Dmd//Ep300//Epn2//Fam20c//Gdf5//Hif1a//Lemd3//Nrep//Onecut2//Ptprf//Rgma//Sfrp5//Sirt1//Snx1//Trp53//Xbp1//Zeb2
GO:2001252	positive_regulation_of_chromosome_organization	Biological Process	14	186	588	31864	1.0294e-05	0.00024802	4.98741	4.07885	0.0238095	Asxl2//Atrx//Cct6a//Ep300//Kdm2a//Mapk1//Mecp2//Nap1l2//Phf1//Rtf1//Sirt1//Tada2b//Trp53//Xbp1
GO:0001838	embryonic_epithelial_tube_formation	Biological Process	13	163	588	31864	1.1408e-05	0.000273512	4.94279	4.32194	0.0221088	Gdnf//Hif1a//Hnf1b//Kdm2a//Nckap1//Pax2//Rgma//Sfrp5//Shh//Tsc1//Tulp3//Twist1//Zeb2
GO:0009314	response_to_radiation	Biological Process	22	416	588	31864	1.20122e-05	0.000286593	4.92038	2.86584	0.037415	Bmf//Braf//Brcc3//Clk2//Crtc1//Ep300//Fbxl3//Hif1a//Il1r1//Impact//Kras//Mecp2//Meis2//Per1//Ppp1ca//Ppp1cb//Sirt1//Tnks1bp1//Trim32//Trp53//Trp53inp1//Ube2b
GO:1902275	regulation_of_chromatin_organization	Biological Process	15	216	588	31864	1.32098e-05	0.000313637	4.8791	3.76323	0.0255102	Asxl2//Atrx//Ep300//Kdm2a//Kdm5a//Mecp2//Nap1l2//Phf1//Rtf1//Sirt1//Tada2b//Trp53//Twist1//Ube2b//Xbp1
GO:0051090	regulation_of_DNA-binding_transcription_factor_activity	Biological Process	22	419	588	31864	1.34232e-05	0.000317164	4.87214	2.84532	0.037415	Adcy1//Camk2a//Crtc1//Dab2ip//Ep300//Ezh2//Glis2//Hmga2//Ikbkb//Kdm5a//Kras//Lrrfip1//Mapk1//Prkci//Sfrp5//Shh//Sirt1//Sumo1//Traf3//Trim30b//Trim32//Twist1
GO:0040011	locomotion	Biological Process	46	1279	588	31864	1.49553e-05	0.000351208	4.82521	1.94899	0.0782313	Adam9//Ccl22//Celsr2//Dab2ip//Dnaja1//Dock4//Dpysl5//Efnb3//Elmo1//Ep300//Fcer1g//Gdnf//Gpm6a//Gpr37//Hbegf//Hif1a//Itgam//Itgbl1//L1cam//Lamc2//Lemd3//Mark2//Mycbp2//Nckap1//Nfib//Otx2//Pik3cd//Pip5k1a//Prkci//Pstpip2//Ptprf//Radil//Rhog//Rsph6a//Runx3//Sdc3//Sema3a//Sh3kbp1//Shh//Srgap1//Twist1//Ube2b//Vav2//Wasf2//Zeb2//Zmynd10
GO:0060322	head_development	Biological Process	31	722	588	31864	1.50077e-05	0.000351208	4.82369	2.32674	0.0527211	Atrx//Bhlhe22//Braf//Ccin//Celsr2//Dab2ip//Dmbx1//Ep300//Ezh2//Hif1a//Hmga2//Hnf1b//Hoxb1//Itgam//Kcna1//Kras//Mapk1//Mecp2//Meis2//Nfib//Otx2//Pax2//Plcb1//Sema3a//Shh//Shroom4//Stra6//Trp53//Tsc1//Tulp3//Zeb2
GO:0021602	cranial_nerve_morphogenesis	Biological Process	6	30	588	31864	1.56771e-05	0.000361682	4.80473	10.8381	0.0102041	Adarb1//Dmd//Hoxb1//Kcna2//Pax2//Sema3a
GO:0021952	central_nervous_system_projection_neuron_axonogenesis	Biological Process	6	30	588	31864	1.56771e-05	0.000361682	4.80473	10.8381	0.0102041	Adarb1//Bhlhe22//Cdh11//Mycbp2//Nfib//Zeb2
GO:0043153	entrainment_of_circadian_clock_by_photoperiod	Biological Process	6	30	588	31864	1.56771e-05	0.000361682	4.80473	10.8381	0.0102041	Crtc1//Fbxl3//Per1//Ppp1ca//Ppp1cb//Trp53
GO:0032535	regulation_of_cellular_component_size	Biological Process	22	424	588	31864	1.61106e-05	0.000368839	4.79289	2.81177	0.037415	Actr2//Ap1ar//Apoe//Arfgef1//Cdc42ep1//Ep300//Gnb3//Golga4//Hp1bp3//Ist1//L1cam//Map2//Nckap1//Pfn2//Rasa1//Rgma//Sema3a//Ssh2//Tsc1//Twf1//Wasf2//Xk
GO:0032269	negative_regulation_of_cellular_protein_metabolic_process	Biological Process	40	1053	588	31864	1.61381e-05	0.000368839	4.79215	2.05852	0.0680272	Adarb1//Apoe//Cdyl//Clec16a//Cpeb2//Ctdsp2//Ctla2b//Dab2ip//Dbndd1//Ddx3x//Dmd//Dnaja1//Dusp6//Dusp7//Dusp8//Dusp9//Eif4e//Eif4enif1//Ep300//Herpud1//Ikbkb//Impact//Kdm5a//Nr1h2//Pax2//Phf1//Polr2d//Ppp1r11//Prkar2a//Rarres1//Serpinb6e//Sfrp5//Shh//Sirt1//Spock3//Trp53//Tsc1//Twist1//Ube2b//Xbp1
GO:0010976	positive_regulation_of_neuron_projection_development	Biological Process	15	220	588	31864	1.64142e-05	0.000373404	4.78478	3.69481	0.0255102	Actr2//Apoe//Braf//Crtc1//Dab2ip//Dmd//Ep300//Ezh2//Ikbkb//Mark2//Prkci//Rgma//Sirt1//Twf1//Zfp804a
GO:0045596	negative_regulation_of_cell_differentiation	Biological Process	31	727	588	31864	1.71386e-05	0.000388079	4.76602	2.31074	0.0527211	Ap1ar//Cftr//Dab2ip//Efnb3//Eif4e//Eif4enif1//Ereg//Ezh2//Gdf5//Hmga2//Hspa9//Itpkb//Kras//Map2//Mapk1//Mecp2//Meis2//Nkx2-2//Ostn//Rgma//Runx3//Sema3a//Shh//Sirt1//Sox21//Spdef//Trp53//Trp53inp1//Ttpa//Twist1//Xbp1
GO:0007267	cell-cell_signaling	Biological Process	35	871	588	31864	1.74089e-05	0.000392382	4.75923	2.17757	0.0595238	Adarb1//Bcl7b//Btk//Celsr2//Cplx2//Crtc1//Ddx3x//Dgat1//Efnb3//Ereg//Fcer1g//Gabra3//Hnf1b//Hrh3//Itgam//Kras//Mark2//Mecp2//Nsg1//Plcb1//Rnf43//Rph3a//Rspo4//Rtf1//Sfrp5//Shh//Slc6a9//Strn//Stx1a//Syn3//Syt7//Trabd2b//Vamp2//Xbp1//Ywhaz
GO:0051668	localization_within_membrane	Biological Process	25	524	588	31864	1.80817e-05	0.000405677	4.74276	2.58542	0.042517	Apoe//Atp1b1//Braf//Camk2a//Ehd2//Fcer1g//Golga4//Ikbkb//Lhfpl4//Nsg1//Pigw//Pip5k1a//Rab32//Rab38//Rftn1//Rtp1//S100a10//Sgtb//Srp14//Stx1a//Timm9//Tm9sf3//Tmeff1//Tub//Vamp2
GO:0034765	regulation_of_ion_transmembrane_transport	Biological Process	27	591	588	31864	1.81927e-05	0.000406303	4.7401	2.47571	0.0459184	Atp1b1//Braf//Cftr//Dmd//Fabp5//Fxyd6//Gnb5//Gsg1l//Ikbkb//Kcna1//Kcna2//Kcna6//Kcnab1//Mef2a//Ostn//Plcb1//Prkci//Rasa1//Rph3a//Scn2b//Scn3a//Sh2b2//Slc6a9//Sumo1//Tpcn1//Twist1//Vamp2
GO:0009648	photoperiodism	Biological Process	6	31	588	31864	1.91375e-05	0.000425461	4.71811	10.4885	0.0102041	Crtc1//Fbxl3//Per1//Ppp1ca//Ppp1cb//Trp53
GO:0043086	negative_regulation_of_catalytic_activity	Biological Process	33	804	588	31864	1.98683e-05	0.000439709	4.70184	2.22424	0.0561224	Adarb1//Apoe//Arfgef1//Calu//Camk2a//Cpeb2//Ctla2b//Dab2ip//Dbndd1//Ddx3x//Dnaja1//Dusp6//Dusp7//Dusp8//Dusp9//Eif4a2//Ep300//Herpud1//Hrh3//Ikbkb//Kdm5a//Map2//Pax2//Ppp1r11//Ppp1r2//Prkar2a//Rarres1//Serpinb6e//Sfrp5//Sirt1//Spock3//Trp53//Tsc1
GO:0006928	movement_of_cell_or_subcellular_component	Biological Process	51	1494	588	31864	2.06937e-05	0.000455915	4.68416	1.84988	0.0867347	Actr2//Adam9//Arl8a//Ccl22//Celsr2//Dab2ip//Dnaja1//Dock4//Dpysl5//Efnb3//Elmo1//Fcer1g//Gdnf//Gpm6a//Hbegf//Hif1a//Itgam//Itgbl1//L1cam//Lamc2//Lemd3//Mark2//Mycbp2//Nckap1//Nfib//Otx2//Pik3cd//Pip5k1a//Prkci//Pstpip2//Ptprf//Radil//Rhog//Rsph6a//Runx3//Scn2b//Sdc3//Sema3a//Sgcd//Sh3kbp1//Shh//Srgap1//Stau1//Trak1//Tub//Twist1//Ube2b//Vav2//Wasf2//Zeb2//Zmynd10
GO:0000902	cell_morphogenesis	Biological Process	32	770	588	31864	2.08162e-05	0.000456556	4.6816	2.25207	0.0544218	Adarb1//Adcy1//Bhlhe22//C1galt1c1//Camk2a//Cdh11//Celsr2//Dab2ip//Dpysl5//Efnb3//Ep300//Gdnf//Gpm6a//Impact//L1cam//Lamc2//Map2//Mef2a//Mycbp2//Nckap1//Nfib//Otx2//Radil//Rhog//Runx3//Sema3a//Shh//Shroom4//Snx1//Trak1//Wasf2//Zeb2
GO:0010628	positive_regulation_of_gene_expression	Biological Process	44	1219	588	31864	2.11044e-05	0.00046081	4.67563	1.95601	0.0748299	Astl//Braf//Clcf1//Ddx3x//Eif4enif1//Ep300//Ereg//Fcer1g//Flt4//Gdnf//Hif1a//Hmga2//Hnf1b//Il1r1//Impact//Kdm2a//Kras//Maf//Mapk1//Mecp2//Mef2a//Nkx2-2//Nr1h2//Nr3c1//Nr5a1//Phb//Pik3cd//Plcb1//Polr2d//Rbmx//Rftn1//Sgms1//Shh//Sirt1//Slamf6//Slc38a2//Srsf1//Tmem135//Trim32//Trp53//Trp53inp1//Twist1//Xbp1//Zfp804a
GO:0048589	developmental_growth	Biological Process	23	465	588	31864	2.21789e-05	0.00048212	4.65406	2.68039	0.0391156	Adarb1//Atrx//Dmbx1//Eif4h//Ep300//Ereg//Ezh2//Gpd2//Hbegf//Hnf1b//Impact//Kdm2a//Mex3c//Ostn//Psapl1//Rtf1//Sema3a//Sfrp5//Shh//Stra6//Synb//Trp53//Zeb2
GO:1901565	organonitrogen_compound_catabolic_process	Biological Process	37	956	588	31864	2.25882e-05	0.000488844	4.64612	2.09733	0.0629252	Ahcy//Aldh6a1//Anpep//Apoe//Bag3//Csad//Ctla2b//Ctsd//Cul2//Dab2ip//Dio3//Dpysl5//Edem3//Erlin1//Fbxl3//Gm10696//Gnpda1//Herpud1//Pm20d2//Ppp1r11//Psmc6//Psmd14//Rnf144a//Rnf43//Rspry1//Sarm1//Sgtb//Sirt1//Trim32//Ube2b//Usp15//Usp27x//Usp8//Wwp1//Xbp1//Xpnpep1//Znrf1
GO:0009649	entrainment_of_circadian_clock	Biological Process	6	32	588	31864	2.31879e-05	0.000497761	4.63474	10.1607	0.0102041	Crtc1//Fbxl3//Per1//Ppp1ca//Ppp1cb//Trp53
GO:0030036	actin_cytoskeleton_organization	Biological Process	25	532	588	31864	2.32402e-05	0.000497761	4.63376	2.54654	0.042517	2310002L09Rik//Actr2//Aif1l//Ccin//Ehd2//Elmo1//Fgd1//Ikbkb//Kras//Mef2a//Nckap1//Nphs2//Pfn2//Pip5k1a//Prkci//Pstpip2//Rhog//Sdad1//Sh2b2//Sh3kbp1//Shroom4//Ssh2//Trim32//Twf1//Wasf2
GO:0006109	regulation_of_carbohydrate_metabolic_process	Biological Process	14	200	588	31864	2.33055e-05	0.000497761	4.63254	3.79333	0.0238095	Clk2//Dyrk2//Ep300//Gnb3//Hif1a//Nfe2l1//Nr3c1//Pdk2//Ppp1ca//Ppp1cb//Rorc//Sirt1//Supt20//Trp53
GO:0009416	response_to_light_stimulus	Biological Process	18	312	588	31864	2.36554e-05	0.00050086	4.62607	3.12637	0.0306122	Bmf//Braf//Crtc1//Ep300//Fbxl3//Hif1a//Impact//Kras//Mecp2//Meis2//Per1//Ppp1ca//Ppp1cb//Sirt1//Trim32//Trp53//Trp53inp1//Ube2b
GO:0045927	positive_regulation_of_growth	Biological Process	18	312	588	31864	2.36554e-05	0.00050086	4.62607	3.12637	0.0306122	Apoe//Ddx3x//Dio3//Ep300//Flt4//Golga4//Hbegf//Hmga2//Ist1//L1cam//Mapk1//Mecp2//Nr3c1//Plcb1//Rftn1//Sirt1//Taf9b//Trim32
GO:0016569	covalent_chromatin_modification	Biological Process	20	373	588	31864	2.43685e-05	0.000513734	4.61317	2.90566	0.0340136	Atxn7//Atxn7l3//Baz1b//Bend3//Brcc3//Cdyl//Dnmt3a//Dr1//Ep300//Ezh2//Kdm2a//Kdm5a//Mecp2//Morf4l2//Per1//Phb//Rtf1//Sirt1//Ube2b//Usp15
GO:0030323	respiratory_tube_development	Biological Process	15	228	588	31864	2.49501e-05	0.000523738	4.60293	3.56516	0.0255102	Cftr//Ctsd//Ep300//Flt4//Hmga2//Kras//Mapk1//Nfib//Ppp1ca//Shh//Spdef//Stra6//Tulp3//Wwp1//Ywhaz
GO:0034645	cellular_macromolecule_biosynthetic_process	Biological Process	44	1229	588	31864	2.56278e-05	0.000535665	4.59129	1.9401	0.0748299	Apoe//Asxl2//Atrx//C1galt1c1//Chsy1//Chsy3//Cpeb2//Dars//Ddx3x//Dhdds//Dr1//Eif4a2//Eif4e//Eif4h//Ereg//Gmnc//Hif1a//Lcorl//Lin9//Map6d1//Mapk1//Mef2a//Mgat4a//Mrpl34//Mrps21//Nfib//Nr5a1//Phb//Pigw//Polr2d//Rbmx//Rft1//Rmi2//Rtf1//Sirt1//St6galnac6//St8sia5//Taf9b//Tmtc4//Trp53//Xbp1//Xxylt1//Zar1//Zdhhc8
GO:0006206	pyrimidine_nucleobase_metabolic_process	Biological Process	5	20	588	31864	2.5927e-05	0.000539612	4.58625	13.5476	0.0085034	Aldh6a1//Ctps//Dhodh//Dpysl5//Mapk1
GO:0014032	neural_crest_cell_development	Biological Process	9	85	588	31864	2.76558e-05	0.000573155	4.55821	5.73782	0.0153061	Fam172a//Gdnf//Hif1a//Mapk1//Radil//Sema3a//Shh//Twist1//Zeb2
GO:0051493	regulation_of_cytoskeleton_organization	Biological Process	25	539	588	31864	2.8808e-05	0.000594515	4.54049	2.51347	0.042517	Actr2//Ap1ar//Arfgef1//Arhgdia//Atxn7//Braf//Cdc42ep1//Ep300//Gpm6b//Map2//Map6d1//Mapk1//Mark2//Mecp2//Mycbp2//Nckap1//Pfn2//Rasa1//Rhog//S100a10//Ssh2//Tsc1//Tubb4a//Twf1//Wasf2
GO:0002521	leukocyte_differentiation	Biological Process	21	410	588	31864	3.01588e-05	0.000619775	4.52059	2.77561	0.0357143	Atp11c//Braf//Btk//Clcf1//Ep300//Ezh2//Fam20c//Fcer1g//Itgam//Itpkb//Mpzl2//Plcb1//Rabl3//Rorc//Shh//Sirt1//Slamf6//Sox13//Trp53//Tsc1//Wwp1
GO:0042752	regulation_of_circadian_rhythm	Biological Process	11	130	588	31864	3.08946e-05	0.00063224	4.51012	4.58535	0.0187075	Adcy1//Crtc1//Ezh2//Fbxl3//Kcna2//Kdm2a//Per1//Ppp1ca//Ppp1cb//Rorc//Trp53
GO:0060627	regulation_of_vesicle-mediated_transport	Biological Process	27	610	588	31864	3.14805e-05	0.000641546	4.50196	2.39859	0.0459184	Aak1//Adcy1//Apoe//Braf//Cbll1//Cftr//Cplx2//Dgkd//Ehd2//Epn2//Fcer1g//Gsg1l//Il2rb//Itgam//Mapk1//Mex3b//Nr1h2//Pfn2//Rab4b//Sar1b//Snph//Stx1a//Syt7//Tub//Unc119//Vamp2//Vsnl1
GO:0034401	chromatin_organization_involved_in_regulation_of_transcription	Biological Process	10	108	588	31864	3.25282e-05	0.000660147	4.48774	5.01764	0.0170068	Bend3//Dnmt3a//Ezh2//Fam172a//Mecp2//Morf4l2//Nr3c1//Ppm1d//Sirt1//Ube2b
GO:0051960	regulation_of_nervous_system_development	Biological Process	25	544	588	31864	3.34939e-05	0.000676937	4.47503	2.49037	0.042517	Actr2//Apoe//Braf//Clcf1//Efnb3//Ep300//Ezh2//Golga4//Hif1a//Hmga2//Ist1//L1cam//Lingo4//Map2//Mecp2//Nkx2-2//Prkci//Ptprf//Rgma//Sema3a//Shh//Trak1//Trim32//Trp53//Zeb2
GO:1901135	carbohydrate_derivative_metabolic_process	Biological Process	33	827	588	31864	3.46099e-05	0.000696614	4.4608	2.16238	0.0561224	Acaca//Adcy1//Adpgk//Ahcy//Bgn//C1galt1c1//Chsy1//Chsy3//Cmas//Ctps//Dcakd//Dgat1//Dhdds//Dhodh//Edem3//Gal3st1//Gmps//Gne//Gnpda1//Gpd2//Hif1a//Impdh1//Mgat4a//Nfe2l1//Pigw//Rft1//Spock2//Spock3//St6galnac6//St8sia5//Tmtc4//Tpi1//Xxylt1
GO:0001701	in_utero_embryonic_development	Biological Process	25	547	588	31864	3.6625e-05	0.00073289	4.43622	2.47671	0.042517	4933434E20Rik//Atp1b1//Epn2//Gna12//Hbegf//Hif1a//Hnf1b//Kdm2a//Mapk1//Matr3//Mfn2//Nckap1//Pitpnb//Rtf1//Sox5//Srsf1//Synb//Tanc2//Trp53//Ttpa//Twist1//Ube2b//Ythdc1//Zfp42//Zfp420
GO:0030097	hemopoiesis	Biological Process	30	721	588	31864	3.67119e-05	0.00073289	4.43519	2.2548	0.0510204	Atp11c//Braf//Btk//Clcf1//Ep300//Ezh2//Fam20c//Fcer1g//Flt4//Hif1a//Hspa9//Itgam//Itpkb//Mpzl2//Nfe2l1//Pabpc4//Plcb1//Rabl3//Rorc//Runx3//Shh//Sirt1//Slamf6//Sox13//Sp7//Tmem14c//Trp53//Tsc1//Wasf2//Wwp1
GO:0009725	response_to_hormone	Biological Process	27	617	588	31864	3.82609e-05	0.000760708	4.41724	2.37138	0.0459184	Acaca//Adam9//Atp2a1//Braf//Camk2a//Cpeb2//Dnaja1//Eif4e//Ep300//Gdnf//Ikbkb//Mapk1//Msi1//Nr3c1//Nr5a1//Ostn//Pdk2//Phb//Plcb1//Prkci//Rerg//Sh2b2//Sirt1//Trh//Tsc1//Vamp2//Xbp1
GO:0010035	response_to_inorganic_substance	Biological Process	23	482	588	31864	3.86656e-05	0.000765641	4.41268	2.58585	0.0391156	Adam9//Atrx//Braf//D2hgdh//Ep300//Ezh2//Impact//Itpkb//Kcna1//Mapk1//Mecp2//Mef2a//Nfe2l1//Pax2//Plcb1//Ppp1ca//Shh//Sirt1//Slc38a2//Slc6a1//Sumo1//Syt7//Trpa1
GO:0031669	cellular_response_to_nutrient_levels	Biological Process	13	183	588	31864	3.88546e-05	0.000766281	4.41056	3.8496	0.0221088	Becn1//Bmf//Clec16a//Impact//Mapk1//Pdk2//Rnf152//Rragc//Sirt1//Trp53//Tsc1//Vps41//Xbp1
GO:0010508	positive_regulation_of_autophagy	Biological Process	11	134	588	31864	4.09021e-05	0.000803422	4.38825	4.44847	0.0187075	Bag3//Becn1//Clec16a//Hif1a//Rnf152//Sirt1//Tpcn1//Trim30b//Trp53inp1//Tsc1//Xbp1
GO:0048532	anatomical_structure_arrangement	Biological Process	5	22	588	31864	4.27136e-05	0.000835648	4.36943	12.316	0.0085034	Dmd//Hoxb1//Kcna2//Pax2//Sema3a
GO:2000146	negative_regulation_of_cell_motility	Biological Process	17	297	588	31864	4.36541e-05	0.000850646	4.35998	3.10181	0.0289116	Adarb1//Ap1ar//Apoe//Arhgdia//Braf//Dab2ip//Dach1//Gna12//Mecp2//Meox2//Pfn2//Plcb1//Ptprg//Sema3a//Shh//Srgap1//Trp53inp1
GO:0003002	regionalization	Biological Process	19	358	588	31864	4.4367e-05	0.000861107	4.35294	2.87603	0.0323129	Bhlhe22//Celsr2//Chsy1//Ep300//Hnf1b//Hoxb1//Hoxc5//Ifitm1//Itgam//Meox2//Nckap1//Nkx2-2//Otx2//Pax2//Sema3a//Shh//Trp53//Tulp3//Zeb2
GO:0009056	catabolic_process	Biological Process	57	1790	588	31864	4.73815e-05	0.000915746	4.32439	1.72562	0.0969388	Adpgk//Ahcy//Aldh6a1//Anpep//Apoe//Bag3//Becn1//Clec16a//Csad//Csde1//Ctla2b//Ctsd//Cul2//Dab2ip//Dio3//Dpysl5//Echdc2//Edem3//Erlin1//Fbxl3//Gm10696//Gnpda1//Gpcpd1//Hadh//Herpud1//Maob//Mfn2//Mmp24//Ncbp2//Pafah2//Plcb1//Plcxd3//Pm20d2//Polr2d//Ppp1r11//Psmc6//Psmd14//Rbm7//Rnf144a//Rnf43//Rspry1//Sarm1//Sgtb//Sirt1//Tpi1//Trim32//Trp53//Trp53inp1//Ube2b//Usp15//Usp27x//Usp8//Vps41//Wwp1//Xbp1/…
GO:0014031	mesenchymal_cell_development	Biological Process	9	91	588	31864	4.77438e-05	0.000915746	4.32108	5.3595	0.0153061	Fam172a//Gdnf//Hif1a//Mapk1//Radil//Sema3a//Shh//Twist1//Zeb2
GO:0048864	stem_cell_development	Biological Process	9	91	588	31864	4.77438e-05	0.000915746	4.32108	5.3595	0.0153061	Fam172a//Gdnf//Hif1a//Mapk1//Radil//Sema3a//Shh//Twist1//Zeb2
GO:0016331	morphogenesis_of_embryonic_epithelium	Biological Process	13	187	588	31864	4.86057e-05	0.000925022	4.31331	3.76725	0.0221088	Gdnf//Hif1a//Hnf1b//Kdm2a//Nckap1//Pax2//Rgma//Sfrp5//Shh//Tsc1//Tulp3//Twist1//Zeb2
GO:0023061	signal_release	Biological Process	13	187	588	31864	4.86057e-05	0.000925022	4.31331	3.76725	0.0221088	Btk//Cplx2//Dgat1//Fcer1g//Hnf1b//Rph3a//Slc6a9//Stx1a//Syn3//Syt7//Vamp2//Xbp1//Ywhaz
GO:0051345	positive_regulation_of_hydrolase_activity	Biological Process	24	524	588	31864	5.04444e-05	0.000956292	4.29719	2.48201	0.0408163	Asap1//Ccl22//Chn2//Ctsd//Ddx3x//Ezh2//Gnb5//Mex3b//Nr1h2//Phb//Pip5k1a//Pkp4//Psenen//Psmd14//Rasa1//Rgma//Rhog//S100a10//Sirt1//Tbc1d22a//Tbc1d30//Tbc1d9//Tsc1//Usp6nl
GO:0014033	neural_crest_cell_differentiation	Biological Process	9	93	588	31864	5.67144e-05	0.0010682	4.24631	5.24424	0.0153061	Fam172a//Gdnf//Hif1a//Mapk1//Radil//Sema3a//Shh//Twist1//Zeb2
GO:1902532	negative_regulation_of_intracellular_signal_transduction	Biological Process	24	528	588	31864	5.67845e-05	0.0010682	4.24577	2.4632	0.0408163	Apoe//Dab2ip//Ddx3x//Dgkd//Dmd//Dnaja1//Dusp6//Dusp7//Dusp8//Dusp9//Dyrk2//Herpud1//Hif1a//Mfn2//Per1//Phb//Rnf152//Sfrp5//Sirt1//Trim32//Tsc1//Twist1//Ube2b//Xbp1
GO:0045859	regulation_of_protein_kinase_activity	Biological Process	30	739	588	31864	5.73764e-05	0.0010752	4.24127	2.19988	0.0510204	Adam9//Adarb1//Apoe//Braf//Cks1b//Cks1brt//Cks2//Dab2ip//Dazap2//Dbndd1//Ddx3x//Dnaja1//Dusp6//Dusp7//Dusp8//Dusp9//Ereg//Ezh2//Hbegf//Kras//Map3k11//Mapk1//Phb//Prkar2a//Sfrp5//Sirt1//Tom1l1//Tsc1//Unc119//Zeb2
GO:0034976	response_to_endoplasmic_reticulum_stress	Biological Process	14	218	588	31864	5.9918e-05	0.00111855	4.22244	3.48012	0.0238095	Atp2a1//Cftr//Dab2ip//Ddx3x//Edem3//Ep300//Erlin1//Herpud1//Nfe2l1//Psmc6//Sgtb//Tmtc4//Trp53//Xbp1
GO:0016570	histone_modification	Biological Process	19	367	588	31864	6.17961e-05	0.00114922	4.20904	2.8055	0.0323129	Atxn7//Atxn7l3//Baz1b//Bend3//Brcc3//Cdyl//Dr1//Ep300//Ezh2//Kdm2a//Kdm5a//Mecp2//Morf4l2//Per1//Phb//Rtf1//Sirt1//Ube2b//Usp15
GO:0051271	negative_regulation_of_cellular_component_movement	Biological Process	17	306	588	31864	6.31712e-05	0.00117034	4.19948	3.01058	0.0289116	Adarb1//Ap1ar//Apoe//Arhgdia//Braf//Dab2ip//Dach1//Gna12//Mecp2//Meox2//Pfn2//Plcb1//Ptprg//Sema3a//Shh//Srgap1//Trp53inp1
GO:0048667	cell_morphogenesis_involved_in_neuron_differentiation	Biological Process	22	466	588	31864	6.62153e-05	0.00121811	4.17904	2.55835	0.037415	Adarb1//Adcy1//Bhlhe22//Camk2a//Cdh11//Celsr2//Dpysl5//Efnb3//Gdnf//L1cam//Lamc2//Map2//Mef2a//Mycbp2//Nfib//Otx2//Rhog//Runx3//Sema3a//Shh//Trak1//Zeb2
GO:0006111	regulation_of_gluconeogenesis	Biological Process	7	55	588	31864	6.62477e-05	0.00121811	4.17883	6.89697	0.0119048	Clk2//Ep300//Hif1a//Nr3c1//Pdk2//Sirt1//Supt20
GO:0048534	hematopoietic_or_lymphoid_organ_development	Biological Process	31	782	588	31864	6.70654e-05	0.00122853	4.1735	2.14822	0.0527211	Atp11c//Braf//Btk//Clcf1//Ep300//Ezh2//Fam20c//Fcer1g//Flt4//Hif1a//Hspa9//Itgam//Itpkb//Mapk1//Mpzl2//Nfe2l1//Pabpc4//Plcb1//Rabl3//Rorc//Runx3//Shh//Sirt1//Slamf6//Sox13//Sp7//Tmem14c//Trp53//Tsc1//Wasf2//Wwp1
GO:0044089	positive_regulation_of_cellular_component_biogenesis	Biological Process	24	534	588	31864	6.76382e-05	0.0012344	4.16981	2.43553	0.0408163	Actr2//Apoe//Asap1//Becn1//Bik//Bmf//Braf//Cdc42ep1//Dab2ip//Ddx3x//Gpm6a//Lingo4//Mecp2//Nckap1//Nr1h2//Pfn2//Psmc6//S100a10//Sumo1//Trabd2b//Trp53//Tsc1//Wasf2//Zmynd10
GO:0030098	lymphocyte_differentiation	Biological Process	17	308	588	31864	6.8432e-05	0.00124424	4.16474	2.99103	0.0289116	Atp11c//Braf//Btk//Clcf1//Ep300//Ezh2//Fcer1g//Itpkb//Mpzl2//Rabl3//Rorc//Shh//Slamf6//Sox13//Trp53//Tsc1//Wwp1
GO:0001841	neural_tube_formation	Biological Process	11	142	588	31864	6.94989e-05	0.00125464	4.15802	4.19785	0.0187075	Hif1a//Kdm2a//Nckap1//Pax2//Rgma//Sfrp5//Shh//Tsc1//Tulp3//Twist1//Zeb2
GO:0042592	homeostatic_process	Biological Process	55	1732	588	31864	6.95172e-05	0.00125464	4.15791	1.72083	0.0935374	Abcg4//Acaca//Apoe//Atp1b1//Atp2a1//Atp6v0d1//Bag3//Bsnd//Car7//Cftr//Crtc1//Ddx3x//Dgat1//Dmd//Ezh2//Fabp5//Glis2//Gnb3//Herpud1//Hif1a//Hrh3//Hspa9//Ikbkb//Itgam//Itpkb//Kcna1//Kras//Lpar4//Mapk1//Mex3c//Nfe2l1//Nr1h2//Pax2//Pdk2//Pik3cd//Plcb1//Rab38//Scn2b//Sgcd//Sh2b2//Sirt1//Slc31a1//Slc9a2//Sppl3//Stau1//Tmem14c//Tmtc4//Tpcn1//Trim32//Trp53//Trpa1//Ttpa//Tub//Xbp1//Xk
GO:0010817	regulation_of_hormone_levels	Biological Process	25	570	588	31864	7.08469e-05	0.00126814	4.14968	2.37678	0.042517	Btk//Cftr//Clcf1//Dgat1//Dio3//Gnb3//H2-Ke6//Hadh//Hif1a//Hmga2//Hnf1b//Mtnr1a//Nr3c1//Nr5a1//Pcsk4//Shh//Sirt1//Slco1c1//Stx1a//Syt7//Trh//Trpa1//Vamp2//Vsnl1//Ywhaz
GO:0010001	glial_cell_differentiation	Biological Process	13	194	588	31864	7.08469e-05	0.00126814	4.14968	3.63132	0.0221088	Dmd//Itgam//Kras//Mapk1//Mmp24//Nfe2l1//Nfib//Nkx2-2//Otx2//Pax2//Shh//Sox13//Sox5
GO:0022898	regulation_of_transmembrane_transporter_activity	Biological Process	16	279	588	31864	7.1043e-05	0.00126814	4.14848	3.1077	0.0272109	Atp1b1//Cftr//Dmd//Fxyd6//Gnb5//Gsg1l//Ikbkb//Kcna1//Kcnab1//Plcb1//Rph3a//Scn2b//Slc6a9//Sumo1//Twist1//Vamp2
GO:0043407	negative_regulation_of_MAP_kinase_activity	Biological Process	8	75	588	31864	7.30481e-05	0.00129919	4.13639	5.78032	0.0136054	Apoe//Dab2ip//Dnaja1//Dusp6//Dusp7//Dusp8//Dusp9//Sfrp5
GO:0048638	regulation_of_developmental_growth	Biological Process	20	404	588	31864	7.40021e-05	0.00131139	4.13076	2.6827	0.0340136	Apoe//Dio3//Dusp6//Dusp9//Ep300//Gdf5//Golga4//Hmga2//Hnf1b//Ist1//L1cam//Map2//Mapk1//Mecp2//Nr3c1//Ostn//Plcb1//Rgma//Sema3a//Sirt1
GO:0010613	positive_regulation_of_cardiac_muscle_hypertrophy	Biological Process	6	39	588	31864	7.483e-05	0.00131652	4.12592	8.337	0.0102041	Becn1//Ep300//Mef2a//Nr3c1//Sirt1//Twf1
GO:0070828	heterochromatin_organization	Biological Process	6	39	588	31864	7.483e-05	0.00131652	4.12592	8.337	0.0102041	Bend3//Dnmt3a//Fam172a//Hp1bp3//Sirt1//Ube2b
GO:0007610	behavior	Biological Process	29	714	588	31864	7.5289e-05	0.00131985	4.12327	2.20101	0.0493197	Adarb1//Adcy1//Ahcy//Apoe//Asic1//Braf//Crtc1//Dach1//Dmbx1//Efnb3//Eif4e//Ep300//Gpr37//Hif1a//Hrh3//Itga5//Kcnab1//Kras//Mecp2//Meis2//Nr3c1//Plcb1//Slc6a1//Stra6//Strn//Trh//Trp53//Tsc1//Zdhhc8
GO:0007010	cytoskeleton_organization	Biological Process	40	1134	588	31864	8.21616e-05	0.00143519	4.08533	1.91148	0.0680272	2310002L09Rik//Actr2//Aif1l//Atrx//Atxn7//Brwd1//Ccin//Ehd2//Elmo1//Fgd1//Hepacam2//Ikbkb//Kras//Map2//Map6d1//Mark2//Mecp2//Mef2a//Nckap1//Nphs2//Pard3b//Pfn2//Pip5k1a//Prkci//Pstpip2//Rhog//Rsph6a//Sdad1//Sh2b2//Sh3kbp1//Shh//Shroom4//Ssh2//Trim32//Tubb4a//Twf1//Ube2b//Wasf2//Zmynd10//Znrf1
GO:0030307	positive_regulation_of_cell_growth	Biological Process	13	197	588	31864	8.27993e-05	0.00144118	4.08197	3.57602	0.0221088	Apoe//Ddx3x//Ep300//Flt4//Golga4//Hbegf//Ist1//L1cam//Mecp2//Nr3c1//Sirt1//Taf9b//Trim32
GO:0030324	lung_development	Biological Process	14	225	588	31864	8.40895e-05	0.00145845	4.07526	3.37185	0.0238095	Cftr//Ctsd//Ep300//Flt4//Hmga2//Kras//Mapk1//Nfib//Ppp1ca//Shh//Spdef//Stra6//Wwp1//Ywhaz
GO:0030336	negative_regulation_of_cell_migration	Biological Process	16	284	588	31864	8.74618e-05	0.00151158	4.05818	3.05298	0.0272109	Adarb1//Apoe//Arhgdia//Braf//Dab2ip//Dach1//Gna12//Mecp2//Meox2//Pfn2//Plcb1//Ptprg//Sema3a//Shh//Srgap1//Trp53inp1
GO:0006885	regulation_of_pH	Biological Process	9	99	588	31864	9.25802e-05	0.0015944	4.03348	4.92641	0.0153061	Atp6v0d1//Car7//Cftr//Mapk1//Pdk2//Rab38//Slc9a2//Trp53//Ttpa
GO:0001755	neural_crest_cell_migration	Biological Process	7	58	588	31864	9.35888e-05	0.00160611	4.02878	6.54023	0.0119048	Gdnf//Hif1a//Radil//Sema3a//Shh//Twist1//Zeb2
GO:0051276	chromosome_organization	Biological Process	37	1025	588	31864	9.55428e-05	0.00163391	4.0198	1.95614	0.0629252	Atrx//Atxn7//Atxn7l3//Baz1b//Becn1//Bend3//Brcc3//Cbx4//Cdyl//Ddx3x//Dnmt3a//Dr1//Ep300//Esco1//Ezh2//Fam172a//Hltf//Hmga2//Hp1bp3//Kdm2a//Kdm5a//Mecp2//Morf4l2//Nap1l2//Nap1l4//Nr3c1//Per1//Phb//Phf1//Ppm1d//Rmi2//Rtf1//Sirt1//Tada2b//Trp53//Ube2b//Usp15
GO:0048514	blood_vessel_morphogenesis	Biological Process	21	445	588	31864	9.68721e-05	0.00165088	4.0138	2.5573	0.0357143	Anpep//Apoe//Becn1//Col8a1//Dab2ip//Elk3//Ereg//Flt4//Hbegf//Hif1a//Lemd3//Meox2//Rasa1//Sgcd//Shh//Sirt1//Stra6//Vav2//Wasf2//Xbp1//Ywhaz
GO:0035358	regulation_of_peroxisome_proliferator_activated_receptor_signaling_pathway	Biological Process	4	14	588	31864	9.91747e-05	0.00168425	4.0036	15.483	0.00680272	Asxl2//Fabp5//Sirt1//Twist1
GO:0060541	respiratory_system_development	Biological Process	15	258	588	31864	0.000101806	0.00172295	3.99223	3.15061	0.0255102	Cftr//Ctsd//Ep300//Flt4//Hmga2//Kras//Mapk1//Nfib//Ppp1ca//Shh//Spdef//Stra6//Tulp3//Wwp1//Ywhaz
GO:0007266	Rho_protein_signal_transduction	Biological Process	7	59	588	31864	0.000104514	0.00176269	3.98082	6.42938	0.0119048	Arhgdia//Arhgef11//Cdc42ep1//Gna12//Nradd//Rhog//Srgap1
GO:0010506	regulation_of_autophagy	Biological Process	15	260	588	31864	0.000110898	0.00186315	3.95508	3.12637	0.0255102	Bag3//Becn1//Bmf//Clec16a//Hif1a//Il10ra//Rnf152//Rragc//Sirt1//Tpcn1//Trim30b//Trp53//Trp53inp1//Tsc1//Xbp1
GO:1901360	organic_cyclic_compound_metabolic_process	Biological Process	77	2718	588	31864	0.000111233	0.00186315	3.95377	1.5352	0.130952	Acaca//Adarb1//Adcy1//Adpgk//Ahcy//Aldh6a1//Apoe//Asxl2//Atrx//Bend3//Brcc3//Cbll1//Celf5//Cftr//Cmas//Csde1//Ctps//Dars//Dcakd//Ddx3x//Dgat1//Dhodh//Dio3//Dnmt3a//Dpysl5//Dr1//Ereg//Erlin1//Ezh2//Fam172a//Gemin7//Gmnc//Gmps//Gne//Gnpda1//Gpr37//H2-Ke6//Impdh1//Kdm2a//Lcorl//Lin9//Mapk1//Mecp2//Mef2a//Morf4l2//Ncbp2//Nfe2l1//Nol10//Nr3c1//Nr5a1//Phb//Plcb1//Pm20d2//Pnn//Polr2d//Ppm1d//Psmd14//Rbm…
GO:1901214	regulation_of_neuron_death	Biological Process	19	384	588	31864	0.000111897	0.00186366	3.95118	2.6813	0.0323129	Apoe//Braf//Clcf1//Gdf5//Gdnf//Hif1a//Ikbkb//Itgam//Kras//Map3k11//Mecp2//Nr3c1//Prkci//Ptprf//Sarm1//Shh//Sirt1//Trp53//Tsc1
GO:0034599	cellular_response_to_oxidative_stress	Biological Process	13	203	588	31864	0.000112026	0.00186366	3.95068	3.47033	0.0221088	Btk//Cpeb2//Ezh2//Hif1a//Impact//Mapk1//Nfe2l1//Pax2//Pdk2//Sirt1//Trp53//Trp53inp1//Xbp1
GO:0071901	negative_regulation_of_protein_serine|threonine_kinase_activity	Biological Process	10	125	588	31864	0.000112742	0.00186922	3.94792	4.33524	0.0170068	Apoe//Dab2ip//Dnaja1//Dusp6//Dusp7//Dusp8//Dusp9//Prkar2a//Sfrp5//Sirt1
GO:0033631	cell-cell_adhesion_mediated_by_integrin	Biological Process	3	6	588	31864	0.000119959	0.00197402	3.92097	27.0952	0.00510204	Adam9//Itga5//L1cam
GO:1903232	melanosome_assembly	Biological Process	3	6	588	31864	0.000119959	0.00197402	3.92097	27.0952	0.00510204	Rab32//Rab38//Trappc6a
GO:0033044	regulation_of_chromosome_organization	Biological Process	16	292	588	31864	0.000120677	0.00197402	3.91838	2.96934	0.0272109	Asxl2//Atrx//Becn1//Cct6a//Ep300//Kdm2a//Mapk1//Mecp2//Nap1l2//Phf1//Rmi2//Rtf1//Sirt1//Tada2b//Trp53//Xbp1
GO:0050769	positive_regulation_of_neurogenesis	Biological Process	16	292	588	31864	0.000120677	0.00197402	3.91838	2.96934	0.0272109	Actr2//Apoe//Braf//Clcf1//Ep300//Golga4//Hif1a//Ist1//L1cam//Nkx2-2//Prkci//Ptprf//Shh//Trak1//Trim32//Zeb2
GO:0030204	chondroitin_sulfate_metabolic_process	Biological Process	5	27	588	31864	0.000121336	0.00197818	3.91601	10.0353	0.0085034	Bgn//Chsy1//Chsy3//Spock2//Spock3
GO:0032409	regulation_of_transporter_activity	Biological Process	16	293	588	31864	0.000125519	0.00203851	3.90129	2.95921	0.0272109	Atp1b1//Cftr//Dmd//Fxyd6//Gnb5//Gsg1l//Ikbkb//Kcna1//Kcnab1//Plcb1//Rph3a//Scn2b//Slc6a9//Sumo1//Twist1//Vamp2
GO:0043543	protein_acylation	Biological Process	12	178	588	31864	0.00012587	0.00203851	3.90008	3.65329	0.0204082	Bend3//Cdyl//Dr1//Ep300//Esco1//Map6d1//Mecp2//Morf4l2//Naa35//Per1//Sirt1//Zdhhc8
GO:0030641	regulation_of_cellular_pH	Biological Process	8	81	588	31864	0.000126449	0.00204112	3.89809	5.35215	0.0136054	Atp6v0d1//Car7//Cftr//Mapk1//Rab38//Slc9a2//Trp53//Ttpa
GO:0021955	central_nervous_system_neuron_axonogenesis	Biological Process	6	43	588	31864	0.000131364	0.00211349	3.88152	7.56146	0.0102041	Adarb1//Bhlhe22//Cdh11//Mycbp2//Nfib//Zeb2
GO:0043549	regulation_of_kinase_activity	Biological Process	32	850	588	31864	0.00013291	0.00213135	3.87644	2.04011	0.0544218	Adam9//Adarb1//Apoe//Braf//Cks1b//Cks1brt//Cks2//Dab2ip//Dazap2//Dbndd1//Ddx3x//Dnaja1//Dusp6//Dusp7//Dusp8//Dusp9//Ereg//Ezh2//Flt4//Hbegf//Kras//Map3k11//Mapk1//Phb//Prkar2a//Sfrp5//Sirt1//Tom1l1//Tsc1//Unc119//Vav2//Zeb2
GO:0030163	protein_catabolic_process	Biological Process	27	666	588	31864	0.000136075	0.00217498	3.86622	2.19691	0.0459184	Apoe//Bag3//Ctla2b//Ctsd//Cul2//Dab2ip//Edem3//Erlin1//Fbxl3//Gm10696//Herpud1//Ppp1r11//Psmc6//Psmd14//Rnf144a//Rnf43//Rspry1//Sgtb//Sirt1//Trim32//Ube2b//Usp15//Usp27x//Usp8//Wwp1//Xbp1//Znrf1
GO:0007420	brain_development	Biological Process	27	667	588	31864	0.000139414	0.00222108	3.85569	2.19362	0.0459184	Atrx//Bhlhe22//Ccin//Celsr2//Dab2ip//Dmbx1//Ezh2//Hif1a//Hmga2//Hnf1b//Hoxb1//Itgam//Kcna1//Kras//Mecp2//Meis2//Nfib//Otx2//Pax2//Plcb1//Sema3a//Shh//Shroom4//Trp53//Tsc1//Tulp3//Zeb2
GO:0000904	cell_morphogenesis_involved_in_differentiation	Biological Process	25	597	588	31864	0.000145672	0.00231325	3.83662	2.26928	0.042517	Adarb1//Adcy1//Bhlhe22//C1galt1c1//Camk2a//Cdh11//Celsr2//Dpysl5//Efnb3//Ep300//Gdnf//L1cam//Lamc2//Map2//Mef2a//Mycbp2//Nfib//Otx2//Radil//Rhog//Runx3//Sema3a//Shh//Trak1//Zeb2
GO:0001525	angiogenesis	Biological Process	17	328	588	31864	0.000146351	0.00231651	3.8346	2.80865	0.0289116	Anpep//Becn1//Col8a1//Dab2ip//Elk3//Ereg//Flt4//Hbegf//Hif1a//Lemd3//Meox2//Shh//Sirt1//Vav2//Wasf2//Xbp1//Ywhaz
GO:0048870	cell_motility	Biological Process	37	1048	588	31864	0.00014849	0.00234279	3.8283	1.91321	0.0629252	Adam9//Ccl22//Celsr2//Dab2ip//Dnaja1//Dock4//Elmo1//Fcer1g//Gdnf//Gpm6a//Hbegf//Hif1a//Itgam//Itgbl1//L1cam//Lemd3//Mark2//Nckap1//Pik3cd//Pip5k1a//Prkci//Pstpip2//Ptprf//Radil//Rhog//Rsph6a//Sdc3//Sema3a//Sh3kbp1//Shh//Srgap1//Twist1//Ube2b//Vav2//Wasf2//Zeb2//Zmynd10
GO:0070201	regulation_of_establishment_of_protein_localization	Biological Process	25	598	588	31864	0.000149457	0.00235046	3.82548	2.26549	0.042517	Adam9//Apoe//Bag3//Cct6a//Cftr//Ctsd//Dnaja1//Dnajc27//Ep300//Gsg1l//Hadh//Hif1a//Itgam//Mapk1//Mtnr1a//Nr1h2//Sar1b//Shh//Sirt1//Syt7//Trh//Trpa1//Vamp2//Vsnl1//Xbp1
GO:0002520	immune_system_development	Biological Process	31	818	588	31864	0.000150071	0.00235256	3.8237	2.05367	0.0527211	Atp11c//Braf//Btk//Clcf1//Ep300//Ezh2//Fam20c//Fcer1g//Flt4//Hif1a//Hspa9//Itgam//Itpkb//Mapk1//Mpzl2//Nfe2l1//Pabpc4//Plcb1//Rabl3//Rorc//Runx3//Shh//Sirt1//Slamf6//Sox13//Sp7//Tmem14c//Trp53//Tsc1//Wasf2//Wwp1
GO:0010632	regulation_of_epithelial_cell_migration	Biological Process	14	238	588	31864	0.000152013	0.00236943	3.81812	3.18768	0.0238095	Adam9//Apoe//Dab2ip//Flt4//Hbegf//Hif1a//Mecp2//Meox2//Pfn2//Pik3cd//Ptprg//Sema3a//Shh//Sirt1
GO:0000302	response_to_reactive_oxygen_species	Biological Process	11	155	588	31864	0.000152116	0.00236943	3.81782	3.84578	0.0187075	Adam9//Btk//Ezh2//Hif1a//Impact//Mapk1//Pax2//Pdk2//Sirt1//Trp53//Trpa1
GO:0032412	regulation_of_ion_transmembrane_transporter_activity	Biological Process	15	268	588	31864	0.000154715	0.00240225	3.81047	3.03305	0.0255102	Atp1b1//Cftr//Dmd//Fxyd6//Gnb5//Gsg1l//Ikbkb//Kcna1//Kcnab1//Plcb1//Rph3a//Scn2b//Slc6a9//Sumo1//Vamp2
GO:0042176	regulation_of_protein_catabolic_process	Biological Process	19	395	588	31864	0.00016091	0.00248308	3.79342	2.60663	0.0323129	Adam9//Apoe//Clec16a//Dab2ip//Gna12//Herpud1//Mycbp2//Nfe2l1//Phb//Psmd14//Rgma//Rnf144a//Shh//Snx1//Sumo1//Trim32//Usp8//Wwp1//Xbp1
GO:0009267	cellular_response_to_starvation	Biological Process	11	156	588	31864	0.000160982	0.00248308	3.79322	3.82112	0.0187075	Becn1//Bmf//Clec16a//Impact//Mapk1//Rnf152//Rragc//Sirt1//Trp53//Vps41//Xbp1
GO:1901137	carbohydrate_derivative_biosynthetic_process	Biological Process	21	462	588	31864	0.000162379	0.00248308	3.78947	2.4632	0.0357143	Adcy1//C1galt1c1//Chsy1//Chsy3//Cmas//Ctps//Dcakd//Dhdds//Dhodh//Gal3st1//Gmps//Gnpda1//Impdh1//Mgat4a//Pigw//Rft1//St6galnac6//St8sia5//Tmtc4//Tpi1//Xxylt1
GO:1904951	positive_regulation_of_establishment_of_protein_localization	Biological Process	17	331	588	31864	0.000163061	0.00248308	3.78765	2.7832	0.0289116	Adam9//Bag3//Cct6a//Cftr//Ep300//Hif1a//Itgam//Mapk1//Nr1h2//Sar1b//Shh//Sirt1//Trh//Trpa1//Vamp2//Vsnl1//Xbp1
GO:0030217	T_cell_differentiation	Biological Process	12	183	588	31864	0.000163274	0.00248308	3.78708	3.55347	0.0204082	Braf//Fcer1g//Itpkb//Mpzl2//Rabl3//Rorc//Shh//Slamf6//Sox13//Trp53//Tsc1//Wwp1
GO:0043409	negative_regulation_of_MAPK_cascade	Biological Process	12	183	588	31864	0.000163274	0.00248308	3.78708	3.55347	0.0204082	Apoe//Dab2ip//Dmd//Dnaja1//Dusp6//Dusp7//Dusp8//Dusp9//Per1//Phb//Sfrp5//Xbp1
GO:0016477	cell_migration	Biological Process	33	898	588	31864	0.000163474	0.00248308	3.78655	1.99141	0.0561224	Adam9//Ccl22//Celsr2//Dab2ip//Dock4//Elmo1//Fcer1g//Gdnf//Gpm6a//Hbegf//Hif1a//Itgam//Itgbl1//L1cam//Lemd3//Mark2//Nckap1//Pik3cd//Pip5k1a//Prkci//Pstpip2//Ptprf//Radil//Rhog//Sdc3//Sema3a//Sh3kbp1//Shh//Srgap1//Twist1//Vav2//Wasf2//Zeb2
GO:0006986	response_to_unfolded_protein	Biological Process	9	107	588	31864	0.000168393	0.00254753	3.77368	4.55808	0.0153061	Bag3//Dab2ip//Edem3//Ep300//Herpud1//Hspa9//Mfn2//Tmtc4//Xbp1
GO:0040013	negative_regulation_of_locomotion	Biological Process	17	332	588	31864	0.00016899	0.00254753	3.77214	2.77481	0.0289116	Adarb1//Ap1ar//Apoe//Arhgdia//Braf//Dab2ip//Dach1//Gna12//Mecp2//Meox2//Pfn2//Plcb1//Ptprg//Sema3a//Shh//Srgap1//Trp53inp1
GO:0001933	negative_regulation_of_protein_phosphorylation	Biological Process	18	364	588	31864	0.00016928	0.00254753	3.7714	2.67975	0.0306122	Adarb1//Apoe//Ctdsp2//Dab2ip//Dbndd1//Dmd//Dnaja1//Dusp6//Dusp7//Dusp8//Dusp9//Impact//Prkar2a//Sfrp5//Sirt1//Twist1//Ube2b//Xbp1
GO:0031062	positive_regulation_of_histone_methylation	Biological Process	6	45	588	31864	0.000170118	0.0025523	3.76925	7.2254	0.0102041	Asxl2//Mecp2//Phf1//Rtf1//Sirt1//Xbp1
GO:0030162	regulation_of_proteolysis	Biological Process	30	787	588	31864	0.000172881	0.00258581	3.76225	2.06571	0.0510204	Adam9//Apoe//Astl//Clec16a//Ctla2b//Ctsd//Dab2ip//Ddx3x//Ep300//Gm10696//Gna12//Herpud1//Ist1//Nfe2l1//Nr1h2//Pax2//Psenen//Psmd14//Rarres1//Rgma//Rnf144a//Serpinb6e//Shh//Sirt1//Spock3//Sumo1//Traf3//Trim32//Trp53//Xbp1
GO:0055089	fatty_acid_homeostasis	Biological Process	4	16	588	31864	0.000175101	0.00261103	3.75671	13.5476	0.00680272	Apoe//Dgat1//Sirt1//Xbp1
GO:0009266	response_to_temperature_stimulus	Biological Process	11	158	588	31864	0.000180036	0.00266835	3.74464	3.77275	0.0187075	Bag3//Dnaja1//Hsf3//Il1r1//Mmp24//Nfe2l1//Polr2d//Sumo1//Tmem135//Trp53inp1//Trpa1
GO:0040029	regulation_of_gene_expression,_epigenetic	Biological Process	11	158	588	31864	0.000180036	0.00266835	3.74464	3.77275	0.0187075	Cdyl//Dnmt3a//Ep300//Ezh2//Mecp2//Morf4l2//Nr3c1//Ppm1d//Sirt1//Ube2b//Ythdc1
GO:0031668	cellular_response_to_extracellular_stimulus	Biological Process	13	213	588	31864	0.000180589	0.00266847	3.74331	3.3074	0.0221088	Becn1//Bmf//Clec16a//Impact//Mapk1//Pdk2//Rnf152//Rragc//Sirt1//Trp53//Tsc1//Vps41//Xbp1
GO:0051272	positive_regulation_of_cellular_component_movement	Biological Process	25	607	588	31864	0.00018766	0.00276364	3.72663	2.2319	0.042517	Adam9//Cbll1//Dab2ip//Dock4//Epcam//Flt4//Hbegf//Hif1a//Il1r1//Itga2b//Itga5//Lamc2//Map2//Mapk1//Mecp2//Onecut2//Pik3cd//Sema3a//Shh//Sirt1//Ssh2//Trim32//Trp53//Twist1//Xbp1
GO:0035270	endocrine_system_development	Biological Process	10	133	588	31864	0.00018816	0.00276364	3.72547	4.07447	0.0170068	Braf//Hmga2//Hnf1b//Mapk1//Nkx2-2//Nr3c1//Nr5a1//Onecut2//Shh//Stra6
GO:0007269	neurotransmitter_secretion	Biological Process	8	86	588	31864	0.000192494	0.00281882	3.71558	5.04097	0.0136054	Cplx2//Rph3a//Slc6a9//Stx1a//Syn3//Syt7//Vamp2//Xbp1
GO:0007409	axonogenesis	Biological Process	18	370	588	31864	0.000206766	0.0030098	3.68452	2.63629	0.0306122	Adarb1//Adcy1//Bhlhe22//Cdh11//Dpysl5//Efnb3//Gdnf//L1cam//Lamc2//Map2//Mycbp2//Nfib//Otx2//Rhog//Runx3//Sema3a//Shh//Zeb2
GO:0010720	positive_regulation_of_cell_development	Biological Process	18	370	588	31864	0.000206766	0.0030098	3.68452	2.63629	0.0306122	Actr2//Apoe//Braf//Cftr//Clcf1//Ep300//Golga4//Hif1a//Ist1//L1cam//Nkx2-2//Prkci//Ptprf//S100a10//Shh//Trak1//Trim32//Zeb2
GO:0009887	animal_organ_morphogenesis	Biological Process	37	1067	588	31864	0.00021079	0.00305927	3.67615	1.87914	0.0629252	Adarb1//Asxl2//Bhlhe22//Chsy1//Col8a1//Ctsd//Dio3//Ep300//Ereg//Fam20c//Fras1//Gdnf//Hif1a//Hmga2//Hnf1b//Hoxb1//Kdm2a//Kras//Lamc2//Mapk1//Meis2//Mfn2//Nckap1//Nfib//Nr3c1//Otx2//Pax2//Prkci//Sema3a//Shh//Sox5//Ssu2//Stra6//Tmeff1//Trp53//Tulp3//Twist1
GO:0043523	regulation_of_neuron_apoptotic_process	Biological Process	15	276	588	31864	0.000212839	0.00307987	3.67195	2.94513	0.0255102	Apoe//Braf//Clcf1//Gdf5//Gdnf//Hif1a//Itgam//Kras//Map3k11//Mecp2//Nr3c1//Prkci//Ptprf//Sirt1//Trp53
GO:0042063	gliogenesis	Biological Process	14	247	588	31864	0.000223143	0.00321945	3.65142	3.07152	0.0238095	Dab2ip//Dmd//Itgam//Kras//Mapk1//Mmp24//Nfe2l1//Nfib//Nkx2-2//Otx2//Pax2//Shh//Sox13//Sox5
GO:0019637	organophosphate_metabolic_process	Biological Process	29	762	588	31864	0.000226736	0.00326166	3.64448	2.06237	0.0493197	Acaca//Adcy1//Adpgk//Ckmt2//Ctps//Dcakd//Dgat1//Dgkd//Dhdds//Dhodh//Fabp5//Gmps//Gnpda1//Gpcpd1//Gpd2//Impdh1//Itpkb//Mapk1//Mecp2//Mtmr10//Nfe2l1//Nr1h2//Pigw//Pik3cd//Pip5k1a//Plcb1//Sarm1//Sgms1//Tpi1
GO:0010243	response_to_organonitrogen_compound	Biological Process	33	915	588	31864	0.000229387	0.00328325	3.63943	1.95441	0.0561224	Asic1//Atp2a1//Braf//Camk2a//Cftr//Cpeb2//Dnmt3a//Edem3//Erlin1//Ezh2//Fcer1g//Gnb5//Herpud1//Hrh3//Ikbkb//Impact//Mapk1//Mecp2//Nsg1//Pdk2//Per1//Plcb1//Prkci//Psmc6//Rragc//Sgtb//Sh2b2//Sirt1//Slc6a1//Trp53//Tsc1//Vamp2//Xbp1
GO:0007611	learning_or_memory	Biological Process	16	309	588	31864	0.000229579	0.00328325	3.63907	2.80598	0.0272109	Adcy1//Apoe//Asic1//Braf//Crtc1//Ep300//Hif1a//Hrh3//Itga5//Kcnab1//Kras//Mecp2//Meis2//Plcb1//Slc6a1//Stra6
GO:0043408	regulation_of_MAPK_cascade	Biological Process	28	727	588	31864	0.00023889	0.00340644	3.6218	2.08712	0.047619	Apoe//Braf//Ccl22//Clcf1//Dab2ip//Dmd//Dnaja1//Dnajc27//Dusp6//Dusp7//Dusp8//Dusp9//Ezh2//Flt4//Gpr37//Kras//L1cam//Map3k11//Mapk1//Per1//Phb//Plcb1//Sfrp5//Traf3//Xbp1//Ywhaz//Zeb2//Zfp110
GO:0042326	negative_regulation_of_phosphorylation	Biological Process	19	408	588	31864	0.000242368	0.00344599	3.61553	2.52358	0.0323129	Adarb1//Apoe//Atxn7//Ctdsp2//Dab2ip//Dbndd1//Dmd//Dnaja1//Dusp6//Dusp7//Dusp8//Dusp9//Impact//Prkar2a//Sfrp5//Sirt1//Twist1//Ube2b//Xbp1
GO:0061053	somite_development	Biological Process	8	89	588	31864	0.000244168	0.00346153	3.61231	4.87105	0.0136054	Ep300//Ifitm1//Meox2//Nckap1//Otx2//Shh//Trp53//Zeb2
GO:0001934	positive_regulation_of_protein_phosphorylation	Biological Process	31	843	588	31864	0.000253058	0.00357718	3.59678	1.99277	0.0527211	Adam9//Braf//Cks1b//Cks1brt//Cks2//Clcf1//Dab2ip//Dazap2//Ddx3x//Ep300//Ereg//Ezh2//Flt4//Gdf5//Gdnf//Hbegf//Itga5//Kras//Map3k11//Mapk1//Pfn2//Phb//Rasa1//Rgma//Sirt1//Tnks1bp1//Tom1l1//Trp53//Unc119//Xbp1//Zeb2
GO:0006473	protein_acetylation	Biological Process	10	138	588	31864	0.00025403	0.00358058	3.59511	3.92685	0.0170068	Bend3//Cdyl//Dr1//Ep300//Esco1//Mecp2//Morf4l2//Naa35//Per1//Sirt1
GO:0001568	blood_vessel_development	Biological Process	23	548	588	31864	0.000256699	0.00360779	3.59058	2.27442	0.0391156	Anpep//Apoe//Becn1//Col8a1//Dab2ip//Elk3//Ereg//Flt4//Hbegf//Hif1a//Lemd3//Mapk1//Meox2//Rasa1//Sgcd//Shh//Sirt1//Stra6//Synb//Vav2//Wasf2//Xbp1//Ywhaz
GO:0050890	cognition	Biological Process	17	346	588	31864	0.000274072	0.00384094	3.56214	2.66254	0.0289116	Adcy1//Apoe//Asic1//Braf//Crtc1//Ep300//Hif1a//Hrh3//Itga5//Kcnab1//Kras//Mecp2//Meis2//Plcb1//Shroom4//Slc6a1//Stra6
GO:0051222	positive_regulation_of_protein_transport	Biological Process	16	315	588	31864	0.000284536	0.00396492	3.54586	2.75253	0.0272109	Adam9//Bag3//Cftr//Ep300//Hif1a//Itgam//Mapk1//Nr1h2//Sar1b//Shh//Sirt1//Trh//Trpa1//Vamp2//Vsnl1//Xbp1
GO:0009408	response_to_heat	Biological Process	8	91	588	31864	0.000284541	0.00396492	3.54586	4.764	0.0136054	Bag3//Dnaja1//Hsf3//Il1r1//Polr2d//Sumo1//Trp53inp1//Trpa1
GO:0060562	epithelial_tube_morphogenesis	Biological Process	18	381	588	31864	0.000294609	0.00409356	3.53075	2.56018	0.0306122	Ctsd//Gdnf//Hif1a//Hmga2//Hnf1b//Kdm2a//Kras//Nckap1//Nr3c1//Pax2//Ppp1ca//Rgma//Sfrp5//Shh//Tsc1//Tulp3//Twist1//Zeb2
GO:0019438	aromatic_compound_biosynthetic_process	Biological Process	28	737	588	31864	0.000297351	0.00411995	3.52673	2.0588	0.047619	Adcy1//Asxl2//Cmas//Ctps//Dcakd//Dhodh//Dr1//Ereg//Gmps//Gnpda1//Gpr37//Impdh1//Lcorl//Lin9//Mapk1//Mef2a//Nr5a1//Phb//Polr2d//Rbmx//Rsad1//Rtf1//Sarm1//Sirt1//Taf9b//Tmem14c//Trp53//Xbp1
GO:0010633	negative_regulation_of_epithelial_cell_migration	Biological Process	7	70	588	31864	0.000308482	0.00426211	3.51077	5.41905	0.0119048	Apoe//Dab2ip//Mecp2//Meox2//Pfn2//Ptprg//Sema3a
GO:0007155	cell_adhesion	Biological Process	31	855	588	31864	0.000321932	0.0044354	3.49224	1.9648	0.0527211	Adam9//Astl//Atp1b1//Bmx//Cbll1//Cdh11//Celsr2//Col8a1//Epcam//Fibcd1//Hapln3//Hapln4//Itga2b//Itga5//Itgam//Itgbl1//L1cam//Lamc2//Mmp24//Mpzl2//Pard3b//Pip5k1a//Pkp4//Plcb1//Pnn//Ppp1ca//Ptprf//Radil//Rgmb//Sdc3//Tsc1
GO:0019800	peptide_cross-linking_via_chondroitin_4-sulfate_glycosaminoglycan	Biological Process	3	8	588	31864	0.000326727	0.00448883	3.48581	20.3214	0.00510204	Bgn//Spock2//Spock3
GO:0046483	heterocycle_metabolic_process	Biological Process	68	2412	588	31864	0.000330098	0.00452243	3.48136	1.52776	0.115646	Acaca//Adarb1//Adcy1//Adpgk//Ahcy//Aldh6a1//Asxl2//Atrx//Bend3//Brcc3//Cbll1//Celf5//Cmas//Csde1//Ctps//Dars//Dcakd//Ddx3x//Dgat1//Dhodh//Dnmt3a//Dpysl5//Dr1//Ereg//Ezh2//Fam172a//Gemin7//Gmnc//Gmps//Gne//Gnpda1//Impdh1//Kdm2a//Lcorl//Lin9//Mapk1//Mecp2//Mef2a//Morf4l2//Ncbp2//Nol10//Nr5a1//Phb//Plcb1//Pm20d2//Pnn//Polr2d//Ppm1d//Psmd14//Rbm7//Rbmx//Rmi2//Rsad1//Rtf1//Sarm1//Sirt1//Srsf1//Taf9b//…
GO:0000003	reproduction	Biological Process	48	1545	588	31864	0.00033172	0.00453197	3.47923	1.68359	0.0816327	Actr2//Asb1//Astl//Atrx//Bik//Ccin//Cct6a//Cdyl//Cftr//Cks2//Dach1//Ddx3x//Dnaja1//Dnmt3a//Eif4h//Ereg//Fam170b//Foxj3//Gal3st1//Gnpda1//H2-Q7//Hif1a//Hmga1//Hmga2//Hnf1b//Klhdc3//Lin9//Mapk1//Nr3c1//Nr5a1//Pax2//Pcsk4//Plcb1//Psapl1//Pxt1//Rbm7//Rsph6a//Shh//Sirt1//Sohlh2//Stra6//Synb//Ttpa//Ube2b//Ythdc1//Zfp41//Zfp42//Zmynd10
GO:0006470	protein_dephosphorylation	Biological Process	12	198	588	31864	0.000337343	0.00459594	3.47193	3.28427	0.0204082	Ctdsp2//Dusp6//Dusp7//Dusp8//Dusp9//Pdp1//Ppm1d//Ppp1ca//Ppp1cb//Ptprf//Ptprg//Ssh2
GO:0021633	optic_nerve_structural_organization	Biological Process	2	2	588	31864	0.000339961	0.00460595	3.46857	54.1905	0.00340136	Kcna2//Pax2
GO:0048160	primary_follicle_stage	Biological Process	2	2	588	31864	0.000339961	0.00460595	3.46857	54.1905	0.00340136	Ereg//Ythdc1
GO:0021545	cranial_nerve_development	Biological Process	6	51	588	31864	0.000342603	0.00462893	3.46521	6.37535	0.0102041	Adarb1//Dmd//Hoxb1//Kcna2//Pax2//Sema3a
GO:0048880	sensory_system_development	Biological Process	19	420	588	31864	0.000347497	0.00468211	3.45905	2.45147	0.0323129	Bhlhe22//Col8a1//Dio3//Gpd2//Gpm6a//Hif1a//Itgam//Maf//Meis2//Mfn2//Otx2//Pax2//Prkci//Shh//Stra6//Tmem132e//Tub//Tulp3//Twist1
GO:0046578	regulation_of_Ras_protein_signal_transduction	Biological Process	12	199	588	31864	0.000353106	0.00474461	3.4521	3.26777	0.0204082	Apoe//Arfgef1//Arhgdia//Cyth4//Dab2ip//Itpkb//Kras//Lpar4//Mfn2//Psd2//Rabl3//Sh2b2
GO:0006812	cation_transport	Biological Process	31	860	588	31864	0.000355233	0.00476013	3.44949	1.95338	0.0527211	Asic1//Atp1b1//Atp2a1//Atp6v0d1//Btk//Camk2a//Fcer1g//Gpm6a//Kcna1//Kcna2//Kcna6//Kcnab1//Nfe2l1//Nipal1//Otop2//Scn2b//Scn3a//Slc15a1//Slc25a42//Slc2a13//Slc31a1//Slc38a2//Slc6a1//Slc6a9//Slc9a2//Tmem63b//Tpcn1//Trpa1//Tsc1//Xbp1//Ywhaz
GO:0000188	inactivation_of_MAPK_activity	Biological Process	4	19	588	31864	0.000356867	0.00476896	3.44749	11.4085	0.00680272	Dusp6//Dusp7//Dusp8//Dusp9
GO:0009952	anterior|posterior_pattern_specification	Biological Process	13	229	588	31864	0.000364497	0.00485764	3.43831	3.07632	0.0221088	Celsr2//Ep300//Hnf1b//Hoxb1//Hoxc5//Ifitm1//Meox2//Nckap1//Otx2//Shh//Trp53//Tulp3//Zeb2
GO:0001756	somitogenesis	Biological Process	7	72	588	31864	0.000367268	0.00488127	3.43502	5.26852	0.0119048	Ep300//Ifitm1//Meox2//Nckap1//Otx2//Trp53//Zeb2
GO:0030308	negative_regulation_of_cell_growth	Biological Process	12	200	588	31864	0.000369487	0.00489746	3.4324	3.25143	0.0204082	Dab2ip//Ddx3x//Map2//Mecp2//Osgin1//Ostn//Phb//Rerg//Rgma//Sema3a//Sirt1//Trp53
GO:0017015	regulation_of_transforming_growth_factor_beta_receptor_signaling_pathway	Biological Process	9	119	588	31864	0.000373964	0.0049434	3.42717	4.09844	0.0153061	Ep300//Lemd3//Nrep//Onecut2//Sirt1//Snx1//Trp53//Xbp1//Zeb2
GO:0050808	synapse_organization	Biological Process	16	323	588	31864	0.000375269	0.00494728	3.42566	2.68436	0.0272109	Apoe//Gdnf//Gpm6a//Itgam//Ky//L1cam//Lhfpl4//Mecp2//Pfn2//Ptprf//Rph3a//Slc6a1//Stau1//Tmeff1//Tsc1//Wasf2
GO:0001843	neural_tube_closure	Biological Process	9	120	588	31864	0.000397793	0.00521505	3.40034	4.06429	0.0153061	Kdm2a//Nckap1//Pax2//Rgma//Sfrp5//Tsc1//Tulp3//Twist1//Zeb2
GO:0018394	peptidyl-lysine_acetylation	Biological Process	9	120	588	31864	0.000397793	0.00521505	3.40034	4.06429	0.0153061	Bend3//Cdyl//Dr1//Ep300//Esco1//Mecp2//Morf4l2//Per1//Sirt1
GO:0006338	chromatin_remodeling	Biological Process	10	146	588	31864	0.000399029	0.00521505	3.399	3.71168	0.0170068	Atrx//Baz1b//Bend3//Dnmt3a//Dr1//Fam172a//Kdm5a//Nr3c1//Sirt1//Tada2b
GO:0051453	regulation_of_intracellular_pH	Biological Process	7	73	588	31864	0.000399846	0.00521505	3.39811	5.19635	0.0119048	Atp6v0d1//Car7//Cftr//Rab38//Slc9a2//Trp53//Ttpa
GO:1902533	positive_regulation_of_intracellular_signal_transduction	Biological Process	34	985	588	31864	0.000409164	0.00531597	3.3881	1.87053	0.0578231	Apoe//Arfgef1//Becn1//Braf//Ccl22//Clec16a//Dab2ip//Ddx3x//Dnajc27//Ep300//Ezh2//Flt4//Gpr37//Hbegf//Ikbkb//Itpkb//Kras//L1cam//Lpar4//Map3k11//Mapk1//Phb//Pik3cd//Plcb1//Rragc//Sirt1//Sppl3//Traf3//Trim30b//Trim32//Trp53//Usp15//Xbp1//Zeb2
GO:0002028	regulation_of_sodium_ion_transport	Biological Process	8	96	588	31864	0.000409757	0.00531597	3.38747	4.51587	0.0136054	Atp1b1//Dmd//Fxyd6//Ikbkb//Nkain2//Per1//Plcb1//Scn2b
GO:0021953	central_nervous_system_neuron_differentiation	Biological Process	13	232	588	31864	0.000412604	0.00532466	3.38447	3.03654	0.0221088	Adarb1//Bhlhe22//Cdh11//Map2//Mycbp2//Nfe2l1//Nfib//Nkx2-2//Sema3a//Shh//Sox5//Tulp3//Zeb2
GO:0051056	regulation_of_small_GTPase_mediated_signal_transduction	Biological Process	13	232	588	31864	0.000412604	0.00532466	3.38447	3.03654	0.0221088	Apoe//Arfgef1//Arhgap19//Arhgdia//Cyth4//Dab2ip//Itpkb//Kras//Lpar4//Mfn2//Psd2//Rabl3//Sh2b2
GO:0060606	tube_closure	Biological Process	9	121	588	31864	0.000422858	0.00543944	3.37381	4.0307	0.0153061	Kdm2a//Nckap1//Pax2//Rgma//Sfrp5//Tsc1//Tulp3//Twist1//Zeb2
GO:0051223	regulation_of_protein_transport	Biological Process	23	568	588	31864	0.000423723	0.00543944	3.37292	2.19433	0.0391156	Adam9//Apoe//Bag3//Cftr//Dnaja1//Dnajc27//Ep300//Gsg1l//Hadh//Hif1a//Itgam//Mapk1//Mtnr1a//Nr1h2//Sar1b//Shh//Sirt1//Syt7//Trh//Trpa1//Vamp2//Vsnl1//Xbp1
GO:0009100	glycoprotein_metabolic_process	Biological Process	15	295	588	31864	0.000431203	0.00548892	3.36532	2.75545	0.0255102	Bgn//C1galt1c1//Chsy1//Chsy3//Dhdds//Edem3//Hif1a//Mgat4a//Rft1//Spock2//Spock3//St6galnac6//St8sia5//Tmtc4//Xxylt1
GO:0010874	regulation_of_cholesterol_efflux	Biological Process	5	35	588	31864	0.000432066	0.00548892	3.36445	7.7415	0.0085034	Apoe//Nr1h2//Shh//Sirt1//Zdhhc8
GO:0046677	response_to_antibiotic	Biological Process	5	35	588	31864	0.000432066	0.00548892	3.36445	7.7415	0.0085034	Ciita//Ezh2//Hif1a//Scn3a//Trp53
GO:0048147	negative_regulation_of_fibroblast_proliferation	Biological Process	5	35	588	31864	0.000432066	0.00548892	3.36445	7.7415	0.0085034	Dab2ip//Dach1//Trim32//Trp53//Trp53inp1
GO:0008283	cell_population_proliferation	Biological Process	23	569	588	31864	0.000434132	0.00550088	3.36238	2.19048	0.0391156	Cks1b//Cks2//Col8a1//Ctps//Dach1//Ereg//Gdnf//Hmga2//Hnf1b//Impdh1//Itgam//Itpkb//Kcna1//Mapk1//Naa35//Rnf43//Shh//Slamf6//Sox5//Trp53//Twist1//Xbp1//Zeb2
GO:0051640	organelle_localization	Biological Process	21	498	588	31864	0.000440963	0.005573	3.3556	2.28514	0.0357143	Actr2//Ap1ar//Atp2a1//Becn1//Btk//Cftr//Cplx2//Dmd//Hif1a//Mef2a//Mfn2//Pard3b//Sdad1//Stx1a//Stx7//Syn3//Tanc2//Trak1//Ube2b//Vamp2//Ywhaz
GO:0071900	regulation_of_protein_serine|threonine_kinase_activity	Biological Process	20	463	588	31864	0.000442522	0.00557829	3.35407	2.34084	0.0340136	Apoe//Cks1b//Cks1brt//Cks2//Dab2ip//Dazap2//Ddx3x//Dnaja1//Dusp6//Dusp7//Dusp8//Dusp9//Ezh2//Kras//Map3k11//Mapk1//Prkar2a//Sfrp5//Sirt1//Zeb2
GO:0006333	chromatin_assembly_or_disassembly	Biological Process	10	148	588	31864	0.000444437	0.00558803	3.35219	3.66152	0.0170068	Atrx//Baz1b//Bend3//Dnmt3a//Fam172a//Hp1bp3//Nap1l2//Nap1l4//Sirt1//Trp53
GO:0042110	T_cell_activation	Biological Process	15	297	588	31864	0.000462651	0.00580211	3.33475	2.73689	0.0255102	Braf//Ctps//Fcer1g//Itgam//Itpkb//Mpzl2//Rabl3//Rorc//Shh//Slamf6//Sox13//Treml2//Trp53//Tsc1//Wwp1
GO:0002009	morphogenesis_of_an_epithelium	Biological Process	22	536	588	31864	0.000468212	0.00582128	3.32956	2.22424	0.037415	Ctsd//Fras1//Gdnf//Hbegf//Hif1a//Hmga2//Hnf1b//Kdm2a//Kras//Nckap1//Nr3c1//Pax2//Ppp1ca//Rgma//Runx3//Sema3a//Sfrp5//Shh//Tsc1//Tulp3//Twist1//Zeb2
GO:0045598	regulation_of_fat_cell_differentiation	Biological Process	10	149	588	31864	0.000468702	0.00582128	3.3291	3.63694	0.0170068	Asxl2//Fndc5//Gnb3//Lmo3//Mex3c//Rorc//Sirt1//Sox13//Tfe3//Xbp1
GO:0050658	RNA_transport	Biological Process	10	149	588	31864	0.000468702	0.00582128	3.3291	3.63694	0.0170068	Ncbp2//Polr2d//Pom121//Rftn1//Sdad1//Srsf1//Stau1//Tsc1//Tst//Ythdc1
GO:0048546	digestive_tract_morphogenesis	Biological Process	6	54	588	31864	0.00046894	0.00582128	3.32888	6.02116	0.0102041	Hif1a//Hnf1b//Nckap1//Sfrp5//Shh//Stra6
GO:0019217	regulation_of_fatty_acid_metabolic_process	Biological Process	8	98	588	31864	0.000470953	0.0058228	3.32702	4.42371	0.0136054	Dgat1//Erlin1//Fabp5//Nfe2l1//Nr1h2//Pdk2//Sirt1//Twist1
GO:0045165	cell_fate_commitment	Biological Process	14	266	588	31864	0.000471443	0.0058228	3.32657	2.85213	0.0238095	Braf//Hnf1b//Nfe2l1//Nkx2-2//Onecut2//Otx2//Pax2//Rtf1//Shh//Slamf6//Sox12//Sox13//Sox5//Trp53
GO:0019216	regulation_of_lipid_metabolic_process	Biological Process	17	363	588	31864	0.000474297	0.00584329	3.32395	2.53785	0.0289116	Apoe//Dab2ip//Dgat1//Erlin1//Fabp5//Gnb3//Lactb//Nfe2l1//Nr1h2//Nr3c1//Pdk2//Psapl1//Rab38//Rorc//Sirt1//Twist1//Vav2
GO:0010944	negative_regulation_of_transcription_by_competitive_promoter_binding	Biological Process	3	9	588	31864	0.000483373	0.00592526	3.31572	18.0635	0.00510204	Dach1//Kdm2a//Phb
GO:0021957	corticospinal_tract_morphogenesis	Biological Process	3	9	588	31864	0.000483373	0.00592526	3.31572	18.0635	0.00510204	Bhlhe22//Cdh11//Zeb2
GO:0034220	ion_transmembrane_transport	Biological Process	36	1075	588	31864	0.000487714	0.00595242	3.31183	1.81475	0.0612245	Abcg4//Asic1//Atp1b1//Atp2a1//Atp6v0d1//Bsnd//Cftr//Gabra3//Gpm6a//Kcna1//Kcna2//Kcna6//Kcnab1//Lasp1//Nipal1//Otop2//Rab4b//Scn2b//Scn3a//Slc15a1//Slc19a1//Slc25a42//Slc2a13//Slc31a1//Slc38a2//Slc6a1//Slc6a9//Slc9a2//Slco1c1//Stra6//Tmem63b//Tpcn1//Trpa1//Tsc1//Tst//Ttyh3
GO:0006511	ubiquitin-dependent_protein_catabolic_process	Biological Process	21	502	588	31864	0.000489139	0.00595242	3.31057	2.26693	0.0357143	Cul2//Edem3//Erlin1//Fbxl3//Gm10696//Herpud1//Ppp1r11//Psmc6//Psmd14//Rnf144a//Rnf43//Sgtb//Sirt1//Trim32//Ube2b//Usp15//Usp27x//Usp8//Wwp1//Xbp1//Znrf1
GO:0045862	positive_regulation_of_proteolysis	Biological Process	17	364	588	31864	0.00048924	0.00595242	3.31048	2.53087	0.0289116	Adam9//Apoe//Astl//Ctsd//Dab2ip//Ddx3x//Ep300//Herpud1//Ist1//Psenen//Psmd14//Rgma//Rnf144a//Sirt1//Sumo1//Trim32//Xbp1
GO:0042594	response_to_starvation	Biological Process	11	178	588	31864	0.000500798	0.00607793	3.30034	3.34885	0.0187075	Becn1//Bmf//Clec16a//Impact//Mapk1//Rnf152//Rragc//Sirt1//Trp53//Vps41//Xbp1
GO:0090630	activation_of_GTPase_activity	Biological Process	8	99	588	31864	0.000504217	0.00608257	3.29738	4.37903	0.0136054	Pip5k1a//Rasa1//Rhog//Tbc1d22a//Tbc1d30//Tbc1d9//Tsc1//Usp6nl
GO:0048598	embryonic_morphogenesis	Biological Process	25	649	588	31864	0.000504956	0.00608257	3.29675	2.08746	0.042517	Asxl2//Fras1//Gdf5//Gdnf//Gna12//Hif1a//Hnf1b//Hoxb1//Itga5//Kdm2a//Mapk1//Nckap1//Otx2//Pax2//Rgma//Rtf1//Sfrp5//Shh//Stra6//Supt20//Trp53//Tsc1//Tulp3//Twist1//Zeb2
GO:0044257	cellular_protein_catabolic_process	Biological Process	24	612	588	31864	0.000505487	0.00608257	3.29629	2.12512	0.0408163	Ctla2b//Cul2//Dab2ip//Edem3//Erlin1//Fbxl3//Gm10696//Herpud1//Ppp1r11//Psmc6//Psmd14//Rnf144a//Rnf43//Rspry1//Sgtb//Sirt1//Trim32//Ube2b//Usp15//Usp27x//Usp8//Wwp1//Xbp1//Znrf1
GO:0045787	positive_regulation_of_cell_cycle	Biological Process	16	332	588	31864	0.000506156	0.00608257	3.29572	2.61159	0.0272109	Atrx//Becn1//Cks1b//Cks1brt//Cks2//Ddx3x//Eif4e//Ereg//Ezh2//Mecp2//Meis2//Pkp4//Plcb1//Trim32//Trp53//Ube2b
GO:0006725	cellular_aromatic_compound_metabolic_process	Biological Process	69	2496	588	31864	0.000511352	0.00611848	3.29128	1.49805	0.117347	Acaca//Adarb1//Adcy1//Adpgk//Ahcy//Aldh6a1//Asxl2//Atrx//Bend3//Brcc3//Cbll1//Celf5//Cmas//Csde1//Ctps//Dars//Dcakd//Ddx3x//Dgat1//Dhodh//Dio3//Dnmt3a//Dpysl5//Dr1//Ereg//Ezh2//Fam172a//Gemin7//Gmnc//Gmps//Gne//Gnpda1//Gpr37//Impdh1//Kdm2a//Lcorl//Lin9//Mapk1//Mecp2//Mef2a//Morf4l2//Ncbp2//Nol10//Nr5a1//Phb//Plcb1//Pm20d2//Pnn//Polr2d//Ppm1d//Psmd14//Rbm7//Rbmx//Rmi2//Rsad1//Rtf1//Sarm1//Sirt1//S…
GO:0072331	signal_transduction_by_p53_class_mediator	Biological Process	7	76	588	31864	0.000511646	0.00611848	3.29103	4.99123	0.0119048	Atrx//Dyrk2//Ep300//Pdk2//Ppm1d//Sirt1//Trp53
GO:0065003	protein-containing_complex_assembly	Biological Process	36	1078	588	31864	0.000513007	0.0061198	3.28988	1.8097	0.0612245	Acaca//Ap1b1//Apoe//Atrx//Bend3//Celf5//Clta//Crtc1//Dgat1//Dmd//Dr1//Eif4h//Ep300//Gemin7//H2-Ke6//Hnf1b//Hp1bp3//Kcna1//Kcna2//Kcna6//Kctd9//Nap1l2//Nap1l4//Nsg1//Otx2//Pdcl//Polr2d//Pstpip2//Rbmx//Srsf1//Stx1a//Trp53//Trpa1//Vamp2//Ythdc1//Zmynd10
GO:0072359	circulatory_system_development	Biological Process	33	960	588	31864	0.000531993	0.0063223	3.27409	1.8628	0.0561224	Anpep//Ap1b1//Apoe//Asxl2//Becn1//Col8a1//Dab2ip//Elk3//Ep300//Ereg//Flt4//Hbegf//Hif1a//Kdm2a//Lemd3//Mapk1//Matr3//Mef2a//Meox2//Nckap1//Rasa1//Sgcd//Shh//Sirt1//Stra6//Synb//Trp53//Tsc1//Twist1//Vav2//Wasf2//Xbp1//Ywhaz
GO:0046716	muscle_cell_cellular_homeostasis	Biological Process	4	21	588	31864	0.000535153	0.0063223	3.27152	10.322	0.00680272	Bag3//Dmd//Hif1a//Trim32
GO:0048486	parasympathetic_nervous_system_development	Biological Process	4	21	588	31864	0.000535153	0.0063223	3.27152	10.322	0.00680272	Adarb1//Gdnf//Hoxb1//Sema3a
GO:1901522	positive_regulation_of_transcription_from_RNA_polymerase_II_promoter_involved_in_cellular_response_to_chemical_stimulus	Biological Process	4	21	588	31864	0.000535153	0.0063223	3.27152	10.322	0.00680272	Ep300//Hif1a//Trp53//Xbp1
GO:0045664	regulation_of_neuron_differentiation	Biological Process	13	239	588	31864	0.00054621	0.0064368	3.26264	2.9476	0.0221088	Dmd//Eif4e//Eif4enif1//Gdf5//Impact//Nap1l2//Nkx2-2//Nrep//Shh//Sox21//Sox5//Trim32//Zc4h2
GO:0042327	positive_regulation_of_phosphorylation	Biological Process	32	922	588	31864	0.000547476	0.0064368	3.26163	1.8808	0.0544218	Adam9//Braf//Cks1b//Cks1brt//Cks2//Clcf1//Dab2ip//Dazap2//Ddx3x//Ep300//Ereg//Ezh2//Flt4//Gdf5//Gdnf//Hbegf//Itga5//Kras//Map3k11//Mapk1//Pfn2//Phb//Rasa1//Rgma//Sirt1//Tnks1bp1//Tom1l1//Trp53//Unc119//Vav2//Xbp1//Zeb2
GO:0021954	central_nervous_system_neuron_development	Biological Process	8	101	588	31864	0.000576454	0.00676123	3.23924	4.29231	0.0136054	Adarb1//Bhlhe22//Cdh11//Map2//Mycbp2//Nfib//Sema3a//Zeb2
GO:0060341	regulation_of_cellular_localization	Biological Process	31	886	588	31864	0.000582636	0.0068174	3.2346	1.89606	0.0527211	Bag3//Becn1//Camk2a//Cct6a//Cftr//Dclk3//Dmd//Dnaja1//Dnajc27//Ehd2//Ep300//Fcer1g//Glis2//Gpm6b//Gsg1l//Hif1a//Itgam//Map2//Mapk1//Mecp2//Prkci//Rhog//Sar1b//Shh//Sirt1//Slc6a9//Stx7//Trpa1//Vamp2//Vsnl1//Xbp1
GO:0022414	reproductive_process	Biological Process	47	1544	588	31864	0.000592364	0.00691468	3.22741	1.64958	0.079932	Actr2//Asb1//Astl//Atrx//Bik//Ccin//Cct6a//Cdyl//Cftr//Cks2//Dach1//Ddx3x//Dnaja1//Dnmt3a//Eif4h//Ereg//Fam170b//Foxj3//Gal3st1//Gnpda1//H2-Q7//Hif1a//Hmga1//Hmga2//Hnf1b//Klhdc3//Mapk1//Nr3c1//Nr5a1//Pax2//Pcsk4//Plcb1//Psapl1//Pxt1//Rbm7//Rsph6a//Shh//Sirt1//Sohlh2//Stra6//Synb//Ttpa//Ube2b//Ythdc1//Zfp41//Zfp42//Zmynd10
GO:0019221	cytokine-mediated_signaling_pathway	Biological Process	16	338	588	31864	0.000613689	0.00713465	3.21205	2.56523	0.0272109	Ccl22//Ereg//Fcer1g//Ifitm1//Ikbkb//Il10ra//Il1r1//Il22ra1//Il2rb//Kras//Plcb1//Sh2b2//Sirt1//Srsf1//Traf3//Trp53
GO:0035282	segmentation	Biological Process	8	102	588	31864	0.000615584	0.00713465	3.21071	4.25023	0.0136054	Ep300//Ifitm1//Meox2//Nckap1//Otx2//Sema3a//Trp53//Zeb2
GO:0050772	positive_regulation_of_axonogenesis	Biological Process	8	102	588	31864	0.000615584	0.00713465	3.21071	4.25023	0.0136054	Apoe//Braf//Ep300//Golga4//Ist1//L1cam//Trak1//Zeb2
GO:0032956	regulation_of_actin_cytoskeleton_organization	Biological Process	17	372	588	31864	0.000624087	0.00721609	3.20476	2.47645	0.0289116	Actr2//Ap1ar//Arfgef1//Arhgdia//Braf//Cdc42ep1//Ep300//Gpm6b//Nckap1//Pfn2//Rasa1//Rhog//S100a10//Ssh2//Tsc1//Twf1//Wasf2
GO:0006979	response_to_oxidative_stress	Biological Process	16	339	588	31864	0.000633388	0.00730637	3.19833	2.55766	0.0272109	Adam9//Apoe//Btk//Cpeb2//Ezh2//Hif1a//Impact//Mapk1//Nfe2l1//Pax2//Pdk2//Sirt1//Trp53//Trp53inp1//Trpa1//Xbp1
GO:0042982	amyloid_precursor_protein_metabolic_process	Biological Process	4	22	588	31864	0.000644584	0.00739559	3.19072	9.85281	0.00680272	Adam9//Apoe//Nsg1//Psenen
GO:0019941	modification-dependent_protein_catabolic_process	Biological Process	21	513	588	31864	0.000645973	0.00739559	3.18979	2.21832	0.0357143	Cul2//Edem3//Erlin1//Fbxl3//Gm10696//Herpud1//Ppp1r11//Psmc6//Psmd14//Rnf144a//Rnf43//Sgtb//Sirt1//Trim32//Ube2b//Usp15//Usp27x//Usp8//Wwp1//Xbp1//Znrf1
GO:0031060	regulation_of_histone_methylation	Biological Process	7	79	588	31864	0.000647015	0.00739559	3.18909	4.80169	0.0119048	Asxl2//Atrx//Mecp2//Phf1//Rtf1//Sirt1//Xbp1
GO:0001944	vasculature_development	Biological Process	23	586	588	31864	0.000648683	0.00739559	3.18797	2.12693	0.0391156	Anpep//Apoe//Becn1//Col8a1//Dab2ip//Elk3//Ereg//Flt4//Hbegf//Hif1a//Lemd3//Mapk1//Meox2//Rasa1//Sgcd//Shh//Sirt1//Stra6//Synb//Vav2//Wasf2//Xbp1//Ywhaz
GO:0051603	proteolysis_involved_in_cellular_protein_catabolic_process	Biological Process	23	586	588	31864	0.000648683	0.00739559	3.18797	2.12693	0.0391156	Ctla2b//Cul2//Edem3//Erlin1//Fbxl3//Gm10696//Herpud1//Ppp1r11//Psmc6//Psmd14//Rnf144a//Rnf43//Rspry1//Sgtb//Sirt1//Trim32//Ube2b//Usp15//Usp27x//Usp8//Wwp1//Xbp1//Znrf1
GO:0031667	response_to_nutrient_levels	Biological Process	16	340	588	31864	0.000653624	0.0074346	3.18467	2.55014	0.0272109	Ahcy//Apoe//Becn1//Bmf//Clec16a//Impact//Mapk1//Pdk2//Rnf152//Rragc//Sirt1//Tmem135//Trp53//Tsc1//Vps41//Xbp1
GO:0050804	modulation_of_chemical_synaptic_transmission	Biological Process	25	662	588	31864	0.000670699	0.00761111	3.17347	2.04647	0.042517	Adcy1//Apoe//Asic1//Braf//Camk2a//Car7//Cdh11//Cplx2//Crtc1//Eif4e//Kras//L1cam//Mapk1//Mecp2//Nr3c1//Nsg1//Pfn2//Plcb1//Prkar2a//Slc6a1//Stau1//Stx1a//Syt7//Usp8//Vamp2
GO:0072172	mesonephric_tubule_formation	Biological Process	3	10	588	31864	0.000681076	0.00771098	3.1668	16.2571	0.00510204	Gdnf//Hnf1b//Pax2
GO:0034097	response_to_cytokine	Biological Process	34	1015	588	31864	0.000690572	0.00778459	3.16079	1.81525	0.0578231	Abcg4//Actr2//Adam9//Btk//Ccl22//Ciita//Dab2ip//Eif4a2//Ereg//Fcer1g//H2-Q7//Ifitm1//Ikbkb//Il10ra//Il1r1//Il22ra1//Il2rb//Kras//Mapk1//Otx2//Phb//Plcb1//Prkci//Rbmx//Sdad1//Sh2b2//Sirt1//Spock2//Srsf1//Traf3//Trim32//Trp53//Xbp1//Zfp42
GO:0032388	positive_regulation_of_intracellular_transport	Biological Process	11	185	588	31864	0.000690761	0.00778459	3.16067	3.22214	0.0187075	Bag3//Ehd2//Ep300//Itgam//Map2//Mapk1//Mecp2//Sar1b//Shh//Vamp2//Xbp1
GO:0032006	regulation_of_TOR_signaling	Biological Process	8	104	588	31864	0.000700277	0.00787369	3.15473	4.1685	0.0136054	Clec16a//Gna12//Hif1a//Rnf152//Rragc//Sirt1//Tsc1//Xbp1
GO:2000147	positive_regulation_of_cell_motility	Biological Process	23	590	588	31864	0.000710877	0.00797445	3.14821	2.11251	0.0391156	Adam9//Cbll1//Dab2ip//Dock4//Epcam//Flt4//Hbegf//Hif1a//Il1r1//Itga2b//Itga5//Lamc2//Mapk1//Onecut2//Pik3cd//Sema3a//Shh//Sirt1//Ssh2//Trim32//Trp53//Twist1//Xbp1
GO:0006836	neurotransmitter_transport	Biological Process	9	130	588	31864	0.000712499	0.00797445	3.14722	3.75165	0.0153061	Cplx2//Rph3a//Slc6a1//Slc6a9//Stx1a//Syn3//Syt7//Vamp2//Xbp1
GO:0018205	peptidyl-lysine_modification	Biological Process	14	278	588	31864	0.000727092	0.00811919	3.13841	2.72902	0.0238095	Bend3//Cbx4//Cdyl//Dr1//Ep300//Esco1//Ezh2//Mecp2//Morf4l2//Per1//Rtf1//Sirt1//Stx1a//Sumo1
GO:0021510	spinal_cord_development	Biological Process	8	105	588	31864	0.000746008	0.00831144	3.12726	4.1288	0.0136054	Adarb1//Gdnf//Nfe2l1//Nkx2-2//Shh//Sox12//Sox13//Tulp3
GO:0031497	chromatin_assembly	Biological Process	9	131	588	31864	0.000752802	0.0083491	3.12332	3.72301	0.0153061	Atrx//Bend3//Dnmt3a//Fam172a//Hp1bp3//Nap1l2//Nap1l4//Sirt1//Trp53
GO:0071453	cellular_response_to_oxygen_levels	Biological Process	9	131	588	31864	0.000752802	0.0083491	3.12332	3.72301	0.0153061	Atp6v0d1//Cpeb2//Hif1a//Hp1bp3//Sdhd//Sirt1//Trp53//Tsc1//Twist1
GO:0061136	regulation_of_proteasomal_protein_catabolic_process	Biological Process	11	187	588	31864	0.000754898	0.00835341	3.12211	3.18768	0.0187075	Apoe//Clec16a//Dab2ip//Gna12//Herpud1//Nfe2l1//Psmd14//Rnf144a//Shh//Sumo1//Xbp1
GO:0048878	chemical_homeostasis	Biological Process	38	1184	588	31864	0.000760002	0.00839091	3.11919	1.73922	0.0646259	Abcg4//Acaca//Apoe//Atp1b1//Atp2a1//Atp6v0d1//Bsnd//Car7//Cftr//Ddx3x//Dgat1//Fabp5//Herpud1//Hif1a//Hrh3//Kcna1//Lpar4//Mapk1//Nfe2l1//Nr1h2//Pax2//Pdk2//Rab38//Scn2b//Sgcd//Sh2b2//Sirt1//Slc31a1//Slc9a2//Sppl3//Stau1//Tmtc4//Tpcn1//Trp53//Trpa1//Ttpa//Xbp1//Xk
GO:0002376	immune_system_process	Biological Process	70	2579	588	31864	0.000763625	0.00841191	3.11712	1.47085	0.119048	Actr2//Adam9//Adamts4//Ahcy//Atp11c//Becn1//Bmx//Braf//Btk//Ccl22//Ciita//Clcf1//Cplx2//Ctps//Dab2ip//Ddx3x//Efnb3//Ep300//Ezh2//Fam20c//Fcer1g//Fcgr4//Flt4//H2-Q7//Hif1a//Hspa9//Ifitm1//Ikbkb//Il22ra1//Il2rb//Impdh1//Itgam//Itpkb//Klrb1c//Mapk1//Matr3//Mpeg1//Mpzl2//Nfe2l1//Pabpc4//Phb//Pik3cd//Plcb1//Ppp1r11//Rab32//Rabl3//Rftn1//Rorc//Runx3//Sarm1//Sh2b2//Shh//Sirt1//Slamf6//Sox13//Sp7//Spag11…
GO:0016578	histone_deubiquitination	Biological Process	4	23	588	31864	0.000768969	0.0084328	3.11409	9.42443	0.00680272	Atxn7//Atxn7l3//Brcc3//Usp15
GO:0016601	Rac_protein_signal_transduction	Biological Process	4	23	588	31864	0.000768969	0.0084328	3.11409	9.42443	0.00680272	Elmo1//Nckap1//Rhog//Wasf2
GO:0034614	cellular_response_to_reactive_oxygen_species	Biological Process	8	106	588	31864	0.00079411	0.00867153	3.10012	4.08985	0.0136054	Btk//Ezh2//Impact//Mapk1//Pax2//Pdk2//Sirt1//Trp53
GO:0048639	positive_regulation_of_developmental_growth	Biological Process	12	218	588	31864	0.000794284	0.00867153	3.10002	2.98296	0.0204082	Apoe//Dio3//Ep300//Golga4//Hmga2//Ist1//L1cam//Mapk1//Mecp2//Nr3c1//Plcb1//Sirt1
GO:0032870	cellular_response_to_hormone_stimulus	Biological Process	18	415	588	31864	0.000800609	0.00872111	3.09658	2.35043	0.0306122	Acaca//Camk2a//Cpeb2//Dnaja1//Eif4e//Gdnf//Nr3c1//Nr5a1//Ostn//Pdk2//Phb//Plcb1//Prkci//Sh2b2//Sirt1//Trh//Vamp2//Xbp1
GO:0044265	cellular_macromolecule_catabolic_process	Biological Process	28	787	588	31864	0.000822776	0.00892368	3.08472	1.928	0.047619	Csde1//Ctla2b//Cul2//Dab2ip//Edem3//Erlin1//Fbxl3//Gm10696//Herpud1//Ncbp2//Polr2d//Ppp1r11//Psmc6//Psmd14//Rbm7//Rnf144a//Rnf43//Rspry1//Sgtb//Sirt1//Trim32//Ube2b//Usp15//Usp27x//Usp8//Wwp1//Xbp1//Znrf1
GO:0150063	visual_system_development	Biological Process	18	416	588	31864	0.000822854	0.00892368	3.08468	2.34478	0.0306122	Bhlhe22//Col8a1//Dio3//Gpd2//Gpm6a//Hif1a//Itgam//Maf//Meis2//Mfn2//Otx2//Pax2//Prkci//Shh//Stra6//Tub//Tulp3//Twist1
GO:0061024	membrane_organization	Biological Process	30	866	588	31864	0.000831399	0.00899457	3.08019	1.87727	0.0510204	Apoe//Atp11c//Becn1//Camk2a//Ehd2//Elmo1//Fcer1g//Gdnf//Itgam//Lemd3//Lhfpl4//Mfn2//Pitpnb//Prkci//Rft1//Rftn1//Rhog//Rtp1//S100a10//Sar1b//Sgcd//Snph//Stx1a//Stx7//Syt7//Timm9//Trp53//Ttpa//Vamp2//Vps41
GO:0010038	response_to_metal_ion	Biological Process	14	282	588	31864	0.000834908	0.00899457	3.07836	2.69031	0.0238095	Adam9//Braf//D2hgdh//Ep300//Itpkb//Kcna1//Mapk1//Mecp2//Mef2a//Nfe2l1//Ppp1ca//Shh//Sumo1//Syt7
GO:0051348	negative_regulation_of_transferase_activity	Biological Process	14	282	588	31864	0.000834908	0.00899457	3.07836	2.69031	0.0238095	Adarb1//Apoe//Dab2ip//Dbndd1//Dnaja1//Dusp6//Dusp7//Dusp8//Dusp9//Eif4a2//Prkar2a//Sfrp5//Sirt1//Trp53
GO:0051168	nuclear_export	Biological Process	8	107	588	31864	0.000844673	0.00907977	3.07331	4.05162	0.0136054	Eif4enif1//Hspa9//Polr2d//Pom121//Ranbp3//Sdad1//Tsc1//Ythdc1
GO:0032970	regulation_of_actin_filament-based_process	Biological Process	18	418	588	31864	0.000868937	0.00932012	3.06101	2.33356	0.0306122	Actr2//Ap1ar//Arfgef1//Arhgdia//Braf//Cdc42ep1//Ep300//Gpm6b//Nckap1//Pfn2//Rasa1//Rhog//S100a10//Ssh2//Sumo1//Tsc1//Twf1//Wasf2
GO:0010810	regulation_of_cell-substrate_adhesion	Biological Process	12	221	588	31864	0.000894501	0.00957331	3.04842	2.94247	0.0204082	Ap1ar//Braf//Col8a1//Dmd//Gpm6b//Itga5//L1cam//Onecut2//Rasa1//S100a10//Spock2//Tsc1
GO:0001667	ameboidal-type_cell_migration	Biological Process	11	191	588	31864	0.000898055	0.00959036	3.0467	3.12092	0.0187075	Gdnf//Hif1a//Lemd3//Nckap1//Pip5k1a//Radil//Sema3a//Shh//Twist1//Wasf2//Zeb2
GO:0033365	protein_localization_to_organelle	Biological Process	25	676	588	31864	0.000900498	0.0095955	3.04552	2.00409	0.042517	Atrx//Camk2a//Ddx3x//Dnaja1//Eif4enif1//Ezh2//Herpud1//Il10ra//Mfn2//Nr5a1//Pom121//Sgtb//Shh//Sprn//Srp14//Srsf1//Sumo1//Timm9//Tomm34//Trp53//Tub//Tulp3//Vps41//Ywhaz//Zmynd10
GO:0010875	positive_regulation_of_cholesterol_efflux	Biological Process	4	24	588	31864	0.000909389	0.0096482	3.04125	9.03175	0.00680272	Apoe//Nr1h2//Sirt1//Zdhhc8
GO:0090335	regulation_of_brown_fat_cell_differentiation	Biological Process	4	24	588	31864	0.000909389	0.0096482	3.04125	9.03175	0.00680272	Fndc5//Sirt1//Sox13//Tfe3
GO:0060900	embryonic_camera-type_eye_formation	Biological Process	3	11	588	31864	0.000923666	0.00976495	3.03449	14.7792	0.00510204	Pax2//Stra6//Twist1
GO:0016050	vesicle_organization	Biological Process	13	253	588	31864	0.000924966	0.00976495	3.03387	2.78449	0.0221088	Prkci//Rab32//Rab38//S100a10//Sar1b//Snph//Stx1a//Stx7//Syt7//Trappc6a//Usp8//Vamp2//Vps41
GO:0019725	cellular_homeostasis	Biological Process	30	872	588	31864	0.000926382	0.00976495	3.03321	1.86435	0.0510204	Apoe//Atp1b1//Atp2a1//Atp6v0d1//Bag3//Bsnd//Car7//Cftr//Dmd//Gnb3//Herpud1//Hif1a//Hrh3//Lpar4//Mapk1//Nfe2l1//Pax2//Rab38//Sirt1//Slc31a1//Slc9a2//Sppl3//Tmtc4//Tpcn1//Trim32//Trp53//Trpa1//Ttpa//Xbp1//Xk
GO:0006469	negative_regulation_of_protein_kinase_activity	Biological Process	12	222	588	31864	0.000930162	0.0097837	3.03144	2.92921	0.0204082	Adarb1//Apoe//Dab2ip//Dbndd1//Dnaja1//Dusp6//Dusp7//Dusp8//Dusp9//Prkar2a//Sfrp5//Sirt1
GO:0046328	regulation_of_JNK_cascade	Biological Process	9	135	588	31864	0.000933019	0.0097927	3.03011	3.6127	0.0153061	Dab2ip//Dnaja1//Flt4//Map3k11//Per1//Plcb1//Sfrp5//Traf3//Zfp110
GO:0061448	connective_tissue_development	Biological Process	12	224	588	31864	0.00100504	0.0103947	2.99782	2.90306	0.0204082	Bgn//Chsy1//Ep300//Gdf5//Hif1a//Hmga2//Mex3c//Nfib//Rorc//Runx3//Sox5//Xbp1
GO:0006139	nucleobase-containing_compound_metabolic_process	Biological Process	63	2289	588	31864	0.00100547	0.0103947	2.99763	1.49148	0.107143	Acaca//Adarb1//Adcy1//Adpgk//Ahcy//Aldh6a1//Asxl2//Atrx//Bend3//Brcc3//Cbll1//Celf5//Cmas//Csde1//Ctps//Dars//Dcakd//Ddx3x//Dgat1//Dhodh//Dnmt3a//Dpysl5//Dr1//Ereg//Ezh2//Fam172a//Gemin7//Gmnc//Gmps//Gne//Gnpda1//Impdh1//Kdm2a//Lcorl//Lin9//Mapk1//Mecp2//Mef2a//Morf4l2//Ncbp2//Nol10//Nr5a1//Phb//Plcb1//Pnn//Polr2d//Ppm1d//Psmd14//Rbm7//Rbmx//Rmi2//Rtf1//Sarm1//Sirt1//Srsf1//Taf9b//Tnks1bp1//Tpi1/…
GO:0006990	positive_regulation_of_transcription_from_RNA_polymerase_II_promoter_involved_in_unfolded_protein_response	Biological Process	2	3	588	31864	0.00100738	0.0103947	2.99681	36.127	0.00340136	Ep300//Xbp1
GO:0032470	positive_regulation_of_endoplasmic_reticulum_calcium_ion_concentration	Biological Process	2	3	588	31864	0.00100738	0.0103947	2.99681	36.127	0.00340136	Atp2a1//Tmtc4
GO:0033128	negative_regulation_of_histone_phosphorylation	Biological Process	2	3	588	31864	0.00100738	0.0103947	2.99681	36.127	0.00340136	Twist1//Ube2b
GO:0046684	response_to_pyrethroid	Biological Process	2	3	588	31864	0.00100738	0.0103947	2.99681	36.127	0.00340136	Scn2b//Scn3a
GO:0099178	regulation_of_retrograde_trans-synaptic_signaling_by_endocanabinoid	Biological Process	2	3	588	31864	0.00100738	0.0103947	2.99681	36.127	0.00340136	Fabp5//Plcb1
GO:1901953	positive_regulation_of_anterograde_dense_core_granule_transport	Biological Process	2	3	588	31864	0.00100738	0.0103947	2.99681	36.127	0.00340136	Map2//Mecp2
GO:0048762	mesenchymal_cell_differentiation	Biological Process	10	165	588	31864	0.00103262	0.0106065	2.98606	3.28427	0.0170068	Fam172a//Gdnf//Hif1a//Mapk1//Pax2//Radil//Sema3a//Shh//Twist1//Zeb2
GO:0055123	digestive_system_development	Biological Process	9	137	588	31864	0.00103543	0.0106065	2.98488	3.55996	0.0153061	Hif1a//Hnf1b//Nckap1//Nkx2-2//Sfrp5//Shh//Spdef//Stra6//Xbp1
GO:0042127	regulation_of_cell_population_proliferation	Biological Process	50	1716	588	31864	0.00103624	0.0106065	2.98454	1.57898	0.085034	Adarb1//Apoe//Becn1//Braf//Btk//Clcf1//Dab2ip//Dach1//Eapp//Epcam//Ereg//Ezh2//Flt4//Gdf5//Gdnf//Gna12//Hbegf//Hif1a//Hmga2//Hp1bp3//Hrh3//Ikbkb//Kras//Lamc2//Mapk1//Mecp2//Meis2//Mfn2//Nfib//Nr3c1//Osgin1//Pax2//Phb//Pik3cd//Prkci//Ptprf//Rasa1//Rerg//Runx3//Sfrp5//Shh//Sirt1//Strn//Trim32//Trp53//Trp53inp1//Tsc1//Twist1//Vipr2//Xbp1
GO:0040017	positive_regulation_of_locomotion	Biological Process	23	607	588	31864	0.00103658	0.0106065	2.9844	2.05335	0.0391156	Adam9//Cbll1//Dab2ip//Dock4//Epcam//Flt4//Hbegf//Hif1a//Il1r1//Itga2b//Itga5//Lamc2//Mapk1//Onecut2//Pik3cd//Sema3a//Shh//Sirt1//Ssh2//Trim32//Trp53//Twist1//Xbp1
GO:0046685	response_to_arsenic-containing_substance	Biological Process	4	25	588	31864	0.00106693	0.0108942	2.97187	8.67048	0.00680272	Cpeb2//Ddx3x//Nr3c1//Slc38a2
GO:0016358	dendrite_development	Biological Process	9	138	588	31864	0.00108995	0.0111026	2.96259	3.53416	0.0153061	Camk2a//Celsr2//Lamc2//Map2//Mecp2//Mef2a//Sema3a//Strn//Trak1
GO:0006468	protein_phosphorylation	Biological Process	26	724	588	31864	0.00109187	0.0111026	2.96183	1.94607	0.0442177	Aak1//Baz1b//Bmx//Braf//Btk//Camk2a//Ciita//Clk2//Dab2ip//Dclk3//Dyrk2//Fam20c//Flt4//Hspa9//Ikbkb//Map3k11//Mapk1//Mark2//Pdk2//Prkci//Rorc//Runx3//Sgk3//Twf1//Usp15//Ywhaz
GO:2000772	regulation_of_cellular_senescence	Biological Process	5	43	588	31864	0.00113503	0.0115174	2.94499	6.30122	0.0085034	Hmga2//Kras//Sirt1//Trp53//Twist1
GO:0006629	lipid_metabolic_process	Biological Process	36	1128	588	31864	0.00114374	0.0115819	2.94167	1.72948	0.0612245	Acaca//Alox12e//Apoe//Cftr//Dgat1//Dgkd//Dhdds//Echdc2//Erlin1//Fabp5//Fam135a//Gal3st1//Gpcpd1//H2-Ke6//Hadh//Itpkb//Lactb//Mecp2//Mtmr10//Nfe2l1//Nr1h2//Nr3c1//Pafah2//Pigw//Pik3cd//Pip5k1a//Plcb1//Plcxd3//Psapl1//Rft1//Sgms1//Shh//Sirt1//St6galnac6//St8sia5//Xbp1
GO:2001233	regulation_of_apoptotic_signaling_pathway	Biological Process	17	394	588	31864	0.00117009	0.0118242	2.93178	2.33817	0.0289116	Becn1//Bmf//Dab2ip//Ddx3x//Dnaja1//Gdnf//Herpud1//Hif1a//Ppp1ca//Runx3//Sgk3//Sgms1//Sirt1//Trim32//Trp53//Trp53inp1//Xbp1
GO:1990778	protein_localization_to_cell_periphery	Biological Process	13	260	588	31864	0.00118476	0.0119477	2.92637	2.70952	0.0221088	Atp1b1//Camk2a//Ehd2//Fcer1g//Golga4//Ikbkb//Mex3b//Nsg1//Pigw//Pip5k1a//S100a10//Tub//Vamp2
GO:0021610	facial_nerve_morphogenesis	Biological Process	3	12	588	31864	0.00121472	0.0121497	2.91552	13.5476	0.00510204	Adarb1//Hoxb1//Sema3a
GO:0045348	positive_regulation_of_MHC_class_II_biosynthetic_process	Biological Process	3	12	588	31864	0.00121472	0.0121497	2.91552	13.5476	0.00510204	Ciita//Sirt1//Xbp1
GO:0071236	cellular_response_to_antibiotic	Biological Process	3	12	588	31864	0.00121472	0.0121497	2.91552	13.5476	0.00510204	Ezh2//Scn3a//Trp53
GO:1900112	regulation_of_histone_H3-K9_trimethylation	Biological Process	3	12	588	31864	0.00121472	0.0121497	2.91552	13.5476	0.00510204	Atrx//Mecp2//Sirt1
GO:0030325	adrenal_gland_development	Biological Process	4	26	588	31864	0.00124266	0.0123785	2.90565	8.337	0.00680272	Hmga2//Nr3c1//Nr5a1//Stra6
GO:0031507	heterochromatin_assembly	Biological Process	4	26	588	31864	0.00124266	0.0123785	2.90565	8.337	0.00680272	Bend3//Dnmt3a//Fam172a//Sirt1
GO:0032369	negative_regulation_of_lipid_transport	Biological Process	5	44	588	31864	0.00126134	0.0125027	2.89917	6.15801	0.0085034	Apoe//Hrh3//Nr1h2//Shh//Trh
GO:0060428	lung_epithelium_development	Biological Process	5	44	588	31864	0.00126134	0.0125027	2.89917	6.15801	0.0085034	Hmga2//Nfib//Shh//Spdef//Stra6
GO:0016239	positive_regulation_of_macroautophagy	Biological Process	6	65	588	31864	0.0012646	0.0125027	2.89805	5.0022	0.0102041	Bag3//Becn1//Clec16a//Hif1a//Sirt1//Tsc1
GO:0043933	protein-containing_complex_subunit_organization	Biological Process	38	1218	588	31864	0.00126535	0.0125027	2.89779	1.69067	0.0646259	Acaca//Ap1b1//Apoe//Atrx//Bend3//Celf5//Clta//Crtc1//Dgat1//Dmd//Dr1//Eif4h//Ep300//Gemin7//H2-Ke6//Hnf1b//Hp1bp3//Kcna1//Kcna2//Kcna6//Kctd9//Nap1l2//Nap1l4//Nsg1//Otx2//Pdcl//Polr2d//Pom121//Pstpip2//Rbmx//Srsf1//Stx1a//Trp53//Trpa1//Twf1//Vamp2//Ythdc1//Zmynd10
GO:0006403	RNA_localization	Biological Process	10	170	588	31864	0.00129392	0.0127592	2.88809	3.18768	0.0170068	Ncbp2//Polr2d//Pom121//Rftn1//Sdad1//Srsf1//Stau1//Tsc1//Tst//Ythdc1
GO:0022604	regulation_of_cell_morphogenesis	Biological Process	15	329	588	31864	0.00130406	0.0128334	2.8847	2.47069	0.0255102	Actr2//Ap1ar//Arhgdia//Braf//Brwd1//Cdc42ep1//Fgd1//Gna12//Mark2//Mecp2//Ostn//Ptprf//Rhog//S100a10//Sh3kbp1
GO:0010827	regulation_of_glucose_transmembrane_transport	Biological Process	7	89	588	31864	0.00131364	0.0129017	2.88152	4.26217	0.0119048	Braf//Fabp5//Mef2a//Ostn//Prkci//Rasa1//Sh2b2
GO:0001501	skeletal_system_development	Biological Process	20	507	588	31864	0.00134129	0.0131468	2.87248	2.13769	0.0340136	Asxl2//Bgn//Chsy1//Ep300//Fam20c//Gdf5//Hapln3//Hapln4//Hif1a//Hoxb1//Hoxc5//Mex3c//Nfib//Runx3//Shh//Sox5//Trp53//Tulp3//Twist1//Wasf2
GO:0036294	cellular_response_to_decreased_oxygen_levels	Biological Process	8	115	588	31864	0.00134903	0.0131962	2.86998	3.76977	0.0136054	Cpeb2//Hif1a//Hp1bp3//Sdhd//Sirt1//Trp53//Tsc1//Twist1
GO:0045926	negative_regulation_of_growth	Biological Process	13	264	588	31864	0.00135875	0.0132647	2.86686	2.66847	0.0221088	Dab2ip//Ddx3x//Hif1a//Map2//Mecp2//Osgin1//Ostn//Phb//Rerg//Rgma//Sema3a//Sirt1//Trp53
GO:0033077	T_cell_differentiation_in_thymus	Biological Process	6	66	588	31864	0.00136971	0.0133451	2.86337	4.92641	0.0102041	Itpkb//Mpzl2//Rabl3//Rorc//Shh//Trp53
GO:1903827	regulation_of_cellular_protein_localization	Biological Process	22	583	588	31864	0.00139021	0.0135179	2.85692	2.04492	0.037415	Bag3//Camk2a//Cct6a//Dclk3//Dnaja1//Dnajc27//Ep300//Fcer1g//Glis2//Gpm6b//Gsg1l//Itgam//Map2//Mapk1//Prkci//Rhog//Sar1b//Shh//Sirt1//Stx7//Vamp2//Xbp1
GO:0035774	positive_regulation_of_insulin_secretion_involved_in_cellular_response_to_glucose_stimulus	Biological Process	5	45	588	31864	0.00139775	0.0135536	2.85457	6.02116	0.0085034	Cftr//Hif1a//Sirt1//Trpa1//Vsnl1
GO:0071456	cellular_response_to_hypoxia	Biological Process	7	90	588	31864	0.00140219	0.0135536	2.85319	4.21481	0.0119048	Cpeb2//Hif1a//Hp1bp3//Sdhd//Sirt1//Trp53//Twist1
GO:1900407	regulation_of_cellular_response_to_oxidative_stress	Biological Process	7	90	588	31864	0.00140219	0.0135536	2.85319	4.21481	0.0119048	Aifm2//Gpr37//Hif1a//Itgam//Sirt1//Trp53//Tsc1
GO:0021915	neural_tube_development	Biological Process	11	202	588	31864	0.00141142	0.0135992	2.85034	2.95097	0.0187075	Hif1a//Kdm2a//Nckap1//Pax2//Rgma//Sfrp5//Shh//Tsc1//Tulp3//Twist1//Zeb2
GO:1902904	negative_regulation_of_supramolecular_fiber_organization	Biological Process	10	172	588	31864	0.00141247	0.0135992	2.85002	3.15061	0.0170068	Apoe//Arfgef1//Atxn7//Map2//Map6d1//Pfn2//Ssh2//Tubb4a//Twf1//Wasf2
GO:0002360	T_cell_lineage_commitment	Biological Process	4	27	588	31864	0.00143767	0.0138043	2.84234	8.02822	0.00680272	Braf//Shh//Slamf6//Trp53
GO:0055085	transmembrane_transport	Biological Process	37	1185	588	31864	0.00143942	0.0138043	2.84181	1.69202	0.0629252	Abcg4//Asic1//Atp1b1//Atp2a1//Atp6v0d1//Bsnd//Cftr//Gabra3//Gpm6a//Kcna1//Kcna2//Kcna6//Kcnab1//Lasp1//Nipal1//Otop2//Rab4b//Scn2b//Scn3a//Slc15a1//Slc19a1//Slc25a40//Slc25a42//Slc2a13//Slc31a1//Slc38a2//Slc6a1//Slc6a9//Slc9a2//Slco1c1//Stra6//Tmem63b//Tpcn1//Trpa1//Tsc1//Tst//Ttyh3
GO:0046486	glycerolipid_metabolic_process	Biological Process	15	333	588	31864	0.00146824	0.0140531	2.8332	2.44101	0.0255102	Apoe//Dgat1//Dgkd//Fabp5//Gal3st1//Gpcpd1//Itpkb//Mecp2//Mtmr10//Nr1h2//Pigw//Pik3cd//Pip5k1a//Plcb1//Sirt1
GO:0030155	regulation_of_cell_adhesion	Biological Process	26	741	588	31864	0.00151079	0.0144169	2.82079	1.90142	0.0442177	Adam9//Ap1ar//Braf//Cbll1//Celsr2//Col8a1//Dmd//Efnb3//Epcam//Gpm6b//Itga5//Itpkb//L1cam//Mex3b//Onecut2//Ppp1cb//Rasa1//Runx3//S100a10//Shh//Sox12//Sox13//Spock2//Tfe3//Tsc1//Xbp1
GO:0071241	cellular_response_to_inorganic_substance	Biological Process	12	235	588	31864	0.00151214	0.0144169	2.82041	2.76717	0.0204082	Atrx//Braf//Itpkb//Kcna1//Mapk1//Mecp2//Mef2a//Nfe2l1//Shh//Sumo1//Syt7//Trpa1
GO:0051346	negative_regulation_of_hydrolase_activity	Biological Process	17	404	588	31864	0.00152858	0.0145453	2.81571	2.28029	0.0289116	Arfgef1//Camk2a//Cpeb2//Ctla2b//Dab2ip//Ddx3x//Ep300//Herpud1//Ikbkb//Kdm5a//Map2//Pax2//Ppp1r11//Rarres1//Serpinb6e//Spock3//Tsc1
GO:0031333	negative_regulation_of_protein-containing_complex_assembly	Biological Process	9	145	588	31864	0.00153997	0.014594	2.81249	3.36355	0.0153061	Arfgef1//Ddx3x//Ep300//Impact//Map2//Pfn2//Ssh2//Tubb4a//Twf1
GO:0043618	regulation_of_transcription_from_RNA_polymerase_II_promoter_in_response_to_stress	Biological Process	5	46	588	31864	0.00154471	0.014594	2.81115	5.89027	0.0085034	Bag3//Hif1a//Impact//Nfe2l1//Trp53
GO:0014052	regulation_of_gamma-aminobutyric_acid_secretion	Biological Process	3	13	588	31864	0.00155757	0.014594	2.80755	12.5055	0.00510204	Hrh3//Slc6a1//Trh
GO:0034244	negative_regulation_of_transcription_elongation_from_RNA_polymerase_II_promoter	Biological Process	3	13	588	31864	0.00155757	0.014594	2.80755	12.5055	0.00510204	Eapp//Ezh2//Shh
GO:0043471	regulation_of_cellular_carbohydrate_catabolic_process	Biological Process	3	13	588	31864	0.00155757	0.014594	2.80755	12.5055	0.00510204	Ppp1ca//Ppp1cb//Trp53
GO:0071679	commissural_neuron_axon_guidance	Biological Process	3	13	588	31864	0.00155757	0.014594	2.80755	12.5055	0.00510204	Gdnf//Nfib//Shh
GO:0090343	positive_regulation_of_cell_aging	Biological Process	3	13	588	31864	0.00155757	0.014594	2.80755	12.5055	0.00510204	Kras//Sirt1//Trp53
GO:0097201	negative_regulation_of_transcription_from_RNA_polymerase_II_promoter_in_response_to_stress	Biological Process	3	13	588	31864	0.00155757	0.014594	2.80755	12.5055	0.00510204	Bag3//Impact//Nfe2l1
GO:0045666	positive_regulation_of_neuron_differentiation	Biological Process	8	118	588	31864	0.0015905	0.0148741	2.79847	3.67393	0.0136054	Dmd//Gdf5//Impact//Nap1l2//Nkx2-2//Shh//Trim32//Zc4h2
GO:0061061	muscle_structure_development	Biological Process	20	516	588	31864	0.00164945	0.0153707	2.78266	2.10041	0.0340136	Adarb1//Dmd//Ep300//Flnc//Gpcpd1//Kras//Ky//Lemd3//Mecp2//Mef2a//Meox2//Sgcd//Shh//Sirt1//Stra6//Synb//Tsc1//Twist1//Xbp1//Xk
GO:0006376	mRNA_splice_site_selection	Biological Process	4	28	588	31864	0.00165304	0.0153707	2.78172	7.7415	0.00680272	Celf5//Rbmx//Srsf1//Ythdc1
GO:0033627	cell_adhesion_mediated_by_integrin	Biological Process	4	28	588	31864	0.00165304	0.0153707	2.78172	7.7415	0.00680272	Adam9//Itga5//Itgbl1//L1cam
GO:0009991	response_to_extracellular_stimulus	Biological Process	16	372	588	31864	0.00166519	0.0154543	2.77854	2.33077	0.0272109	Ahcy//Apoe//Becn1//Bmf//Clec16a//Impact//Mapk1//Pdk2//Rnf152//Rragc//Sirt1//Tmem135//Trp53//Tsc1//Vps41//Xbp1
GO:1903531	negative_regulation_of_secretion_by_cell	Biological Process	10	176	588	31864	0.00167607	0.0155259	2.77571	3.079	0.0170068	Apoe//Asic1//Braf//Hadh//Hrh3//Maob//Mtnr1a//Sirt1//Trh//Vsnl1
GO:0007049	cell_cycle	Biological Process	37	1197	588	31864	0.00171121	0.015814	2.7667	1.67506	0.0629252	Actr2//Arl8a//Atrx//Becn1//Brcc3//Camk2a//Cks1b//Cks2//Clta//Dab2ip//Eif4e//Ep300//Ereg//Esco1//Ezh2//Fbxl3//Foxj3//Gmnc//Hepacam2//Hmga2//Ist1//Klhdc3//Lin9//Map3k11//Mapk1//Mecp2//Pard3b//Plcb1//Ppm1d//Ppp1ca//Ppp1cb//Rbm7//Trp53//Tubb4a//Ube2b//Unc119//Usp8
GO:0051048	negative_regulation_of_secretion	Biological Process	11	207	588	31864	0.00171364	0.015814	2.76608	2.87969	0.0187075	Anpep//Apoe//Asic1//Braf//Hadh//Hrh3//Maob//Mtnr1a//Sirt1//Trh//Vsnl1
GO:0042058	regulation_of_epidermal_growth_factor_receptor_signaling_pathway	Biological Process	6	69	588	31864	0.00172529	0.0158915	2.76314	4.71222	0.0102041	Dab2ip//Dgkd//Ereg//Hbegf//Mvb12b//Ptprf
GO:0030031	cell_projection_assembly	Biological Process	17	409	588	31864	0.00174006	0.0159885	2.75944	2.25242	0.0289116	Actr2//Aif1l//Asap1//Celsr2//Ehd2//Fgd1//Gmnc//Nckap1//Onecut2//Pip5k1a//Rhog//Rsph6a//Ube2b//Unc119b//Vav2//Wasf2//Zmynd10
GO:0045785	positive_regulation_of_cell_adhesion	Biological Process	18	445	588	31864	0.00174235	0.0159885	2.75886	2.19197	0.0306122	Adam9//Braf//Col8a1//Dmd//Efnb3//Itga5//Itpkb//L1cam//Mex3b//Runx3//S100a10//Shh//Sox12//Sox13//Spock2//Tfe3//Tsc1//Xbp1
GO:0006323	DNA_packaging	Biological Process	10	177	588	31864	0.00174784	0.0160087	2.7575	3.06161	0.0170068	Atrx//Bend3//Dnmt3a//Fam172a//Hmga2//Hp1bp3//Nap1l2//Nap1l4//Sirt1//Trp53
GO:0051147	regulation_of_muscle_cell_differentiation	Biological Process	9	148	588	31864	0.0017736	0.0162122	2.75114	3.29537	0.0153061	Ep300//Ereg//Ezh2//Mecp2//Nr3c1//Shh//Sirt1//Trim32//Xbp1
GO:0006913	nucleocytoplasmic_transport	Biological Process	11	208	588	31864	0.00178	0.0162122	2.74958	2.86584	0.0187075	Anp32a//Eif4enif1//Hspa9//Polr2d//Pom121//Ranbp3//Sdad1//Sprn//Trp53//Tsc1//Ythdc1
GO:0051169	nuclear_transport	Biological Process	11	208	588	31864	0.00178	0.0162122	2.74958	2.86584	0.0187075	Anp32a//Eif4enif1//Hspa9//Polr2d//Pom121//Ranbp3//Sdad1//Sprn//Trp53//Tsc1//Ythdc1
GO:0070555	response_to_interleukin-1	Biological Process	7	94	588	31864	0.0018039	0.0163994	2.74379	4.03546	0.0119048	Ccl22//Dab2ip//Ikbkb//Il1r1//Plcb1//Prkci//Rbmx
GO:0030833	regulation_of_actin_filament_polymerization	Biological Process	10	178	588	31864	0.00182206	0.0165032	2.73944	3.04441	0.0170068	Actr2//Ap1ar//Arfgef1//Cdc42ep1//Nckap1//Pfn2//Rasa1//Ssh2//Twf1//Wasf2
GO:0048469	cell_maturation	Biological Process	10	178	588	31864	0.00182206	0.0165032	2.73944	3.04441	0.0170068	Btk//Cftr//Ereg//Fam20c//Hif1a//Mecp2//Pcsk4//Plcb1//Runx3//Xbp1
GO:0070848	response_to_growth_factor	Biological Process	18	447	588	31864	0.00182935	0.0165385	2.7377	2.18217	0.0306122	Adam9//Dab2ip//Flt4//Gdf5//Gdnf//Mapk1//Nr3c1//Pik3cd//Rasa1//Rgma//Rgmb//Runx3//Sirt1//Sox5//Trp53//Usp15//Usp8//Xbp1
GO:0045600	positive_regulation_of_fat_cell_differentiation	Biological Process	6	70	588	31864	0.00185812	0.0167676	2.73093	4.6449	0.0102041	Asxl2//Fndc5//Lmo3//Sox13//Tfe3//Xbp1
GO:1901985	positive_regulation_of_protein_acetylation	Biological Process	5	48	588	31864	0.00187228	0.0168643	2.72763	5.64484	0.0085034	Ddx3x//Ep300//Nap1l2//Tada2b//Xbp1
GO:0019319	hexose_biosynthetic_process	Biological Process	4	29	588	31864	0.00188982	0.0169599	2.72358	7.47455	0.00680272	Chst15//Gnpda1//Gpd2//Tpi1
GO:0071548	response_to_dexamethasone	Biological Process	4	29	588	31864	0.00188982	0.0169599	2.72358	7.47455	0.00680272	Eif4e//Ep300//Gdnf//Nr3c1
GO:2001257	regulation_of_cation_channel_activity	Biological Process	10	179	588	31864	0.00189882	0.0170094	2.72152	3.0274	0.0170068	Dmd//Gnb5//Gsg1l//Ikbkb//Kcna1//Kcnab1//Rph3a//Slc6a9//Sumo1//Vamp2
GO:0001654	eye_development	Biological Process	17	413	588	31864	0.00192649	0.0172257	2.71523	2.2306	0.0289116	Bhlhe22//Col8a1//Dio3//Gpd2//Gpm6a//Hif1a//Maf//Meis2//Mfn2//Otx2//Pax2//Prkci//Shh//Stra6//Tub//Tulp3//Twist1
GO:0098662	inorganic_cation_transmembrane_transport	Biological Process	22	599	588	31864	0.00194493	0.0173588	2.7111	1.9903	0.037415	Asic1//Atp1b1//Atp2a1//Atp6v0d1//Gpm6a//Kcna1//Kcna2//Kcna6//Kcnab1//Nipal1//Otop2//Scn2b//Scn3a//Slc15a1//Slc2a13//Slc31a1//Slc38a2//Slc6a1//Slc6a9//Slc9a2//Tpcn1//Trpa1
GO:0072538	T-helper_17_type_immune_response	Biological Process	3	14	588	31864	0.00195531	0.0174197	2.70878	11.6122	0.00510204	Phb//Rorc//Slamf6
GO:0032414	positive_regulation_of_ion_transmembrane_transporter_activity	Biological Process	8	122	588	31864	0.00196433	0.0174436	2.70678	3.55347	0.0136054	Atp1b1//Cftr//Dmd//Ikbkb//Kcna1//Plcb1//Slc6a9//Sumo1
GO:0001805	positive_regulation_of_type_III_hypersensitivity	Biological Process	2	4	588	31864	0.00199009	0.0174436	2.70113	27.0952	0.00340136	Btk//Fcer1g
GO:0006177	GMP_biosynthetic_process	Biological Process	2	4	588	31864	0.00199009	0.0174436	2.70113	27.0952	0.00340136	Gmps//Impdh1
GO:0070453	regulation_of_heme_biosynthetic_process	Biological Process	2	4	588	31864	0.00199009	0.0174436	2.70113	27.0952	0.00340136	Slc6a9//Tmem14c
GO:0072040	negative_regulation_of_mesenchymal_cell_apoptotic_process_involved_in_nephron_morphogenesis	Biological Process	2	4	588	31864	0.00199009	0.0174436	2.70113	27.0952	0.00340136	Hnf1b//Pax2
GO:0072108	positive_regulation_of_mesenchymal_to_epithelial_transition_involved_in_metanephros_morphogenesis	Biological Process	2	4	588	31864	0.00199009	0.0174436	2.70113	27.0952	0.00340136	Gdnf//Pax2
GO:1900212	negative_regulation_of_mesenchymal_cell_apoptotic_process_involved_in_metanephros_development	Biological Process	2	4	588	31864	0.00199009	0.0174436	2.70113	27.0952	0.00340136	Hnf1b//Pax2
GO:1904811	positive_regulation_of_dense_core_granule_transport	Biological Process	2	4	588	31864	0.00199009	0.0174436	2.70113	27.0952	0.00340136	Map2//Mecp2
GO:1990009	retinal_cell_apoptotic_process	Biological Process	2	4	588	31864	0.00199009	0.0174436	2.70113	27.0952	0.00340136	Dio3//Zfp110
GO:0006342	chromatin_silencing	Biological Process	6	71	588	31864	0.00199854	0.0174551	2.69929	4.57948	0.0102041	Ezh2//Mecp2//Morf4l2//Ppm1d//Sirt1//Ube2b
GO:0010611	regulation_of_cardiac_muscle_hypertrophy	Biological Process	6	71	588	31864	0.00199854	0.0174551	2.69929	4.57948	0.0102041	Becn1//Ep300//Mef2a//Nr3c1//Sirt1//Twf1
GO:0071345	cellular_response_to_cytokine_stimulus	Biological Process	30	918	588	31864	0.00202607	0.017664	2.69334	1.77093	0.0510204	Abcg4//Actr2//Btk//Ccl22//Dab2ip//Eif4a2//Ereg//Fcer1g//H2-Q7//Ifitm1//Ikbkb//Il10ra//Il1r1//Il22ra1//Il2rb//Kras//Mapk1//Otx2//Phb//Plcb1//Rbmx//Sdad1//Sh2b2//Sirt1//Spock2//Srsf1//Traf3//Trp53//Xbp1//Zfp42
GO:0051726	regulation_of_cell_cycle	Biological Process	32	1001	588	31864	0.00205631	0.0178957	2.68691	1.73236	0.0544218	Adarb1//Atrx//Becn1//Brcc3//Cks1b//Cks1brt//Cks2//Ctdsp2//Dab2ip//Dach1//Ddx3x//Eif4e//Ereg//Ezh2//Fbxl3//Gmnc//Hmga2//Lemd3//Lin9//Mecp2//Meis2//Nfe2l1//Pkp4//Plcb1//Rmi2//Runx3//Sirt1//Tom1l1//Trim32//Trp53//Tsc1//Ube2b
GO:0090257	regulation_of_muscle_system_process	Biological Process	12	244	588	31864	0.00206949	0.0179785	2.68414	2.66511	0.0204082	Atp1b1//Atp2a1//Becn1//Dmd//Dock4//Ep300//Kcna1//Mef2a//Nr3c1//Sirt1//Sumo1//Twf1
GO:0003006	developmental_process_involved_in_reproduction	Biological Process	34	1085	588	31864	0.00208695	0.018098	2.68049	1.69813	0.0578231	Asb1//Atrx//Bik//Ccin//Cdyl//Cftr//Dach1//Dnaja1//Dnmt3a//Ereg//Foxj3//Gal3st1//Hif1a//Hmga1//Hmga2//Hnf1b//Mapk1//Nr5a1//Pax2//Pcsk4//Plcb1//Psapl1//Pxt1//Rsph6a//Shh//Sirt1//Sohlh2//Stra6//Synb//Ttpa//Ube2b//Ythdc1//Zfp41//Zfp42
GO:0007167	enzyme_linked_receptor_protein_signaling_pathway	Biological Process	22	603	588	31864	0.00210987	0.0182644	2.67574	1.9771	0.037415	Adam9//Braf//Dab2ip//Efnb3//Ereg//Flt4//Gdf5//Gdnf//Gigyf1//Hbegf//Mapk1//Pdk2//Pik3cd//Plcb1//Rgma//Rgmb//Sh2b2//Sirt1//Tom1l1//Trp53//Usp15//Xbp1
GO:0033673	negative_regulation_of_kinase_activity	Biological Process	12	245	588	31864	0.00214063	0.0184979	2.66946	2.65423	0.0204082	Adarb1//Apoe//Dab2ip//Dbndd1//Dnaja1//Dusp6//Dusp7//Dusp8//Dusp9//Prkar2a//Sfrp5//Sirt1
GO:0030335	positive_regulation_of_cell_migration	Biological Process	21	566	588	31864	0.00216193	0.018649	2.66516	2.0106	0.0357143	Adam9//Cbll1//Dab2ip//Dock4//Flt4//Hbegf//Hif1a//Il1r1//Itga2b//Itga5//Lamc2//Mapk1//Onecut2//Pik3cd//Sema3a//Shh//Sirt1//Ssh2//Trim32//Trp53//Xbp1
GO:0048565	digestive_tract_development	Biological Process	8	124	588	31864	0.00217552	0.0187332	2.66244	3.49616	0.0136054	Hif1a//Hnf1b//Nckap1//Nkx2-2//Sfrp5//Shh//Spdef//Stra6
GO:0097190	apoptotic_signaling_pathway	Biological Process	13	279	588	31864	0.00221136	0.0190084	2.65534	2.525	0.0221088	Atp2a1//Bag3//Dab2ip//Ddx3x//Dyrk2//Ep300//Itgam//Pdk2//Shh//Sirt1//Trp53//Xbp1//Zfp110
GO:0006351	transcription,_DNA-templated	Biological Process	14	313	588	31864	0.00222122	0.0190597	2.65341	2.42386	0.0238095	Asxl2//Dr1//Ereg//Lcorl//Lin9//Mapk1//Mef2a//Nr5a1//Polr2d//Rbmx//Rtf1//Taf9b//Trp53//Xbp1
GO:0015850	organic_hydroxy_compound_transport	Biological Process	9	153	588	31864	0.00222528	0.0190611	2.65261	3.18768	0.0153061	Abcg4//Apoe//Cftr//Fcer1g//Slc2a13//Slco1c1//Stra6//Syt7//Xbp1
GO:0048592	eye_morphogenesis	Biological Process	10	183	588	31864	0.00223237	0.0190883	2.65123	2.96123	0.0170068	Bhlhe22//Col8a1//Dio3//Hif1a//Mfn2//Otx2//Pax2//Prkci//Stra6//Twist1
GO:0010608	posttranscriptional_regulation_of_gene_expression	Biological Process	22	606	588	31864	0.00224124	0.0191307	2.64951	1.96731	0.037415	Carhsp1//Cpeb2//Ddx3x//Eif4a2//Eif4e//Eif4enif1//Eif4h//Ep300//Gdnf//Impact//Mapk1//Matr3//Ncbp2//Pabpc4//Per1//Polr2d//Ppp1ca//Srsf1//Tsc1//Ythdc1//Zar1//Zc3h14
GO:0034605	cellular_response_to_heat	Biological Process	5	50	588	31864	0.00224794	0.0191545	2.64821	5.41905	0.0085034	Bag3//Hsf3//Polr2d//Sumo1//Trpa1
GO:0033674	positive_regulation_of_kinase_activity	Biological Process	21	568	588	31864	0.00225389	0.0191585	2.64707	2.00352	0.0357143	Adam9//Braf//Cks1b//Cks1brt//Cks2//Dab2ip//Dazap2//Ddx3x//Ereg//Ezh2//Flt4//Hbegf//Kras//Map3k11//Mapk1//Phb//Sirt1//Tom1l1//Unc119//Vav2//Zeb2
GO:0048729	tissue_morphogenesis	Biological Process	23	645	588	31864	0.00225625	0.0191585	2.64661	1.93237	0.0391156	Adarb1//Ctsd//Fras1//Gdnf//Hbegf//Hif1a//Hmga2//Hnf1b//Kdm2a//Kras//Nckap1//Nr3c1//Pax2//Ppp1ca//Rgma//Runx3//Sema3a//Sfrp5//Shh//Tsc1//Tulp3//Twist1//Zeb2
GO:0007411	axon_guidance	Biological Process	12	247	588	31864	0.0022889	0.0193747	2.64037	2.63274	0.0204082	Dpysl5//Efnb3//Gdnf//L1cam//Lamc2//Mycbp2//Nfib//Otx2//Rhog//Runx3//Sema3a//Shh
GO:0016241	regulation_of_macroautophagy	Biological Process	7	98	588	31864	0.00228963	0.0193747	2.64024	3.87075	0.0119048	Bag3//Becn1//Clec16a//Hif1a//Sirt1//Trp53//Tsc1
GO:0030512	negative_regulation_of_transforming_growth_factor_beta_receptor_signaling_pathway	Biological Process	6	73	588	31864	0.00230329	0.0194418	2.63765	4.45401	0.0102041	Lemd3//Onecut2//Sirt1//Snx1//Trp53//Xbp1
GO:0008361	regulation_of_cell_size	Biological Process	11	215	588	31864	0.0023055	0.0194418	2.63723	2.77254	0.0187075	Apoe//Ep300//Gnb3//Golga4//Ist1//L1cam//Map2//Rgma//Sema3a//Tsc1//Xk
GO:0045860	positive_regulation_of_protein_kinase_activity	Biological Process	19	494	588	31864	0.00232057	0.0195351	2.63441	2.08425	0.0323129	Adam9//Braf//Cks1b//Cks1brt//Cks2//Dab2ip//Dazap2//Ddx3x//Ereg//Ezh2//Hbegf//Kras//Map3k11//Mapk1//Phb//Sirt1//Tom1l1//Unc119//Zeb2
GO:0035725	sodium_ion_transmembrane_transport	Biological Process	9	154	588	31864	0.00232572	0.0195448	2.63344	3.16698	0.0153061	Asic1//Atp1b1//Scn2b//Scn3a//Slc38a2//Slc6a1//Slc6a9//Slc9a2//Tpcn1
GO:0097485	neuron_projection_guidance	Biological Process	12	248	588	31864	0.00236613	0.0198503	2.62596	2.62212	0.0204082	Dpysl5//Efnb3//Gdnf//L1cam//Lamc2//Mycbp2//Nfib//Otx2//Rhog//Runx3//Sema3a//Shh
GO:1901216	positive_regulation_of_neuron_death	Biological Process	8	126	588	31864	0.00240414	0.020024	2.61904	3.44067	0.0136054	Apoe//Ikbkb//Itgam//Map3k11//Nr3c1//Ptprf//Sarm1//Trp53
GO:0032940	secretion_by_cell	Biological Process	16	386	588	31864	0.00240939	0.020024	2.61809	2.24624	0.0272109	Btk//Cftr//Cplx2//Dgat1//Fcer1g//Hnf1b//Rph3a//Slc6a9//Stx1a//Syn3//Syt7//Sytl5//Vamp2//Vps41//Xbp1//Ywhaz
GO:0032785	negative_regulation_of_DNA-templated_transcription,_elongation	Biological Process	3	15	588	31864	0.00241082	0.020024	2.61783	10.8381	0.00510204	Eapp//Ezh2//Shh
GO:0061051	positive_regulation_of_cell_growth_involved_in_cardiac_muscle_cell_development	Biological Process	3	15	588	31864	0.00241082	0.020024	2.61783	10.8381	0.00510204	Ep300//Nr3c1//Sirt1
GO:0030111	regulation_of_Wnt_signaling_pathway	Biological Process	14	316	588	31864	0.00242236	0.020024	2.61576	2.40084	0.0238095	Apoe//Dab2ip//Ddx3x//Hmga2//Hnf1b//Rnf43//Rspo4//Sfrp5//Shh//Sox13//Trabd2b//Ube2b//Usp8//Zeb2
GO:1902882	regulation_of_response_to_oxidative_stress	Biological Process	7	99	588	31864	0.00242547	0.020024	2.6152	3.83165	0.0119048	Aifm2//Gpr37//Hif1a//Itgam//Sirt1//Trp53//Tsc1
GO:2001243	negative_regulation_of_intrinsic_apoptotic_signaling_pathway	Biological Process	7	99	588	31864	0.00242547	0.020024	2.6152	3.83165	0.0119048	Ddx3x//Dnaja1//Herpud1//Hif1a//Sirt1//Trim32//Xbp1
GO:0007613	memory	Biological Process	9	155	588	31864	0.00242973	0.020024	2.61444	3.14654	0.0153061	Adcy1//Apoe//Asic1//Crtc1//Hrh3//Itga5//Mecp2//Plcb1//Slc6a1
GO:0016242	negative_regulation_of_macroautophagy	Biological Process	4	31	588	31864	0.00243187	0.020024	2.61406	6.99232	0.00680272	Becn1//Clec16a//Trp53//Tsc1
GO:0042771	intrinsic_apoptotic_signaling_pathway_in_response_to_DNA_damage_by_p53_class_mediator	Biological Process	4	31	588	31864	0.00243187	0.020024	2.61406	6.99232	0.00680272	Dyrk2//Ep300//Sirt1//Trp53
GO:0045576	mast_cell_activation	Biological Process	4	31	588	31864	0.00243187	0.020024	2.61406	6.99232	0.00680272	Btk//Cplx2//Fcer1g//Ywhaz
GO:0034767	positive_regulation_of_ion_transmembrane_transport	Biological Process	12	249	588	31864	0.00244546	0.0201021	2.61164	2.61159	0.0204082	Atp1b1//Braf//Cftr//Dmd//Ikbkb//Kcna1//Mef2a//Plcb1//Prkci//Rasa1//Slc6a9//Sumo1
GO:0043620	regulation_of_DNA-templated_transcription_in_response_to_stress	Biological Process	5	51	588	31864	0.00245504	0.0201133	2.60994	5.31279	0.0085034	Bag3//Hif1a//Impact//Nfe2l1//Trp53
GO:0072332	intrinsic_apoptotic_signaling_pathway_by_p53_class_mediator	Biological Process	5	51	588	31864	0.00245504	0.0201133	2.60994	5.31279	0.0085034	Dyrk2//Ep300//Pdk2//Sirt1//Trp53
GO:0010507	negative_regulation_of_autophagy	Biological Process	6	74	588	31864	0.00246816	0.0201532	2.60763	4.39382	0.0102041	Becn1//Bmf//Clec16a//Il10ra//Trp53//Tsc1
GO:1901184	regulation_of_ERBB_signaling_pathway	Biological Process	6	74	588	31864	0.00246816	0.0201532	2.60763	4.39382	0.0102041	Dab2ip//Dgkd//Ereg//Hbegf//Mvb12b//Ptprf
GO:0002684	positive_regulation_of_immune_system_process	Biological Process	33	1055	588	31864	0.00248041	0.0202194	2.60548	1.69506	0.0561224	Asxl2//Atp11c//Bmx//Braf//Btk//Cftr//Clcf1//Efnb3//Ereg//Fcer1g//H2-Q7//Il1r1//Itga2b//Itgam//Itpkb//Klrb1c//Mapk1//Matr3//Phb//Pik3cd//Rftn1//Runx3//Sh2b2//Sh3kbp1//Shh//Sirt1//Slamf6//Sox12//Sox13//Sppl3//Stx7//Trp53//Xbp1
GO:0110053	regulation_of_actin_filament_organization	Biological Process	13	283	588	31864	0.00250116	0.0203547	2.60186	2.48932	0.0221088	Actr2//Ap1ar//Arfgef1//Braf//Cdc42ep1//Nckap1//Pfn2//Rasa1//S100a10//Ssh2//Tsc1//Twf1//Wasf2
GO:0032872	regulation_of_stress-activated_MAPK_cascade	Biological Process	10	186	588	31864	0.0025122	0.0204106	2.59995	2.91347	0.0170068	Dab2ip//Dnaja1//Flt4//Map3k11//Mapk1//Per1//Plcb1//Sfrp5//Traf3//Zfp110
GO:0005975	carbohydrate_metabolic_process	Biological Process	17	425	588	31864	0.00258923	0.0210016	2.58683	2.16762	0.0289116	Adpgk//Braf//Chst15//Edem3//Fabp5//Gne//Gnpda1//Gnptg//Gpd2//Mecp2//Pdk2//Ppp1ca//Ppp1cb//Ppp1r2//St6galnac6//St8sia5//Tpi1
GO:0043524	negative_regulation_of_neuron_apoptotic_process	Biological Process	10	187	588	31864	0.00261148	0.0211469	2.58311	2.89789	0.0170068	Apoe//Braf//Clcf1//Gdf5//Gdnf//Hif1a//Kras//Mecp2//Prkci//Sirt1
GO:0045055	regulated_exocytosis	Biological Process	8	128	588	31864	0.00265117	0.0214328	2.57656	3.3869	0.0136054	Btk//Cplx2//Fcer1g//Stx1a//Syt7//Vamp2//Vps41//Ywhaz
GO:0051646	mitochondrion_localization	Biological Process	5	52	588	31864	0.00267565	0.0215951	2.57257	5.21062	0.0085034	Atp2a1//Hif1a//Mef2a//Mfn2//Trak1
GO:1903522	regulation_of_blood_circulation	Biological Process	12	252	588	31864	0.00269657	0.021728	2.56919	2.5805	0.0204082	Atp1b1//Dmd//Dock4//Hbegf//Hif1a//Mef2a//Scn2b//Sema3a//Sirt1//Sp4//Sumo1//Trpa1
GO:0035335	peptidyl-tyrosine_dephosphorylation	Biological Process	7	101	588	31864	0.00271571	0.0218104	2.56612	3.75578	0.0119048	Dusp6//Dusp7//Dusp8//Dusp9//Ptprf//Ptprg//Ssh2
GO:0051153	regulation_of_striated_muscle_cell_differentiation	Biological Process	7	101	588	31864	0.00271571	0.0218104	2.56612	3.75578	0.0119048	Ep300//Ezh2//Nr3c1//Shh//Sirt1//Trim32//Xbp1
GO:0070536	protein_K63-linked_deubiquitination	Biological Process	4	32	588	31864	0.0027392	0.021963	2.56238	6.77381	0.00680272	Brcc3//Psmd14//Usp27x//Usp8
GO:0097193	intrinsic_apoptotic_signaling_pathway	Biological Process	9	158	588	31864	0.00276405	0.022126	2.55845	3.0868	0.0153061	Atp2a1//Dab2ip//Ddx3x//Dyrk2//Ep300//Pdk2//Sirt1//Trp53//Xbp1
GO:0070302	regulation_of_stress-activated_protein_kinase_signaling_cascade	Biological Process	10	189	588	31864	0.00281947	0.0225327	2.54983	2.86722	0.0170068	Dab2ip//Dnaja1//Flt4//Map3k11//Mapk1//Per1//Plcb1//Sfrp5//Traf3//Zfp110
GO:0000209	protein_polyubiquitination	Biological Process	11	221	588	31864	0.00285015	0.0227407	2.54513	2.69726	0.0187075	Nfe2l1//Rnf144a//Rnf152//Traf3//Trim30b//Trim32//Ube2b//Ube2d2a//Ube2ql1//Wwp1//Znrf1
GO:0050714	positive_regulation_of_protein_secretion	Biological Process	9	159	588	31864	0.00288323	0.0229672	2.54012	3.06739	0.0153061	Adam9//Cftr//Ep300//Hif1a//Nr1h2//Sirt1//Trh//Trpa1//Vsnl1
GO:0042307	positive_regulation_of_protein_import_into_nucleus	Biological Process	5	53	588	31864	0.00291027	0.0229772	2.53607	5.11231	0.0085034	Bag3//Ep300//Mapk1//Shh//Xbp1
GO:2000378	negative_regulation_of_reactive_oxygen_species_metabolic_process	Biological Process	5	53	588	31864	0.00291027	0.0229772	2.53607	5.11231	0.0085034	Becn1//Hif1a//Pax2//Sirt1//Trp53
GO:0032411	positive_regulation_of_transporter_activity	Biological Process	8	130	588	31864	0.00291759	0.0229772	2.53498	3.3348	0.0136054	Atp1b1//Cftr//Dmd//Ikbkb//Kcna1//Plcb1//Slc6a9//Sumo1
GO:0021978	telencephalon_regionalization	Biological Process	3	16	588	31864	0.00292676	0.0229772	2.53361	10.1607	0.00510204	Bhlhe22//Otx2//Shh
GO:0051044	positive_regulation_of_membrane_protein_ectodomain_proteolysis	Biological Process	3	16	588	31864	0.00292676	0.0229772	2.53361	10.1607	0.00510204	Adam9//Apoe//Rgma
GO:0051151	negative_regulation_of_smooth_muscle_cell_differentiation	Biological Process	3	16	588	31864	0.00292676	0.0229772	2.53361	10.1607	0.00510204	Ereg//Mecp2//Shh
GO:0061000	negative_regulation_of_dendritic_spine_development	Biological Process	3	16	588	31864	0.00292676	0.0229772	2.53361	10.1607	0.00510204	Apoe//Asap1//Mecp2
GO:0071243	cellular_response_to_arsenic-containing_substance	Biological Process	3	16	588	31864	0.00292676	0.0229772	2.53361	10.1607	0.00510204	Cpeb2//Ddx3x//Slc38a2
GO:0080154	regulation_of_fertilization	Biological Process	3	16	588	31864	0.00292676	0.0229772	2.53361	10.1607	0.00510204	Astl//Fam170b//Plcb1
GO:0070372	regulation_of_ERK1_and_ERK2_cascade	Biological Process	14	323	588	31864	0.00295058	0.0231271	2.53009	2.34881	0.0238095	Apoe//Braf//Ccl22//Clcf1//Dab2ip//Dmd//Dnajc27//Dusp6//Dusp9//Flt4//L1cam//Phb//Xbp1//Ywhaz
GO:0034620	cellular_response_to_unfolded_protein	Biological Process	6	77	588	31864	0.00301619	0.0236035	2.52054	4.22263	0.0102041	Bag3//Ep300//Herpud1//Hspa9//Tmtc4//Xbp1
GO:0002793	positive_regulation_of_peptide_secretion	Biological Process	10	191	588	31864	0.00304048	0.0237555	2.51706	2.8372	0.0170068	Adam9//Cftr//Clcf1//Ep300//Hif1a//Nr1h2//Sirt1//Trh//Trpa1//Vsnl1
GO:0010821	regulation_of_mitochondrion_organization	Biological Process	8	131	588	31864	0.00305839	0.0238503	2.51451	3.30934	0.0136054	Bik//Bmf//Clec16a//Dhodh//Ep300//Hif1a//Tmem135//Trp53
GO:0006482	protein_demethylation	Biological Process	4	33	588	31864	0.00307211	0.0238503	2.51256	6.56854	0.00680272	Kdm2a//Kdm5a//Ppme1//Ube2b
GO:0034260	negative_regulation_of_GTPase_activity	Biological Process	4	33	588	31864	0.00307211	0.0238503	2.51256	6.56854	0.00680272	Arfgef1//Cpeb2//Dab2ip//Tsc1
GO:0051150	regulation_of_smooth_muscle_cell_differentiation	Biological Process	4	33	588	31864	0.00307211	0.0238503	2.51256	6.56854	0.00680272	Ereg//Mecp2//Shh//Sirt1
GO:0098655	cation_transmembrane_transport	Biological Process	24	702	588	31864	0.00313353	0.0242886	2.50397	1.85267	0.0408163	Asic1//Atp1b1//Atp2a1//Atp6v0d1//Gpm6a//Kcna1//Kcna2//Kcna6//Kcnab1//Nipal1//Otop2//Scn2b//Scn3a//Slc15a1//Slc25a42//Slc2a13//Slc31a1//Slc38a2//Slc6a1//Slc6a9//Slc9a2//Tmem63b//Tpcn1//Trpa1
GO:0051402	neuron_apoptotic_process	Biological Process	5	54	588	31864	0.00315938	0.024427	2.5004	5.01764	0.0085034	Adarb1//Dio3//Tmtc4//Trp53//Zfp110
GO:1901215	negative_regulation_of_neuron_death	Biological Process	12	257	588	31864	0.00316137	0.024427	2.50012	2.53029	0.0204082	Apoe//Braf//Clcf1//Gdf5//Gdnf//Hif1a//Kras//Mecp2//Prkci//Shh//Sirt1//Tsc1
GO:0007517	muscle_organ_development	Biological Process	13	291	588	31864	0.0031743	0.0244645	2.49835	2.42088	0.0221088	Adarb1//Dmd//Ep300//Gpcpd1//Ky//Lemd3//Meox2//Sirt1//Stra6//Synb//Twist1//Xbp1//Xk
GO:0002682	regulation_of_immune_system_process	Biological Process	44	1547	588	31864	0.0031942	0.0244645	2.49564	1.54129	0.0748299	Apoe//Asxl2//Atp11c//Bmx//Braf//Btk//Cftr//Clcf1//Efnb3//Ereg//Fcer1g//Fcgr4//H2-Q7//Hif1a//Hspa9//Il1r1//Itga2b//Itgam//Itpkb//Klrb1c//Mapk1//Matr3//Meis2//Phb//Pik3cd//Plcb1//Rftn1//Rhog//Rorc//Runx3//Sh2b2//Sh3kbp1//Shh//Sirt1//Slamf6//Sox12//Sox13//Sppl3//Stx7//Tfe3//Traf3//Trp53//Usp15//Xbp1
GO:0071347	cellular_response_to_interleukin-1	Biological Process	6	78	588	31864	0.00321761	0.0244645	2.49247	4.1685	0.0102041	Ccl22//Dab2ip//Ikbkb//Il1r1//Plcb1//Rbmx
GO:1905897	regulation_of_response_to_endoplasmic_reticulum_stress	Biological Process	6	78	588	31864	0.00321761	0.0244645	2.49247	4.1685	0.0102041	Herpud1//Nfe2l1//Nr1h2//Pdia6//Sirt1//Xbp1
GO:0055088	lipid_homeostasis	Biological Process	9	162	588	31864	0.00326528	0.0244645	2.48608	3.01058	0.0153061	Abcg4//Acaca//Apoe//Ddx3x//Dgat1//Nfe2l1//Nr1h2//Sirt1//Xbp1
GO:0036293	response_to_decreased_oxygen_levels	Biological Process	11	225	588	31864	0.00326761	0.0244645	2.48577	2.64931	0.0187075	Atp1b1//Cpeb2//Ep300//Hif1a//Hp1bp3//Mecp2//Sdhd//Sirt1//Trp53//Tsc1//Twist1
GO:0045732	positive_regulation_of_protein_catabolic_process	Biological Process	11	225	588	31864	0.00326761	0.0244645	2.48577	2.64931	0.0187075	Adam9//Apoe//Dab2ip//Herpud1//Rgma//Rnf144a//Snx1//Sumo1//Trim32//Wwp1//Xbp1
GO:0001922	B-1_B_cell_homeostasis	Biological Process	2	5	588	31864	0.00327627	0.0244645	2.48462	21.6762	0.00340136	Hif1a//Sh2b2
GO:0014858	positive_regulation_of_skeletal_muscle_cell_proliferation	Biological Process	2	5	588	31864	0.00327627	0.0244645	2.48462	21.6762	0.00340136	Shh//Sirt1
GO:0017085	response_to_insecticide	Biological Process	2	5	588	31864	0.00327627	0.0244645	2.48462	21.6762	0.00340136	Scn2b//Scn3a
GO:0021529	spinal_cord_oligodendrocyte_cell_differentiation	Biological Process	2	5	588	31864	0.00327627	0.0244645	2.48462	21.6762	0.00340136	Nkx2-2//Sox13
GO:0035564	regulation_of_kidney_size	Biological Process	2	5	588	31864	0.00327627	0.0244645	2.48462	21.6762	0.00340136	Hnf1b//Pax2
GO:0045541	negative_regulation_of_cholesterol_biosynthetic_process	Biological Process	2	5	588	31864	0.00327627	0.0244645	2.48462	21.6762	0.00340136	Apoe//Erlin1
GO:0051029	rRNA_transport	Biological Process	2	5	588	31864	0.00327627	0.0244645	2.48462	21.6762	0.00340136	Tsc1//Tst
GO:0060689	cell_differentiation_involved_in_salivary_gland_development	Biological Process	2	5	588	31864	0.00327627	0.0244645	2.48462	21.6762	0.00340136	Nfib//Xbp1
GO:0061205	paramesonephric_duct_development	Biological Process	2	5	588	31864	0.00327627	0.0244645	2.48462	21.6762	0.00340136	Pax2//Stra6
GO:0072179	nephric_duct_formation	Biological Process	2	5	588	31864	0.00327627	0.0244645	2.48462	21.6762	0.00340136	Hnf1b//Pax2
GO:1901525	negative_regulation_of_mitophagy	Biological Process	2	5	588	31864	0.00327627	0.0244645	2.48462	21.6762	0.00340136	Clec16a//Trp53
GO:1901610	positive_regulation_of_vesicle_transport_along_microtubule	Biological Process	2	5	588	31864	0.00327627	0.0244645	2.48462	21.6762	0.00340136	Map2//Mecp2
GO:1902952	positive_regulation_of_dendritic_spine_maintenance	Biological Process	2	5	588	31864	0.00327627	0.0244645	2.48462	21.6762	0.00340136	Apoe//Zfp804a
GO:1903860	negative_regulation_of_dendrite_extension	Biological Process	2	5	588	31864	0.00327627	0.0244645	2.48462	21.6762	0.00340136	Mecp2//Ostn
GO:1904809	regulation_of_dense_core_granule_transport	Biological Process	2	5	588	31864	0.00327627	0.0244645	2.48462	21.6762	0.00340136	Map2//Mecp2
GO:0010811	positive_regulation_of_cell-substrate_adhesion	Biological Process	8	133	588	31864	0.00335581	0.0249655	2.4742	3.25958	0.0136054	Braf//Col8a1//Dmd//Itga5//L1cam//S100a10//Spock2//Tsc1
GO:0030278	regulation_of_ossification	Biological Process	8	133	588	31864	0.00335581	0.0249655	2.4742	3.25958	0.0136054	Asxl2//Chsy1//Fam20c//Gpm6b//Hif1a//Mapk1//Ostn//Twist1
GO:0070925	organelle_assembly	Biological Process	24	706	588	31864	0.00336376	0.0249655	2.47318	1.84217	0.0408163	Actr2//Asap1//Bag3//Becn1//Celsr2//Csde1//Ctsd//Ddx3x//Ehd2//Eif4enif1//Gmnc//Mef2a//Mfn2//Onecut2//Rab32//Rab38//Rsph6a//Stx7//Syt7//Trappc6a//Trp53inp1//Ube2b//Unc119b//Zmynd10
GO:0043434	response_to_peptide_hormone	Biological Process	13	293	588	31864	0.00336379	0.0249655	2.47317	2.40436	0.0221088	Atp2a1//Braf//Camk2a//Cpeb2//Ikbkb//Pdk2//Plcb1//Prkci//Sh2b2//Sirt1//Tsc1//Vamp2//Xbp1
GO:0060485	mesenchyme_development	Biological Process	11	226	588	31864	0.00337929	0.0250426	2.47117	2.63759	0.0187075	Fam172a//Gdnf//Hif1a//Mapk1//Nckap1//Pax2//Radil//Sema3a//Shh//Twist1//Zeb2
GO:1900271	regulation_of_long-term_synaptic_potentiation	Biological Process	5	55	588	31864	0.00342349	0.025239	2.46553	4.92641	0.0085034	Adcy1//Apoe//Crtc1//Nsg1//Stau1
GO:0033143	regulation_of_intracellular_steroid_hormone_receptor_signaling_pathway	Biological Process	6	79	588	31864	0.0034289	0.025239	2.46485	4.11573	0.0102041	Ep300//Hmga2//Nr3c1//Per1//Phb//Sirt1
GO:0001782	B_cell_homeostasis	Biological Process	4	34	588	31864	0.00343159	0.025239	2.4645	6.37535	0.00680272	Hif1a//Ikbkb//Pik3cd//Sh2b2
GO:0033032	regulation_of_myeloid_cell_apoptotic_process	Biological Process	4	34	588	31864	0.00343159	0.025239	2.4645	6.37535	0.00680272	Fcer1g//Itpkb//Pik3cd//Sirt1
GO:0060441	epithelial_tube_branching_involved_in_lung_morphogenesis	Biological Process	4	34	588	31864	0.00343159	0.025239	2.4645	6.37535	0.00680272	Ctsd//Hmga2//Kras//Shh
GO:0055080	cation_homeostasis	Biological Process	25	748	588	31864	0.00347793	0.0255414	2.45868	1.81118	0.042517	Apoe//Atp1b1//Atp2a1//Atp6v0d1//Bsnd//Car7//Cftr//Herpud1//Hif1a//Hrh3//Kcna1//Lpar4//Mapk1//Pdk2//Rab38//Sgcd//Slc31a1//Slc9a2//Sppl3//Tmtc4//Tpcn1//Trp53//Trpa1//Ttpa//Xk
GO:0048268	clathrin_coat_assembly	Biological Process	3	17	588	31864	0.00350557	0.0255525	2.45524	9.56303	0.00510204	Ap1b1//Clta//Nsg1
GO:0051589	negative_regulation_of_neurotransmitter_transport	Biological Process	3	17	588	31864	0.00350557	0.0255525	2.45524	9.56303	0.00510204	Asic1//Braf//Gpm6b
GO:0070243	regulation_of_thymocyte_apoptotic_process	Biological Process	3	17	588	31864	0.00350557	0.0255525	2.45524	9.56303	0.00510204	Hif1a//Rorc//Trp53
GO:0090336	positive_regulation_of_brown_fat_cell_differentiation	Biological Process	3	17	588	31864	0.00350557	0.0255525	2.45524	9.56303	0.00510204	Fndc5//Sox13//Tfe3
GO:2000651	positive_regulation_of_sodium_ion_transmembrane_transporter_activity	Biological Process	3	17	588	31864	0.00350557	0.0255525	2.45524	9.56303	0.00510204	Atp1b1//Dmd//Plcb1
GO:0071559	response_to_transforming_growth_factor_beta	Biological Process	8	134	588	31864	0.00351269	0.0255663	2.45436	3.23525	0.0136054	Adam9//Gdnf//Nr3c1//Runx3//Sirt1//Sox5//Trp53//Usp15
GO:0009914	hormone_transport	Biological Process	7	106	588	31864	0.00355793	0.0258571	2.4488	3.57862	0.0119048	Btk//Dgat1//Hnf1b//Slco1c1//Stx1a//Vamp2//Ywhaz
GO:0032272	negative_regulation_of_protein_polymerization	Biological Process	6	80	588	31864	0.00365032	0.0264357	2.43767	4.06429	0.0102041	Arfgef1//Map2//Pfn2//Ssh2//Tubb4a//Twf1
GO:0008064	regulation_of_actin_polymerization_or_depolymerization	Biological Process	10	196	588	31864	0.00365375	0.0264357	2.43726	2.76482	0.0170068	Actr2//Ap1ar//Arfgef1//Cdc42ep1//Nckap1//Pfn2//Rasa1//Ssh2//Twf1//Wasf2
GO:0042113	B_cell_activation	Biological Process	10	196	588	31864	0.00365375	0.0264357	2.43726	2.76482	0.0170068	Atp11c//Btk//Clcf1//Ctps//Ep300//Ezh2//Phb//Pik3cd//Rabl3//Trp53
GO:0043405	regulation_of_MAP_kinase_activity	Biological Process	13	296	588	31864	0.00366517	0.0264791	2.43591	2.37999	0.0221088	Apoe//Dab2ip//Dnaja1//Dusp6//Dusp7//Dusp8//Dusp9//Ezh2//Kras//Map3k11//Mapk1//Sfrp5//Zeb2
GO:0050807	regulation_of_synapse_organization	Biological Process	12	262	588	31864	0.00368898	0.0266118	2.43309	2.48201	0.0204082	Actr2//Apoe//Dab2ip//Gpm6a//Il10ra//Lhfpl4//Lingo4//Mecp2//Ptprf//Tanc2//Ywhaz//Zfp804a
GO:0000381	regulation_of_alternative_mRNA_splicing,_via_spliceosome	Biological Process	5	56	588	31864	0.0037031	0.0266351	2.43143	4.83844	0.0085034	Celf5//Fam172a//Rbm7//Rbmx//Ythdc1
GO:2000649	regulation_of_sodium_ion_transmembrane_transporter_activity	Biological Process	5	56	588	31864	0.0037031	0.0266351	2.43143	4.83844	0.0085034	Atp1b1//Dmd//Fxyd6//Plcb1//Scn2b
GO:0019233	sensory_perception_of_pain	Biological Process	7	107	588	31864	0.00374786	0.0269174	2.42622	3.54517	0.0119048	Kcna1//Kcna2//Mapk1//Mecp2//Mmp24//Scn3a//Trpa1
GO:0051091	positive_regulation_of_DNA-binding_transcription_factor_activity	Biological Process	12	263	588	31864	0.00380255	0.0272258	2.41992	2.47257	0.0204082	Adcy1//Camk2a//Crtc1//Ep300//Hmga2//Ikbkb//Kras//Lrrfip1//Prkci//Shh//Trim30b//Trim32
GO:0006935	chemotaxis	Biological Process	19	517	588	31864	0.0038035	0.0272258	2.41982	1.99153	0.0323129	Ccl22//Dock4//Dpysl5//Efnb3//Fcer1g//Gdnf//Hbegf//Itgam//L1cam//Lamc2//Mycbp2//Nfib//Otx2//Pik3cd//Pip5k1a//Rhog//Runx3//Sema3a//Shh
GO:0007431	salivary_gland_development	Biological Process	4	35	588	31864	0.00381863	0.0272258	2.41809	6.1932	0.00680272	Nfib//Sema3a//Shh//Xbp1
GO:0043368	positive_T_cell_selection	Biological Process	4	35	588	31864	0.00381863	0.0272258	2.41809	6.1932	0.00680272	Braf//Itpkb//Shh//Slamf6
GO:0071542	dopaminergic_neuron_differentiation	Biological Process	4	35	588	31864	0.00381863	0.0272258	2.41809	6.1932	0.00680272	Hif1a//Otx2//Pax2//Shh
GO:0034766	negative_regulation_of_ion_transmembrane_transport	Biological Process	8	136	588	31864	0.00384344	0.0273628	2.41528	3.18768	0.0136054	Fabp5//Gnb5//Kcnab1//Ostn//Sh2b2//Slc6a9//Sumo1//Twist1
GO:0030100	regulation_of_endocytosis	Biological Process	11	230	588	31864	0.00385697	0.0274192	2.41375	2.59172	0.0187075	Aak1//Apoe//Cbll1//Dgkd//Epn2//Gsg1l//Nr1h2//Rab4b//Snph//Syt7//Unc119
GO:0006790	sulfur_compound_metabolic_process	Biological Process	13	298	588	31864	0.00387799	0.027439	2.41139	2.36401	0.0221088	Acaca//Ahcy//Bgn//Chsy1//Chsy3//Csad//Dgat1//Hspa9//Nfe2l1//Spock2//Spock3//Sult1c2//Tst
GO:0045814	negative_regulation_of_gene_expression,_epigenetic	Biological Process	6	81	588	31864	0.00388219	0.027439	2.41092	4.01411	0.0102041	Ezh2//Mecp2//Morf4l2//Ppm1d//Sirt1//Ube2b
GO:0060998	regulation_of_dendritic_spine_development	Biological Process	6	81	588	31864	0.00388219	0.027439	2.41092	4.01411	0.0102041	Actr2//Apoe//Asap1//Mecp2//Nr3c1//Tanc2
GO:0070373	negative_regulation_of_ERK1_and_ERK2_cascade	Biological Process	6	81	588	31864	0.00388219	0.027439	2.41092	4.01411	0.0102041	Dab2ip//Dmd//Dusp6//Dusp9//Phb//Xbp1
GO:0001666	response_to_hypoxia	Biological Process	10	198	588	31864	0.00392491	0.0277009	2.40617	2.73689	0.0170068	Atp1b1//Cpeb2//Ep300//Hif1a//Hp1bp3//Mecp2//Sdhd//Sirt1//Trp53//Twist1
GO:0048145	regulation_of_fibroblast_proliferation	Biological Process	7	108	588	31864	0.00394539	0.0278053	2.40391	3.51235	0.0119048	Dab2ip//Dach1//Ereg//Rasa1//Trim32//Trp53//Trp53inp1
GO:0051216	cartilage_development	Biological Process	9	167	588	31864	0.00398944	0.0280753	2.39909	2.92044	0.0153061	Bgn//Chsy1//Ep300//Gdf5//Hif1a//Mex3c//Nfib//Runx3//Sox5
GO:0051155	positive_regulation_of_striated_muscle_cell_differentiation	Biological Process	5	57	588	31864	0.0039987	0.0281001	2.39808	4.75355	0.0085034	Ep300//Nr3c1//Shh//Sirt1//Trim32
GO:0034763	negative_regulation_of_transmembrane_transport	Biological Process	8	137	588	31864	0.00401758	0.0281922	2.39604	3.16441	0.0136054	Fabp5//Gnb5//Kcnab1//Ostn//Sh2b2//Slc6a9//Sumo1//Twist1
GO:0051047	positive_regulation_of_secretion	Biological Process	16	407	588	31864	0.00402907	0.0282323	2.3948	2.13034	0.0272109	Adam9//Cftr//Clcf1//Ep300//Fcer1g//Hif1a//Itgam//Nr1h2//Nr3c1//Sirt1//Slc6a1//Stx1a//Trh//Trpa1//Vsnl1//Xbp1
GO:0030832	regulation_of_actin_filament_length	Biological Process	10	199	588	31864	0.00406633	0.0284527	2.3908	2.72314	0.0170068	Actr2//Ap1ar//Arfgef1//Cdc42ep1//Nckap1//Pfn2//Rasa1//Ssh2//Twf1//Wasf2
GO:0021675	nerve_development	Biological Process	6	82	588	31864	0.00412478	0.0288205	2.3846	3.96516	0.0102041	Adarb1//Dmd//Hoxb1//Kcna2//Pax2//Sema3a
GO:0051580	regulation_of_neurotransmitter_uptake	Biological Process	3	18	588	31864	0.00414951	0.0288778	2.382	9.03175	0.00510204	Gdnf//Gpm6b//Nat8l
GO:2000369	regulation_of_clathrin-dependent_endocytosis	Biological Process	3	18	588	31864	0.00414951	0.0288778	2.382	9.03175	0.00510204	Aak1//Dgkd//Unc119
GO:0016579	protein_deubiquitination	Biological Process	7	109	588	31864	0.00415071	0.0288778	2.38188	3.48012	0.0119048	Atxn7//Atxn7l3//Brcc3//Psmd14//Usp15//Usp27x//Usp8
GO:0006897	endocytosis	Biological Process	21	599	588	31864	0.00416003	0.0289015	2.3809	1.89983	0.0357143	Aak1//Apoe//Becn1//Clta//Dgkd//Ehd2//Elmo1//Epn2//Fcer1g//Il10ra//Itgam//Mapk1//Rhog//Sh3kbp1//Shh//Snx1//Stx1a//Tub//Unc119//Vamp2//Wasf2
GO:0060491	regulation_of_cell_projection_assembly	Biological Process	10	200	588	31864	0.00421174	0.0292193	2.37554	2.70952	0.0170068	Actr2//Cdc42ep1//Gpm6a//Nckap1//Pfn2//Rhog//Tbc1d30//Twf1//Wasf2//Zmynd10
GO:0033619	membrane_protein_proteolysis	Biological Process	4	36	588	31864	0.00423418	0.0293334	2.37323	6.02116	0.00680272	Adam9//Psenen//Rbmx//Sppl3
GO:0050708	regulation_of_protein_secretion	Biological Process	13	302	588	31864	0.00433363	0.0299799	2.36315	2.3327	0.0221088	Adam9//Apoe//Cftr//Ep300//Hadh//Hif1a//Mtnr1a//Nr1h2//Sirt1//Syt7//Trh//Trpa1//Vsnl1
GO:0048284	organelle_fusion	Biological Process	7	110	588	31864	0.00436402	0.0301475	2.36011	3.44848	0.0119048	Mfn2//Snph//Stx1a//Stx7//Syt7//Vamp2//Vps41
GO:0030500	regulation_of_bone_mineralization	Biological Process	6	83	588	31864	0.0043784	0.0302042	2.35868	3.91738	0.0102041	Asxl2//Fam20c//Gpm6b//Hif1a//Ostn//Twist1
GO:1904062	regulation_of_cation_transmembrane_transport	Biological Process	15	374	588	31864	0.00439227	0.0302571	2.35731	2.17341	0.0255102	Atp1b1//Dmd//Fxyd6//Gnb5//Gsg1l//Ikbkb//Kcna1//Kcnab1//Plcb1//Rph3a//Scn2b//Slc6a9//Sumo1//Twist1//Vamp2
GO:0016311	dephosphorylation	Biological Process	13	303	588	31864	0.00445403	0.0306395	2.35125	2.325	0.0221088	Ctdsp2//Dusp6//Dusp7//Dusp8//Dusp9//Mtmr10//Pdp1//Ppm1d//Ppp1ca//Ppp1cb//Ptprf//Ptprg//Ssh2
GO:0007169	transmembrane_receptor_protein_tyrosine_kinase_signaling_pathway	Biological Process	15	375	588	31864	0.00450004	0.0309125	2.34678	2.16762	0.0255102	Braf//Dab2ip//Efnb3//Ereg//Flt4//Gdnf//Gigyf1//Hbegf//Mapk1//Pdk2//Pik3cd//Plcb1//Sh2b2//Tom1l1//Xbp1
GO:2001234	negative_regulation_of_apoptotic_signaling_pathway	Biological Process	11	235	588	31864	0.00452827	0.0310628	2.34407	2.53658	0.0187075	Bmf//Ddx3x//Dnaja1//Gdnf//Herpud1//Hif1a//Sgk3//Sgms1//Sirt1//Trim32//Xbp1
GO:0030001	metal_ion_transport	Biological Process	19	526	588	31864	0.00456606	0.0312633	2.34046	1.95745	0.0323129	Asic1//Atp1b1//Atp2a1//Camk2a//Gpm6a//Kcna1//Kcna2//Kcna6//Kcnab1//Nipal1//Scn2b//Scn3a//Slc31a1//Slc38a2//Slc6a1//Slc6a9//Slc9a2//Tpcn1//Trpa1
GO:0002274	myeloid_leukocyte_activation	Biological Process	8	140	588	31864	0.00457667	0.0312633	2.33945	3.0966	0.0136054	Adam9//Btk//Cplx2//Fcer1g//Fcgr4//Itgam//Vamp2//Ywhaz
GO:0010565	regulation_of_cellular_ketone_metabolic_process	Biological Process	8	140	588	31864	0.00457667	0.0312633	2.33945	3.0966	0.0136054	Dgat1//Erlin1//Fabp5//Nfe2l1//Nr1h2//Pdk2//Sirt1//Twist1
GO:0016573	histone_acetylation	Biological Process	7	111	588	31864	0.0045855	0.0312799	2.33861	3.41742	0.0119048	Bend3//Cdyl//Dr1//Ep300//Mecp2//Morf4l2//Per1
GO:0035065	regulation_of_histone_acetylation	Biological Process	5	59	588	31864	0.00463983	0.0315625	2.3335	4.59241	0.0085034	Ep300//Nap1l2//Sirt1//Tada2b//Twist1
GO:1904591	positive_regulation_of_protein_import	Biological Process	5	59	588	31864	0.00463983	0.0315625	2.3335	4.59241	0.0085034	Bag3//Ep300//Mapk1//Shh//Xbp1
GO:0010594	regulation_of_endothelial_cell_migration	Biological Process	9	171	588	31864	0.00465449	0.0315744	2.33213	2.85213	0.0153061	Apoe//Dab2ip//Flt4//Hif1a//Mecp2//Meox2//Pik3cd//Shh//Sirt1
GO:0051494	negative_regulation_of_cytoskeleton_organization	Biological Process	9	171	588	31864	0.00465449	0.0315744	2.33213	2.85213	0.0153061	Arfgef1//Atxn7//Map2//Map6d1//Pfn2//Ssh2//Tubb4a//Twf1//Wasf2
GO:1905114	cell_surface_receptor_signaling_pathway_involved_in_cell-cell_signaling	Biological Process	15	377	588	31864	0.00472203	0.0319882	2.32587	2.15612	0.0255102	Bcl7b//Celsr2//Ddx3x//Gabra3//Hrh3//Itgam//Mark2//Mecp2//Rnf43//Rspo4//Rtf1//Sfrp5//Shh//Strn//Trabd2b
GO:0010721	negative_regulation_of_cell_development	Biological Process	10	204	588	31864	0.0048349	0.0320395	2.31561	2.6564	0.0170068	Ap1ar//Cftr//Efnb3//Hmga2//Map2//Mecp2//Rgma//Sema3a//Trp53//Ttpa
GO:0050801	ion_homeostasis	Biological Process	26	809	588	31864	0.00484606	0.0320395	2.31461	1.7416	0.0442177	Apoe//Atp1b1//Atp2a1//Atp6v0d1//Bsnd//Car7//Cftr//Herpud1//Hif1a//Hrh3//Kcna1//Lpar4//Mapk1//Pdk2//Rab38//Scn2b//Sgcd//Slc31a1//Slc9a2//Sppl3//Tmtc4//Tpcn1//Trp53//Trpa1//Ttpa//Xk
GO:0051347	positive_regulation_of_transferase_activity	Biological Process	22	647	588	31864	0.00485372	0.0320395	2.31393	1.84264	0.037415	Adam9//Braf//C1galt1c1//Cks1b//Cks1brt//Cks2//Dab2ip//Dazap2//Ddx3x//Ereg//Ezh2//Flt4//Hbegf//Kras//Map3k11//Mapk1//Phb//Sirt1//Tom1l1//Unc119//Vav2//Zeb2
GO:0002553	histamine_secretion_by_mast_cell	Biological Process	2	6	588	31864	0.00485442	0.0320395	2.31386	18.0635	0.00340136	Btk//Ywhaz
GO:0014063	negative_regulation_of_serotonin_secretion	Biological Process	2	6	588	31864	0.00485442	0.0320395	2.31386	18.0635	0.00340136	Hrh3//Maob
GO:0021631	optic_nerve_morphogenesis	Biological Process	2	6	588	31864	0.00485442	0.0320395	2.31386	18.0635	0.00340136	Kcna2//Pax2
GO:0021785	branchiomotor_neuron_axon_guidance	Biological Process	2	6	588	31864	0.00485442	0.0320395	2.31386	18.0635	0.00340136	Mycbp2//Sema3a
GO:0035723	interleukin-15-mediated_signaling_pathway	Biological Process	2	6	588	31864	0.00485442	0.0320395	2.31386	18.0635	0.00340136	Il2rb//Plcb1
GO:0038095	Fc-epsilon_receptor_signaling_pathway	Biological Process	2	6	588	31864	0.00485442	0.0320395	2.31386	18.0635	0.00340136	Fcer1g//Fcgr4
GO:0051584	regulation_of_dopamine_uptake_involved_in_synaptic_transmission	Biological Process	2	6	588	31864	0.00485442	0.0320395	2.31386	18.0635	0.00340136	Gdnf//Nat8l
GO:0060662	salivary_gland_cavitation	Biological Process	2	6	588	31864	0.00485442	0.0320395	2.31386	18.0635	0.00340136	Nfib//Shh
GO:0061419	positive_regulation_of_transcription_from_RNA_polymerase_II_promoter_in_response_to_hypoxia	Biological Process	2	6	588	31864	0.00485442	0.0320395	2.31386	18.0635	0.00340136	Hif1a//Trp53
GO:0070829	heterochromatin_maintenance	Biological Process	2	6	588	31864	0.00485442	0.0320395	2.31386	18.0635	0.00340136	Sirt1//Ube2b
GO:0071494	cellular_response_to_UV-C	Biological Process	2	6	588	31864	0.00485442	0.0320395	2.31386	18.0635	0.00340136	Impact//Trp53
GO:0072177	mesonephric_duct_development	Biological Process	2	6	588	31864	0.00485442	0.0320395	2.31386	18.0635	0.00340136	Hnf1b//Pax2
GO:2000323	negative_regulation_of_glucocorticoid_receptor_signaling_pathway	Biological Process	2	6	588	31864	0.00485442	0.0320395	2.31386	18.0635	0.00340136	Per1//Phb
GO:0032012	regulation_of_ARF_protein_signal_transduction	Biological Process	3	19	588	31864	0.00486063	0.0320395	2.31331	8.55639	0.00510204	Arfgef1//Cyth4//Psd2
GO:0032438	melanosome_organization	Biological Process	3	19	588	31864	0.00486063	0.0320395	2.31331	8.55639	0.00510204	Rab32//Rab38//Trappc6a
GO:0072079	nephron_tubule_formation	Biological Process	3	19	588	31864	0.00486063	0.0320395	2.31331	8.55639	0.00510204	Gdnf//Hnf1b//Pax2
GO:1902259	regulation_of_delayed_rectifier_potassium_channel_activity	Biological Process	3	19	588	31864	0.00486063	0.0320395	2.31331	8.55639	0.00510204	Kcnab1//Sumo1//Vamp2
GO:2001242	regulation_of_intrinsic_apoptotic_signaling_pathway	Biological Process	9	173	588	31864	0.00501781	0.0330311	2.29949	2.81916	0.0153061	Becn1//Ddx3x//Dnaja1//Herpud1//Hif1a//Sirt1//Trim32//Trp53//Xbp1
GO:0008306	associative_learning	Biological Process	7	113	588	31864	0.00505379	0.0332232	2.29638	3.35693	0.0119048	Asic1//Braf//Hif1a//Kras//Mecp2//Meis2//Slc6a1
GO:0048872	homeostasis_of_number_of_cells	Biological Process	13	308	588	31864	0.00509712	0.0334631	2.29268	2.28726	0.0221088	Ezh2//Glis2//Hif1a//Hspa9//Ikbkb//Itgam//Itpkb//Kras//Nfe2l1//Pik3cd//Plcb1//Sh2b2//Tmem14c
GO:0090276	regulation_of_peptide_hormone_secretion	Biological Process	11	239	588	31864	0.00512947	0.0336303	2.28993	2.49412	0.0187075	Cftr//Clcf1//Hadh//Hif1a//Hmga2//Mtnr1a//Sirt1//Syt7//Trh//Trpa1//Vsnl1
GO:0032376	positive_regulation_of_cholesterol_transport	Biological Process	4	38	588	31864	0.00515459	0.0337047	2.28781	5.70426	0.00680272	Apoe//Nr1h2//Sirt1//Zdhhc8
GO:0048678	response_to_axon_injury	Biological Process	4	38	588	31864	0.00515459	0.0337047	2.28781	5.70426	0.00680272	Apoe//Nrep//Sarm1//Shh
GO:0072659	protein_localization_to_plasma_membrane	Biological Process	10	206	588	31864	0.00517249	0.0337766	2.2863	2.63061	0.0170068	Atp1b1//Ehd2//Fcer1g//Golga4//Ikbkb//Nsg1//Pigw//Pip5k1a//S100a10//Vamp2
GO:0099536	synaptic_signaling	Biological Process	16	418	588	31864	0.00518202	0.0337937	2.2855	2.07428	0.0272109	Adarb1//Cplx2//Crtc1//Efnb3//Gabra3//Hrh3//Mecp2//Nsg1//Plcb1//Rph3a//Slc6a9//Stx1a//Syn3//Syt7//Vamp2//Xbp1
GO:0032368	regulation_of_lipid_transport	Biological Process	9	174	588	31864	0.00520752	0.0338298	2.28337	2.80296	0.0153061	Apoe//Dgat1//Hrh3//Nr1h2//Nr3c1//Shh//Sirt1//Trh//Zdhhc8
GO:0006906	vesicle_fusion	Biological Process	6	86	588	31864	0.00520831	0.0338298	2.2833	3.78073	0.0102041	Snph//Stx1a//Stx7//Syt7//Vamp2//Vps41
GO:0031016	pancreas_development	Biological Process	6	86	588	31864	0.00520831	0.0338298	2.2833	3.78073	0.0102041	Hnf1b//Nkx2-2//Onecut2//Pax2//Shh//Xbp1
GO:0043161	proteasome-mediated_ubiquitin-dependent_protein_catabolic_process	Biological Process	13	309	588	31864	0.00523425	0.0339532	2.28115	2.27986	0.0221088	Cul2//Edem3//Erlin1//Fbxl3//Gm10696//Herpud1//Psmc6//Psmd14//Sgtb//Sirt1//Ube2b//Wwp1//Znrf1
GO:0050803	regulation_of_synapse_structure_or_activity	Biological Process	12	274	588	31864	0.00524748	0.0339939	2.28005	2.37331	0.0204082	Actr2//Apoe//Dab2ip//Gpm6a//Il10ra//Lhfpl4//Lingo4//Mecp2//Ptprf//Tanc2//Ywhaz//Zfp804a
GO:0060425	lung_morphogenesis	Biological Process	5	61	588	31864	0.0053508	0.0345717	2.27158	4.44184	0.0085034	Ctsd//Hmga2//Kras//Mapk1//Shh
GO:1901016	regulation_of_potassium_ion_transmembrane_transporter_activity	Biological Process	5	61	588	31864	0.0053508	0.0345717	2.27158	4.44184	0.0085034	Atp1b1//Kcna1//Kcnab1//Sumo1//Vamp2
GO:0034644	cellular_response_to_UV	Biological Process	6	87	588	31864	0.00550895	0.0355466	2.25893	3.73727	0.0102041	Bmf//Ep300//Impact//Sirt1//Trp53//Trp53inp1
GO:0051495	positive_regulation_of_cytoskeleton_organization	Biological Process	10	208	588	31864	0.00552827	0.0356242	2.25741	2.60531	0.0170068	Actr2//Braf//Cdc42ep1//Ep300//Mecp2//Nckap1//Pfn2//S100a10//Tsc1//Wasf2
GO:0034284	response_to_monosaccharide	Biological Process	7	115	588	31864	0.00555712	0.035763	2.25515	3.29855	0.0119048	Ep300//Hnf1b//Pax2//Plcb1//Sarm1//Vamp2//Xbp1
GO:0034612	response_to_tumor_necrosis_factor	Biological Process	9	176	588	31864	0.00560359	0.0358668	2.25153	2.7711	0.0153061	Adam9//Ccl22//Dab2ip//Ikbkb//Mapk1//Sirt1//Traf3//Trim32//Trp53
GO:0090316	positive_regulation_of_intracellular_protein_transport	Biological Process	8	145	588	31864	0.00563896	0.0358668	2.2488	2.98982	0.0136054	Bag3//Ep300//Itgam//Mapk1//Sar1b//Shh//Vamp2//Xbp1
GO:0006541	glutamine_metabolic_process	Biological Process	3	20	588	31864	0.00564081	0.0358668	2.24866	8.12857	0.00510204	Ctps//Gmps//Mecp2
GO:0043303	mast_cell_degranulation	Biological Process	3	20	588	31864	0.00564081	0.0358668	2.24866	8.12857	0.00510204	Btk//Cplx2//Ywhaz
GO:0043369	CD4-positive_or_CD8-positive,_alpha-beta_T_cell_lineage_commitment	Biological Process	3	20	588	31864	0.00564081	0.0358668	2.24866	8.12857	0.00510204	Braf//Shh//Slamf6
GO:0045722	positive_regulation_of_gluconeogenesis	Biological Process	3	20	588	31864	0.00564081	0.0358668	2.24866	8.12857	0.00510204	Hif1a//Sirt1//Supt20
GO:0048753	pigment_granule_organization	Biological Process	3	20	588	31864	0.00564081	0.0358668	2.24866	8.12857	0.00510204	Rab32//Rab38//Trappc6a
GO:0070498	interleukin-1-mediated_signaling_pathway	Biological Process	3	20	588	31864	0.00564081	0.0358668	2.24866	8.12857	0.00510204	Ikbkb//Il1r1//Plcb1
GO:2000773	negative_regulation_of_cellular_senescence	Biological Process	3	20	588	31864	0.00564081	0.0358668	2.24866	8.12857	0.00510204	Hmga2//Sirt1//Twist1
GO:0010591	regulation_of_lamellipodium_assembly	Biological Process	4	39	588	31864	0.00566126	0.0358668	2.24709	5.558	0.00680272	Actr2//Nckap1//Twf1//Wasf2
GO:0033144	negative_regulation_of_intracellular_steroid_hormone_receptor_signaling_pathway	Biological Process	4	39	588	31864	0.00566126	0.0358668	2.24709	5.558	0.00680272	Hmga2//Per1//Phb//Sirt1
GO:0070059	intrinsic_apoptotic_signaling_pathway_in_response_to_endoplasmic_reticulum_stress	Biological Process	4	39	588	31864	0.00566126	0.0358668	2.24709	5.558	0.00680272	Atp2a1//Dab2ip//Trp53//Xbp1
GO:0031503	protein-containing_complex_localization	Biological Process	10	209	588	31864	0.00571319	0.036149	2.24312	2.59285	0.0170068	Camk2a//Nsg1//Polr2d//Sdad1//Sgcd//Stau1//Tsc1//Tub//Vamp2//Ythdc1
GO:0032374	regulation_of_cholesterol_transport	Biological Process	5	62	588	31864	0.00573368	0.0362318	2.24157	4.3702	0.0085034	Apoe//Nr1h2//Shh//Sirt1//Zdhhc8
GO:0046903	secretion	Biological Process	18	499	588	31864	0.00575675	0.0363307	2.23982	1.95477	0.0306122	Btk//Celsr2//Cftr//Cplx2//Dgat1//Fcer1g//Hif1a//Hnf1b//Rph3a//Slc6a9//Stx1a//Syn3//Syt7//Sytl5//Vamp2//Vps41//Xbp1//Ywhaz
GO:0098656	anion_transmembrane_transport	Biological Process	19	538	588	31864	0.00577498	0.0363988	2.23845	1.91379	0.0323129	Abcg4//Atp2a1//Bsnd//Cftr//Gabra3//Rab4b//Slc15a1//Slc19a1//Slc25a42//Slc2a13//Slc38a2//Slc6a1//Slc6a9//Slc9a2//Slco1c1//Stra6//Tsc1//Tst//Ttyh3
GO:0060420	regulation_of_heart_growth	Biological Process	6	88	588	31864	0.00582208	0.0366034	2.23492	3.69481	0.0102041	Dusp6//Dusp9//Ep300//Mapk1//Nr3c1//Sirt1
GO:0045621	positive_regulation_of_lymphocyte_differentiation	Biological Process	7	116	588	31864	0.00582242	0.0366034	2.2349	3.27011	0.0119048	Atp11c//Itpkb//Runx3//Shh//Sox12//Sox13//Xbp1
GO:0009411	response_to_UV	Biological Process	8	146	588	31864	0.00587224	0.0368219	2.2312	2.96934	0.0136054	Bmf//Ep300//Impact//Sirt1//Trim32//Trp53//Trp53inp1//Ube2b
GO:0050684	regulation_of_mRNA_processing	Biological Process	8	146	588	31864	0.00587224	0.0368219	2.2312	2.96934	0.0136054	Adarb1//Celf5//Fam172a//Ncbp2//Rbm7//Rbmx//Ythdc1//Zc3h14
GO:0055082	cellular_chemical_homeostasis	Biological Process	25	781	588	31864	0.00595383	0.0372857	2.2252	1.73465	0.042517	Apoe//Atp1b1//Atp2a1//Atp6v0d1//Bsnd//Car7//Cftr//Herpud1//Hif1a//Hrh3//Lpar4//Mapk1//Pax2//Rab38//Sirt1//Slc31a1//Slc9a2//Sppl3//Tmtc4//Tpcn1//Trp53//Trpa1//Ttpa//Xbp1//Xk
GO:0009895	negative_regulation_of_catabolic_process	Biological Process	13	314	588	31864	0.00596493	0.0373075	2.2244	2.24355	0.0221088	Becn1//Bmf//Clec16a//Dab2ip//Eif4enif1//Gdnf//Il10ra//Mycbp2//Phb//Shh//Srsf1//Trp53//Tsc1
GO:0006475	internal_protein_amino_acid_acetylation	Biological Process	7	117	588	31864	0.00609707	0.0379908	2.21488	3.24217	0.0119048	Bend3//Cdyl//Dr1//Ep300//Mecp2//Morf4l2//Per1
GO:0018393	internal_peptidyl-lysine_acetylation	Biological Process	7	117	588	31864	0.00609707	0.0379908	2.21488	3.24217	0.0119048	Bend3//Cdyl//Dr1//Ep300//Mecp2//Morf4l2//Per1
GO:0031345	negative_regulation_of_cell_projection_organization	Biological Process	10	211	588	31864	0.00609748	0.0379908	2.21485	2.56827	0.0170068	Apoe//Efnb3//Map2//Pfn2//Ptprf//Ptprg//Rgma//Sema3a//Tbc1d30//Tsc1
GO:0070936	protein_K48-linked_ubiquitination	Biological Process	5	63	588	31864	0.00613547	0.0381789	2.21215	4.30083	0.0085034	Rnf152//Trim32//Ube2b//Ube2d2a//Znrf1
GO:0002292	T_cell_differentiation_involved_in_immune_response	Biological Process	4	40	588	31864	0.00620008	0.0384981	2.2076	5.41905	0.00680272	Fcer1g//Rorc//Slamf6//Tsc1
GO:0070482	response_to_oxygen_levels	Biological Process	12	280	588	31864	0.00620252	0.0384981	2.20743	2.32245	0.0204082	Atp1b1//Atp6v0d1//Cpeb2//Ep300//Hif1a//Hp1bp3//Mecp2//Sdhd//Sirt1//Trp53//Tsc1//Twist1
GO:0006518	peptide_metabolic_process	Biological Process	18	503	588	31864	0.00623231	0.038634	2.20535	1.93922	0.0306122	Anpep//Becn1//Cpeb2//Dars//Ddx3x//Dmd//Eif4a2//Eif4e//Eif4h//Mrpl34//Mrps21//Nfe2l1//Pcsk4//Psenen//Sec11a//Sppl3//Xpnpep1//Zar1
GO:1900180	regulation_of_protein_localization_to_nucleus	Biological Process	8	148	588	31864	0.00636074	0.0393802	2.19649	2.92921	0.0136054	Bag3//Dclk3//Ep300//Glis2//Mapk1//Shh//Sirt1//Xbp1
GO:0072594	establishment_of_protein_localization_to_organelle	Biological Process	13	317	588	31864	0.00644095	0.0397386	2.19105	2.22232	0.0221088	Eif4enif1//Herpud1//Il10ra//Mfn2//Pom121//Sgtb//Sprn//Srp14//Timm9//Tomm34//Trp53//Vps41//Ywhaz
GO:0042632	cholesterol_homeostasis	Biological Process	6	90	588	31864	0.00648698	0.0397386	2.18796	3.6127	0.0102041	Abcg4//Apoe//Nfe2l1//Nr1h2//Sirt1//Xbp1
GO:0002448	mast_cell_mediated_immunity	Biological Process	3	21	588	31864	0.00649175	0.0397386	2.18764	7.7415	0.00510204	Btk//Cplx2//Ywhaz
GO:0021513	spinal_cord_dorsal|ventral_patterning	Biological Process	3	21	588	31864	0.00649175	0.0397386	2.18764	7.7415	0.00510204	Nkx2-2//Shh//Tulp3
GO:0042053	regulation_of_dopamine_metabolic_process	Biological Process	3	21	588	31864	0.00649175	0.0397386	2.18764	7.7415	0.00510204	Gpr37//Itgam//Maob
GO:0045948	positive_regulation_of_translational_initiation	Biological Process	3	21	588	31864	0.00649175	0.0397386	2.18764	7.7415	0.00510204	Ddx3x//Impact//Polr2d
GO:0051956	negative_regulation_of_amino_acid_transport	Biological Process	3	21	588	31864	0.00649175	0.0397386	2.18764	7.7415	0.00510204	Hrh3//Slc15a1//Trh
GO:1900006	positive_regulation_of_dendrite_development	Biological Process	3	21	588	31864	0.00649175	0.0397386	2.18764	7.7415	0.00510204	Crtc1//Dab2ip//Ezh2
GO:2001224	positive_regulation_of_neuron_migration	Biological Process	3	21	588	31864	0.00649175	0.0397386	2.18764	7.7415	0.00510204	Dab2ip//Il1r1//Sema3a
GO:0002699	positive_regulation_of_immune_effector_process	Biological Process	12	282	588	31864	0.00654974	0.0400356	2.18378	2.30598	0.0204082	Btk//Clcf1//Fcer1g//H2-Q7//Il1r1//Itgam//Klrb1c//Phb//Sirt1//Slamf6//Stx7//Xbp1
GO:0051148	negative_regulation_of_muscle_cell_differentiation	Biological Process	5	64	588	31864	0.00655663	0.0400356	2.18332	4.23363	0.0085034	Ereg//Ezh2//Mecp2//Shh//Xbp1
GO:0051092	positive_regulation_of_NF-kappaB_transcription_factor_activity	Biological Process	8	149	588	31864	0.00661624	0.0400428	2.17939	2.90956	0.0136054	Camk2a//Ep300//Ikbkb//Kras//Lrrfip1//Prkci//Trim30b//Trim32
GO:0030003	cellular_cation_homeostasis	Biological Process	22	665	588	31864	0.00661918	0.0400428	2.1792	1.79277	0.037415	Apoe//Atp1b1//Atp2a1//Atp6v0d1//Bsnd//Car7//Cftr//Herpud1//Hif1a//Hrh3//Lpar4//Mapk1//Rab38//Slc31a1//Slc9a2//Sppl3//Tmtc4//Tpcn1//Trp53//Trpa1//Ttpa//Xk
GO:0000183	rDNA_heterochromatin_assembly	Biological Process	2	7	588	31864	0.00671338	0.0400428	2.17306	15.483	0.00340136	Bend3//Sirt1
GO:0003337	mesenchymal_to_epithelial_transition_involved_in_metanephros_morphogenesis	Biological Process	2	7	588	31864	0.00671338	0.0400428	2.17306	15.483	0.00340136	Gdnf//Pax2
GO:0014054	positive_regulation_of_gamma-aminobutyric_acid_secretion	Biological Process	2	7	588	31864	0.00671338	0.0400428	2.17306	15.483	0.00340136	Slc6a1//Trh
GO:0021960	anterior_commissure_morphogenesis	Biological Process	2	7	588	31864	0.00671338	0.0400428	2.17306	15.483	0.00340136	Bhlhe22//Nfib
GO:0035356	cellular_triglyceride_homeostasis	Biological Process	2	7	588	31864	0.00671338	0.0400428	2.17306	15.483	0.00340136	Sirt1//Xbp1
GO:0045964	positive_regulation_of_dopamine_metabolic_process	Biological Process	2	7	588	31864	0.00671338	0.0400428	2.17306	15.483	0.00340136	Gpr37//Maob
GO:0070868	heterochromatin_organization_involved_in_chromatin_silencing	Biological Process	2	7	588	31864	0.00671338	0.0400428	2.17306	15.483	0.00340136	Sirt1//Ube2b
GO:0071440	regulation_of_histone_H3-K14_acetylation	Biological Process	2	7	588	31864	0.00671338	0.0400428	2.17306	15.483	0.00340136	Nap1l2//Sirt1
GO:0072673	lamellipodium_morphogenesis	Biological Process	2	7	588	31864	0.00671338	0.0400428	2.17306	15.483	0.00340136	Snx1//Wasf2
GO:0090261	positive_regulation_of_inclusion_body_assembly	Biological Process	2	7	588	31864	0.00671338	0.0400428	2.17306	15.483	0.00340136	Apoe//Psmc6
GO:0090370	negative_regulation_of_cholesterol_efflux	Biological Process	2	7	588	31864	0.00671338	0.0400428	2.17306	15.483	0.00340136	Apoe//Shh
GO:0090400	stress-induced_premature_senescence	Biological Process	2	7	588	31864	0.00671338	0.0400428	2.17306	15.483	0.00340136	Sirt1//Trp53
GO:1900223	positive_regulation_of_amyloid-beta_clearance	Biological Process	2	7	588	31864	0.00671338	0.0400428	2.17306	15.483	0.00340136	Apoe//Ttpa
GO:1901166	neural_crest_cell_migration_involved_in_autonomic_nervous_system_development	Biological Process	2	7	588	31864	0.00671338	0.0400428	2.17306	15.483	0.00340136	Gdnf//Sema3a
GO:1902338	negative_regulation_of_apoptotic_process_involved_in_morphogenesis	Biological Process	2	7	588	31864	0.00671338	0.0400428	2.17306	15.483	0.00340136	Hnf1b//Pax2
GO:1902455	negative_regulation_of_stem_cell_population_maintenance	Biological Process	2	7	588	31864	0.00671338	0.0400428	2.17306	15.483	0.00340136	Hnf1b//Pax2
GO:1903147	negative_regulation_of_autophagy_of_mitochondrion	Biological Process	2	7	588	31864	0.00671338	0.0400428	2.17306	15.483	0.00340136	Clec16a//Trp53
GO:0035924	cellular_response_to_vascular_endothelial_growth_factor_stimulus	Biological Process	4	41	588	31864	0.00677189	0.0403427	2.16929	5.28688	0.00680272	Dab2ip//Flt4//Pik3cd//Xbp1
GO:0055092	sterol_homeostasis	Biological Process	6	91	588	31864	0.00683933	0.0406948	2.16499	3.573	0.0102041	Abcg4//Apoe//Nfe2l1//Nr1h2//Sirt1//Xbp1
GO:0007612	learning	Biological Process	9	182	588	31864	0.00693244	0.0411987	2.15911	2.67975	0.0153061	Asic1//Braf//Hif1a//Hrh3//Kras//Mecp2//Meis2//Slc6a1//Stra6
GO:0051098	regulation_of_binding	Biological Process	15	394	588	31864	0.00699102	0.0414964	2.15546	2.06309	0.0255102	Apoe//Ep300//Map2//Mark2//Mecp2//Nfib//Ppp1r2//Ptprf//Rfng//Rgma//S100a10//Sirt1//Sppl3//Sumo1//Twist1
GO:0071363	cellular_response_to_growth_factor_stimulus	Biological Process	16	432	588	31864	0.00702346	0.0416385	2.15345	2.00705	0.0272109	Adam9//Dab2ip//Flt4//Gdf5//Gdnf//Nr3c1//Pik3cd//Rasa1//Rgma//Rgmb//Sirt1//Sox5//Trp53//Usp15//Usp8//Xbp1
GO:0032868	response_to_insulin	Biological Process	9	183	588	31864	0.00717554	0.0424594	2.14415	2.66511	0.0153061	Cpeb2//Pdk2//Plcb1//Prkci//Sh2b2//Sirt1//Tsc1//Vamp2//Xbp1
GO:1901652	response_to_peptide	Biological Process	14	358	588	31864	0.00718963	0.0424594	2.14329	2.11918	0.0238095	Atp2a1//Braf//Camk2a//Cpeb2//Ikbkb//Pdk2//Plcb1//Prkci//Sh2b2//Sirt1//Trp53//Tsc1//Vamp2//Xbp1
GO:0044255	cellular_lipid_metabolic_process	Biological Process	27	877	588	31864	0.00719508	0.0424594	2.14296	1.66835	0.0459184	Acaca//Alox12e//Apoe//Dgat1//Dgkd//Dhdds//Echdc2//Fabp5//Fam135a//Gal3st1//Gpcpd1//H2-Ke6//Hadh//Itpkb//Mecp2//Mtmr10//Nr1h2//Pigw//Pik3cd//Pip5k1a//Plcb1//Psapl1//Rft1//Sgms1//Sirt1//St6galnac6//St8sia5
GO:0006611	protein_export_from_nucleus	Biological Process	6	92	588	31864	0.00720534	0.0424594	2.14235	3.53416	0.0102041	Hspa9//Polr2d//Ranbp3//Sdad1//Tsc1//Ythdc1
GO:0032024	positive_regulation_of_insulin_secretion	Biological Process	6	92	588	31864	0.00720534	0.0424594	2.14235	3.53416	0.0102041	Cftr//Hif1a//Sirt1//Trh//Trpa1//Vsnl1
GO:0019953	sexual_reproduction	Biological Process	28	920	588	31864	0.00727495	0.042818	2.13817	1.64928	0.047619	Astl//Atrx//Bik//Ccin//Cct6a//Cdyl//Cftr//Ddx3x//Dnaja1//Dnmt3a//Eif4h//Ereg//Fam170b//Foxj3//Gal3st1//Gnpda1//Hmga1//Hmga2//Pcsk4//Plcb1//Pxt1//Rsph6a//Sirt1//Sohlh2//Ube2b//Ythdc1//Zfp41//Zfp42
GO:0014070	response_to_organic_cyclic_compound	Biological Process	24	753	588	31864	0.00731496	0.0430017	2.13579	1.72719	0.0408163	Acaca//Adam9//Braf//Cftr//Dnaja1//Eif4e//Ep300//Ezh2//Gdnf//Gnb5//Hrh3//Impact//Mapk1//Mecp2//Nfe2l1//Nr3c1//Nsg1//Per1//Phb//Plcb1//Rftn1//Rorc//Slc6a1//Trpa1
GO:0008045	motor_neuron_axon_guidance	Biological Process	4	42	588	31864	0.00737753	0.0432138	2.13209	5.161	0.00680272	Lamc2//Mycbp2//Rhog//Sema3a
GO:0031076	embryonic_camera-type_eye_development	Biological Process	4	42	588	31864	0.00737753	0.0432138	2.13209	5.161	0.00680272	Pax2//Stra6//Tulp3//Twist1
GO:2000144	positive_regulation_of_DNA-templated_transcription,_initiation	Biological Process	4	42	588	31864	0.00737753	0.0432138	2.13209	5.161	0.00680272	Hnf1b//Psmc6//Trp53//Twist1
GO:0042219	cellular_modified_amino_acid_catabolic_process	Biological Process	3	22	588	31864	0.00741498	0.0433294	2.12989	7.38961	0.00510204	Ahcy//Dio3//Pm20d2
GO:0099170	postsynaptic_modulation_of_chemical_synaptic_transmission	Biological Process	3	22	588	31864	0.00741498	0.0433294	2.12989	7.38961	0.00510204	Eif4e//Plcb1//Usp8
GO:0000045	autophagosome_assembly	Biological Process	5	66	588	31864	0.00745894	0.0434823	2.12732	4.10534	0.0085034	Bag3//Becn1//Ctsd//Mfn2//Trp53inp1
GO:0008637	apoptotic_mitochondrial_changes	Biological Process	5	66	588	31864	0.00745894	0.0434823	2.12732	4.10534	0.0085034	Aifm2//Atp2a1//Bik//Camk2a//Trp53
GO:0030900	forebrain_development	Biological Process	15	397	588	31864	0.00746967	0.043493	2.1267	2.0475	0.0255102	Atrx//Bhlhe22//Dab2ip//Hif1a//Hmga2//Itgam//Kcna1//Kras//Nfib//Otx2//Plcb1//Sema3a//Shh//Tsc1//Zeb2
GO:1903362	regulation_of_cellular_protein_catabolic_process	Biological Process	11	252	588	31864	0.00752944	0.043789	2.12324	2.36546	0.0187075	Apoe//Clec16a//Dab2ip//Gna12//Herpud1//Nfe2l1//Psmd14//Rnf144a//Shh//Sumo1//Xbp1
GO:0008285	negative_regulation_of_cell_population_proliferation	Biological Process	23	714	588	31864	0.00756954	0.0439699	2.12093	1.74563	0.0391156	Adarb1//Apoe//Becn1//Btk//Dab2ip//Dach1//Ereg//Gdf5//Gna12//Mfn2//Nfib//Phb//Ptprf//Rerg//Runx3//Sfrp5//Shh//Strn//Trim32//Trp53//Trp53inp1//Tsc1//Vipr2
GO:0051054	positive_regulation_of_DNA_metabolic_process	Biological Process	10	219	588	31864	0.00783968	0.045485	2.1057	2.47445	0.0170068	Actr2//Atrx//Brcc3//Cct6a//Clcf1//Fam168a//Mapk1//Mecp2//Sirt1//Ube2b
GO:0050433	regulation_of_catecholamine_secretion	Biological Process	5	67	588	31864	0.007941	0.0458655	2.10012	4.04407	0.0085034	Hrh3//Kcna2//Sdhd//Stx1a//Syt7
GO:0070997	neuron_death	Biological Process	5	67	588	31864	0.007941	0.0458655	2.10012	4.04407	0.0085034	Adarb1//Dio3//Tmtc4//Trp53//Zfp110
GO:1902305	regulation_of_sodium_ion_transmembrane_transport	Biological Process	5	67	588	31864	0.007941	0.0458655	2.10012	4.04407	0.0085034	Atp1b1//Dmd//Fxyd6//Plcb1//Scn2b
GO:0008589	regulation_of_smoothened_signaling_pathway	Biological Process	6	94	588	31864	0.00797948	0.0458655	2.09803	3.45897	0.0102041	Chsy1//Glis2//Pdcl//Scube1//Shh//Tulp3
GO:0042542	response_to_hydrogen_peroxide	Biological Process	6	94	588	31864	0.00797948	0.0458655	2.09803	3.45897	0.0102041	Adam9//Ezh2//Impact//Pax2//Sirt1//Trpa1
GO:1900182	positive_regulation_of_protein_localization_to_nucleus	Biological Process	6	94	588	31864	0.00797948	0.0458655	2.09803	3.45897	0.0102041	Bag3//Ep300//Glis2//Mapk1//Shh//Xbp1
GO:0008360	regulation_of_cell_shape	Biological Process	8	154	588	31864	0.00801199	0.0458655	2.09626	2.81509	0.0136054	Arhgdia//Brwd1//Cdc42ep1//Fgd1//Gna12//Mark2//Rhog//Sh3kbp1
GO:0010765	positive_regulation_of_sodium_ion_transport	Biological Process	4	43	588	31864	0.00801779	0.0458655	2.09595	5.04097	0.00680272	Atp1b1//Dmd//Ikbkb//Plcb1
GO:0042304	regulation_of_fatty_acid_biosynthetic_process	Biological Process	4	43	588	31864	0.00801779	0.0458655	2.09595	5.04097	0.00680272	Erlin1//Fabp5//Nr1h2//Sirt1
GO:0045880	positive_regulation_of_smoothened_signaling_pathway	Biological Process	4	43	588	31864	0.00801779	0.0458655	2.09595	5.04097	0.00680272	Chsy1//Pdcl//Scube1//Shh
GO:1903573	negative_regulation_of_response_to_endoplasmic_reticulum_stress	Biological Process	4	43	588	31864	0.00801779	0.0458655	2.09595	5.04097	0.00680272	Herpud1//Nr1h2//Pdia6//Xbp1
GO:2001258	negative_regulation_of_cation_channel_activity	Biological Process	4	43	588	31864	0.00801779	0.0458655	2.09595	5.04097	0.00680272	Gnb5//Kcnab1//Slc6a9//Sumo1
GO:0043393	regulation_of_protein_binding	Biological Process	10	220	588	31864	0.00808192	0.0461783	2.09249	2.4632	0.0170068	Apoe//Ep300//Map2//Mark2//Mecp2//Ppp1r2//Ptprf//Rfng//Rgma//Sppl3
GO:0002366	leukocyte_activation_involved_in_immune_response	Biological Process	9	187	588	31864	0.00821373	0.0468221	2.08546	2.6081	0.0153061	Btk//Cplx2//Fcer1g//Rorc//Slamf6//Trp53//Tsc1//Vamp2//Ywhaz
GO:0008016	regulation_of_heart_contraction	Biological Process	9	187	588	31864	0.00821373	0.0468221	2.08546	2.6081	0.0153061	Atp1b1//Dmd//Hbegf//Mef2a//Scn2b//Sema3a//Sirt1//Sp4//Sumo1
GO:0048568	embryonic_organ_development	Biological Process	18	518	588	31864	0.00830849	0.0472387	2.08048	1.88307	0.0306122	Asxl2//Epn2//Gdnf//Hif1a//Hnf1b//Hoxb1//Kdm2a//Mapk1//Nckap1//Otx2//Pax2//Shh//Stra6//Synb//Trp53//Ttpa//Tulp3//Twist1
GO:0043484	regulation_of_RNA_splicing	Biological Process	8	155	588	31864	0.00831579	0.0472387	2.0801	2.79693	0.0136054	Celf5//Clk2//Fam172a//Rbm7//Rbmx//Slc38a2//Srsf1//Ythdc1
GO:0048593	camera-type_eye_morphogenesis	Biological Process	8	155	588	31864	0.00831579	0.0472387	2.0801	2.79693	0.0136054	Bhlhe22//Col8a1//Dio3//Hif1a//Mfn2//Pax2//Stra6//Twist1
GO:0006509	membrane_protein_ectodomain_proteolysis	Biological Process	3	23	588	31864	0.00841189	0.0473962	2.07511	7.06832	0.00510204	Adam9//Psenen//Rbmx
GO:0021511	spinal_cord_patterning	Biological Process	3	23	588	31864	0.00841189	0.0473962	2.07511	7.06832	0.00510204	Nkx2-2//Shh//Tulp3
GO:0032740	positive_regulation_of_interleukin-17_production	Biological Process	3	23	588	31864	0.00841189	0.0473962	2.07511	7.06832	0.00510204	Phb//Rftn1//Slamf6
GO:0035987	endodermal_cell_differentiation	Biological Process	3	23	588	31864	0.00841189	0.0473962	2.07511	7.06832	0.00510204	Hnf1b//Itga5//Rtf1
GO:0036003	positive_regulation_of_transcription_from_RNA_polymerase_II_promoter_in_response_to_stress	Biological Process	3	23	588	31864	0.00841189	0.0473962	2.07511	7.06832	0.00510204	Hif1a//Nfe2l1//Trp53
GO:0042069	regulation_of_catecholamine_metabolic_process	Biological Process	3	23	588	31864	0.00841189	0.0473962	2.07511	7.06832	0.00510204	Gpr37//Itgam//Maob
GO:1902307	positive_regulation_of_sodium_ion_transmembrane_transport	Biological Process	3	23	588	31864	0.00841189	0.0473962	2.07511	7.06832	0.00510204	Atp1b1//Dmd//Plcb1
GO:0021537	telencephalon_development	Biological Process	11	256	588	31864	0.00842105	0.0473962	2.07463	2.3285	0.0187075	Bhlhe22//Dab2ip//Hif1a//Kcna1//Nfib//Otx2//Plcb1//Sema3a//Shh//Tsc1//Zeb2
GO:1903706	regulation_of_hemopoiesis	Biological Process	15	403	588	31864	0.00850543	0.0478162	2.0703	2.01702	0.0255102	Asxl2//Atp11c//Braf//Hif1a//Hspa9//Itgam//Itpkb//Meis2//Rorc//Runx3//Shh//Sox12//Sox13//Tfe3//Xbp1
GO:0007369	gastrulation	Biological Process	8	156	588	31864	0.00862813	0.0481653	2.06408	2.779	0.0136054	Hnf1b//Itga5//Nckap1//Otx2//Pax2//Rtf1//Supt20//Trp53
GO:0071417	cellular_response_to_organonitrogen_compound	Biological Process	20	600	588	31864	0.00864909	0.0481653	2.06303	1.80635	0.0340136	Camk2a//Cftr//Cpeb2//Dnmt3a//Ezh2//Gnb5//Hrh3//Impact//Mapk1//Mecp2//Nsg1//Pdk2//Plcb1//Prkci//Rragc//Sh2b2//Sirt1//Trp53//Vamp2//Xbp1
GO:0048193	Golgi_vesicle_transport	Biological Process	11	257	588	31864	0.00865624	0.0481653	2.06267	2.31944	0.0187075	Ap1ar//Copb1//Copb2//Golga4//Pitpnb//Prkci//Sar1b//Snx1//Trappc6a//Vamp2//Vps41
GO:0007585	respiratory_gaseous_exchange_by_respiratory_system	Biological Process	4	44	588	31864	0.00869344	0.0481653	2.06081	4.92641	0.00680272	Dach1//Flt4//Mecp2//Ywhaz
GO:0022602	ovulation_cycle_process	Biological Process	4	44	588	31864	0.00869344	0.0481653	2.06081	4.92641	0.00680272	Ereg//Nr5a1//Sirt1//Sohlh2
GO:0034198	cellular_response_to_amino_acid_starvation	Biological Process	4	44	588	31864	0.00869344	0.0481653	2.06081	4.92641	0.00680272	Impact//Mapk1//Rnf152//Rragc
GO:0006873	cellular_ion_homeostasis	Biological Process	22	682	588	31864	0.00874079	0.0481653	2.05845	1.74808	0.037415	Apoe//Atp1b1//Atp2a1//Atp6v0d1//Bsnd//Car7//Cftr//Herpud1//Hif1a//Hrh3//Lpar4//Mapk1//Rab38//Slc31a1//Slc9a2//Sppl3//Tmtc4//Tpcn1//Trp53//Trpa1//Ttpa//Xk
GO:0046879	hormone_secretion	Biological Process	6	96	588	31864	0.00881169	0.0481653	2.05494	3.3869	0.0102041	Btk//Dgat1//Hnf1b//Stx1a//Vamp2//Ywhaz
GO:0043010	camera-type_eye_development	Biological Process	14	367	588	31864	0.00883257	0.0481653	2.05391	2.06721	0.0238095	Bhlhe22//Col8a1//Dio3//Gpd2//Gpm6a//Hif1a//Maf//Mfn2//Pax2//Shh//Stra6//Tub//Tulp3//Twist1
GO:0001812	positive_regulation_of_type_I_hypersensitivity	Biological Process	2	8	588	31864	0.00884226	0.0481653	2.05344	13.5476	0.00340136	Btk//Fcer1g
GO:0001820	serotonin_secretion	Biological Process	2	8	588	31864	0.00884226	0.0481653	2.05344	13.5476	0.00340136	Fcer1g//Xbp1
GO:0003339	regulation_of_mesenchymal_to_epithelial_transition_involved_in_metanephros_morphogenesis	Biological Process	2	8	588	31864	0.00884226	0.0481653	2.05344	13.5476	0.00340136	Gdnf//Pax2
GO:0005981	regulation_of_glycogen_catabolic_process	Biological Process	2	8	588	31864	0.00884226	0.0481653	2.05344	13.5476	0.00340136	Ppp1ca//Ppp1cb
GO:0006208	pyrimidine_nucleobase_catabolic_process	Biological Process	2	8	588	31864	0.00884226	0.0481653	2.05344	13.5476	0.00340136	Aldh6a1//Dpysl5
GO:0016266	O-glycan_processing	Biological Process	2	8	588	31864	0.00884226	0.0481653	2.05344	13.5476	0.00340136	C1galt1c1//Xxylt1
GO:0019856	pyrimidine_nucleobase_biosynthetic_process	Biological Process	2	8	588	31864	0.00884226	0.0481653	2.05344	13.5476	0.00340136	Ctps//Dhodh
GO:0021540	corpus_callosum_morphogenesis	Biological Process	2	8	588	31864	0.00884226	0.0481653	2.05344	13.5476	0.00340136	Bhlhe22//Zeb2
GO:0022605	mammalian_oogenesis_stage	Biological Process	2	8	588	31864	0.00884226	0.0481653	2.05344	13.5476	0.00340136	Ereg//Ythdc1
GO:0032056	positive_regulation_of_translation_in_response_to_stress	Biological Process	2	8	588	31864	0.00884226	0.0481653	2.05344	13.5476	0.00340136	Ddx3x//Impact
GO:0035360	positive_regulation_of_peroxisome_proliferator_activated_receptor_signaling_pathway	Biological Process	2	8	588	31864	0.00884226	0.0481653	2.05344	13.5476	0.00340136	Asxl2//Fabp5
GO:0048793	pronephros_development	Biological Process	2	8	588	31864	0.00884226	0.0481653	2.05344	13.5476	0.00340136	Hnf1b//Pax2
GO:0061087	positive_regulation_of_histone_H3-K27_methylation	Biological Process	2	8	588	31864	0.00884226	0.0481653	2.05344	13.5476	0.00340136	Asxl2//Phf1
GO:0070672	response_to_interleukin-15	Biological Process	2	8	588	31864	0.00884226	0.0481653	2.05344	13.5476	0.00340136	Il2rb//Plcb1
GO:0070827	chromatin_maintenance	Biological Process	2	8	588	31864	0.00884226	0.0481653	2.05344	13.5476	0.00340136	Sirt1//Ube2b
GO:0098532	histone_H3-K27_trimethylation	Biological Process	2	8	588	31864	0.00884226	0.0481653	2.05344	13.5476	0.00340136	Bend3//Ezh2
GO:1905278	positive_regulation_of_epithelial_tube_formation	Biological Process	2	8	588	31864	0.00884226	0.0481653	2.05344	13.5476	0.00340136	Gdnf//Pik3cd
GO:2000020	positive_regulation_of_male_gonad_development	Biological Process	2	8	588	31864	0.00884226	0.0481653	2.05344	13.5476	0.00340136	Nr5a1//Sema3a
GO:0006605	protein_targeting	Biological Process	10	223	588	31864	0.00884327	0.0481653	2.05339	2.43007	0.0170068	Herpud1//Mfn2//Rtp1//Sgtb//Srp14//Timm9//Tomm34//Trak1//Vps41//Ywhaz
GO:0030099	myeloid_cell_differentiation	Biological Process	11	258	588	31864	0.00889648	0.0484012	2.05078	2.31045	0.0187075	Ep300//Fam20c//Fcer1g//Hspa9//Itgam//Nfe2l1//Pabpc4//Plcb1//Sirt1//Tmem14c//Wasf2
GO:2001235	positive_regulation_of_apoptotic_signaling_pathway	Biological Process	8	157	588	31864	0.00894917	0.0486338	2.04822	2.7613	0.0136054	Becn1//Bmf//Dab2ip//Ppp1ca//Runx3//Sirt1//Trp53//Trp53inp1
GO:0046324	regulation_of_glucose_import	Biological Process	5	69	588	31864	0.00896919	0.0486885	2.04725	3.92685	0.0085034	Mef2a//Ostn//Prkci//Rasa1//Sh2b2
GO:0014013	regulation_of_gliogenesis	Biological Process	7	126	588	31864	0.00902221	0.0488678	2.04469	3.01058	0.0119048	Clcf1//Ezh2//Hmga2//Mecp2//Nkx2-2//Prkci//Shh
GO:0090277	positive_regulation_of_peptide_hormone_secretion	Biological Process	7	126	588	31864	0.00902221	0.0488678	2.04469	3.01058	0.0119048	Cftr//Clcf1//Hif1a//Sirt1//Trh//Trpa1//Vsnl1
GO:0016055	Wnt_signaling_pathway	Biological Process	11	259	588	31864	0.00914185	0.0494064	2.03897	2.30153	0.0187075	Bcl7b//Celsr2//Ddx3x//Mark2//Rnf43//Rspo4//Rtf1//Sfrp5//Shh//Strn//Trabd2b
GO:0198738	cell-cell_signaling_by_wnt	Biological Process	11	259	588	31864	0.00914185	0.0494064	2.03897	2.30153	0.0187075	Bcl7b//Celsr2//Ddx3x//Mark2//Rnf43//Rspo4//Rtf1//Sfrp5//Shh//Strn//Trabd2b
GO:0002263	cell_activation_involved_in_immune_response	Biological Process	9	191	588	31864	0.00936234	0.0504949	2.02862	2.55348	0.0153061	Btk//Cplx2//Fcer1g//Rorc//Slamf6//Trp53//Tsc1//Vamp2//Ywhaz
GO:0006650	glycerophospholipid_metabolic_process	Biological Process	11	260	588	31864	0.00939241	0.0504949	2.02722	2.29267	0.0187075	Dgkd//Fabp5//Gpcpd1//Itpkb//Mecp2//Mtmr10//Nr1h2//Pigw//Pik3cd//Pip5k1a//Plcb1
GO:0071103	DNA_conformation_change	Biological Process	11	260	588	31864	0.00939241	0.0504949	2.02722	2.29267	0.0187075	Atrx//Bend3//Ddx3x//Dnmt3a//Fam172a//Hmga2//Hp1bp3//Nap1l2//Nap1l4//Sirt1//Trp53
GO:0032007	negative_regulation_of_TOR_signaling	Biological Process	4	45	588	31864	0.00940521	0.0504949	2.02663	4.81693	0.00680272	Hif1a//Rnf152//Sirt1//Tsc1
GO:0035136	forelimb_morphogenesis	Biological Process	4	45	588	31864	0.00940521	0.0504949	2.02663	4.81693	0.00680272	Atrx//Gdf5//Shh//Twist1
GO:0042149	cellular_response_to_glucose_starvation	Biological Process	4	45	588	31864	0.00940521	0.0504949	2.02663	4.81693	0.00680272	Becn1//Impact//Trp53//Xbp1
GO:0048167	regulation_of_synaptic_plasticity	Biological Process	14	370	588	31864	0.00944162	0.0505279	2.02495	2.05045	0.0238095	Adcy1//Apoe//Braf//Camk2a//Cplx2//Crtc1//Kras//Mapk1//Mecp2//Nr3c1//Nsg1//Stau1//Syt7//Vamp2
GO:0003338	metanephros_morphogenesis	Biological Process	3	24	588	31864	0.00948367	0.0505279	2.02302	6.77381	0.00510204	Fras1//Gdnf//Pax2
GO:0019068	virion_assembly	Biological Process	3	24	588	31864	0.00948367	0.0505279	2.02302	6.77381	0.00510204	Apoe//Mvb12b//Usp6nl
GO:0030225	macrophage_differentiation	Biological Process	3	24	588	31864	0.00948367	0.0505279	2.02302	6.77381	0.00510204	Itgam//Plcb1//Sirt1
GO:0031954	positive_regulation_of_protein_autophosphorylation	Biological Process	3	24	588	31864	0.00948367	0.0505279	2.02302	6.77381	0.00510204	Ddx3x//Tnks1bp1//Tom1l1
GO:0034315	regulation_of_Arp2|3_complex-mediated_actin_nucleation	Biological Process	3	24	588	31864	0.00948367	0.0505279	2.02302	6.77381	0.00510204	Ap1ar//Nckap1//Wasf2
GO:1903146	regulation_of_autophagy_of_mitochondrion	Biological Process	3	24	588	31864	0.00948367	0.0505279	2.02302	6.77381	0.00510204	Clec16a//Hif1a//Trp53
GO:0048562	embryonic_organ_morphogenesis	Biological Process	13	333	588	31864	0.00951296	0.0505361	2.02168	2.11554	0.0221088	Asxl2//Hif1a//Hnf1b//Hoxb1//Kdm2a//Mapk1//Nckap1//Otx2//Pax2//Shh//Stra6//Tulp3//Twist1
GO:0007492	endoderm_development	Biological Process	5	70	588	31864	0.0095162	0.0505361	2.02154	3.87075	0.0085034	Hnf1b//Itga5//Nckap1//Otx2//Rtf1
GO:0009880	embryonic_pattern_specification	Biological Process	5	70	588	31864	0.0095162	0.0505361	2.02154	3.87075	0.0085034	Meis2//Meox2//Nckap1//Otx2//Sema3a
GO:0060538	skeletal_muscle_organ_development	Biological Process	8	159	588	31864	0.0096179	0.0510207	2.01692	2.72656	0.0136054	Dmd//Ep300//Gpcpd1//Lemd3//Meox2//Stra6//Synb//Xk
GO:0051259	protein_complex_oligomerization	Biological Process	10	226	588	31864	0.00965842	0.0511802	2.01509	2.39781	0.0170068	Acaca//Bend3//Crtc1//H2-Ke6//Kcna1//Kcna2//Kcna6//Kctd9//Trp53//Trpa1
GO:0050673	epithelial_cell_proliferation	Biological Process	6	98	588	31864	0.00970423	0.0513673	2.01304	3.31778	0.0102041	Col8a1//Ereg//Hnf1b//Mapk1//Shh//Xbp1
GO:0007283	spermatogenesis	Biological Process	20	607	588	31864	0.00973665	0.0514832	2.01159	1.78552	0.0340136	Atrx//Bik//Ccin//Cdyl//Cftr//Dnaja1//Dnmt3a//Foxj3//Gal3st1//Hmga1//Hmga2//Pcsk4//Pxt1//Rsph6a//Sirt1//Sohlh2//Ube2b//Ythdc1//Zfp41//Zfp42
GO:0046928	regulation_of_neurotransmitter_secretion	Biological Process	7	128	588	31864	0.0097917	0.0516525	2.00914	2.96354	0.0119048	Adcy1//Asic1//Braf//Camk2a//Cplx2//Pfn2//Stx1a
GO:0071560	cellular_response_to_transforming_growth_factor_beta_stimulus	Biological Process	7	128	588	31864	0.0097917	0.0516525	2.00914	2.96354	0.0119048	Adam9//Gdnf//Nr3c1//Sirt1//Sox5//Trp53//Usp15
GO:0030855	epithelial_cell_differentiation	Biological Process	18	527	588	31864	0.00980036	0.0516525	2.00876	1.85091	0.0306122	Atrx//Dmd//Fam20c//Gdnf//Hif1a//Hnf1b//Kdm2a//Maf//Nfib//Nkx2-2//Onecut2//Pax2//Psapl1//Spdef//Sprr2k//Tmem132e//Tst//Xbp1
GO:0010498	proteasomal_protein_catabolic_process	Biological Process	13	335	588	31864	0.00996615	0.0524698	2.00147	2.10291	0.0221088	Cul2//Edem3//Erlin1//Fbxl3//Gm10696//Herpud1//Psmc6//Psmd14//Sgtb//Sirt1//Ube2b//Wwp1//Znrf1
GO:0006814	sodium_ion_transport	Biological Process	9	193	588	31864	0.00998025	0.0524875	2.00086	2.52702	0.0153061	Asic1//Atp1b1//Scn2b//Scn3a//Slc38a2//Slc6a1//Slc6a9//Slc9a2//Tpcn1
GO:0006029	proteoglycan_metabolic_process	Biological Process	5	71	588	31864	0.0100857	0.0529284	1.99629	3.81623	0.0085034	Bgn//Chsy1//Chsy3//Spock2//Spock3
GO:0021536	diencephalon_development	Biological Process	5	71	588	31864	0.0100857	0.0529284	1.99629	3.81623	0.0085034	Hmga2//Otx2//Sema3a//Shh//Zeb2
GO:0000245	spliceosomal_complex_assembly	Biological Process	4	46	588	31864	0.0101538	0.0529364	1.99337	4.71222	0.00680272	Celf5//Rbmx//Srsf1//Ythdc1
GO:0002209	behavioral_defense_response	Biological Process	4	46	588	31864	0.0101538	0.0529364	1.99337	4.71222	0.00680272	Asic1//Eif4e//Ep300//Mecp2
GO:0010559	regulation_of_glycoprotein_biosynthetic_process	Biological Process	4	46	588	31864	0.0101538	0.0529364	1.99337	4.71222	0.00680272	Arfgef1//Ep300//Hbegf//Plcb1
GO:0010907	positive_regulation_of_glucose_metabolic_process	Biological Process	4	46	588	31864	0.0101538	0.0529364	1.99337	4.71222	0.00680272	Dyrk2//Hif1a//Sirt1//Supt20
GO:0031952	regulation_of_protein_autophosphorylation	Biological Process	4	46	588	31864	0.0101538	0.0529364	1.99337	4.71222	0.00680272	Ddx3x//Impact//Tnks1bp1//Tom1l1
GO:0060421	positive_regulation_of_heart_growth	Biological Process	4	46	588	31864	0.0101538	0.0529364	1.99337	4.71222	0.00680272	Ep300//Mapk1//Nr3c1//Sirt1
GO:0010660	regulation_of_muscle_cell_apoptotic_process	Biological Process	6	99	588	31864	0.0101738	0.0529364	1.99252	3.28427	0.0102041	Bag3//Camk2a//Cftr//Mfn2//Sirt1//Trp53
GO:0035967	cellular_response_to_topologically_incorrect_protein	Biological Process	6	99	588	31864	0.0101738	0.0529364	1.99252	3.28427	0.0102041	Bag3//Ep300//Herpud1//Hspa9//Tmtc4//Xbp1
GO:0009743	response_to_carbohydrate	Biological Process	7	129	588	31864	0.0101939	0.0529545	1.99166	2.94057	0.0119048	Ep300//Hnf1b//Pax2//Plcb1//Sarm1//Vamp2//Xbp1
GO:0006644	phospholipid_metabolic_process	Biological Process	13	336	588	31864	0.010199	0.0529545	1.99144	2.09666	0.0221088	Dgkd//Dhdds//Fabp5//Gpcpd1//Itpkb//Mecp2//Mtmr10//Nr1h2//Pigw//Pik3cd//Pip5k1a//Plcb1//Sgms1
GO:0006887	exocytosis	Biological Process	10	228	588	31864	0.0102329	0.0530743	1.99	2.37678	0.0170068	Btk//Cftr//Cplx2//Fcer1g//Stx1a//Syt7//Sytl5//Vamp2//Vps41//Ywhaz
GO:0018105	peptidyl-serine_phosphorylation	Biological Process	9	194	588	31864	0.0103005	0.0532598	1.98714	2.51399	0.0153061	Camk2a//Dclk3//Dyrk2//Ikbkb//Mapk1//Mark2//Pdk2//Prkci//Sgk3
GO:0050796	regulation_of_insulin_secretion	Biological Process	9	194	588	31864	0.0103005	0.0532598	1.98714	2.51399	0.0153061	Cftr//Hadh//Hif1a//Mtnr1a//Sirt1//Syt7//Trh//Trpa1//Vsnl1
GO:0050678	regulation_of_epithelial_cell_proliferation	Biological Process	14	374	588	31864	0.0103046	0.0532598	1.98697	2.02852	0.0238095	Apoe//Dab2ip//Flt4//Gdf5//Hmga2//Hrh3//Nfib//Pax2//Pik3cd//Runx3//Shh//Sirt1//Twist1//Xbp1
GO:0044770	cell_cycle_phase_transition	Biological Process	8	161	588	31864	0.0103231	0.0532598	1.98619	2.69269	0.0136054	Camk2a//Cks1b//Cks2//Eif4e//Fbxl3//Map3k11//Plcb1//Ppm1d
GO:0045580	regulation_of_T_cell_differentiation	Biological Process	8	161	588	31864	0.0103231	0.0532598	1.98619	2.69269	0.0136054	Braf//Itpkb//Rorc//Runx3//Shh//Sox12//Sox13//Xbp1
GO:0051592	response_to_calcium_ion	Biological Process	7	130	588	31864	0.010608	0.0541773	1.97437	2.91795	0.0119048	Adam9//Braf//D2hgdh//Ep300//Itpkb//Mef2a//Syt7
GO:0070646	protein_modification_by_small_protein_removal	Biological Process	7	130	588	31864	0.010608	0.0541773	1.97437	2.91795	0.0119048	Atxn7//Atxn7l3//Brcc3//Psmd14//Usp15//Usp27x//Usp8
GO:0045619	regulation_of_lymphocyte_differentiation	Biological Process	9	195	588	31864	0.0106284	0.0541773	1.97353	2.5011	0.0153061	Atp11c//Braf//Itpkb//Rorc//Runx3//Shh//Sox12//Sox13//Xbp1
GO:0002532	production_of_molecular_mediator_involved_in_inflammatory_response	Biological Process	3	25	588	31864	0.0106314	0.0541773	1.97341	6.50286	0.00510204	Btk//Fcer1g//Ywhaz
GO:0010560	positive_regulation_of_glycoprotein_biosynthetic_process	Biological Process	3	25	588	31864	0.0106314	0.0541773	1.97341	6.50286	0.00510204	Arfgef1//Ep300//Plcb1
GO:0010884	positive_regulation_of_lipid_storage	Biological Process	3	25	588	31864	0.0106314	0.0541773	1.97341	6.50286	0.00510204	Asxl2//Nr1h2//Tmem135
GO:0048010	vascular_endothelial_growth_factor_receptor_signaling_pathway	Biological Process	3	25	588	31864	0.0106314	0.0541773	1.97341	6.50286	0.00510204	Dab2ip//Flt4//Xbp1
GO:0060765	regulation_of_androgen_receptor_signaling_pathway	Biological Process	3	25	588	31864	0.0106314	0.0541773	1.97341	6.50286	0.00510204	Ep300//Phb//Sirt1
GO:0060795	cell_fate_commitment_involved_in_formation_of_primary_germ_layer	Biological Process	3	25	588	31864	0.0106314	0.0541773	1.97341	6.50286	0.00510204	Hnf1b//Pax2//Rtf1
GO:0045582	positive_regulation_of_T_cell_differentiation	Biological Process	6	100	588	31864	0.0106593	0.0541773	1.97227	3.25143	0.0102041	Itpkb//Runx3//Shh//Sox12//Sox13//Xbp1
GO:0007548	sex_differentiation	Biological Process	12	301	588	31864	0.010669	0.0541773	1.97188	2.16042	0.0204082	Asb1//Atrx//Bik//Dach1//Ereg//Hmga2//Hnf1b//Nr5a1//Shh//Sirt1//Sohlh2//Stra6
GO:0002062	chondrocyte_differentiation	Biological Process	5	72	588	31864	0.0106782	0.0541773	1.9715	3.76323	0.0085034	Chsy1//Mex3c//Nfib//Runx3//Sox5
GO:0008542	visual_learning	Biological Process	5	72	588	31864	0.0106782	0.0541773	1.9715	3.76323	0.0085034	Braf//Hif1a//Kras//Mecp2//Meis2
GO:0043462	regulation_of_ATPase_activity	Biological Process	5	72	588	31864	0.0106782	0.0541773	1.9715	3.76323	0.0085034	Atp1b1//Pfn2//Sirt1//Sumo1//Tsc1
GO:0048709	oligodendrocyte_differentiation	Biological Process	5	72	588	31864	0.0106782	0.0541773	1.9715	3.76323	0.0085034	Nkx2-2//Otx2//Shh//Sox13//Sox5
GO:1905037	autophagosome_organization	Biological Process	5	72	588	31864	0.0106782	0.0541773	1.9715	3.76323	0.0085034	Bag3//Becn1//Ctsd//Mfn2//Trp53inp1
GO:0008015	blood_circulation	Biological Process	15	414	588	31864	0.0106984	0.0542236	1.97068	1.96342	0.0255102	Anpep//Apoe//Atp1b1//Cftr//Dmd//Dock4//Hif1a//Hrh3//Mecp2//Ncald//Nr3c1//Scn2b//Sgcd//Srsf1//Uts2b
GO:0032350	regulation_of_hormone_metabolic_process	Biological Process	4	47	588	31864	0.01094	0.0553907	1.96098	4.61196	0.00680272	Gnb3//Hif1a//Nr3c1//Slco1c1
GO:0046777	protein_autophosphorylation	Biological Process	9	196	588	31864	0.0109641	0.0554552	1.96003	2.48834	0.0153061	Aak1//Bmx//Btk//Camk2a//Clk2//Flt4//Hspa9//Map3k11//Mark2
GO:0043112	receptor_metabolic_process	Biological Process	6	101	588	31864	0.0111611	0.0562215	1.95229	3.21924	0.0102041	Becn1//Dmd//Fcer1g//Nsg1//Rnf43//Snx1
GO:0010042	response_to_manganese_ion	Biological Process	2	9	588	31864	0.0112305	0.0562215	1.9496	12.0423	0.00340136	Adam9//D2hgdh
GO:0014050	negative_regulation_of_glutamate_secretion	Biological Process	2	9	588	31864	0.0112305	0.0562215	1.9496	12.0423	0.00340136	Hrh3//Trh
GO:0033034	positive_regulation_of_myeloid_cell_apoptotic_process	Biological Process	2	9	588	31864	0.0112305	0.0562215	1.9496	12.0423	0.00340136	Pik3cd//Sirt1
GO:0038094	Fc-gamma_receptor_signaling_pathway	Biological Process	2	9	588	31864	0.0112305	0.0562215	1.9496	12.0423	0.00340136	Fcer1g//Fcgr4
GO:0048664	neuron_fate_determination	Biological Process	2	9	588	31864	0.0112305	0.0562215	1.9496	12.0423	0.00340136	Nkx2-2//Otx2
GO:1903748	negative_regulation_of_establishment_of_protein_localization_to_mitochondrion	Biological Process	2	9	588	31864	0.0112305	0.0562215	1.9496	12.0423	0.00340136	Bag3//Dnaja1
GO:1904672	regulation_of_somatic_stem_cell_population_maintenance	Biological Process	2	9	588	31864	0.0112305	0.0562215	1.9496	12.0423	0.00340136	Hnf1b//Pax2
GO:2000480	negative_regulation_of_cAMP-dependent_protein_kinase_activity	Biological Process	2	9	588	31864	0.0112305	0.0562215	1.9496	12.0423	0.00340136	Prkar2a//Sirt1
GO:2000794	regulation_of_epithelial_cell_proliferation_involved_in_lung_morphogenesis	Biological Process	2	9	588	31864	0.0112305	0.0562215	1.9496	12.0423	0.00340136	Hmga2//Nfib
GO:0098609	cell-cell_adhesion	Biological Process	15	417	588	31864	0.0113676	0.0568498	1.94433	1.9493	0.0255102	Adam9//Cbll1//Cdh11//Celsr2//Epcam//Itga2b//Itga5//Itgam//L1cam//Mmp24//Mpzl2//Pkp4//Pnn//Ppp1ca//Ptprf
GO:0007346	regulation_of_mitotic_cell_cycle	Biological Process	16	457	588	31864	0.0115945	0.0579253	1.93575	1.89726	0.0272109	Brcc3//Cks1b//Cks1brt//Cks2//Ctdsp2//Ddx3x//Eif4e//Ereg//Ezh2//Mecp2//Meis2//Nfe2l1//Plcb1//Sirt1//Tom1l1//Trp53
GO:0035272	exocrine_system_development	Biological Process	4	48	588	31864	0.0117643	0.0583966	1.92943	4.51587	0.00680272	Nfib//Sema3a//Shh//Xbp1
GO:0097581	lamellipodium_organization	Biological Process	4	48	588	31864	0.0117643	0.0583966	1.92943	4.51587	0.00680272	Nckap1//Snx1//Vav2//Wasf2
GO:1990928	response_to_amino_acid_starvation	Biological Process	4	48	588	31864	0.0117643	0.0583966	1.92943	4.51587	0.00680272	Impact//Mapk1//Rnf152//Rragc
GO:0043433	negative_regulation_of_DNA-binding_transcription_factor_activity	Biological Process	8	165	588	31864	0.0118475	0.0583966	1.92637	2.62742	0.0136054	Dab2ip//Ezh2//Glis2//Sfrp5//Sirt1//Sumo1//Traf3//Twist1
GO:0044262	cellular_carbohydrate_metabolic_process	Biological Process	8	165	588	31864	0.0118475	0.0583966	1.92637	2.62742	0.0136054	Braf//Gne//Gnptg//Mecp2//Ppp1ca//Ppp1cb//Ppp1r2//Tpi1
GO:0006688	glycosphingolipid_biosynthetic_process	Biological Process	3	26	588	31864	0.011856	0.0583966	1.92606	6.25275	0.00510204	Gal3st1//St6galnac6//St8sia5
GO:0010829	negative_regulation_of_glucose_transmembrane_transport	Biological Process	3	26	588	31864	0.011856	0.0583966	1.92606	6.25275	0.00510204	Fabp5//Ostn//Sh2b2
GO:0014048	regulation_of_glutamate_secretion	Biological Process	3	26	588	31864	0.011856	0.0583966	1.92606	6.25275	0.00510204	Hrh3//Nr3c1//Trh
GO:0031365	N-terminal_protein_amino_acid_modification	Biological Process	3	26	588	31864	0.011856	0.0583966	1.92606	6.25275	0.00510204	Ep300//Map6d1//Naa35
GO:0051570	regulation_of_histone_H3-K9_methylation	Biological Process	3	26	588	31864	0.011856	0.0583966	1.92606	6.25275	0.00510204	Atrx//Mecp2//Sirt1
GO:0071549	cellular_response_to_dexamethasone_stimulus	Biological Process	3	26	588	31864	0.011856	0.0583966	1.92606	6.25275	0.00510204	Eif4e//Gdnf//Nr3c1
GO:0090200	positive_regulation_of_release_of_cytochrome_c_from_mitochondria	Biological Process	3	26	588	31864	0.011856	0.0583966	1.92606	6.25275	0.00510204	Bik//Bmf//Trp53
GO:0090344	negative_regulation_of_cell_aging	Biological Process	3	26	588	31864	0.011856	0.0583966	1.92606	6.25275	0.00510204	Hmga2//Sirt1//Twist1
GO:0090382	phagosome_maturation	Biological Process	3	26	588	31864	0.011856	0.0583966	1.92606	6.25275	0.00510204	Rab32//Rab38//Syt7
GO:0019318	hexose_metabolic_process	Biological Process	7	133	588	31864	0.0119236	0.0586602	1.92359	2.85213	0.0119048	Adpgk//Chst15//Fabp5//Gnpda1//Gpd2//Pdk2//Tpi1
GO:0051149	positive_regulation_of_muscle_cell_differentiation	Biological Process	5	74	588	31864	0.0119335	0.0586602	1.92323	3.66152	0.0085034	Ep300//Nr3c1//Shh//Sirt1//Trim32
GO:0048608	reproductive_structure_development	Biological Process	16	459	588	31864	0.0120429	0.0591383	1.91927	1.88899	0.0272109	Asb1//Atrx//Bik//Ereg//Hif1a//Hmga2//Hnf1b//Mapk1//Nr5a1//Psapl1//Shh//Sirt1//Sohlh2//Stra6//Synb//Ttpa
GO:0071482	cellular_response_to_light_stimulus	Biological Process	6	103	588	31864	0.0122141	0.0599189	1.91314	3.15673	0.0102041	Bmf//Ep300//Impact//Sirt1//Trp53//Trp53inp1
GO:0051100	negative_regulation_of_binding	Biological Process	8	166	588	31864	0.0122532	0.0600504	1.91175	2.61159	0.0136054	Map2//Mecp2//Nfib//Ppp1r2//Ptprf//Rgma//Sirt1//Sumo1
GO:0006405	RNA_export_from_nucleus	Biological Process	5	75	588	31864	0.0125972	0.0615149	1.89973	3.6127	0.0085034	Polr2d//Pom121//Sdad1//Tsc1//Ythdc1
GO:0030433	ubiquitin-dependent_ERAD_pathway	Biological Process	5	75	588	31864	0.0125972	0.0615149	1.89973	3.6127	0.0085034	Edem3//Erlin1//Herpud1//Psmc6//Sgtb
GO:0010883	regulation_of_lipid_storage	Biological Process	4	49	588	31864	0.0126275	0.0615149	1.89868	4.42371	0.00680272	Asxl2//Nr1h2//Sirt1//Tmem135
GO:0031111	negative_regulation_of_microtubule_polymerization_or_depolymerization	Biological Process	4	49	588	31864	0.0126275	0.0615149	1.89868	4.42371	0.00680272	Atxn7//Map2//Map6d1//Tubb4a
GO:0038127	ERBB_signaling_pathway	Biological Process	4	49	588	31864	0.0126275	0.0615149	1.89868	4.42371	0.00680272	Braf//Ereg//Hbegf//Mapk1
GO:2000142	regulation_of_DNA-templated_transcription,_initiation	Biological Process	4	49	588	31864	0.0126275	0.0615149	1.89868	4.42371	0.00680272	Hnf1b//Psmc6//Trp53//Twist1
GO:0061138	morphogenesis_of_a_branching_epithelium	Biological Process	9	201	588	31864	0.0127629	0.0621128	1.89405	2.42644	0.0153061	Ctsd//Gdnf//Hmga2//Hnf1b//Kras//Pax2//Ppp1ca//Sema3a//Shh
GO:0071902	positive_regulation_of_protein_serine|threonine_kinase_activity	Biological Process	12	309	588	31864	0.0129079	0.0627562	1.88914	2.10448	0.0204082	Cks1b//Cks1brt//Cks2//Dab2ip//Dazap2//Ddx3x//Ezh2//Kras//Map3k11//Mapk1//Sirt1//Zeb2
GO:0061458	reproductive_system_development	Biological Process	16	463	588	31864	0.0129804	0.0630457	1.88671	1.87267	0.0272109	Asb1//Atrx//Bik//Ereg//Hif1a//Hmga2//Hnf1b//Mapk1//Nr5a1//Psapl1//Shh//Sirt1//Sohlh2//Stra6//Synb//Ttpa
GO:0030178	negative_regulation_of_Wnt_signaling_pathway	Biological Process	8	168	588	31864	0.013095	0.0634688	1.88289	2.5805	0.0136054	Apoe//Dab2ip//Hmga2//Rnf43//Sfrp5//Shh//Sox13//Trabd2b
GO:0048754	branching_morphogenesis_of_an_epithelial_tube	Biological Process	8	168	588	31864	0.013095	0.0634688	1.88289	2.5805	0.0136054	Ctsd//Gdnf//Hmga2//Hnf1b//Kras//Pax2//Ppp1ca//Shh
GO:0021871	forebrain_regionalization	Biological Process	3	27	588	31864	0.0131583	0.0634688	1.8808	6.02116	0.00510204	Bhlhe22//Otx2//Shh
GO:0030878	thyroid_gland_development	Biological Process	3	27	588	31864	0.0131583	0.0634688	1.8808	6.02116	0.00510204	Braf//Mapk1//Shh
GO:0031102	neuron_projection_regeneration	Biological Process	3	27	588	31864	0.0131583	0.0634688	1.8808	6.02116	0.00510204	Apoe//Nrep//Ptprf
GO:0031440	regulation_of_mRNA_3'-end_processing	Biological Process	3	27	588	31864	0.0131583	0.0634688	1.8808	6.02116	0.00510204	Ncbp2//Ythdc1//Zc3h14
GO:1903020	positive_regulation_of_glycoprotein_metabolic_process	Biological Process	3	27	588	31864	0.0131583	0.0634688	1.8808	6.02116	0.00510204	Arfgef1//Ep300//Plcb1
GO:0007632	visual_behavior	Biological Process	5	76	588	31864	0.0132855	0.0637676	1.87662	3.56516	0.0085034	Braf//Hif1a//Kras//Mecp2//Meis2
GO:0042306	regulation_of_protein_import_into_nucleus	Biological Process	5	76	588	31864	0.0132855	0.0637676	1.87662	3.56516	0.0085034	Bag3//Ep300//Mapk1//Shh//Xbp1
GO:0048813	dendrite_morphogenesis	Biological Process	5	76	588	31864	0.0132855	0.0637676	1.87662	3.56516	0.0085034	Camk2a//Celsr2//Mef2a//Sema3a//Trak1
GO:0060048	cardiac_muscle_contraction	Biological Process	5	76	588	31864	0.0132855	0.0637676	1.87662	3.56516	0.0085034	Atp1b1//Dmd//Scn2b//Sgcd//Srsf1
GO:0061515	myeloid_cell_development	Biological Process	5	76	588	31864	0.0132855	0.0637676	1.87662	3.56516	0.0085034	Ep300//Fam20c//Itgam//Pabpc4//Wasf2
GO:0009101	glycoprotein_biosynthetic_process	Biological Process	10	238	588	31864	0.0135038	0.0646943	1.86954	2.27691	0.0170068	C1galt1c1//Chsy1//Chsy3//Dhdds//Mgat4a//Rft1//St6galnac6//St8sia5//Tmtc4//Xxylt1
GO:0006306	DNA_methylation	Biological Process	4	50	588	31864	0.01353	0.0646943	1.8687	4.33524	0.00680272	Bend3//Dnmt3a//Ezh2//Ppm1d
GO:0016575	histone_deacetylation	Biological Process	4	50	588	31864	0.01353	0.0646943	1.8687	4.33524	0.00680272	Morf4l2//Per1//Phb//Sirt1
GO:0006366	transcription_by_RNA_polymerase_II	Biological Process	8	169	588	31864	0.0135314	0.0646943	1.86866	2.56523	0.0136054	Dr1//Lcorl//Nr5a1//Polr2d//Rbmx//Rtf1//Taf9b//Xbp1
GO:0048232	male_gamete_generation	Biological Process	20	628	588	31864	0.013673	0.0653074	1.86414	1.72581	0.0340136	Atrx//Bik//Ccin//Cdyl//Cftr//Dnaja1//Dnmt3a//Foxj3//Gal3st1//Hmga1//Hmga2//Pcsk4//Pxt1//Rsph6a//Sirt1//Sohlh2//Ube2b//Ythdc1//Zfp41//Zfp42
GO:0006488	dolichol-linked_oligosaccharide_biosynthetic_process	Biological Process	2	10	588	31864	0.0138679	0.0654077	1.85799	10.8381	0.00340136	Dhdds//Rft1
GO:0021612	facial_nerve_structural_organization	Biological Process	2	10	588	31864	0.0138679	0.0654077	1.85799	10.8381	0.00340136	Hoxb1//Sema3a
GO:0023035	CD40_signaling_pathway	Biological Process	2	10	588	31864	0.0138679	0.0654077	1.85799	10.8381	0.00340136	Itga5//Phb
GO:0032957	inositol_trisphosphate_metabolic_process	Biological Process	2	10	588	31864	0.0138679	0.0654077	1.85799	10.8381	0.00340136	Itpkb//Plcb1
GO:0033029	regulation_of_neutrophil_apoptotic_process	Biological Process	2	10	588	31864	0.0138679	0.0654077	1.85799	10.8381	0.00340136	Itpkb//Pik3cd
GO:0035646	endosome_to_melanosome_transport	Biological Process	2	10	588	31864	0.0138679	0.0654077	1.85799	10.8381	0.00340136	Rab32//Rab38
GO:0048757	pigment_granule_maturation	Biological Process	2	10	588	31864	0.0138679	0.0654077	1.85799	10.8381	0.00340136	Rab32//Rab38
GO:0060433	bronchus_development	Biological Process	2	10	588	31864	0.0138679	0.0654077	1.85799	10.8381	0.00340136	Spdef//Tulp3
GO:0070244	negative_regulation_of_thymocyte_apoptotic_process	Biological Process	2	10	588	31864	0.0138679	0.0654077	1.85799	10.8381	0.00340136	Hif1a//Rorc
GO:0072075	metanephric_mesenchyme_development	Biological Process	2	10	588	31864	0.0138679	0.0654077	1.85799	10.8381	0.00340136	Pax2//Shh
GO:0072283	metanephric_renal_vesicle_morphogenesis	Biological Process	2	10	588	31864	0.0138679	0.0654077	1.85799	10.8381	0.00340136	Gdnf//Pax2
GO:1904526	regulation_of_microtubule_binding	Biological Process	2	10	588	31864	0.0138679	0.0654077	1.85799	10.8381	0.00340136	Map2//Mark2
GO:2001225	regulation_of_chloride_transport	Biological Process	2	10	588	31864	0.0138679	0.0654077	1.85799	10.8381	0.00340136	Car7//Cftr
GO:0090150	establishment_of_protein_localization_to_membrane	Biological Process	9	204	588	31864	0.0139425	0.0656963	1.85566	2.39076	0.0153061	Braf//Golga4//Nsg1//Rftn1//Rtp1//Sgtb//Srp14//Timm9//Vamp2
GO:0042391	regulation_of_membrane_potential	Biological Process	16	468	588	31864	0.0142315	0.0669936	1.84675	1.85267	0.0272109	Asic1//Atp1b1//Cftr//Crtc1//Dmd//Gabra3//Kcna1//Kcna2//Mecp2//Rgs7bp//Scn2b//Scn3a//Stx1a//Sumo1//Tmem135//Trpa1
GO:0030902	hindbrain_development	Biological Process	8	171	588	31864	0.014436	0.0675951	1.84055	2.53523	0.0136054	Ezh2//Hnf1b//Hoxb1//Mecp2//Nfib//Otx2//Shh//Trp53
GO:0048660	regulation_of_smooth_muscle_cell_proliferation	Biological Process	8	171	588	31864	0.014436	0.0675951	1.84055	2.53523	0.0136054	Ereg//Gna12//Hbegf//Hif1a//Mfn2//Phb//Trp53//Vipr2
GO:0008038	neuron_recognition	Biological Process	4	51	588	31864	0.0144726	0.0675951	1.83945	4.25023	0.00680272	Efnb3//L1cam//Sema3a//Ywhaz
GO:0031648	protein_destabilization	Biological Process	4	51	588	31864	0.0144726	0.0675951	1.83945	4.25023	0.00680272	Ep300//Fbxl3//Sirt1//Xbp1
GO:0048806	genitalia_development	Biological Process	4	51	588	31864	0.0144726	0.0675951	1.83945	4.25023	0.00680272	Asb1//Hnf1b//Shh//Stra6
GO:0090207	regulation_of_triglyceride_metabolic_process	Biological Process	4	51	588	31864	0.0144726	0.0675951	1.83945	4.25023	0.00680272	Apoe//Dgat1//Gnb3//Nr1h2
GO:1901998	toxin_transport	Biological Process	4	51	588	31864	0.0144726	0.0675951	1.83945	4.25023	0.00680272	Cct6a//Copb2//Dnaja1//Ptprg
GO:0048609	multicellular_organismal_reproductive_process	Biological Process	26	886	588	31864	0.0145057	0.0675951	1.83846	1.59024	0.0442177	Atrx//Bik//Ccin//Cdyl//Cftr//Ddx3x//Dnaja1//Dnmt3a//Ereg//Foxj3//Gal3st1//Hmga1//Hmga2//Mapk1//Nr3c1//Nr5a1//Pcsk4//Plcb1//Pxt1//Rsph6a//Sirt1//Sohlh2//Ube2b//Ythdc1//Zfp41//Zfp42
GO:0016556	mRNA_modification	Biological Process	3	28	588	31864	0.014539	0.0675951	1.83747	5.80612	0.00510204	Adarb1//Cbll1//Trub1
GO:0018149	peptide_cross-linking	Biological Process	3	28	588	31864	0.014539	0.0675951	1.83747	5.80612	0.00510204	Bgn//Spock2//Spock3
GO:0032469	endoplasmic_reticulum_calcium_ion_homeostasis	Biological Process	3	28	588	31864	0.014539	0.0675951	1.83747	5.80612	0.00510204	Atp2a1//Herpud1//Tmtc4
GO:0034391	regulation_of_smooth_muscle_cell_apoptotic_process	Biological Process	3	28	588	31864	0.014539	0.0675951	1.83747	5.80612	0.00510204	Cftr//Mfn2//Sirt1
GO:0045070	positive_regulation_of_viral_genome_replication	Biological Process	3	28	588	31864	0.014539	0.0675951	1.83747	5.80612	0.00510204	Adarb1//Ddx3x//Stau1
GO:0070585	protein_localization_to_mitochondrion	Biological Process	5	78	588	31864	0.014737	0.0684509	1.83159	3.47375	0.0085034	Dnaja1//Mfn2//Timm9//Tomm34//Ywhaz
GO:0030183	B_cell_differentiation	Biological Process	7	139	588	31864	0.0149015	0.0691492	1.82677	2.72902	0.0119048	Atp11c//Btk//Clcf1//Ep300//Ezh2//Rabl3//Trp53
GO:0009755	hormone-mediated_signaling_pathway	Biological Process	6	108	588	31864	0.0151485	0.0702288	1.81963	3.01058	0.0102041	Dnaja1//Nr3c1//Nr5a1//Ostn//Phb//Trh
GO:0007276	gamete_generation	Biological Process	23	761	588	31864	0.0152034	0.0704166	1.81806	1.63782	0.0391156	Atrx//Bik//Ccin//Cdyl//Cftr//Ddx3x//Dnaja1//Dnmt3a//Ereg//Foxj3//Gal3st1//Hmga1//Hmga2//Pcsk4//Plcb1//Pxt1//Rsph6a//Sirt1//Sohlh2//Ube2b//Ythdc1//Zfp41//Zfp42
GO:0007005	mitochondrion_organization	Biological Process	15	432	588	31864	0.0152203	0.0704255	1.81758	1.88161	0.0255102	Aifm2//Atp2a1//Becn1//Bik//Camk2a//Mef2a//Mfn2//Phb//Rab32//Rab38//Timm9//Tomm34//Trak1//Trp53//Ywhaz
GO:1903829	positive_regulation_of_cellular_protein_localization	Biological Process	11	279	588	31864	0.0152341	0.0704255	1.81718	2.13654	0.0187075	Bag3//Cct6a//Ep300//Fcer1g//Glis2//Itgam//Mapk1//Prkci//Rhog//Shh//Xbp1
GO:0016458	gene_silencing	Biological Process	10	243	588	31864	0.0154067	0.0711562	1.81229	2.23006	0.0170068	Ddx3x//Eif4enif1//Ezh2//Mecp2//Morf4l2//Ncbp2//Ppm1d//Sirt1//Ube2b//Zar1
GO:0032869	cellular_response_to_insulin_stimulus	Biological Process	7	140	588	31864	0.0154449	0.0712476	1.81121	2.70952	0.0119048	Cpeb2//Pdk2//Plcb1//Prkci//Sh2b2//Vamp2//Xbp1
GO:0045058	T_cell_selection	Biological Process	4	52	588	31864	0.0154557	0.0712476	1.81091	4.1685	0.00680272	Braf//Itpkb//Shh//Slamf6
GO:0060173	limb_development	Biological Process	9	208	588	31864	0.0156383	0.0720216	1.80581	2.34478	0.0153061	Atrx//Fras1//Gdf5//Gna12//Meox2//Rspo4//Shh//Tulp3//Twist1
GO:0019218	regulation_of_steroid_metabolic_process	Biological Process	6	109	588	31864	0.0157892	0.072648	1.80164	2.98296	0.0102041	Apoe//Erlin1//Gnb3//Nr3c1//Rorc//Sirt1
GO:0051260	protein_homooligomerization	Biological Process	8	174	588	31864	0.0158742	0.0729705	1.79931	2.49152	0.0136054	Acaca//Bend3//Crtc1//Kcna1//Kcna2//Kcna6//Kctd9//Trpa1
GO:0010592	positive_regulation_of_lamellipodium_assembly	Biological Process	3	29	588	31864	0.0159985	0.0730785	1.79592	5.60591	0.00510204	Actr2//Nckap1//Wasf2
GO:0032770	positive_regulation_of_monooxygenase_activity	Biological Process	3	29	588	31864	0.0159985	0.0730785	1.79592	5.60591	0.00510204	Apoe//Gdnf//Kras
GO:0061050	regulation_of_cell_growth_involved_in_cardiac_muscle_cell_development	Biological Process	3	29	588	31864	0.0159985	0.0730785	1.79592	5.60591	0.00510204	Ep300//Nr3c1//Sirt1
GO:0070076	histone_lysine_demethylation	Biological Process	3	29	588	31864	0.0159985	0.0730785	1.79592	5.60591	0.00510204	Kdm2a//Kdm5a//Ube2b
GO:1900273	positive_regulation_of_long-term_synaptic_potentiation	Biological Process	3	29	588	31864	0.0159985	0.0730785	1.79592	5.60591	0.00510204	Adcy1//Crtc1//Stau1
GO:1902235	regulation_of_endoplasmic_reticulum_stress-induced_intrinsic_apoptotic_signaling_pathway	Biological Process	3	29	588	31864	0.0159985	0.0730785	1.79592	5.60591	0.00510204	Herpud1//Sirt1//Xbp1
GO:0098739	import_across_plasma_membrane	Biological Process	7	141	588	31864	0.0160023	0.0730785	1.79582	2.69031	0.0119048	Atp1b1//Slc15a1//Slc19a1//Slc31a1//Slc6a1//Slc6a9//Slc9a2
GO:0051262	protein_tetramerization	Biological Process	5	80	588	31864	0.0162911	0.0736781	1.78805	3.3869	0.0085034	Acaca//Crtc1//H2-Ke6//Trp53//Trpa1
GO:0006275	regulation_of_DNA_replication	Biological Process	6	110	588	31864	0.0164483	0.0736781	1.78388	2.95584	0.0102041	Atrx//Dach1//Ereg//Esco1//Gmnc//Trp53
GO:0006476	protein_deacetylation	Biological Process	4	53	588	31864	0.0164798	0.0736781	1.78305	4.08985	0.00680272	Morf4l2//Per1//Phb//Sirt1
GO:0010596	negative_regulation_of_endothelial_cell_migration	Biological Process	4	53	588	31864	0.0164798	0.0736781	1.78305	4.08985	0.00680272	Apoe//Dab2ip//Mecp2//Meox2
GO:0010828	positive_regulation_of_glucose_transmembrane_transport	Biological Process	4	53	588	31864	0.0164798	0.0736781	1.78305	4.08985	0.00680272	Braf//Mef2a//Prkci//Rasa1
GO:0048483	autonomic_nervous_system_development	Biological Process	4	53	588	31864	0.0164798	0.0736781	1.78305	4.08985	0.00680272	Adarb1//Gdnf//Hoxb1//Sema3a
GO:1903202	negative_regulation_of_oxidative_stress-induced_cell_death	Biological Process	4	53	588	31864	0.0164798	0.0736781	1.78305	4.08985	0.00680272	Gpr37//Hif1a//Sirt1//Tsc1
GO:0032147	activation_of_protein_kinase_activity	Biological Process	12	320	588	31864	0.0165528	0.0736781	1.78113	2.03214	0.0204082	Adam9//Braf//Cks1b//Cks1brt//Cks2//Dab2ip//Dazap2//Ddx3x//Map3k11//Mapk1//Phb//Tom1l1
GO:0019722	calcium-mediated_signaling	Biological Process	7	142	588	31864	0.0165737	0.0736781	1.78058	2.67136	0.0119048	Atp1b1//Dmd//Ncald//Nr5a1//Sgcd//Tpcn1//Trpa1
GO:0034622	cellular_protein-containing_complex_assembly	Biological Process	22	725	588	31864	0.0166336	0.0736781	1.77901	1.6444	0.037415	Ap1b1//Atrx//Celf5//Clta//Dmd//Dr1//Eif4h//Ep300//Gemin7//Hnf1b//Hp1bp3//Nap1l2//Nap1l4//Nsg1//Polr2d//Pstpip2//Rbmx//Srsf1//Stx1a//Vamp2//Ythdc1//Zmynd10
GO:1901653	cellular_response_to_peptide	Biological Process	10	246	588	31864	0.0166403	0.0736781	1.77884	2.20286	0.0170068	Camk2a//Cpeb2//Pdk2//Plcb1//Prkci//Sh2b2//Sirt1//Trp53//Vamp2//Xbp1
GO:0001765	membrane_raft_assembly	Biological Process	2	11	588	31864	0.0167444	0.0736781	1.77613	9.85281	0.00340136	Rftn1//S100a10
GO:0006054	N-acetylneuraminate_metabolic_process	Biological Process	2	11	588	31864	0.0167444	0.0736781	1.77613	9.85281	0.00340136	Gne//Gnpda1
GO:0006534	cysteine_metabolic_process	Biological Process	2	11	588	31864	0.0167444	0.0736781	1.77613	9.85281	0.00340136	Csad//Tst
GO:0007343	egg_activation	Biological Process	2	11	588	31864	0.0167444	0.0736781	1.77613	9.85281	0.00340136	Astl//Plcb1
GO:0014062	regulation_of_serotonin_secretion	Biological Process	2	11	588	31864	0.0167444	0.0736781	1.77613	9.85281	0.00340136	Hrh3//Maob
GO:0031630	regulation_of_synaptic_vesicle_fusion_to_presynaptic_active_zone_membrane	Biological Process	2	11	588	31864	0.0167444	0.0736781	1.77613	9.85281	0.00340136	Cplx2//Syt7
GO:0043482	cellular_pigment_accumulation	Biological Process	2	11	588	31864	0.0167444	0.0736781	1.77613	9.85281	0.00340136	Rab32//Rab38
GO:0048617	embryonic_foregut_morphogenesis	Biological Process	2	11	588	31864	0.0167444	0.0736781	1.77613	9.85281	0.00340136	Nckap1//Shh
GO:0051574	positive_regulation_of_histone_H3-K9_methylation	Biological Process	2	11	588	31864	0.0167444	0.0736781	1.77613	9.85281	0.00340136	Mecp2//Sirt1
GO:0060020	Bergmann_glial_cell_differentiation	Biological Process	2	11	588	31864	0.0167444	0.0736781	1.77613	9.85281	0.00340136	Mapk1//Shh
GO:0072178	nephric_duct_morphogenesis	Biological Process	2	11	588	31864	0.0167444	0.0736781	1.77613	9.85281	0.00340136	Hnf1b//Pax2
GO:0098814	spontaneous_synaptic_transmission	Biological Process	2	11	588	31864	0.0167444	0.0736781	1.77613	9.85281	0.00340136	Nsg1//Rph3a
GO:1902260	negative_regulation_of_delayed_rectifier_potassium_channel_activity	Biological Process	2	11	588	31864	0.0167444	0.0736781	1.77613	9.85281	0.00340136	Kcnab1//Sumo1
GO:2000018	regulation_of_male_gonad_development	Biological Process	2	11	588	31864	0.0167444	0.0736781	1.77613	9.85281	0.00340136	Nr5a1//Sema3a
GO:2000344	positive_regulation_of_acrosome_reaction	Biological Process	2	11	588	31864	0.0167444	0.0736781	1.77613	9.85281	0.00340136	Fam170b//Plcb1
GO:2000601	positive_regulation_of_Arp2|3_complex-mediated_actin_nucleation	Biological Process	2	11	588	31864	0.0167444	0.0736781	1.77613	9.85281	0.00340136	Nckap1//Wasf2
GO:2000774	positive_regulation_of_cellular_senescence	Biological Process	2	11	588	31864	0.0167444	0.0736781	1.77613	9.85281	0.00340136	Kras//Sirt1
GO:0001763	morphogenesis_of_a_branching_structure	Biological Process	9	211	588	31864	0.0170062	0.0736781	1.76939	2.31144	0.0153061	Ctsd//Gdnf//Hmga2//Hnf1b//Kras//Pax2//Ppp1ca//Sema3a//Shh
GO:0050679	positive_regulation_of_epithelial_cell_proliferation	Biological Process	9	211	588	31864	0.0170062	0.0736781	1.76939	2.31144	0.0153061	Flt4//Hmga2//Hrh3//Pax2//Pik3cd//Shh//Sirt1//Twist1//Xbp1
GO:0048732	gland_development	Biological Process	15	438	588	31864	0.0170169	0.0736781	1.76912	1.85584	0.0255102	Braf//Ezh2//Hif1a//Hmga2//Hnf1b//Mapk1//Nfib//Nr3c1//Nr5a1//Onecut2//Psapl1//Sema3a//Shh//Stra6//Xbp1
GO:0030203	glycosaminoglycan_metabolic_process	Biological Process	5	81	588	31864	0.0171075	0.0736781	1.76681	3.34509	0.0085034	Bgn//Chsy1//Chsy3//Spock2//Spock3
GO:0032410	negative_regulation_of_transporter_activity	Biological Process	5	81	588	31864	0.0171075	0.0736781	1.76681	3.34509	0.0085034	Gnb5//Kcnab1//Slc6a9//Sumo1//Twist1
GO:0043525	positive_regulation_of_neuron_apoptotic_process	Biological Process	5	81	588	31864	0.0171075	0.0736781	1.76681	3.34509	0.0085034	Itgam//Map3k11//Nr3c1//Ptprf//Trp53
GO:0009749	response_to_glucose	Biological Process	6	111	588	31864	0.0171262	0.0736781	1.76634	2.92921	0.0102041	Ep300//Hnf1b//Pax2//Sarm1//Vamp2//Xbp1
GO:0016925	protein_sumoylation	Biological Process	3	30	588	31864	0.0175373	0.0736781	1.75604	5.41905	0.00510204	Cbx4//Stx1a//Sumo1
GO:0030947	regulation_of_vascular_endothelial_growth_factor_receptor_signaling_pathway	Biological Process	3	30	588	31864	0.0175373	0.0736781	1.75604	5.41905	0.00510204	Dab2ip//Epn2//Hif1a
GO:0048596	embryonic_camera-type_eye_morphogenesis	Biological Process	3	30	588	31864	0.0175373	0.0736781	1.75604	5.41905	0.00510204	Pax2//Stra6//Twist1
GO:0051957	positive_regulation_of_amino_acid_transport	Biological Process	3	30	588	31864	0.0175373	0.0736781	1.75604	5.41905	0.00510204	Nr3c1//Slc6a1//Trh
GO:0043666	regulation_of_phosphoprotein_phosphatase_activity	Biological Process	4	54	588	31864	0.0175454	0.0736781	1.75584	4.01411	0.00680272	Ikbkb//Ppp1r11//Ppp1r2//Tsc1
GO:2001222	regulation_of_neuron_migration	Biological Process	4	54	588	31864	0.0175454	0.0736781	1.75584	4.01411	0.00680272	Camk2a//Dab2ip//Il1r1//Sema3a
GO:0120034	positive_regulation_of_plasma_membrane_bounded_cell_projection_assembly	Biological Process	6	112	588	31864	0.017823	0.0736781	1.74902	2.90306	0.0102041	Actr2//Cdc42ep1//Gpm6a//Nckap1//Wasf2//Zmynd10
GO:0017157	regulation_of_exocytosis	Biological Process	10	249	588	31864	0.0179455	0.0736781	1.74604	2.17632	0.0170068	Adcy1//Braf//Cftr//Fcer1g//Itgam//Pfn2//Stx1a//Syt7//Vamp2//Vsnl1
GO:0031589	cell-substrate_adhesion	Biological Process	8	178	588	31864	0.0179492	0.0736781	1.74595	2.43553	0.0136054	Adam9//Itga2b//Itga5//Itgbl1//L1cam//Pip5k1a//Radil//Tsc1
GO:0002286	T_cell_activation_involved_in_immune_response	Biological Process	5	82	588	31864	0.0179505	0.0736781	1.74592	3.3043	0.0085034	Fcer1g//Rorc//Slamf6//Trp53//Tsc1
GO:0030838	positive_regulation_of_actin_filament_polymerization	Biological Process	5	82	588	31864	0.0179505	0.0736781	1.74592	3.3043	0.0085034	Actr2//Cdc42ep1//Nckap1//Pfn2//Wasf2
GO:0051384	response_to_glucocorticoid	Biological Process	5	82	588	31864	0.0179505	0.0736781	1.74592	3.3043	0.0085034	Adam9//Eif4e//Ep300//Gdnf//Nr3c1
GO:0007268	chemical_synaptic_transmission	Biological Process	13	363	588	31864	0.0182448	0.0736781	1.73886	1.94071	0.0221088	Adarb1//Cplx2//Gabra3//Hrh3//Mecp2//Nsg1//Rph3a//Slc6a9//Stx1a//Syn3//Syt7//Vamp2//Xbp1
GO:0098727	maintenance_of_cell_number	Biological Process	7	145	588	31864	0.0183745	0.0736781	1.73579	2.61609	0.0119048	Braf//Eif4e//Eif4enif1//Ezh2//Hmga2//Mmp24//Rtf1
GO:0051353	positive_regulation_of_oxidoreductase_activity	Biological Process	4	55	588	31864	0.018653	0.0744143	1.72925	3.94113	0.00680272	Apoe//Gdnf//Kras//Pdp1
GO:0034504	protein_localization_to_nucleus	Biological Process	8	180	588	31864	0.0190566	0.0759625	1.71995	2.40847	0.0136054	Eif4enif1//Nr5a1//Pom121//Shh//Sprn//Srsf1//Sumo1//Trp53
GO:0001941	postsynaptic_membrane_organization	Biological Process	3	31	588	31864	0.0191557	0.0761094	1.7177	5.24424	0.00510204	Apoe//Gdnf//Lhfpl4
GO:0005979	regulation_of_glycogen_biosynthetic_process	Biological Process	3	31	588	31864	0.0191557	0.0761094	1.7177	5.24424	0.00510204	Dyrk2//Ppp1ca//Ppp1cb
GO:0007435	salivary_gland_morphogenesis	Biological Process	3	31	588	31864	0.0191557	0.0761094	1.7177	5.24424	0.00510204	Nfib//Sema3a//Shh
GO:0016577	histone_demethylation	Biological Process	3	31	588	31864	0.0191557	0.0761094	1.7177	5.24424	0.00510204	Kdm2a//Kdm5a//Ube2b
GO:0042493	response_to_drug	Biological Process	10	253	588	31864	0.0198012	0.0772992	1.70331	2.14192	0.0170068	Braf//Ep300//Hadh//Rasa1//Slc19a1//Trp53//Trpa1//Ube2b//Xbp1//Ywhaz
GO:0006626	protein_targeting_to_mitochondrion	Biological Process	4	56	588	31864	0.019803	0.0772992	1.70327	3.87075	0.00680272	Mfn2//Timm9//Tomm34//Ywhaz
GO:0030968	endoplasmic_reticulum_unfolded_protein_response	Biological Process	4	56	588	31864	0.019803	0.0772992	1.70327	3.87075	0.00680272	Ep300//Herpud1//Tmtc4//Xbp1
GO:0045773	positive_regulation_of_axon_extension	Biological Process	4	56	588	31864	0.019803	0.0772992	1.70327	3.87075	0.00680272	Apoe//Ep300//Golga4//L1cam
GO:0051496	positive_regulation_of_stress_fiber_assembly	Biological Process	4	56	588	31864	0.019803	0.0772992	1.70327	3.87075	0.00680272	Braf//Pfn2//S100a10//Tsc1
GO:0090311	regulation_of_protein_deacetylation	Biological Process	4	56	588	31864	0.019803	0.0772992	1.70327	3.87075	0.00680272	Ep300//Kdm5a//Sirt1//Trp53
GO:0001821	histamine_secretion	Biological Process	2	12	588	31864	0.0198503	0.0772992	1.70223	9.03175	0.00340136	Btk//Ywhaz
GO:0006047	UDP-N-acetylglucosamine_metabolic_process	Biological Process	2	12	588	31864	0.0198503	0.0772992	1.70223	9.03175	0.00340136	Gne//Gnpda1
GO:0006490	oligosaccharide-lipid_intermediate_biosynthetic_process	Biological Process	2	12	588	31864	0.0198503	0.0772992	1.70223	9.03175	0.00340136	Dhdds//Rft1
GO:0007440	foregut_morphogenesis	Biological Process	2	12	588	31864	0.0198503	0.0772992	1.70223	9.03175	0.00340136	Nckap1//Shh
GO:0031392	regulation_of_prostaglandin_biosynthetic_process	Biological Process	2	12	588	31864	0.0198503	0.0772992	1.70223	9.03175	0.00340136	Fabp5//Sirt1
GO:0033262	regulation_of_nuclear_cell_cycle_DNA_replication	Biological Process	2	12	588	31864	0.0198503	0.0772992	1.70223	9.03175	0.00340136	Atrx//Dach1
GO:0045586	regulation_of_gamma-delta_T_cell_differentiation	Biological Process	2	12	588	31864	0.0198503	0.0772992	1.70223	9.03175	0.00340136	Rorc//Sox13
GO:0045717	negative_regulation_of_fatty_acid_biosynthetic_process	Biological Process	2	12	588	31864	0.0198503	0.0772992	1.70223	9.03175	0.00340136	Erlin1//Sirt1
GO:0045899	positive_regulation_of_RNA_polymerase_II_transcription_preinitiation_complex_assembly	Biological Process	2	12	588	31864	0.0198503	0.0772992	1.70223	9.03175	0.00340136	Psmc6//Trp53
GO:0046037	GMP_metabolic_process	Biological Process	2	12	588	31864	0.0198503	0.0772992	1.70223	9.03175	0.00340136	Gmps//Impdh1
GO:0046929	negative_regulation_of_neurotransmitter_secretion	Biological Process	2	12	588	31864	0.0198503	0.0772992	1.70223	9.03175	0.00340136	Asic1//Braf
GO:0048009	insulin-like_growth_factor_receptor_signaling_pathway	Biological Process	2	12	588	31864	0.0198503	0.0772992	1.70223	9.03175	0.00340136	Gigyf1//Plcb1
GO:0060439	trachea_morphogenesis	Biological Process	2	12	588	31864	0.0198503	0.0772992	1.70223	9.03175	0.00340136	Mapk1//Shh
GO:0060579	ventral_spinal_cord_interneuron_fate_commitment	Biological Process	2	12	588	31864	0.0198503	0.0772992	1.70223	9.03175	0.00340136	Nkx2-2//Shh
GO:0061308	cardiac_neural_crest_cell_development_involved_in_heart_development	Biological Process	2	12	588	31864	0.0198503	0.0772992	1.70223	9.03175	0.00340136	Mapk1//Twist1
GO:0072077	renal_vesicle_morphogenesis	Biological Process	2	12	588	31864	0.0198503	0.0772992	1.70223	9.03175	0.00340136	Gdnf//Pax2
GO:0072176	nephric_duct_development	Biological Process	2	12	588	31864	0.0198503	0.0772992	1.70223	9.03175	0.00340136	Hnf1b//Pax2
GO:1900102	negative_regulation_of_endoplasmic_reticulum_unfolded_protein_response	Biological Process	2	12	588	31864	0.0198503	0.0772992	1.70223	9.03175	0.00340136	Pdia6//Xbp1
GO:1902513	regulation_of_organelle_transport_along_microtubule	Biological Process	2	12	588	31864	0.0198503	0.0772992	1.70223	9.03175	0.00340136	Map2//Mecp2
GO:0030516	regulation_of_axon_extension	Biological Process	6	115	588	31864	0.0200296	0.0779353	1.69833	2.82733	0.0102041	Apoe//Ep300//Golga4//L1cam//Map2//Sema3a
GO:0007519	skeletal_muscle_tissue_development	Biological Process	7	148	588	31864	0.0203083	0.0789571	1.69233	2.56306	0.0119048	Dmd//Ep300//Gpcpd1//Lemd3//Meox2//Synb//Xk
GO:0001912	positive_regulation_of_leukocyte_mediated_cytotoxicity	Biological Process	5	85	588	31864	0.0206427	0.0801935	1.68523	3.18768	0.0085034	H2-Q7//Itgam//Klrb1c//Slamf6//Stx7
GO:0032273	positive_regulation_of_protein_polymerization	Biological Process	6	116	588	31864	0.0208045	0.0807576	1.68184	2.80296	0.0102041	Actr2//Cdc42ep1//Mecp2//Nckap1//Pfn2//Wasf2
GO:0030330	DNA_damage_response,_signal_transduction_by_p53_class_mediator	Biological Process	3	32	588	31864	0.020854	0.0807576	1.68081	5.08036	0.00510204	Atrx//Ppm1d//Trp53
GO:0035066	positive_regulation_of_histone_acetylation	Biological Process	3	32	588	31864	0.020854	0.0807576	1.68081	5.08036	0.00510204	Ep300//Nap1l2//Tada2b
GO:0051452	intracellular_pH_reduction	Biological Process	3	32	588	31864	0.020854	0.0807576	1.68081	5.08036	0.00510204	Atp6v0d1//Rab38//Ttpa
GO:0032386	regulation_of_intracellular_transport	Biological Process	12	331	588	31864	0.020925	0.0809685	1.67933	1.96461	0.0204082	Bag3//Dnajc27//Ehd2//Ep300//Itgam//Map2//Mapk1//Mecp2//Sar1b//Shh//Vamp2//Xbp1
GO:0010171	body_morphogenesis	Biological Process	4	57	588	31864	0.0209958	0.08105	1.67787	3.80284	0.00680272	Braf//Ep300//Nckap1//Stra6
GO:0030301	cholesterol_transport	Biological Process	4	57	588	31864	0.0209958	0.08105	1.67787	3.80284	0.00680272	Abcg4//Apoe//Cftr//Syt7
GO:0042698	ovulation_cycle	Biological Process	4	57	588	31864	0.0209958	0.08105	1.67787	3.80284	0.00680272	Ereg//Nr5a1//Sirt1//Sohlh2
GO:0009636	response_to_toxic_substance	Biological Process	8	184	588	31864	0.0214162	0.0826077	1.66926	2.35611	0.0136054	Apoe//Hif1a//Mapk1//Scn2b//Scn3a//Slc6a1//Trp53inp1//Ttpa
GO:0006486	protein_glycosylation	Biological Process	8	185	588	31864	0.022037	0.0848684	1.65685	2.34337	0.0136054	C1galt1c1//Dhdds//Mgat4a//Rft1//St6galnac6//St8sia5//Tmtc4//Xxylt1
GO:1903305	regulation_of_regulated_secretory_pathway	Biological Process	8	185	588	31864	0.022037	0.0848684	1.65685	2.34337	0.0136054	Adcy1//Braf//Fcer1g//Itgam//Pfn2//Stx1a//Syt7//Vamp2
GO:0016079	synaptic_vesicle_exocytosis	Biological Process	4	58	588	31864	0.0222317	0.0854837	1.65303	3.73727	0.00680272	Cplx2//Stx1a//Syt7//Vamp2
GO:0048708	astrocyte_differentiation	Biological Process	4	58	588	31864	0.0222317	0.0854837	1.65303	3.73727	0.00680272	Kras//Mapk1//Nkx2-2//Shh
GO:0043488	regulation_of_mRNA_stability	Biological Process	7	151	588	31864	0.0223797	0.0859176	1.65015	2.51214	0.0119048	Carhsp1//Eif4enif1//Gdnf//Pabpc4//Polr2d//Srsf1//Zc3h14
GO:0044772	mitotic_cell_cycle_phase_transition	Biological Process	7	151	588	31864	0.0223797	0.0859176	1.65015	2.51214	0.0119048	Camk2a//Cks1b//Cks2//Eif4e//Fbxl3//Plcb1//Ppm1d
GO:0007160	cell-matrix_adhesion	Biological Process	6	118	588	31864	0.0224148	0.0859849	1.64947	2.75545	0.0102041	Adam9//Itga2b//Itgbl1//L1cam//Pip5k1a//Tsc1
GO:0007179	transforming_growth_factor_beta_receptor_signaling_pathway	Biological Process	5	87	588	31864	0.0225764	0.0862103	1.64635	3.1144	0.0085034	Adam9//Gdnf//Sirt1//Trp53//Usp15
GO:0061178	regulation_of_insulin_secretion_involved_in_cellular_response_to_glucose_stimulus	Biological Process	5	87	588	31864	0.0225764	0.0862103	1.64635	3.1144	0.0085034	Cftr//Hif1a//Sirt1//Trpa1//Vsnl1
GO:1901379	regulation_of_potassium_ion_transmembrane_transport	Biological Process	5	87	588	31864	0.0225764	0.0862103	1.64635	3.1144	0.0085034	Atp1b1//Kcna1//Kcnab1//Sumo1//Vamp2
GO:0007405	neuroblast_proliferation	Biological Process	3	33	588	31864	0.0226322	0.0862103	1.64527	4.92641	0.00510204	Kcna1//Shh//Sox5
GO:0009225	nucleotide-sugar_metabolic_process	Biological Process	3	33	588	31864	0.0226322	0.0862103	1.64527	4.92641	0.00510204	Cmas//Gne//Gnpda1
GO:0045742	positive_regulation_of_epidermal_growth_factor_receptor_signaling_pathway	Biological Process	3	33	588	31864	0.0226322	0.0862103	1.64527	4.92641	0.00510204	Dgkd//Ereg//Hbegf
GO:0048566	embryonic_digestive_tract_development	Biological Process	3	33	588	31864	0.0226322	0.0862103	1.64527	4.92641	0.00510204	Hnf1b//Shh//Stra6
GO:0071108	protein_K48-linked_deubiquitination	Biological Process	3	33	588	31864	0.0226322	0.0862103	1.64527	4.92641	0.00510204	Usp15//Usp27x//Usp8
GO:1905898	positive_regulation_of_response_to_endoplasmic_reticulum_stress	Biological Process	3	33	588	31864	0.0226322	0.0862103	1.64527	4.92641	0.00510204	Herpud1//Sirt1//Xbp1
GO:0051301	cell_division	Biological Process	16	495	588	31864	0.0226839	0.0863402	1.64428	1.75161	0.0272109	Actr2//Arl8a//Becn1//Brcc3//Cks1b//Cks2//Clta//Hepacam2//Hmga2//Ist1//Pard3b//Ppp1ca//Ppp1cb//Sox5//Unc119//Usp8
GO:0001824	blastocyst_development	Biological Process	7	152	588	31864	0.0231014	0.0869954	1.63636	2.49561	0.0119048	Atp1b1//Hbegf//Hnf1b//Matr3//Mfn2//Rtf1//Zfp420
GO:0005996	monosaccharide_metabolic_process	Biological Process	7	152	588	31864	0.0231014	0.0869954	1.63636	2.49561	0.0119048	Adpgk//Chst15//Fabp5//Gnpda1//Gpd2//Pdk2//Tpi1
GO:0001711	endodermal_cell_fate_commitment	Biological Process	2	13	588	31864	0.0231762	0.0869954	1.63496	8.337	0.00340136	Hnf1b//Rtf1
GO:0007213	G_protein-coupled_acetylcholine_receptor_signaling_pathway	Biological Process	2	13	588	31864	0.0231762	0.0869954	1.63496	8.337	0.00340136	Hrh3//Plcb1
GO:0021554	optic_nerve_development	Biological Process	2	13	588	31864	0.0231762	0.0869954	1.63496	8.337	0.00340136	Kcna2//Pax2
GO:0030948	negative_regulation_of_vascular_endothelial_growth_factor_receptor_signaling_pathway	Biological Process	2	13	588	31864	0.0231762	0.0869954	1.63496	8.337	0.00340136	Dab2ip//Epn2
GO:0032375	negative_regulation_of_cholesterol_transport	Biological Process	2	13	588	31864	0.0231762	0.0869954	1.63496	8.337	0.00340136	Apoe//Shh
GO:0045741	positive_regulation_of_epidermal_growth_factor-activated_receptor_activity	Biological Process	2	13	588	31864	0.0231762	0.0869954	1.63496	8.337	0.00340136	Ereg//Hbegf
GO:0045906	negative_regulation_of_vasoconstriction	Biological Process	2	13	588	31864	0.0231762	0.0869954	1.63496	8.337	0.00340136	Dock4//Hif1a
GO:0051549	positive_regulation_of_keratinocyte_migration	Biological Process	2	13	588	31864	0.0231762	0.0869954	1.63496	8.337	0.00340136	Adam9//Hbegf
GO:0061085	regulation_of_histone_H3-K27_methylation	Biological Process	2	13	588	31864	0.0231762	0.0869954	1.63496	8.337	0.00340136	Asxl2//Phf1
GO:0061140	lung_secretory_cell_differentiation	Biological Process	2	13	588	31864	0.0231762	0.0869954	1.63496	8.337	0.00340136	Nfib//Spdef
GO:0061418	regulation_of_transcription_from_RNA_polymerase_II_promoter_in_response_to_hypoxia	Biological Process	2	13	588	31864	0.0231762	0.0869954	1.63496	8.337	0.00340136	Hif1a//Trp53
GO:0070417	cellular_response_to_cold	Biological Process	2	13	588	31864	0.0231762	0.0869954	1.63496	8.337	0.00340136	Nfe2l1//Trpa1
GO:0072539	T-helper_17_cell_differentiation	Biological Process	2	13	588	31864	0.0231762	0.0869954	1.63496	8.337	0.00340136	Rorc//Slamf6
GO:0072578	neurotransmitter-gated_ion_channel_clustering	Biological Process	2	13	588	31864	0.0231762	0.0869954	1.63496	8.337	0.00340136	Apoe//Lhfpl4
GO:1900121	negative_regulation_of_receptor_binding	Biological Process	2	13	588	31864	0.0231762	0.0869954	1.63496	8.337	0.00340136	Ptprf//Rgma
GO:1903817	negative_regulation_of_voltage-gated_potassium_channel_activity	Biological Process	2	13	588	31864	0.0231762	0.0869954	1.63496	8.337	0.00340136	Kcnab1//Sumo1
GO:0006839	mitochondrial_transport	Biological Process	8	187	588	31864	0.0233165	0.0874547	1.63234	2.31831	0.0136054	Camk2a//Mfn2//Timm9//Tmem14c//Tomm34//Trp53//Tst//Ywhaz
GO:0033157	regulation_of_intracellular_protein_transport	Biological Process	9	223	588	31864	0.023359	0.087547	1.63155	2.18706	0.0153061	Bag3//Dnajc27//Ep300//Itgam//Mapk1//Sar1b//Shh//Vamp2//Xbp1
GO:0006413	translational_initiation	Biological Process	4	59	588	31864	0.0235111	0.0877808	1.62873	3.67393	0.00680272	Ddx3x//Eif4a2//Eif4e//Eif4h
GO:0043967	histone_H4_acetylation	Biological Process	4	59	588	31864	0.0235111	0.0877808	1.62873	3.67393	0.00680272	Bend3//Ep300//Morf4l2//Per1
GO:0046622	positive_regulation_of_organ_growth	Biological Process	4	59	588	31864	0.0235111	0.0877808	1.62873	3.67393	0.00680272	Ep300//Mapk1//Nr3c1//Sirt1
GO:0048662	negative_regulation_of_smooth_muscle_cell_proliferation	Biological Process	4	59	588	31864	0.0235111	0.0877808	1.62873	3.67393	0.00680272	Gna12//Mfn2//Trp53//Vipr2
GO:0060675	ureteric_bud_morphogenesis	Biological Process	4	59	588	31864	0.0235111	0.0877808	1.62873	3.67393	0.00680272	Gdnf//Hnf1b//Pax2//Shh
GO:0001708	cell_fate_specification	Biological Process	5	88	588	31864	0.0235856	0.0879248	1.62735	3.079	0.0085034	Hnf1b//Nkx2-2//Otx2//Pax2//Shh
GO:0043242	negative_regulation_of_protein-containing_complex_disassembly	Biological Process	5	88	588	31864	0.0235856	0.0879248	1.62735	3.079	0.0085034	Atxn7//Clec16a//Map2//Map6d1//Twf1
GO:0071356	cellular_response_to_tumor_necrosis_factor	Biological Process	7	153	588	31864	0.023839	0.0887342	1.62271	2.4793	0.0119048	Ccl22//Dab2ip//Ikbkb//Mapk1//Sirt1//Traf3//Trp53
GO:1903900	regulation_of_viral_life_cycle	Biological Process	7	153	588	31864	0.023839	0.0887342	1.62271	2.4793	0.0119048	Adarb1//Ciita//Ddx3x//Ifitm1//Stau1//Trim30b//Trim32
GO:0046890	regulation_of_lipid_biosynthetic_process	Biological Process	8	188	588	31864	0.0239754	0.089174	1.62023	2.30598	0.0136054	Apoe//Dgat1//Erlin1//Fabp5//Nr1h2//Nr3c1//Rab38//Sirt1
GO:0030522	intracellular_receptor_signaling_pathway	Biological Process	6	120	588	31864	0.0241069	0.0895949	1.61786	2.70952	0.0102041	Dnaja1//Nr1h2//Nr3c1//Nr5a1//Phb//Rorc
GO:0001706	endoderm_formation	Biological Process	3	34	588	31864	0.0244903	0.0905382	1.61101	4.78151	0.00510204	Hnf1b//Itga5//Rtf1
GO:0008625	extrinsic_apoptotic_signaling_pathway_via_death_domain_receptors	Biological Process	3	34	588	31864	0.0244903	0.0905382	1.61101	4.78151	0.00510204	Bag3//Dab2ip//Ddx3x
GO:0043537	negative_regulation_of_blood_vessel_endothelial_cell_migration	Biological Process	3	34	588	31864	0.0244903	0.0905382	1.61101	4.78151	0.00510204	Apoe//Mecp2//Meox2
GO:0045737	positive_regulation_of_cyclin-dependent_protein_serine|threonine_kinase_activity	Biological Process	3	34	588	31864	0.0244903	0.0905382	1.61101	4.78151	0.00510204	Cks1b//Cks1brt//Cks2
GO:0051125	regulation_of_actin_nucleation	Biological Process	3	34	588	31864	0.0244903	0.0905382	1.61101	4.78151	0.00510204	Ap1ar//Nckap1//Wasf2
GO:0090181	regulation_of_cholesterol_metabolic_process	Biological Process	3	34	588	31864	0.0244903	0.0905382	1.61101	4.78151	0.00510204	Apoe//Erlin1//Gnb3
GO:2000108	positive_regulation_of_leukocyte_apoptotic_process	Biological Process	3	34	588	31864	0.0244903	0.0905382	1.61101	4.78151	0.00510204	Pik3cd//Sirt1//Trp53
GO:0002821	positive_regulation_of_adaptive_immune_response	Biological Process	7	154	588	31864	0.0245927	0.0906883	1.60919	2.4632	0.0119048	Btk//Clcf1//Fcer1g//H2-Q7//Il1r1//Sirt1//Stx7
GO:0031960	response_to_corticosteroid	Biological Process	5	89	588	31864	0.0246236	0.0906883	1.60865	3.04441	0.0085034	Adam9//Eif4e//Ep300//Gdnf//Nr3c1
GO:0035304	regulation_of_protein_dephosphorylation	Biological Process	5	89	588	31864	0.0246236	0.0906883	1.60865	3.04441	0.0085034	Ikbkb//Ppp1r11//Ppp1r2//Sppl3//Tsc1
GO:0046330	positive_regulation_of_JNK_cascade	Biological Process	5	89	588	31864	0.0246236	0.0906883	1.60865	3.04441	0.0085034	Dab2ip//Flt4//Map3k11//Plcb1//Traf3
GO:0060047	heart_contraction	Biological Process	5	89	588	31864	0.0246236	0.0906883	1.60865	3.04441	0.0085034	Atp1b1//Dmd//Scn2b//Sgcd//Srsf1
GO:0006446	regulation_of_translational_initiation	Biological Process	4	60	588	31864	0.0248343	0.0912582	1.60495	3.6127	0.00680272	Ddx3x//Impact//Ncbp2//Polr2d
GO:0060324	face_development	Biological Process	4	60	588	31864	0.0248343	0.0912582	1.60495	3.6127	0.00680272	Braf//Ep300//Mapk1//Stra6
GO:0070301	cellular_response_to_hydrogen_peroxide	Biological Process	4	60	588	31864	0.0248343	0.0912582	1.60495	3.6127	0.00680272	Ezh2//Impact//Pax2//Sirt1
GO:0010634	positive_regulation_of_epithelial_cell_migration	Biological Process	7	155	588	31864	0.0253626	0.0930595	1.59581	2.44731	0.0119048	Adam9//Flt4//Hbegf//Hif1a//Pik3cd//Shh//Sirt1
GO:0030856	regulation_of_epithelial_cell_differentiation	Biological Process	7	155	588	31864	0.0253626	0.0930595	1.59581	2.44731	0.0119048	Ezh2//Gdnf//Ikbkb//Nfe2l1//Pax2//Plcb1//Zeb2
GO:0045665	negative_regulation_of_neuron_differentiation	Biological Process	5	90	588	31864	0.0256905	0.0941214	1.59023	3.01058	0.0085034	Eif4e//Eif4enif1//Nkx2-2//Shh//Sox21
GO:0061351	neural_precursor_cell_proliferation	Biological Process	5	90	588	31864	0.0256905	0.0941214	1.59023	3.01058	0.0085034	Hmga2//Kcna1//Shh//Sox5//Zeb2
GO:0071407	cellular_response_to_organic_cyclic_compound	Biological Process	16	503	588	31864	0.0258009	0.0944554	1.58836	1.72375	0.0272109	Cftr//Dnaja1//Eif4e//Ezh2//Gdnf//Gnb5//Hrh3//Impact//Mapk1//Mecp2//Nfe2l1//Nr3c1//Nsg1//Phb//Plcb1//Rorc
GO:0046620	regulation_of_organ_growth	Biological Process	6	122	588	31864	0.0258824	0.0946828	1.587	2.66511	0.0102041	Dusp6//Dusp9//Ep300//Mapk1//Nr3c1//Sirt1
GO:0098657	import_into_cell	Biological Process	8	191	588	31864	0.0260304	0.0950208	1.58452	2.26976	0.0136054	Atp1b1//Il10ra//Slc15a1//Slc19a1//Slc31a1//Slc6a1//Slc6a9//Slc9a2
GO:0009247	glycolipid_biosynthetic_process	Biological Process	4	61	588	31864	0.0262016	0.0950208	1.58167	3.55347	0.00680272	Gal3st1//Pigw//St6galnac6//St8sia5
GO:0021515	cell_differentiation_in_spinal_cord	Biological Process	4	61	588	31864	0.0262016	0.0950208	1.58167	3.55347	0.00680272	Nfe2l1//Nkx2-2//Shh//Sox13
GO:0048278	vesicle_docking	Biological Process	4	61	588	31864	0.0262016	0.0950208	1.58167	3.55347	0.00680272	Cftr//Stx1a//Stx7//Vamp2
GO:0070988	demethylation	Biological Process	4	61	588	31864	0.0262016	0.0950208	1.58167	3.55347	0.00680272	Kdm2a//Kdm5a//Ppme1//Ube2b
GO:0008610	lipid_biosynthetic_process	Biological Process	16	504	588	31864	0.026212	0.0950208	1.5815	1.72033	0.0272109	Acaca//Alox12e//Cftr//Dgat1//Dgkd//Dhdds//Fabp5//Gal3st1//H2-Ke6//Itpkb//Pigw//Pik3cd//Pip5k1a//Sgms1//St6galnac6//St8sia5
GO:0007026	negative_regulation_of_microtubule_depolymerization	Biological Process	3	35	588	31864	0.0264283	0.0950208	1.57793	4.6449	0.00510204	Atxn7//Map2//Map6d1
GO:0019228	neuronal_action_potential	Biological Process	3	35	588	31864	0.0264283	0.0950208	1.57793	4.6449	0.00510204	Kcna1//Kcna2//Scn3a
GO:0034243	regulation_of_transcription_elongation_from_RNA_polymerase_II_promoter	Biological Process	3	35	588	31864	0.0264283	0.0950208	1.57793	4.6449	0.00510204	Eapp//Ezh2//Shh
GO:0043516	regulation_of_DNA_damage_response,_signal_transduction_by_p53_class_mediator	Biological Process	3	35	588	31864	0.0264283	0.0950208	1.57793	4.6449	0.00510204	Sirt1//Trp53//Twist1
GO:0048710	regulation_of_astrocyte_differentiation	Biological Process	3	35	588	31864	0.0264283	0.0950208	1.57793	4.6449	0.00510204	Clcf1//Hmga2//Mecp2
GO:0055090	acylglycerol_homeostasis	Biological Process	3	35	588	31864	0.0264283	0.0950208	1.57793	4.6449	0.00510204	Apoe//Sirt1//Xbp1
GO:0060261	positive_regulation_of_transcription_initiation_from_RNA_polymerase_II_promoter	Biological Process	3	35	588	31864	0.0264283	0.0950208	1.57793	4.6449	0.00510204	Hnf1b//Psmc6//Trp53
GO:0070328	triglyceride_homeostasis	Biological Process	3	35	588	31864	0.0264283	0.0950208	1.57793	4.6449	0.00510204	Apoe//Sirt1//Xbp1
GO:1901186	positive_regulation_of_ERBB_signaling_pathway	Biological Process	3	35	588	31864	0.0264283	0.0950208	1.57793	4.6449	0.00510204	Dgkd//Ereg//Hbegf
GO:0002885	positive_regulation_of_hypersensitivity	Biological Process	2	14	588	31864	0.0267131	0.0950208	1.57328	7.7415	0.00340136	Btk//Fcer1g
GO:0006002	fructose_6-phosphate_metabolic_process	Biological Process	2	14	588	31864	0.0267131	0.0950208	1.57328	7.7415	0.00340136	Gnpda1//Nfe2l1
GO:0006465	signal_peptide_processing	Biological Process	2	14	588	31864	0.0267131	0.0950208	1.57328	7.7415	0.00340136	Sec11a//Sppl3
GO:0007252	I-kappaB_phosphorylation	Biological Process	2	14	588	31864	0.0267131	0.0950208	1.57328	7.7415	0.00340136	Dab2ip//Ikbkb
GO:0009226	nucleotide-sugar_biosynthetic_process	Biological Process	2	14	588	31864	0.0267131	0.0950208	1.57328	7.7415	0.00340136	Cmas//Gnpda1
GO:0010225	response_to_UV-C	Biological Process	2	14	588	31864	0.0267131	0.0950208	1.57328	7.7415	0.00340136	Impact//Trp53
GO:0010882	regulation_of_cardiac_muscle_contraction_by_calcium_ion_signaling	Biological Process	2	14	588	31864	0.0267131	0.0950208	1.57328	7.7415	0.00340136	Atp1b1//Dmd
GO:0019896	axonal_transport_of_mitochondrion	Biological Process	2	14	588	31864	0.0267131	0.0950208	1.57328	7.7415	0.00340136	Hif1a//Trak1
GO:0021514	ventral_spinal_cord_interneuron_differentiation	Biological Process	2	14	588	31864	0.0267131	0.0950208	1.57328	7.7415	0.00340136	Nkx2-2//Shh
GO:0030206	chondroitin_sulfate_biosynthetic_process	Biological Process	2	14	588	31864	0.0267131	0.0950208	1.57328	7.7415	0.00340136	Chsy1//Chsy3
GO:0031915	positive_regulation_of_synaptic_plasticity	Biological Process	2	14	588	31864	0.0267131	0.0950208	1.57328	7.7415	0.00340136	Cplx2//Mecp2
GO:0032026	response_to_magnesium_ion	Biological Process	2	14	588	31864	0.0267131	0.0950208	1.57328	7.7415	0.00340136	D2hgdh//Kcna1
GO:0033127	regulation_of_histone_phosphorylation	Biological Process	2	14	588	31864	0.0267131	0.0950208	1.57328	7.7415	0.00340136	Twist1//Ube2b
GO:0035493	SNARE_complex_assembly	Biological Process	2	14	588	31864	0.0267131	0.0950208	1.57328	7.7415	0.00340136	Stx1a//Vamp2
GO:0043508	negative_regulation_of_JUN_kinase_activity	Biological Process	2	14	588	31864	0.0267131	0.0950208	1.57328	7.7415	0.00340136	Dnaja1//Sfrp5
GO:0045059	positive_thymic_T_cell_selection	Biological Process	2	14	588	31864	0.0267131	0.0950208	1.57328	7.7415	0.00340136	Itpkb//Shh
GO:0045898	regulation_of_RNA_polymerase_II_transcription_preinitiation_complex_assembly	Biological Process	2	14	588	31864	0.0267131	0.0950208	1.57328	7.7415	0.00340136	Psmc6//Trp53
GO:0060231	mesenchymal_to_epithelial_transition	Biological Process	2	14	588	31864	0.0267131	0.0950208	1.57328	7.7415	0.00340136	Gdnf//Pax2
GO:0060736	prostate_gland_growth	Biological Process	2	14	588	31864	0.0267131	0.0950208	1.57328	7.7415	0.00340136	Psapl1//Shh
GO:0070734	histone_H3-K27_methylation	Biological Process	2	14	588	31864	0.0267131	0.0950208	1.57328	7.7415	0.00340136	Bend3//Ezh2
GO:0072087	renal_vesicle_development	Biological Process	2	14	588	31864	0.0267131	0.0950208	1.57328	7.7415	0.00340136	Gdnf//Pax2
GO:0072202	cell_differentiation_involved_in_metanephros_development	Biological Process	2	14	588	31864	0.0267131	0.0950208	1.57328	7.7415	0.00340136	Gdnf//Pax2
GO:1902950	regulation_of_dendritic_spine_maintenance	Biological Process	2	14	588	31864	0.0267131	0.0950208	1.57328	7.7415	0.00340136	Apoe//Zfp804a
GO:0043506	regulation_of_JUN_kinase_activity	Biological Process	5	91	588	31864	0.0267865	0.0951984	1.57208	2.9775	0.0085034	Dab2ip//Dnaja1//Map3k11//Sfrp5//Zeb2
GO:0001952	regulation_of_cell-matrix_adhesion	Biological Process	6	123	588	31864	0.0268019	0.0951984	1.57183	2.64344	0.0102041	Dmd//Gpm6b//Onecut2//Rasa1//S100a10//Tsc1
GO:0010564	regulation_of_cell_cycle_process	Biological Process	19	632	588	31864	0.0269378	0.0956117	1.56964	1.62914	0.0323129	Atrx//Becn1//Brcc3//Ctdsp2//Dab2ip//Dach1//Ddx3x//Ereg//Ezh2//Hmga2//Mecp2//Nfe2l1//Pkp4//Plcb1//Rmi2//Sirt1//Tom1l1//Trp53//Ube2b
GO:0030865	cortical_cytoskeleton_organization	Biological Process	4	62	588	31864	0.0276132	0.0978666	1.55888	3.49616	0.00680272	Ehd2//Ikbkb//Nckap1//Rhog
GO:0060999	positive_regulation_of_dendritic_spine_development	Biological Process	4	62	588	31864	0.0276132	0.0978666	1.55888	3.49616	0.00680272	Actr2//Apoe//Mecp2//Nr3c1
GO:0007423	sensory_organ_development	Biological Process	19	634	588	31864	0.0276946	0.0980841	1.55761	1.624	0.0323129	Bhlhe22//Col8a1//Dio3//Gpd2//Gpm6a//Hif1a//Maf//Mapk1//Meis2//Mfn2//Otx2//Pax2//Prkci//Shh//Stra6//Tmem132e//Tub//Tulp3//Twist1
GO:0046822	regulation_of_nucleocytoplasmic_transport	Biological Process	6	124	588	31864	0.0277428	0.0981838	1.55685	2.62212	0.0102041	Bag3//Dnajc27//Ep300//Mapk1//Shh//Xbp1
GO:0001508	action_potential	Biological Process	5	92	588	31864	0.0279118	0.0984969	1.55421	2.94513	0.0085034	Dmd//Kcna1//Kcna2//Scn2b//Scn3a
GO:0031110	regulation_of_microtubule_polymerization_or_depolymerization	Biological Process	5	92	588	31864	0.0279118	0.0984969	1.55421	2.94513	0.0085034	Atxn7//Map2//Map6d1//Mecp2//Tubb4a
GO:0036503	ERAD_pathway	Biological Process	5	92	588	31864	0.0279118	0.0984969	1.55421	2.94513	0.0085034	Edem3//Erlin1//Herpud1//Psmc6//Sgtb
GO:0060993	kidney_morphogenesis	Biological Process	5	92	588	31864	0.0279118	0.0984969	1.55421	2.94513	0.0085034	Fras1//Gdnf//Hnf1b//Pax2//Shh
GO:0051656	establishment_of_organelle_localization	Biological Process	12	346	588	31864	0.0281978	0.0994345	1.54978	1.87944	0.0204082	Actr2//Ap1ar//Becn1//Btk//Cplx2//Hif1a//Pard3b//Sdad1//Tanc2//Trak1//Ube2b//Ywhaz
GO:0046883	regulation_of_hormone_secretion	Biological Process	11	307	588	31864	0.0283258	0.0998139	1.54782	1.94168	0.0187075	Cftr//Clcf1//Hadh//Hif1a//Hmga2//Mtnr1a//Sirt1//Syt7//Trh//Trpa1//Vsnl1
GO:0048048	embryonic_eye_morphogenesis	Biological Process	3	36	588	31864	0.0284459	0.0998772	1.54598	4.51587	0.00510204	Pax2//Stra6//Twist1
GO:0048679	regulation_of_axon_regeneration	Biological Process	3	36	588	31864	0.0284459	0.0998772	1.54598	4.51587	0.00510204	Braf//Ptprf//Rgma
GO:0061005	cell_differentiation_involved_in_kidney_development	Biological Process	3	36	588	31864	0.0284459	0.0998772	1.54598	4.51587	0.00510204	Gdnf//Glis2//Pax2
GO:1902745	positive_regulation_of_lamellipodium_organization	Biological Process	3	36	588	31864	0.0284459	0.0998772	1.54598	4.51587	0.00510204	Actr2//Nckap1//Wasf2
GO:1903203	regulation_of_oxidative_stress-induced_neuron_death	Biological Process	3	36	588	31864	0.0284459	0.0998772	1.54598	4.51587	0.00510204	Hif1a//Itgam//Tsc1
GO:0065004	protein-DNA_complex_assembly	Biological Process	7	159	588	31864	0.0286066	0.100369	1.54353	2.38574	0.0119048	Atrx//Dr1//Ep300//Hnf1b//Hp1bp3//Nap1l2//Nap1l4
GO:0016236	macroautophagy	Biological Process	6	125	588	31864	0.0287052	0.100643	1.54204	2.60114	0.0102041	Bag3//Becn1//Ctsd//Mfn2//Trp53inp1//Vps41
GO:0001657	ureteric_bud_development	Biological Process	5	93	588	31864	0.0290667	0.101701	1.5366	2.91347	0.0085034	Epcam//Gdnf//Hnf1b//Pax2//Shh
GO:0001776	leukocyte_homeostasis	Biological Process	5	93	588	31864	0.0290667	0.101701	1.5366	2.91347	0.0085034	Hif1a//Ikbkb//Itgam//Pik3cd//Sh2b2
GO:0099072	regulation_of_postsynaptic_membrane_neurotransmitter_receptor_levels	Biological Process	4	63	588	31864	0.0290693	0.101701	1.53657	3.44067	0.00680272	Camk2a//Nsg1//Prkci//Vamp2
GO:0018108	peptidyl-tyrosine_phosphorylation	Biological Process	7	160	588	31864	0.0294595	0.102919	1.53078	2.37083	0.0119048	Baz1b//Bmx//Btk//Clk2//Dyrk2//Flt4//Twf1
GO:0071478	cellular_response_to_radiation	Biological Process	7	160	588	31864	0.0294595	0.102919	1.53078	2.37083	0.0119048	Bmf//Ep300//Impact//Sirt1//Tnks1bp1//Trp53//Trp53inp1
GO:0006282	regulation_of_DNA_repair	Biological Process	6	126	588	31864	0.0296894	0.103574	1.5274	2.5805	0.0102041	Actr2//Brcc3//Fam168a//Rmi2//Sirt1//Twist1
GO:0090101	negative_regulation_of_transmembrane_receptor_protein_serine|threonine_kinase_signaling_pathway	Biological Process	6	126	588	31864	0.0296894	0.103574	1.5274	2.5805	0.0102041	Lemd3//Onecut2//Sirt1//Snx1//Trp53//Xbp1
GO:0043535	regulation_of_blood_vessel_endothelial_cell_migration	Biological Process	5	94	588	31864	0.0302514	0.104705	1.51925	2.88247	0.0085034	Apoe//Hif1a//Mecp2//Meox2//Sirt1
GO:0072163	mesonephric_epithelium_development	Biological Process	5	94	588	31864	0.0302514	0.104705	1.51925	2.88247	0.0085034	Epcam//Gdnf//Hnf1b//Pax2//Shh
GO:0072164	mesonephric_tubule_development	Biological Process	5	94	588	31864	0.0302514	0.104705	1.51925	2.88247	0.0085034	Epcam//Gdnf//Hnf1b//Pax2//Shh
GO:0021543	pallium_development	Biological Process	7	161	588	31864	0.0303293	0.104705	1.51814	2.35611	0.0119048	Bhlhe22//Dab2ip//Hif1a//Kcna1//Plcb1//Tsc1//Zeb2
GO:0050768	negative_regulation_of_neurogenesis	Biological Process	7	161	588	31864	0.0303293	0.104705	1.51814	2.35611	0.0119048	Efnb3//Hmga2//Map2//Mecp2//Rgma//Sema3a//Trp53
GO:0006677	glycosylceramide_metabolic_process	Biological Process	2	15	588	31864	0.0304519	0.104705	1.51639	7.2254	0.00340136	Gal3st1//St6galnac6
GO:0006837	serotonin_transport	Biological Process	2	15	588	31864	0.0304519	0.104705	1.51639	7.2254	0.00340136	Fcer1g//Xbp1
GO:0008211	glucocorticoid_metabolic_process	Biological Process	2	15	588	31864	0.0304519	0.104705	1.51639	7.2254	0.00340136	Mecp2//Nr3c1
GO:0010960	magnesium_ion_homeostasis	Biological Process	2	15	588	31864	0.0304519	0.104705	1.51639	7.2254	0.00340136	Kcna1//Xk
GO:0014819	regulation_of_skeletal_muscle_contraction	Biological Process	2	15	588	31864	0.0304519	0.104705	1.51639	7.2254	0.00340136	Atp2a1//Dmd
GO:0014857	regulation_of_skeletal_muscle_cell_proliferation	Biological Process	2	15	588	31864	0.0304519	0.104705	1.51639	7.2254	0.00340136	Shh//Sirt1
GO:0021781	glial_cell_fate_commitment	Biological Process	2	15	588	31864	0.0304519	0.104705	1.51639	7.2254	0.00340136	Nfe2l1//Nkx2-2
GO:0030007	cellular_potassium_ion_homeostasis	Biological Process	2	15	588	31864	0.0304519	0.104705	1.51639	7.2254	0.00340136	Atp1b1//Bsnd
GO:0038093	Fc_receptor_signaling_pathway	Biological Process	2	15	588	31864	0.0304519	0.104705	1.51639	7.2254	0.00340136	Fcer1g//Fcgr4
GO:0042953	lipoprotein_transport	Biological Process	2	15	588	31864	0.0304519	0.104705	1.51639	7.2254	0.00340136	Unc119//Unc119b
GO:0051152	positive_regulation_of_smooth_muscle_cell_differentiation	Biological Process	2	15	588	31864	0.0304519	0.104705	1.51639	7.2254	0.00340136	Shh//Sirt1
GO:0051608	histamine_transport	Biological Process	2	15	588	31864	0.0304519	0.104705	1.51639	7.2254	0.00340136	Btk//Ywhaz
GO:0061029	eyelid_development_in_camera-type_eye	Biological Process	2	15	588	31864	0.0304519	0.104705	1.51639	7.2254	0.00340136	Stra6//Twist1
GO:0099010	modification_of_postsynaptic_structure	Biological Process	2	15	588	31864	0.0304519	0.104705	1.51639	7.2254	0.00340136	Pfn2//Stau1
GO:1903799	negative_regulation_of_production_of_miRNAs_involved_in_gene_silencing_by_miRNA	Biological Process	2	15	588	31864	0.0304519	0.104705	1.51639	7.2254	0.00340136	Mecp2//Trp53
GO:0006417	regulation_of_translation	Biological Process	14	431	588	31864	0.0305216	0.104705	1.51539	1.76025	0.0238095	Cpeb2//Ddx3x//Eif4a2//Eif4e//Eif4enif1//Eif4h//Ep300//Impact//Mapk1//Ncbp2//Per1//Polr2d//Ppp1ca//Tsc1
GO:0030866	cortical_actin_cytoskeleton_organization	Biological Process	3	37	588	31864	0.030543	0.104705	1.51509	4.39382	0.00510204	Ehd2//Ikbkb//Nckap1
GO:0045851	pH_reduction	Biological Process	3	37	588	31864	0.030543	0.104705	1.51509	4.39382	0.00510204	Atp6v0d1//Rab38//Ttpa
GO:0046329	negative_regulation_of_JNK_cascade	Biological Process	3	37	588	31864	0.030543	0.104705	1.51509	4.39382	0.00510204	Dnaja1//Per1//Sfrp5
GO:0030837	negative_regulation_of_actin_filament_polymerization	Biological Process	4	64	588	31864	0.0305701	0.104705	1.5147	3.3869	0.00680272	Arfgef1//Pfn2//Ssh2//Twf1
GO:0090278	negative_regulation_of_peptide_hormone_secretion	Biological Process	4	64	588	31864	0.0305701	0.104705	1.5147	3.3869	0.00680272	Hadh//Mtnr1a//Sirt1//Vsnl1
GO:0071375	cellular_response_to_peptide_hormone_stimulus	Biological Process	8	198	588	31864	0.0312955	0.107114	1.50452	2.18951	0.0136054	Camk2a//Cpeb2//Pdk2//Plcb1//Prkci//Sh2b2//Vamp2//Xbp1
GO:0002792	negative_regulation_of_peptide_secretion	Biological Process	5	95	588	31864	0.031466	0.107547	1.50216	2.85213	0.0085034	Apoe//Hadh//Mtnr1a//Sirt1//Vsnl1
GO:0045685	regulation_of_glial_cell_differentiation	Biological Process	5	95	588	31864	0.031466	0.107547	1.50216	2.85213	0.0085034	Clcf1//Hmga2//Mecp2//Nkx2-2//Shh
GO:0008277	regulation_of_G_protein-coupled_receptor_signaling_pathway	Biological Process	6	128	588	31864	0.0317235	0.1082	1.49862	2.54018	0.0102041	Camk2a//Pdcl//Phb//Plcb1//Tub//Tulp3
GO:0034341	response_to_interferon-gamma	Biological Process	6	128	588	31864	0.0317235	0.1082	1.49862	2.54018	0.0102041	Actr2//Ccl22//Ciita//H2-Q7//Ifitm1//Trp53
GO:0045444	fat_cell_differentiation	Biological Process	6	128	588	31864	0.0317235	0.1082	1.49862	2.54018	0.0102041	Aldh6a1//Ep300//Plcb1//Sh2b2//Sirt1//Trim32
GO:0006914	autophagy	Biological Process	9	236	588	31864	0.0319797	0.108922	1.49513	2.06659	0.0153061	Bag3//Becn1//Clec16a//Ctsd//Mfn2//Trp53//Trp53inp1//Vps41//Xbp1
GO:0090068	positive_regulation_of_cell_cycle_process	Biological Process	9	236	588	31864	0.0319797	0.108922	1.49513	2.06659	0.0153061	Atrx//Becn1//Ddx3x//Ereg//Ezh2//Mecp2//Pkp4//Plcb1//Ube2b
GO:0030101	natural_killer_cell_activation	Biological Process	4	65	588	31864	0.0321159	0.109174	1.49328	3.3348	0.00680272	Il2rb//Klrb1c//Rabl3//Slamf6
GO:0071166	ribonucleoprotein_complex_localization	Biological Process	4	65	588	31864	0.0321159	0.109174	1.49328	3.3348	0.00680272	Polr2d//Sdad1//Tsc1//Ythdc1
GO:0061013	regulation_of_mRNA_catabolic_process	Biological Process	7	163	588	31864	0.0321204	0.109174	1.49322	2.3272	0.0119048	Carhsp1//Eif4enif1//Gdnf//Pabpc4//Polr2d//Srsf1//Zc3h14
GO:0010661	positive_regulation_of_muscle_cell_apoptotic_process	Biological Process	3	38	588	31864	0.0327191	0.110747	1.4852	4.2782	0.00510204	Camk2a//Mfn2//Trp53
GO:0031114	regulation_of_microtubule_depolymerization	Biological Process	3	38	588	31864	0.0327191	0.110747	1.4852	4.2782	0.00510204	Atxn7//Map2//Map6d1
GO:0070873	regulation_of_glycogen_metabolic_process	Biological Process	3	38	588	31864	0.0327191	0.110747	1.4852	4.2782	0.00510204	Dyrk2//Ppp1ca//Ppp1cb
GO:1903670	regulation_of_sprouting_angiogenesis	Biological Process	3	38	588	31864	0.0327191	0.110747	1.4852	4.2782	0.00510204	Epn2//Itga5//Shh
GO:1904031	positive_regulation_of_cyclin-dependent_protein_kinase_activity	Biological Process	3	38	588	31864	0.0327191	0.110747	1.4852	4.2782	0.00510204	Cks1b//Cks1brt//Cks2
GO:2000758	positive_regulation_of_peptidyl-lysine_acetylation	Biological Process	3	38	588	31864	0.0327191	0.110747	1.4852	4.2782	0.00510204	Ep300//Nap1l2//Tada2b
GO:0010977	negative_regulation_of_neuron_projection_development	Biological Process	7	164	588	31864	0.033042	0.111432	1.48093	2.31301	0.0119048	Apoe//Efnb3//Map2//Ptprg//Rgma//Sema3a//Tsc1
GO:0048545	response_to_steroid_hormone	Biological Process	7	164	588	31864	0.033042	0.111432	1.48093	2.31301	0.0119048	Adam9//Dnaja1//Eif4e//Ep300//Gdnf//Nr3c1//Phb
GO:0002260	lymphocyte_homeostasis	Biological Process	4	66	588	31864	0.0337066	0.111432	1.47228	3.28427	0.00680272	Hif1a//Ikbkb//Pik3cd//Sh2b2
GO:0060688	regulation_of_morphogenesis_of_a_branching_structure	Biological Process	4	66	588	31864	0.0337066	0.111432	1.47228	3.28427	0.00680272	Gdnf//Mecp2//Pax2//Shh
GO:0043487	regulation_of_RNA_stability	Biological Process	7	165	588	31864	0.0339809	0.111432	1.46876	2.29899	0.0119048	Carhsp1//Eif4enif1//Gdnf//Pabpc4//Polr2d//Srsf1//Zc3h14
GO:0001823	mesonephros_development	Biological Process	5	97	588	31864	0.0339858	0.111432	1.4687	2.79332	0.0085034	Epcam//Gdnf//Hnf1b//Pax2//Shh
GO:0031343	positive_regulation_of_cell_killing	Biological Process	5	97	588	31864	0.0339858	0.111432	1.4687	2.79332	0.0085034	H2-Q7//Itgam//Klrb1c//Slamf6//Stx7
GO:0051492	regulation_of_stress_fiber_assembly	Biological Process	5	97	588	31864	0.0339858	0.111432	1.4687	2.79332	0.0085034	Braf//Pfn2//S100a10//Tsc1//Wasf2
GO:0008284	positive_regulation_of_cell_population_proliferation	Biological Process	27	1004	588	31864	0.034148	0.111432	1.46663	1.45731	0.0459184	Clcf1//Eapp//Epcam//Ereg//Ezh2//Flt4//Gdnf//Hbegf//Hif1a//Hmga2//Hrh3//Ikbkb//Kras//Lamc2//Mapk1//Mecp2//Meis2//Mfn2//Pax2//Phb//Pik3cd//Prkci//Rasa1//Shh//Sirt1//Twist1//Xbp1
GO:0002866	positive_regulation_of_acute_inflammatory_response_to_antigenic_stimulus	Biological Process	2	16	588	31864	0.034384	0.111432	1.46364	6.77381	0.00340136	Btk//Fcer1g
GO:0031115	negative_regulation_of_microtubule_polymerization	Biological Process	2	16	588	31864	0.034384	0.111432	1.46364	6.77381	0.00340136	Map2//Tubb4a
GO:0042159	lipoprotein_catabolic_process	Biological Process	2	16	588	31864	0.034384	0.111432	1.46364	6.77381	0.00340136	Apoe//Ctsd
GO:0042987	amyloid_precursor_protein_catabolic_process	Biological Process	2	16	588	31864	0.034384	0.111432	1.46364	6.77381	0.00340136	Adam9//Psenen
GO:0043518	negative_regulation_of_DNA_damage_response,_signal_transduction_by_p53_class_mediator	Biological Process	2	16	588	31864	0.034384	0.111432	1.46364	6.77381	0.00340136	Sirt1//Twist1
GO:0043652	engulfment_of_apoptotic_cell	Biological Process	2	16	588	31864	0.034384	0.111432	1.46364	6.77381	0.00340136	Becn1//Rhog
GO:0060046	regulation_of_acrosome_reaction	Biological Process	2	16	588	31864	0.034384	0.111432	1.46364	6.77381	0.00340136	Fam170b//Plcb1
GO:0060766	negative_regulation_of_androgen_receptor_signaling_pathway	Biological Process	2	16	588	31864	0.034384	0.111432	1.46364	6.77381	0.00340136	Phb//Sirt1
GO:0061548	ganglion_development	Biological Process	2	16	588	31864	0.034384	0.111432	1.46364	6.77381	0.00340136	Sema3a//Tulp3
GO:0090083	regulation_of_inclusion_body_assembly	Biological Process	2	16	588	31864	0.034384	0.111432	1.46364	6.77381	0.00340136	Apoe//Psmc6
GO:0090128	regulation_of_synapse_maturation	Biological Process	2	16	588	31864	0.034384	0.111432	1.46364	6.77381	0.00340136	Dab2ip//Ywhaz
GO:0097178	ruffle_assembly	Biological Process	2	16	588	31864	0.034384	0.111432	1.46364	6.77381	0.00340136	Aif1l//Pip5k1a
GO:0010467	gene_expression	Biological Process	50	2081	588	31864	0.0344761	0.111432	1.46248	1.30203	0.085034	Adam9//Adarb1//Apoe//Asxl2//Btk//Celf5//Cpeb2//Dars//Ddx3x//Dr1//Eif4a2//Eif4e//Eif4h//Ep300//Ereg//Ezh2//Fam172a//Fcer1g//Gemin7//Hif1a//Lcorl//Lin9//Maf//Mapk1//Mef2a//Mrpl34//Mrps21//Naa35//Ncbp2//Nol10//Nr5a1//Pcsk4//Plcb1//Pnn//Polr2d//Psenen//Rbmx//Rorc//Rtf1//Runx3//Sec11a//Shh//Sppl3//Srsf1//Taf9b//Trp53//Trub1//Xbp1//Ythdc1//Zar1
GO:0060537	muscle_tissue_development	Biological Process	12	357	588	31864	0.0345889	0.111432	1.46106	1.82153	0.0204082	Dmd//Ep300//Gpcpd1//Lemd3//Mef2a//Meox2//Sgcd//Shh//Stra6//Synb//Tsc1//Xk
GO:0007163	establishment_or_maintenance_of_cell_polarity	Biological Process	8	202	588	31864	0.0346101	0.111432	1.4608	2.14616	0.0136054	Actr2//Map2//Mark2//Nckap1//Pard3b//Prkci//Rhog//Shh
GO:0046887	positive_regulation_of_hormone_secretion	Biological Process	7	166	588	31864	0.0349375	0.111432	1.45671	2.28514	0.0119048	Cftr//Clcf1//Hif1a//Sirt1//Trh//Trpa1//Vsnl1
GO:0014823	response_to_activity	Biological Process	3	39	588	31864	0.034974	0.111432	1.45626	4.1685	0.00510204	Fndc5//Hadh//Hif1a
GO:0030032	lamellipodium_assembly	Biological Process	3	39	588	31864	0.034974	0.111432	1.45626	4.1685	0.00510204	Nckap1//Vav2//Wasf2
GO:0032228	regulation_of_synaptic_transmission,_GABAergic	Biological Process	3	39	588	31864	0.034974	0.111432	1.45626	4.1685	0.00510204	Car7//Kras//Slc6a1
GO:0045047	protein_targeting_to_ER	Biological Process	3	39	588	31864	0.034974	0.111432	1.45626	4.1685	0.00510204	Herpud1//Sgtb//Srp14
GO:0051180	vitamin_transport	Biological Process	3	39	588	31864	0.034974	0.111432	1.45626	4.1685	0.00510204	Slc19a1//Stra6//Ttpa
GO:1905332	positive_regulation_of_morphogenesis_of_an_epithelium	Biological Process	3	39	588	31864	0.034974	0.111432	1.45626	4.1685	0.00510204	Gdnf//Pax2//Pik3cd
GO:0032233	positive_regulation_of_actin_filament_bundle_assembly	Biological Process	4	67	588	31864	0.0353425	0.111432	1.4517	3.23525	0.00680272	Braf//Pfn2//S100a10//Tsc1
GO:0050778	positive_regulation_of_immune_response	Biological Process	20	696	588	31864	0.03547	0.111432	1.45014	1.5572	0.0340136	Bmx//Braf//Btk//Clcf1//Ereg//Fcer1g//H2-Q7//Il1r1//Itgam//Klrb1c//Mapk1//Matr3//Phb//Rftn1//Sh2b2//Sirt1//Slamf6//Sppl3//Stx7//Xbp1
GO:0035264	multicellular_organism_growth	Biological Process	6	132	588	31864	0.0360587	0.111432	1.44299	2.4632	0.0102041	Adarb1//Atrx//Ep300//Gpd2//Kdm2a//Trp53
GO:0050773	regulation_of_dendrite_development	Biological Process	6	133	588	31864	0.037199	0.113194	1.42947	2.44468	0.0102041	Actr2//Crtc1//Dab2ip//Ezh2//Ptprf//Sarm1
GO:0019932	second-messenger-mediated_signaling	Biological Process	8	205	588	31864	0.0372467	0.113194	1.42891	2.11475	0.0136054	Apoe//Atp1b1//Dmd//Ncald//Nr5a1//Sgcd//Tpcn1//Trpa1
GO:0050731	positive_regulation_of_peptidyl-tyrosine_phosphorylation	Biological Process	8	205	588	31864	0.0372467	0.113194	1.42891	2.11475	0.0136054	Clcf1//Ereg//Gdnf//Hbegf//Itga5//Rasa1//Trp53//Unc119
GO:0007616	long-term_memory	Biological Process	3	40	588	31864	0.037307	0.113194	1.42821	4.06429	0.00510204	Adcy1//Apoe//Mecp2
GO:0070570	regulation_of_neuron_projection_regeneration	Biological Process	3	40	588	31864	0.037307	0.113194	1.42821	4.06429	0.00510204	Braf//Ptprf//Rgma
GO:1902692	regulation_of_neuroblast_proliferation	Biological Process	3	40	588	31864	0.037307	0.113194	1.42821	4.06429	0.00510204	Hif1a//Shh//Trp53
GO:1903432	regulation_of_TORC1_signaling	Biological Process	3	40	588	31864	0.037307	0.113194	1.42821	4.06429	0.00510204	Clec16a//Rnf152//Rragc
GO:0000165	MAPK_cascade	Biological Process	7	169	588	31864	0.0379137	0.114851	1.4212	2.24458	0.0119048	Braf//Dab2ip//Itpkb//Map3k11//Mapk1//Mef2a//Ywhaz
GO:1904064	positive_regulation_of_cation_transmembrane_transport	Biological Process	7	169	588	31864	0.0379137	0.114851	1.4212	2.24458	0.0119048	Atp1b1//Dmd//Ikbkb//Kcna1//Plcb1//Slc6a9//Sumo1
GO:0006821	chloride_transport	Biological Process	5	100	588	31864	0.037994	0.114851	1.42028	2.70952	0.0085034	Bsnd//Cftr//Gabra3//Slc6a1//Ttyh3
GO:0016051	carbohydrate_biosynthetic_process	Biological Process	5	100	588	31864	0.037994	0.114851	1.42028	2.70952	0.0085034	Chst15//Gnpda1//Gpd2//St6galnac6//Tpi1
GO:0032091	negative_regulation_of_protein_binding	Biological Process	5	100	588	31864	0.037994	0.114851	1.42028	2.70952	0.0085034	Map2//Mecp2//Ppp1r2//Ptprf//Rgma
GO:0050795	regulation_of_behavior	Biological Process	5	100	588	31864	0.037994	0.114851	1.42028	2.70952	0.0085034	Apoe//Dgat1//Kcna2//Stra6//Trh
GO:0008654	phospholipid_biosynthetic_process	Biological Process	8	206	588	31864	0.0381548	0.115266	1.41845	2.10448	0.0136054	Dgkd//Dhdds//Fabp5//Itpkb//Pigw//Pik3cd//Pip5k1a//Sgms1
GO:0060828	regulation_of_canonical_Wnt_signaling_pathway	Biological Process	9	244	588	31864	0.0382643	0.115456	1.41721	1.99883	0.0153061	Apoe//Dab2ip//Ddx3x//Sfrp5//Shh//Sox13//Ube2b//Usp8//Zeb2
GO:1902600	proton_transmembrane_transport	Biological Process	6	134	588	31864	0.038362	0.115456	1.4161	2.42644	0.0102041	Atp2a1//Atp6v0d1//Otop2//Slc15a1//Slc2a13//Slc9a2
GO:0002070	epithelial_cell_maturation	Biological Process	2	17	588	31864	0.0385011	0.115456	1.41453	6.37535	0.00340136	Hif1a//Xbp1
GO:0006474	N-terminal_protein_amino_acid_acetylation	Biological Process	2	17	588	31864	0.0385011	0.115456	1.41453	6.37535	0.00340136	Ep300//Naa35
GO:0008356	asymmetric_cell_division	Biological Process	2	17	588	31864	0.0385011	0.115456	1.41453	6.37535	0.00340136	Actr2//Sox5
GO:0014067	negative_regulation_of_phosphatidylinositol_3-kinase_signaling	Biological Process	2	17	588	31864	0.0385011	0.115456	1.41453	6.37535	0.00340136	Dab2ip//Twist1
GO:0045292	mRNA_cis_splicing,_via_spliceosome	Biological Process	2	17	588	31864	0.0385011	0.115456	1.41453	6.37535	0.00340136	Ncbp2//Srsf1
GO:0046323	glucose_import	Biological Process	2	17	588	31864	0.0385011	0.115456	1.41453	6.37535	0.00340136	Rab4b//Tsc1
GO:0051127	positive_regulation_of_actin_nucleation	Biological Process	2	17	588	31864	0.0385011	0.115456	1.41453	6.37535	0.00340136	Nckap1//Wasf2
GO:1900363	regulation_of_mRNA_polyadenylation	Biological Process	2	17	588	31864	0.0385011	0.115456	1.41453	6.37535	0.00340136	Ythdc1//Zc3h14
GO:1903358	regulation_of_Golgi_organization	Biological Process	2	17	588	31864	0.0385011	0.115456	1.41453	6.37535	0.00340136	Mapk1//Usp6nl
GO:2000696	regulation_of_epithelial_cell_differentiation_involved_in_kidney_development	Biological Process	2	17	588	31864	0.0385011	0.115456	1.41453	6.37535	0.00340136	Gdnf//Pax2
GO:0010822	positive_regulation_of_mitochondrion_organization	Biological Process	4	69	588	31864	0.0387501	0.11606	1.41173	3.14148	0.00680272	Bik//Bmf//Hif1a//Trp53
GO:0050771	negative_regulation_of_axonogenesis	Biological Process	4	69	588	31864	0.0387501	0.11606	1.41173	3.14148	0.00680272	Efnb3//Map2//Rgma//Sema3a
GO:0022618	ribonucleoprotein_complex_assembly	Biological Process	7	170	588	31864	0.0389416	0.116491	1.40959	2.23137	0.0119048	Celf5//Eif4h//Gemin7//Polr2d//Rbmx//Srsf1//Ythdc1
GO:1903034	regulation_of_response_to_wounding	Biological Process	7	170	588	31864	0.0389416	0.116491	1.40959	2.23137	0.0119048	Apoe//Arfgef1//Braf//Hbegf//Ptprf//Rgma//Xbp1
GO:0003015	heart_process	Biological Process	5	101	588	31864	0.0393916	0.117693	1.4046	2.6827	0.0085034	Atp1b1//Dmd//Scn2b//Sgcd//Srsf1
GO:0006639	acylglycerol_metabolic_process	Biological Process	5	101	588	31864	0.0393916	0.117693	1.4046	2.6827	0.0085034	Apoe//Dgat1//Dgkd//Mecp2//Sirt1
GO:0016482	cytosolic_transport	Biological Process	6	135	588	31864	0.039548	0.118089	1.40288	2.40847	0.0102041	Actr2//Ap1ar//Becn1//Snx1//Syt7//Tanc2
GO:0001709	cell_fate_determination	Biological Process	3	41	588	31864	0.0397176	0.118234	1.40102	3.96516	0.00510204	Nkx2-2//Otx2//Pax2
GO:0009311	oligosaccharide_metabolic_process	Biological Process	3	41	588	31864	0.0397176	0.118234	1.40102	3.96516	0.00510204	Braf//St6galnac6//St8sia5
GO:0021522	spinal_cord_motor_neuron_differentiation	Biological Process	3	41	588	31864	0.0397176	0.118234	1.40102	3.96516	0.00510204	Nfe2l1//Nkx2-2//Shh
GO:0048645	animal_organ_formation	Biological Process	3	41	588	31864	0.0397176	0.118234	1.40102	3.96516	0.00510204	Mapk1//Pax2//Shh
GO:0060612	adipose_tissue_development	Biological Process	3	41	588	31864	0.0397176	0.118234	1.40102	3.96516	0.00510204	Hmga2//Rorc//Xbp1
GO:0032434	regulation_of_proteasomal_ubiquitin-dependent_protein_catabolic_process	Biological Process	6	136	588	31864	0.040757	0.121181	1.3898	2.39076	0.0102041	Clec16a//Gna12//Herpud1//Rnf144a//Shh//Sumo1
GO:0060560	developmental_growth_involved_in_morphogenesis	Biological Process	6	136	588	31864	0.040757	0.121181	1.3898	2.39076	0.0102041	Hnf1b//Impact//Sema3a//Sfrp5//Shh//Zeb2
GO:0006006	glucose_metabolic_process	Biological Process	5	102	588	31864	0.04082	0.121232	1.38913	2.6564	0.0085034	Adpgk//Fabp5//Gpd2//Pdk2//Tpi1
GO:0003012	muscle_system_process	Biological Process	9	247	588	31864	0.0408237	0.121232	1.38909	1.97455	0.0153061	Atp1b1//Atp2a1//Dmd//Ezh2//Gdnf//Scn2b//Sgcd//Srsf1//Trpa1
GO:0070085	glycosylation	Biological Process	8	209	588	31864	0.0409675	0.121585	1.38756	2.07428	0.0136054	C1galt1c1//Dhdds//Mgat4a//Rft1//St6galnac6//St8sia5//Tmtc4//Xxylt1
GO:0016032	viral_process	Biological Process	7	172	588	31864	0.0410517	0.121687	1.38667	2.20543	0.0119048	Apoe//Csde1//Ist1//Mvb12b//Phb//Trp53//Usp6nl
GO:0050792	regulation_of_viral_process	Biological Process	7	172	588	31864	0.0410517	0.121687	1.38667	2.20543	0.0119048	Adarb1//Ciita//Ddx3x//Ifitm1//Stau1//Trim30b//Trim32
GO:0006066	alcohol_metabolic_process	Biological Process	10	287	588	31864	0.0415835	0.123189	1.38108	1.88817	0.0170068	Apoe//Cftr//Dgat1//Dhdds//Erlin1//Itpkb//Mecp2//Nfe2l1//Plcb1//Tpi1
GO:0006813	potassium_ion_transport	Biological Process	7	173	588	31864	0.0421341	0.124428	1.37537	2.19268	0.0119048	Atp1b1//Kcna1//Kcna2//Kcna6//Kcnab1//Slc9a2//Tsc1
GO:0009268	response_to_pH	Biological Process	3	42	588	31864	0.0422053	0.124428	1.37463	3.87075	0.00510204	Asic1//Impact//Ttpa
GO:0009409	response_to_cold	Biological Process	3	42	588	31864	0.0422053	0.124428	1.37463	3.87075	0.00510204	Nfe2l1//Tmem135//Trpa1
GO:0030501	positive_regulation_of_bone_mineralization	Biological Process	3	42	588	31864	0.0422053	0.124428	1.37463	3.87075	0.00510204	Asxl2//Fam20c//Gpm6b
GO:0030518	intracellular_steroid_hormone_receptor_signaling_pathway	Biological Process	3	42	588	31864	0.0422053	0.124428	1.37463	3.87075	0.00510204	Dnaja1//Nr3c1//Phb
GO:0033059	cellular_pigmentation	Biological Process	3	42	588	31864	0.0422053	0.124428	1.37463	3.87075	0.00510204	Rab32//Rab38//Trappc6a
GO:0071385	cellular_response_to_glucocorticoid_stimulus	Biological Process	3	42	588	31864	0.0422053	0.124428	1.37463	3.87075	0.00510204	Eif4e//Gdnf//Nr3c1
GO:0097009	energy_homeostasis	Biological Process	3	42	588	31864	0.0422053	0.124428	1.37463	3.87075	0.00510204	Crtc1//Mex3c//Sirt1
GO:0006638	neutral_lipid_metabolic_process	Biological Process	5	103	588	31864	0.0422795	0.124447	1.37387	2.63061	0.0085034	Apoe//Dgat1//Dgkd//Mecp2//Sirt1
GO:0042733	embryonic_digit_morphogenesis	Biological Process	4	71	588	31864	0.0423389	0.124447	1.37326	3.05298	0.00680272	Gna12//Shh//Tulp3//Twist1
GO:0072078	nephron_tubule_morphogenesis	Biological Process	4	71	588	31864	0.0423389	0.124447	1.37326	3.05298	0.00680272	Gdnf//Hnf1b//Pax2//Shh
GO:0072655	establishment_of_protein_localization_to_mitochondrion	Biological Process	4	71	588	31864	0.0423389	0.124447	1.37326	3.05298	0.00680272	Mfn2//Timm9//Tomm34//Ywhaz
GO:2000107	negative_regulation_of_leukocyte_apoptotic_process	Biological Process	4	71	588	31864	0.0423389	0.124447	1.37326	3.05298	0.00680272	Fcer1g//Hif1a//Itpkb//Rorc
GO:0009220	pyrimidine_ribonucleotide_biosynthetic_process	Biological Process	2	18	588	31864	0.0427951	0.124813	1.36861	6.02116	0.00340136	Ctps//Dhodh
GO:0009299	mRNA_transcription	Biological Process	2	18	588	31864	0.0427951	0.124813	1.36861	6.02116	0.00340136	Ereg//Trp53
GO:0010867	positive_regulation_of_triglyceride_biosynthetic_process	Biological Process	2	18	588	31864	0.0427951	0.124813	1.36861	6.02116	0.00340136	Dgat1//Nr1h2
GO:0032793	positive_regulation_of_CREB_transcription_factor_activity	Biological Process	2	18	588	31864	0.0427951	0.124813	1.36861	6.02116	0.00340136	Adcy1//Crtc1
GO:0032801	receptor_catabolic_process	Biological Process	2	18	588	31864	0.0427951	0.124813	1.36861	6.02116	0.00340136	Becn1//Rnf43
GO:0035067	negative_regulation_of_histone_acetylation	Biological Process	2	18	588	31864	0.0427951	0.124813	1.36861	6.02116	0.00340136	Sirt1//Twist1
GO:0036315	cellular_response_to_sterol	Biological Process	2	18	588	31864	0.0427951	0.124813	1.36861	6.02116	0.00340136	Nfe2l1//Rorc
GO:0060576	intestinal_epithelial_cell_development	Biological Process	2	18	588	31864	0.0427951	0.124813	1.36861	6.02116	0.00340136	Hif1a//Spdef
GO:0072273	metanephric_nephron_morphogenesis	Biological Process	2	18	588	31864	0.0427951	0.124813	1.36861	6.02116	0.00340136	Gdnf//Pax2
GO:1900221	regulation_of_amyloid-beta_clearance	Biological Process	2	18	588	31864	0.0427951	0.124813	1.36861	6.02116	0.00340136	Apoe//Ttpa
GO:1902176	negative_regulation_of_oxidative_stress-induced_intrinsic_apoptotic_signaling_pathway	Biological Process	2	18	588	31864	0.0427951	0.124813	1.36861	6.02116	0.00340136	Hif1a//Sirt1
GO:1903140	regulation_of_establishment_of_endothelial_barrier	Biological Process	2	18	588	31864	0.0427951	0.124813	1.36861	6.02116	0.00340136	Ikbkb//Plcb1
GO:2000479	regulation_of_cAMP-dependent_protein_kinase_activity	Biological Process	2	18	588	31864	0.0427951	0.124813	1.36861	6.02116	0.00340136	Prkar2a//Sirt1
GO:0030177	positive_regulation_of_Wnt_signaling_pathway	Biological Process	6	138	588	31864	0.0432444	0.125973	1.36407	2.35611	0.0102041	Ddx3x//Rspo4//Shh//Ube2b//Usp8//Zeb2
GO:0046390	ribose_phosphate_biosynthetic_process	Biological Process	6	138	588	31864	0.0432444	0.125973	1.36407	2.35611	0.0102041	Adcy1//Ctps//Dcakd//Dhodh//Gmps//Impdh1
GO:0010876	lipid_localization	Biological Process	12	370	588	31864	0.0433965	0.126341	1.36255	1.75753	0.0204082	Abcg4//Apoe//Atp11c//Cftr//Dgat1//Fabp5//Pitpnb//Rft1//Slco1c1//Stra6//Syt7//Ttpa
GO:0007631	feeding_behavior	Biological Process	5	104	588	31864	0.0437701	0.127201	1.35882	2.60531	0.0085034	Dach1//Dmbx1//Hrh3//Stra6//Trh
GO:0046651	lymphocyte_proliferation	Biological Process	5	104	588	31864	0.0437701	0.127201	1.35882	2.60531	0.0085034	Ctps//Impdh1//Itgam//Slamf6//Trp53
GO:0071383	cellular_response_to_steroid_hormone_stimulus	Biological Process	5	104	588	31864	0.0437701	0.127201	1.35882	2.60531	0.0085034	Dnaja1//Eif4e//Gdnf//Nr3c1//Phb
GO:0044782	cilium_organization	Biological Process	11	330	588	31864	0.0439721	0.127712	1.35682	1.80635	0.0187075	Actr2//Asap1//Celsr2//Ehd2//Gmnc//Onecut2//Rsph6a//Tub//Ube2b//Unc119b//Zmynd10
GO:0006641	triglyceride_metabolic_process	Biological Process	4	72	588	31864	0.0442013	0.128226	1.35456	3.01058	0.00680272	Apoe//Dgat1//Mecp2//Sirt1
GO:0015918	sterol_transport	Biological Process	4	72	588	31864	0.0442013	0.128226	1.35456	3.01058	0.00680272	Abcg4//Apoe//Cftr//Syt7
GO:0046660	female_sex_differentiation	Biological Process	6	139	588	31864	0.0445231	0.129006	1.35141	2.33916	0.0102041	Dach1//Ereg//Nr5a1//Sirt1//Sohlh2//Stra6
GO:0099003	vesicle-mediated_transport_in_synapse	Biological Process	6	139	588	31864	0.0445231	0.129006	1.35141	2.33916	0.0102041	Cplx2//Nsg1//Stx1a//Syn3//Syt7//Vamp2
GO:0000186	activation_of_MAPKK_activity	Biological Process	3	43	588	31864	0.0447694	0.129566	1.34902	3.78073	0.00510204	Adam9//Braf//Map3k11
GO:0072599	establishment_of_protein_localization_to_endoplasmic_reticulum	Biological Process	3	43	588	31864	0.0447694	0.129566	1.34902	3.78073	0.00510204	Herpud1//Sgtb//Srp14
GO:0032943	mononuclear_cell_proliferation	Biological Process	5	105	588	31864	0.0452919	0.131001	1.34398	2.5805	0.0085034	Ctps//Impdh1//Itgam//Slamf6//Trp53
GO:0045766	positive_regulation_of_angiogenesis	Biological Process	7	176	588	31864	0.0454915	0.131423	1.34207	2.1553	0.0119048	Hif1a//Hmga2//Itga5//Pik3cd//Shh//Sirt1//Xbp1
GO:0051896	regulation_of_protein_kinase_B_signaling	Biological Process	7	176	588	31864	0.0454915	0.131423	1.34207	2.1553	0.0119048	Arfgef1//Clcf1//Hbegf//Phb//Pik3cd//Sfrp5//Sirt1
GO:0009117	nucleotide_metabolic_process	Biological Process	12	373	588	31864	0.0456317	0.13175	1.34073	1.74339	0.0204082	Acaca//Adcy1//Adpgk//Ctps//Dcakd//Dgat1//Dhodh//Gmps//Impdh1//Mapk1//Sarm1//Tpi1
GO:0043467	regulation_of_generation_of_precursor_metabolites_and_energy	Biological Process	6	140	588	31864	0.0458251	0.132152	1.3389	2.32245	0.0102041	Dyrk2//Ep300//Hif1a//Ppp1ca//Ppp1cb//Trp53
GO:0061025	membrane_fusion	Biological Process	6	140	588	31864	0.0458251	0.132152	1.3389	2.32245	0.0102041	Snph//Stx1a//Stx7//Syt7//Vamp2//Vps41
GO:0006941	striated_muscle_contraction	Biological Process	5	106	588	31864	0.0468448	0.134344	1.32934	2.55615	0.0085034	Atp1b1//Dmd//Scn2b//Sgcd//Srsf1
GO:0045921	positive_regulation_of_exocytosis	Biological Process	5	106	588	31864	0.0468448	0.134344	1.32934	2.55615	0.0085034	Cftr//Fcer1g//Itgam//Stx1a//Vsnl1
GO:0051028	mRNA_transport	Biological Process	5	106	588	31864	0.0468448	0.134344	1.32934	2.55615	0.0085034	Ncbp2//Polr2d//Pom121//Srsf1//Ythdc1
GO:0019827	stem_cell_population_maintenance	Biological Process	6	141	588	31864	0.0471505	0.134344	1.32651	2.30598	0.0102041	Braf//Eif4e//Eif4enif1//Hmga2//Mmp24//Rtf1
GO:0006869	lipid_transport	Biological Process	11	334	588	31864	0.0471996	0.134344	1.32606	1.78472	0.0187075	Abcg4//Apoe//Atp11c//Cftr//Fabp5//Pitpnb//Rft1//Slco1c1//Stra6//Syt7//Ttpa
GO:0014061	regulation_of_norepinephrine_secretion	Biological Process	2	19	588	31864	0.047258	0.134344	1.32552	5.70426	0.00340136	Hrh3//Stx1a
GO:0022038	corpus_callosum_development	Biological Process	2	19	588	31864	0.047258	0.134344	1.32552	5.70426	0.00340136	Bhlhe22//Zeb2
GO:0031103	axon_regeneration	Biological Process	2	19	588	31864	0.047258	0.134344	1.32552	5.70426	0.00340136	Apoe//Nrep
GO:0031670	cellular_response_to_nutrient	Biological Process	2	19	588	31864	0.047258	0.134344	1.32552	5.70426	0.00340136	Pdk2//Xbp1
GO:0045540	regulation_of_cholesterol_biosynthetic_process	Biological Process	2	19	588	31864	0.047258	0.134344	1.32552	5.70426	0.00340136	Apoe//Erlin1
GO:0045579	positive_regulation_of_B_cell_differentiation	Biological Process	2	19	588	31864	0.047258	0.134344	1.32552	5.70426	0.00340136	Atp11c//Xbp1
GO:0045836	positive_regulation_of_meiotic_nuclear_division	Biological Process	2	19	588	31864	0.047258	0.134344	1.32552	5.70426	0.00340136	Plcb1//Ube2b
GO:0050884	neuromuscular_process_controlling_posture	Biological Process	2	19	588	31864	0.047258	0.134344	1.32552	5.70426	0.00340136	Adarb1//Mecp2
GO:0051000	positive_regulation_of_nitric-oxide_synthase_activity	Biological Process	2	19	588	31864	0.047258	0.134344	1.32552	5.70426	0.00340136	Apoe//Kras
GO:0060123	regulation_of_growth_hormone_secretion	Biological Process	2	19	588	31864	0.047258	0.134344	1.32552	5.70426	0.00340136	Hmga2//Sirt1
GO:0060965	negative_regulation_of_gene_silencing_by_miRNA	Biological Process	2	19	588	31864	0.047258	0.134344	1.32552	5.70426	0.00340136	Mecp2//Trp53
GO:0080182	histone_H3-K4_trimethylation	Biological Process	2	19	588	31864	0.047258	0.134344	1.32552	5.70426	0.00340136	Bend3//Rtf1
GO:0098719	sodium_ion_import_across_plasma_membrane	Biological Process	2	19	588	31864	0.047258	0.134344	1.32552	5.70426	0.00340136	Slc6a1//Slc9a2
GO:0098969	neurotransmitter_receptor_transport_to_postsynaptic_membrane	Biological Process	2	19	588	31864	0.047258	0.134344	1.32552	5.70426	0.00340136	Nsg1//Vamp2
GO:1902236	negative_regulation_of_endoplasmic_reticulum_stress-induced_intrinsic_apoptotic_signaling_pathway	Biological Process	2	19	588	31864	0.047258	0.134344	1.32552	5.70426	0.00340136	Herpud1//Xbp1
GO:2000269	regulation_of_fibroblast_apoptotic_process	Biological Process	2	19	588	31864	0.047258	0.134344	1.32552	5.70426	0.00340136	Sirt1//Trp53
GO:0001662	behavioral_fear_response	Biological Process	3	44	588	31864	0.0474091	0.134344	1.32414	3.69481	0.00510204	Asic1//Eif4e//Mecp2
GO:0007173	epidermal_growth_factor_receptor_signaling_pathway	Biological Process	3	44	588	31864	0.0474091	0.134344	1.32414	3.69481	0.00510204	Braf//Ereg//Hbegf
GO:0045747	positive_regulation_of_Notch_signaling_pathway	Biological Process	3	44	588	31864	0.0474091	0.134344	1.32414	3.69481	0.00510204	Aak1//Epn2//Rfng
GO:0046326	positive_regulation_of_glucose_import	Biological Process	3	44	588	31864	0.0474091	0.134344	1.32414	3.69481	0.00510204	Mef2a//Prkci//Rasa1
GO:0050685	positive_regulation_of_mRNA_processing	Biological Process	3	44	588	31864	0.0474091	0.134344	1.32414	3.69481	0.00510204	Adarb1//Ncbp2//Rbmx
GO:0070232	regulation_of_T_cell_apoptotic_process	Biological Process	3	44	588	31864	0.0474091	0.134344	1.32414	3.69481	0.00510204	Hif1a//Rorc//Trp53
GO:0070849	response_to_epidermal_growth_factor	Biological Process	3	44	588	31864	0.0474091	0.134344	1.32414	3.69481	0.00510204	Dab2ip//Mapk1//Rasa1
GO:1902895	positive_regulation_of_pri-miRNA_transcription_by_RNA_polymerase_II	Biological Process	3	44	588	31864	0.0474091	0.134344	1.32414	3.69481	0.00510204	Hif1a//Nr3c1//Trp53
GO:1903539	protein_localization_to_postsynaptic_membrane	Biological Process	3	44	588	31864	0.0474091	0.134344	1.32414	3.69481	0.00510204	Camk2a//Nsg1//Vamp2
GO:0009259	ribonucleotide_metabolic_process	Biological Process	10	294	588	31864	0.0475509	0.13459	1.32284	1.84321	0.0170068	Acaca//Adcy1//Adpgk//Ctps//Dcakd//Dgat1//Dhodh//Gmps//Impdh1//Tpi1
GO:0060271	cilium_assembly	Biological Process	10	294	588	31864	0.0475509	0.13459	1.32284	1.84321	0.0170068	Actr2//Asap1//Celsr2//Ehd2//Gmnc//Onecut2//Rsph6a//Ube2b//Unc119b//Zmynd10
GO:0060348	bone_development	Biological Process	8	216	588	31864	0.0480571	0.135644	1.31824	2.00705	0.0136054	Bgn//Chsy1//Ep300//Fam20c//Trp53//Tulp3//Twist1//Wasf2
GO:0007193	adenylate_cyclase-inhibiting_G_protein-coupled_receptor_signaling_pathway	Biological Process	4	74	588	31864	0.0480619	0.135644	1.3182	2.92921	0.00680272	Gpr37//Hrh3//Mtnr1a//Psapl1
GO:0072028	nephron_morphogenesis	Biological Process	4	74	588	31864	0.0480619	0.135644	1.3182	2.92921	0.00680272	Gdnf//Hnf1b//Pax2//Shh
GO:1903036	positive_regulation_of_response_to_wounding	Biological Process	4	74	588	31864	0.0480619	0.135644	1.3182	2.92921	0.00680272	Arfgef1//Braf//Hbegf//Xbp1
GO:2001021	negative_regulation_of_response_to_DNA_damage_stimulus	Biological Process	4	74	588	31864	0.0480619	0.135644	1.3182	2.92921	0.00680272	Rmi2//Sirt1//Trim32//Twist1
GO:0031099	regeneration	Biological Process	5	107	588	31864	0.0484291	0.136601	1.31489	2.53227	0.0085034	Apoe//Ezh2//Nrep//Ptprf//Synb
GO:0014706	striated_muscle_tissue_development	Biological Process	11	336	588	31864	0.0488724	0.137772	1.31094	1.77409	0.0187075	Dmd//Ep300//Gpcpd1//Lemd3//Mef2a//Meox2//Sgcd//Shh//Synb//Tsc1//Xk
GO:0035108	limb_morphogenesis	Biological Process	7	179	588	31864	0.049016	0.138097	1.30966	2.11918	0.0119048	Atrx//Fras1//Gdf5//Gna12//Shh//Tulp3//Twist1
GO:0042692	muscle_cell_differentiation	Biological Process	10	296	588	31864	0.0493563	0.138976	1.30666	1.83076	0.0170068	Dmd//Flnc//Kras//Mecp2//Mef2a//Sgcd//Shh//Synb//Tsc1//Xk
GO:0046488	phosphatidylinositol_metabolic_process	Biological Process	6	143	588	31864	0.0498721	0.140047	1.30214	2.27373	0.0102041	Itpkb//Mtmr10//Pigw//Pik3cd//Pip5k1a//Plcb1
