# Supplementary material for: Comprehensive analysis of differentially expressed miRNAs in mice with kidney injury induced by chronic intermittent hypoxia
Source: Front Genet. 2022 Nov 1;13:918728. doi: 10.3389/fgene.2022.918728 (PMC9664083; doi:10.3389/fgene.2022.918728)
Supplement: Supplementary file 8 [file Table1.xlsx]

## Sheet: up_Test_vs_Control
#log2FC >= 0.585 #p-value cut-off <= 0.05 #q-value cut-off <= 1.00 #Gene biotype: miRNA #Condition pair: up_Test_vs_Control Column A: Mature_ID, The ID of mature miRNA. Column B: Arm, The arm of miRNA. Column C: Mature_Acc, The accession number of mature miRNA from miRBase. Column D: Mature_Seq, The mature sequence of miRNA. Column E: Seed, The seed sequence of miRNA. Column F: Length, The length…
Annotation																		DE Statistic				CPM
Mature_ID	Arm	Mature_Acc	Mature_Seq	Seed	Length	High_Confidence	Type	Canonical	Pre_ID	Pre_Acc	Pre_Seq	Pre_Locus	Family_AC	Family_ID	Clustered_miRNAs	Promoter	Primary_microRNA	log2FC	Fold_Change	p_value	q_value	Test_CPM	Control_CPM	SC1	SC2	SC3	ST1	ST2	ST3
mmu-miR-217-5p	5p	MIMAT0000679	UACUGCAUCAGGAACUGACUGGA	ACUGCA	23	Yes	Mature_miRNA	canonical_conserved_miRNA	mmu-mir-217	MI0000731	AAACAUAGUCAUUACAGUUUUUGAUGUUGCAGAUACUGCAUCAGGAACUGACUGGAUAAGACUUAAUCCCCAUCAGUUCCUAAUGCAUUGCCUUCAGCAUCUAAACAA	chr11:28763728-28763835(+)	MIPF0000077	mir-217	216a,217	p1@Mir217	ENSMUST00000138164.1	3.41632	10.6762	0.00577495	0.428171	0.828069	-2.58825	0.130338	0	0.298035	0.503347	0.272354	4.57085
mmu-miR-215-3p	3p	MIMAT0017169	UCUGUCAUUCUGUAGGCCAAU	CUGUCA	21	Yes	Star_miRNA	canonical_conserved_miRNA	mmu-mir-215	MI0000974	AGCUCUCAGCAUCAACGGUGUACAGGAGAAUGACCUAUGAUUUGACAGACCGUGCAGCUGUGUAUGUCUGUCAUUCUGUAGGCCAAUAUUCUGUAUGUCACUGCUACUUAAA	chr1:185313581-185313692(+)	MIPF0000063	mir-192	194-1,215	p1@Mir215	ENSMUST00000192375.1	2.08653	4.24724	0.0262047	0.647632	0.158241	-1.92828	0.391013	0	0.298035	0	2.17883	1.14271
mmu-miR-486b-3p	3p	MIMAT0014944	CGGGGCAGCUCAGUACAGGA	GGGGCA	20	NO	-	non-canonical_miRNA	mmu-mir-486b	MI0014103	CCCACCCUGACGCAUCCUGUACUGAGCUGCCCCGAGCUGAGCACAGUGAAGGACCUCGGGGCAGCUCAGUACAGGACCCCUCAGGGAGGG	chr8:23142573-23142662(-)	MIPF0000220	mir-486	486a,486b	p1@ENSMUST00000141930	ENSMUST00000141930.1	1.64767	3.13327	0.0143771	0.612084	-0.00204325	-1.64971	0.391013	0	0.447053	1.00669	0.953238	0.979469
mmu-miR-215-5p	5p	MIMAT0000904	AUGACCUAUGAUUUGACAGAC	UGACCU	21	Yes	Mature_miRNA	canonical_conserved_miRNA	mmu-mir-215	MI0000974	AGCUCUCAGCAUCAACGGUGUACAGGAGAAUGACCUAUGAUUUGACAGACCGUGCAGCUGUGUAUGUCUGUCAUUCUGUAGGCCAAUAUUCUGUAUGUCACUGCUACUUAAA	chr1:185313581-185313692(+)	MIPF0000063	mir-192	194-1,215	p1@Mir215	ENSMUST00000192375.1	1.52951	2.88687	0.0228557	0.614966	6.78559	5.25608	47.443	36.7302	30.3996	38.1285	214.751	78.031
mmu-miR-3473b	5p	MIMAT0020367	GGGCUGGAGAGAUGGCUCAG	GGCUGG	20	NO	-	non-canonical_miRNA	mmu-mir-3473b	MI0016997	CUGAGCCAUCUCUCCAGCCCAAGAUUAGGUUUUAAGGGCUGGAGAGAUGGCUCAG	chr10:41670739-41670793(+)	MIPF0001230	mir-3473	3473b	Unknown	Unknown	1.42994	2.69436	0.0221678	0.614966	0.481806	-0.948138	0.782027	0.545498	0.149018	1.51004	2.04265	0.489734
mmu-miR-212-3p	3p	MIMAT0000659	UAACAGUCUCCAGUCACGGCCA	AACAGU	22	Yes	Mature_miRNA	canonical_conserved_miRNA	mmu-mir-212	MI0000696	GGGCAGCGCGCCGGCACCUUGGCUCUAGACUGCUUACUGCCCGGGCCGCCUUCAGUAACAGUCUCCAGUCACGGCCACCGACGCCUGGCCC	chr11:75173388-75173478(+)	MIPF0000065	mir-132	132,212	p1@ENSMUST00000134252	ENSMUST00000134252.1	1.27079	2.41293	0.0113458	0.535318	1.81691	0.546125	0.521351	1.81833	2.08625	3.02008	5.3109	2.12218
mmu-miR-1247-3p	3p	MIMAT0014801	CGGGAACGUCGAGACUGGAGC	GGGAAC	21	Yes	Star_miRNA	canonical_conserved_miRNA	mmu-mir-1247	MI0004120	CGGCCGCCGGGCGCACCCGUCCCGUUCGUCCCCGGACGUUGCUCUCUGCCCCGGGAACGUCGAGACUGGAGCGCCCGAACUG	chr12:110278048-110278129(-)	MIPF0000669	mir-1247	1247	Unknown	Unknown	1.15417	2.22556	0.0159417	0.612084	1.48659	0.332423	1.30338	0.545498	1.78821	3.64926	3.26824	1.30596
mmu-miR-344-3p	3p	MIMAT0000593	UGAUCUAGCCAAAGCCUGACUGU	GAUCUA	23	Yes	-	non-canonical_miRNA	mmu-mir-344-1//mmu-mir-344-2	MI0000630//MI0005495	CUGCAGCCAGGGUUUUUACCAGUCAGGCUCCUGGCUAGAUUCCAGGUACCAGCUGGUACCUGAUCUAGCCAAAGCCUGACUGUAAGCCCUGAACA//UUUUUACCAGUCAGGCUCCUGGCUAGAUUCCAGGUACCAACUGGUACCUGAUCUAGCCAAAGCCUGACUGUAAGCUGCAA	chr7:61877770-61877864(-)//chr7:61940027-61940106(-)	MIPF0000267//MIPF0000267	mir-344//mir-344	344-1//344-2	Unknown//Unknown	Unknown//Unknown	0.882765	1.84391	0.00881454	0.508305	2.11158	1.22881	1.82473	2.54566	2.68232	5.53681	3.81295	3.42814
mmu-miR-181b-1-3p	3p	MIMAT0017067	CUCACUGAACAAUGAAUGCAA	UCACUG	21	Yes	Star_miRNA	canonical_conserved_miRNA	mmu-mir-181b-1	MI0000723	AGGUCACAAUCAACAUUCAUUGCUGUCGGUGGGUUGAACUGUGUAGAAAAGCUCACUGAACAAUGAAUGCAACUGUGGCC	chr1:137966639-137966718(+)	MIPF0000007	mir-181	181a-1,181b-1	p@chr1:139795137..139795194,+	XM_001480013	0.612892	1.52932	0.0302491	0.670593	2.5315	1.91861	3.38878	2.90932	4.91758	5.1593	5.99178	6.2033

## Sheet: down_Test_vs_Control
#log2FC <= -0.585 #p-value cut-off <= 0.05 #q-value cut-off <= 1.00 #Gene biotype: miRNA #Condition pair: down_Test_vs_Control Column A: Mature_ID, The ID of mature miRNA. Column B: Arm, The arm of miRNA. Column C: Mature_Acc, The accession number of mature miRNA from miRBase. Column D: Mature_Seq, The mature sequence of miRNA. Column E: Seed, The seed sequence of miRNA. Column F: Length, The len…
Annotation																		DE Statistic				CPM
Mature_ID	Arm	Mature_Acc	Mature_Seq	Seed	Length	High_Confidence	Type	Canonical	Pre_ID	Pre_Acc	Pre_Seq	Pre_Locus	Family_AC	Family_ID	Clustered_miRNAs	Promoter	Primary_microRNA	log2FC	Fold_Change	p_value	q_value	Test_CPM	Control_CPM	SC1	SC2	SC3	ST1	ST2	ST3
mmu-miR-200c-5p	5p	MIMAT0004663	CGUCUUACCCAGCAGUGUUUGG	GUCUUA	22	Yes	Star_miRNA	canonical_conserved_miRNA	mmu-mir-200c	MI0000694	CCCUCGUCUUACCCAGCAGUGUUUGGGUGCUGGUUGGGAGUCUCUAAUACUGCCGGGUAAUGAUGGAGG	chr6:124718322-124718390(-)	MIPF0000019	mir-8	141,200c	p1@ENSMUST00000143765	ENSMUST00000143765.1	-2.14844	0.225556	0.00155629	0.269238	-1.74541	0.403035	1.17304	0.909163	1.78821	0.125837	0.544707	0.163245
mmu-miR-466d-5p	5p	MIMAT0004930	UGUGUGUGCGUACAUGUACAUG	GUGUGU	22	Yes	-	non-canonical_miRNA	mmu-mir-466d	MI0005546	CAUGUGUGUUUGUGUGUGCGUACAUGUACAUGUGUGUAUAUGAAUAUACAUAUACAUACACGCACACAUAGAUACGCACGCACACACACACACAGG	chr2:10511967-10512062(+)	MIPF0000316	mir-467	297a-2,466a,467a-1,669a-1,669b,669a-2,669a-3,467b,669c,297b,297a-3,297a-4,297c,466b-1,466b-2,466b-3,466c-1,466e,466f-1,466f-2,466f-3,466g,466h,467c,467d,466d,467e,466l,669k,669g,669d,669j,669f,669i,669h,669e,669l,669m-1,669m-2,669o,466m,669d-2,466o,467a-2,669a-4,669a-5,467a-3,466c-2,669a-6,467a-4,466b-4,669a-7,467a-5,466b-5,669p-1,467a-6,669a-8,466b-6,669a-9,467a-7,466b-7,669p-2,467a-8,669a-10,46…	p2@Sfmbt2	ENSMUST00000041105.6	-1.18841	0.438785	0.0343191	0.670593	-0.791368	0.397045	1.82473	1.091	0.894105	0.629183	0.544707	0.489734
mmu-miR-466n-5p	5p	MIMAT0014893	GUGUGUGCGUACAUGUACAUGU	UGUGUG	22	Yes	-	non-canonical_miRNA	mmu-mir-466n	MI0014079	GUAUGUGCAUGUGUGUUUGUGUGUGCGUACAUGUACAUGUGUGUAUAUGAAUAUGCAUAUACAUGAGAGCAUACAUAGACACACGUGCAUGUGC	chr2:10513741-10513834(+)	MIPF0000316	mir-467	297a-2,466a,467a-1,669a-1,669b,669a-2,669a-3,467b,669c,297b,297a-3,297a-4,297c,466b-1,466b-2,466b-3,466c-1,466e,466f-1,466f-2,466f-3,466g,466h,467c,467d,466d,467e,466l,669k,669g,669d,669j,669f,669i,669h,669e,669l,669m-1,669m-2,669o,466m,669d-2,466o,467a-2,669a-4,669a-5,467a-3,466c-2,669a-6,467a-4,466b-4,669a-7,467a-5,466b-5,669p-1,467a-6,669a-8,466b-6,669a-9,467a-7,466b-7,669p-2,467a-8,669a-10,46…	p2@Sfmbt2	ENSMUST00000041105.6	-1.18841	0.438785	0.0343191	0.670593	-0.791368	0.397045	1.82473	1.091	0.894105	0.629183	0.544707	0.489734
mmu-miR-467e-3p	3p	MIMAT0005294	AUAUACAUACACACACCUAUAU	UAUACA	22	Yes	-	non-canonical_miRNA	mmu-mir-467e	MI0006128	GCCUGUGUGCAUAAGUGUGAGCAUGUAUAUGUGUGUAUAUUUUAUGCAUAUACAUACACACACCUAUAUACACAUGCACACAGACAU	chr2:10505721-10505807(+)	MIPF0000316	mir-467	297a-2,466a,467a-1,669a-1,669b,669a-2,669a-3,467b,669c,297b,297a-3,297a-4,297c,466b-1,466b-2,466b-3,466c-1,466e,466f-1,466f-2,466f-3,466g,466h,467c,467d,466d,467e,466l,669k,669g,669d,669j,669f,669i,669h,669e,669l,669m-1,669m-2,669o,466m,669d-2,466o,467a-2,669a-4,669a-5,467a-3,466c-2,669a-6,467a-4,466b-4,669a-7,467a-5,466b-5,669p-1,467a-6,669a-8,466b-6,669a-9,467a-7,466b-7,669p-2,467a-8,669a-10,46…	p2@Sfmbt2	ENSMUST00000041105.6	-1.0694	0.476517	0.0427678	0.692948	-0.208269	0.86113	2.21574	1.45466	1.63919	0.629183	0.544707	1.4692
mmu-miR-365-1-5p	5p	MIMAT0017077	AGGGACUUUUGGGGGCAGAUGUG	GGGACU	23	Yes	Star_miRNA	canonical_conserved_miRNA	mmu-mir-365-1	MI0000768	ACCGCAGGGAAAAUGAGGGACUUUUGGGGGCAGAUGUGUUUCCAUUCCGCUAUCAUAAUGCCCCUAAAAAUCCUUAUUGCUCUUGCA	chr16:13453840-13453926(+)	MIPF0000061	mir-365	365-1,193b	Unknown	Unknown	-1.00915	0.49684	0.00381437	0.36887	0.641037	1.65018	3.12811	3.27299	2.98035	1.88755	0.953238	1.79569
mmu-miR-467a-3p	3p	MIMAT0002108	CAUAUACAUACACACACCUACA	AUAUAC	22	Yes	-	non-canonical_miRNA	mmu-mir-467a-10//mmu-mir-467a-9//mmu-mir-467a-8//mmu-mir-467a-3//mmu-mir-467a-2//mmu-mir-467a-1//mmu-mir-467a-7//mmu-mir-467a-5//mmu-mir-467a-4//mmu-mir-467a-6	MI0014076//MI0014074//MI0014072//MI0014056//MI0014053//MI0002402//MI0014069//MI0014062//MI0014059//MI0014065	UGUGCCCGUGUGCGUAAGUGCCUGCAUGUAUAUGCGUGUAUAUUUUAUGCAUAUACAUACACACACCUACACACACAUGCACA//UGUGCCUGUGUGCGUAAGUGCCUGCAUGUAUAUGCGUGUAUAUUUUAUGCAUAUACAUACACACACCUACACACACAUGCACA//UGUGCCUGUGUGCGUAAGUGCCUGCAUGUAUAUGCGUGUAUAUUUUAUGCAUAUACAUACACACACCUACACACACAUGCACA//UGUGCCCGUGUGCGUAAGUGCCUGCAUGUAUAUGCGUGUAUAUUUUAUGCAUAUACAUACACACACCUACACACACAUGCACA//UGUGCCUGUGUGCGUAAGUGCCUGCAUGUAUAUGCGUGUAUAUUUUAUGCAUAUACAUA…	chr2:10503273-10503355(+)//chr2:10498393-10498475(+)//chr2:10495980-10496062(+)//chr2:10483678-10483760(+)//chr2:10478798-10478880(+)//chr2:10476346-10476418(+)//chr2:10493510-10493592(+)//chr2:10488599-10488681(+)//chr2:10486135-10486217(+)//chr2:10491048-10491130(+)	MIPF0000316//MIPF0000316//MIPF0000316//MIPF0000316//MIPF0000316//MIPF0000316//MIPF0000316//MIPF0000316//MIPF0000316//MIPF0000316	mir-467//mir-467//mir-467//mir-467//mir-467//mir-467//mir-467//mir-467//mir-467//mir-467	297a-2,466a,467a-1,669a-1,669b,669a-2,669a-3,467b,669c,297b,297a-3,297a-4,297c,466b-1,466b-2,466b-3,466c-1,466e,466f-1,466f-2,466f-3,466g,466h,467c,467d,466d,467e,466l,669k,669g,669d,669j,669f,669i,669h,669e,669l,669m-1,669m-2,669o,466m,669d-2,466o,467a-2,669a-4,669a-5,467a-3,466c-2,669a-6,467a-4,466b-4,669a-7,467a-5,466b-5,669p-1,467a-6,669a-8,466b-6,669a-9,467a-7,466b-7,669p-2,467a-8,669a-10,46…	p2@Sfmbt2//p2@Sfmbt2//p2@Sfmbt2//p2@Sfmbt2//p2@Sfmbt2//p2@Sfmbt2//p2@Sfmbt2//p2@Sfmbt2//p2@Sfmbt2//p2@Sfmbt2	ENSMUST00000041105.6//ENSMUST00000041105.6//ENSMUST00000041105.6//ENSMUST00000041105.6//ENSMUST00000041105.6//ENSMUST00000041105.6//ENSMUST00000041105.6//ENSMUST00000041105.6//ENSMUST00000041105.6//ENSMUST00000041105.6	-0.810668	0.570118	0.00113336	0.269238	2.2932	3.10387	7.68993	8.72797	9.38811	4.40428	4.49384	5.87681
mmu-miR-467d-3p	3p	MIMAT0004887	AUAUACAUACACACACCUACAC	UAUACA	22	Yes	-	non-canonical_miRNA	mmu-mir-467d	MI0005513	CCUGUGUGCAUAAGUGCGCGCAUGUAUAUGCGUGUAUAUUUUAUGCAUAUACAUACACACACCUACACACACAUGCACACAGACA	chr2:10507630-10507714(+)	MIPF0000316	mir-467	297a-2,466a,467a-1,669a-1,669b,669a-2,669a-3,467b,669c,297b,297a-3,297a-4,297c,466b-1,466b-2,466b-3,466c-1,466e,466f-1,466f-2,466f-3,466g,466h,467c,467d,466d,467e,466l,669k,669g,669d,669j,669f,669i,669h,669e,669l,669m-1,669m-2,669o,466m,669d-2,466o,467a-2,669a-4,669a-5,467a-3,466c-2,669a-6,467a-4,466b-4,669a-7,467a-5,466b-5,669p-1,467a-6,669a-8,466b-6,669a-9,467a-7,466b-7,669p-2,467a-8,669a-10,46…	p2@Sfmbt2	ENSMUST00000041105.6	-0.810668	0.570118	0.00113336	0.269238	2.2932	3.10387	7.68993	8.72797	9.38811	4.40428	4.49384	5.87681
mmu-miR-466d-3p	3p	MIMAT0004931	UAUACAUACACGCACACAUAG	AUACAU	21	Yes	-	non-canonical_miRNA	mmu-mir-466d	MI0005546	CAUGUGUGUUUGUGUGUGCGUACAUGUACAUGUGUGUAUAUGAAUAUACAUAUACAUACACGCACACAUAGAUACGCACGCACACACACACACAGG	chr2:10511967-10512062(+)	MIPF0000316	mir-467	297a-2,466a,467a-1,669a-1,669b,669a-2,669a-3,467b,669c,297b,297a-3,297a-4,297c,466b-1,466b-2,466b-3,466c-1,466e,466f-1,466f-2,466f-3,466g,466h,467c,467d,466d,467e,466l,669k,669g,669d,669j,669f,669i,669h,669e,669l,669m-1,669m-2,669o,466m,669d-2,466o,467a-2,669a-4,669a-5,467a-3,466c-2,669a-6,467a-4,466b-4,669a-7,467a-5,466b-5,669p-1,467a-6,669a-8,466b-6,669a-9,467a-7,466b-7,669p-2,467a-8,669a-10,46…	p2@Sfmbt2	ENSMUST00000041105.6	-0.625867	0.64803	0.0165109	0.612084	2.04073	2.6666	5.8652	5.63681	7.45088	4.40428	4.22148	3.59139
mmu-miR-96-5p	5p	MIMAT0000541	UUUGGCACUAGCACAUUUUUGCU	UUGGCA	23	Yes	Mature_miRNA	canonical_conserved_miRNA	mmu-mir-96	MI0000583	CCAGUACCAUCUGCUUGGCCGAUUUUGGCACUAGCACAUUUUUGCUUGUGUCUCUCCGCUGUGAGCAAUCAUGUGUAGUGCCAAUAUGGGAAAAGCGGGCUGCUGC	chr6:30169446-30169551(-)	MIPF0000072	mir-96	182,183,96	Unknown	Unknown	-0.609538	0.655407	0.00212949	0.276301	7.37496	7.9845	220.792	249.474	289.541	124.452	180.434	193.282
