# Supplementary material for: Comprehensive analysis of differentially expressed miRNAs in mice with kidney injury induced by chronic intermittent hypoxia
Source: Front Genet. 2022 Nov 1;13:918728. doi: 10.3389/fgene.2022.918728 (PMC9664083; doi:10.3389/fgene.2022.918728)
Supplement: Supplementary file 9 [file Table8.xls]

## Sheet: CC
Column "ID" stands for the ID of gene ontology term
Column "Term" stands for the name of gene ontology term
Column "Ontology" stands for the class of ontology
Column "Count" stands for the number of DE genes associated with the term
Column "Size" stands for the number of background population genes associated with the term
Column "numInt" stands for the total number of DE genes
Column "numTotal" stands for the total number of background population genes
Column "p_value" stands for the fisher exact test value of the term
Column "fdr" stands for the false discovery rate of the term, using Benjamini & Hochberg (1995) method
Column "Enrichment_Score" stands for the Enrichment Score value of the term, it equals (-log10(Pvalue))
Column "Fold_Enrichment" stands for the Fold Enrichment value of the term, it equals (Count/Size)/(numInt/numTotal)
Column "GeneRatio" stands for the Gene Ratio value genes associated with the term, it equals (Count/numInt)
Column "Genes" stands for the DE genes associated with the term
ID	Term	Ontology	Count	Size	numInt	numTotal	p_value	fdr	Enrichment_Score	Fold_Enrichment	GeneRatio	Genes
GO:0005622	intracellular_anatomical_structure	Cellular Component	466	14208	592	31389	1.99649e-63	1.26577e-60	62.6997	1.73904	0.787162	2310002L09Rik//4933434E20Rik//Aak1//Abcg4//Acaca//Actr2//Adam9//Adamts4//Adarb1//Adcy1//Adpgk//Ahcy//Aif1l//Aifm2//Aldh6a1//Alox12e//Anp32a//Anpep//Ap1ar//Ap1b1//Apoe//Arfgef1//Arhgap19//Arhgdia//Arhgef11//Arl8a//Asap1//Asic1//Astl//Asxl2//Atp11c//Atp2a1//Atp6v0d1//Atrx//Atxn7//Atxn7l3//Bag3//Baz1b//Bdh1//Becn1//Bend3//Bgn//Bhlhe22//Bik//Bmf//Bmx//Bpifb4//Braf//Brcc3//Bri3//Brwd1//Btk//Calu//Camk…
GO:0005737	cytoplasm	Cellular Component	394	11362	592	31389	1.05864e-51	3.3559e-49	50.9753	1.83864	0.665541	2310002L09Rik//4933434E20Rik//Aak1//Abcg4//Acaca//Actr2//Adam9//Adarb1//Adcy1//Adpgk//Ahcy//Aif1l//Aifm2//Aldh6a1//Alox12e//Anp32a//Anpep//Ap1ar//Ap1b1//Apoe//Arfgef1//Arhgap19//Arhgdia//Arhgef11//Arl8a//Asap1//Asic1//Astl//Atp11c//Atp2a1//Atp6v0d1//Atrx//Atxn7//Bag3//Bdh1//Becn1//Bgn//Bik//Bmf//Bmx//Bpifb4//Braf//Brcc3//Bri3//Brwd1//Btk//Calu//Camk2a//Car7//Carhsp1//Cbll1//Ccdc58//Ccin//Cct6a//C…
GO:0043229	intracellular_organelle	Cellular Component	411	12545	592	31389	1.89533e-48	4.00545e-46	47.7223	1.73711	0.694257	2310002L09Rik//4933434E20Rik//Abcg4//Acaca//Actr2//Adamts4//Adarb1//Adcy1//Adpgk//Ahcy//Aif1l//Aifm2//Aldh6a1//Anp32a//Anpep//Ap1ar//Ap1b1//Apoe//Arfgef1//Arhgap19//Arhgdia//Arl8a//Asap1//Asic1//Astl//Asxl2//Atp11c//Atp2a1//Atp6v0d1//Atrx//Atxn7//Atxn7l3//Bag3//Baz1b//Bdh1//Becn1//Bend3//Bgn//Bhlhe22//Bik//Bmf//Bmx//Braf//Brcc3//Bri3//Brwd1//Btk//Calu//Camk2a//Carhsp1//Cbll1//Cbx4//Cc2d1b//Ccdc13…
GO:0043227	membrane-bounded_organelle	Cellular Component	393	11949	592	31389	5.70031e-45	7.43648e-43	44.2441	1.74388	0.663851	2310002L09Rik//4933434E20Rik//Abcg4//Acaca//Actr2//Adamts4//Adarb1//Adcy1//Adpgk//Ahcy//Aifm2//Aldh6a1//Anp32a//Anpep//Ap1ar//Ap1b1//Apoe//Arfgef1//Arhgap19//Arhgdia//Arl8a//Asic1//Astl//Asxl2//Atp11c//Atp1b1//Atp2a1//Atp6v0d1//Atrx//Atxn7//Atxn7l3//Bag3//Baz1b//Bdh1//Becn1//Bend3//Bgn//Bhlhe22//Bik//Bmf//Bmx//Braf//Brcc3//Bri3//Brwd1//Btk//Calu//Camk2a//Cbll1//Cbx4//Cc2d1b//Ccdc137//Ccdc58//Cct6…
GO:0043231	intracellular_membrane-bounded_organelle	Cellular Component	384	11492	592	31389	5.86473e-45	7.43648e-43	44.2318	1.7717	0.648649	2310002L09Rik//4933434E20Rik//Abcg4//Acaca//Actr2//Adamts4//Adarb1//Adcy1//Adpgk//Ahcy//Aifm2//Aldh6a1//Anp32a//Anpep//Ap1ar//Ap1b1//Apoe//Arfgef1//Arhgap19//Arhgdia//Arl8a//Asic1//Astl//Asxl2//Atp11c//Atp2a1//Atp6v0d1//Atrx//Atxn7//Atxn7l3//Bag3//Baz1b//Bdh1//Becn1//Bend3//Bgn//Bhlhe22//Bik//Bmf//Bmx//Braf//Brcc3//Bri3//Brwd1//Btk//Calu//Camk2a//Cbll1//Cbx4//Cc2d1b//Ccdc137//Ccdc58//Cct6a//Cdyl/…
GO:0016020	membrane	Cellular Component	309	9592	592	31389	1.72624e-28	1.82406e-26	27.7629	1.70807	0.521959	Aak1//Abcg4//Adam9//Adcy1//Aif1l//Aifm2//Alox12e//Anpep//Ap1b1//Apoe//Arfgef1//Arhgap19//Arhgdia//Arl8a//Art4//Asap1//Asic1//Astl//Atp11c//Atp1b1//Atp2a1//Atp6v0d1//Bag3//Bdh1//Becn1//Bgn//Bik//Bmx//Braf//Bri3//Bsnd//Btk//C1galt1c1//Calu//Camk2a//Cdc42ep1//Cdh11//Celsr2//Cftr//Chn2//Chst15//Chsy1//Chsy3//Ckmt2//Clec16a//Clta//Cnih1//Col23a1//Copb1//Copb2//Cplx2//Crtc1//Csde1//Ctsd//Cyth4//Dab2ip/…
GO:0071944	cell_periphery	Cellular Component	213	5937	592	31389	5.05871e-23	4.58175e-21	22.296	1.90225	0.359797	Aak1//Abcg4//Actr2//Adam9//Adamts4//Adcy1//Aif1l//Aifm2//Alox12e//Anpep//Apoe//Arhgap19//Arhgdia//Art4//Asap1//Asic1//Astl//Atp11c//Atp1b1//Atp6v0d1//Bag3//Bgn//Bmx//Braf//Bsnd//Btk//Cdc42ep1//Cdh11//Celsr2//Cftr//Clta//Col23a1//Col8a1//Copb1//Crtc1//Csde1//Ctsd//Cyth4//Dab2ip//Ddx3x//Dgat1//Dgkd//Dio3//Dmd//Dock4//Efnb3//Ehd2//Elmo1//Emid1//Epcam//Epn2//Ereg//Fcer1g//Fcgr4//Fibcd1//Flnc//Flt4//F…
GO:0005886	plasma_membrane	Cellular Component	199	5439	592	31389	3.08023e-22	2.44108e-20	21.5114	1.93995	0.336149	Aak1//Abcg4//Adam9//Adcy1//Aif1l//Aifm2//Alox12e//Anpep//Apoe//Arhgap19//Arhgdia//Art4//Asap1//Asic1//Astl//Atp11c//Atp1b1//Atp6v0d1//Bag3//Bgn//Bmx//Braf//Bsnd//Btk//Cdc42ep1//Cdh11//Celsr2//Cftr//Clta//Col23a1//Copb1//Crtc1//Csde1//Cyth4//Dab2ip//Ddx3x//Dgat1//Dgkd//Dio3//Dmd//Dock4//Efnb3//Ehd2//Elmo1//Epcam//Epn2//Ereg//Fcer1g//Fcgr4//Flnc//Flt4//Fndc5//Fras1//Fxyd6//Gabra3//Gdf5//Gna12//Gnb3…
GO:0005634	nucleus	Cellular Component	235	7201	592	31389	2.75656e-20	1.94184e-18	19.5596	1.73034	0.396959	Acaca//Actr2//Adamts4//Adarb1//Adcy1//Ahcy//Aifm2//Aldh6a1//Anp32a//Apoe//Arfgef1//Arhgdia//Asxl2//Atrx//Atxn7//Atxn7l3//Bag3//Baz1b//Becn1//Bend3//Bhlhe22//Bmx//Braf//Brcc3//Brwd1//Btk//Camk2a//Cbll1//Cbx4//Cc2d1b//Ccdc137//Cdyl//Celf5//Cftr//Ciita//Clk2//Cmas//Cpeb2//Cplx2//Crtc1//Ctdsp2//Cul2//Dach1//Dazap2//Dclk3//Ddx3x//Dhodh//Dmbx1//Dmd//Dnaja1//Dnajb5//Dnajc21//Dnajc27//Dnajc8//Dnmt3a//Doc…
GO:0045202	synapse	Cellular Component	80	1454	592	31389	8.59734e-18	5.45072e-16	17.0656	2.9173	0.135135	Aak1//Actr2//Adcy1//Apoe//Arhgdia//Arl8a//Asap1//Asic1//Atp6v0d1//Camk2a//Cdh11//Chn2//Clta//Cpeb2//Cplx2//Crtc1//Dars//Dmd//Efnb3//Eif4e//Fabp5//Fxyd6//Gabra3//Gnb5//Gpm6a//Gsg1l//Hrh3//Igsf8//Il1r1//Itga5//Kcna1//Kcna2//Kcna6//L1cam//Lhfpl4//Map2//Mapk1//Mecp2//Nckap1//Nr3c1//Nsg1//Pfn2//Phb//Pkp4//Plcb1//Plcxd3//Ppp1ca//Ppp1r2//Prkar2a//Prkci//Psd2//Psenen//Ptprf//Rab4b//Rgs7bp//Rph3a//Sarm1//…
GO:0030054	cell_junction	Cellular Component	95	2078	592	31389	8.52309e-16	4.9124e-14	15.0694	2.42401	0.160473	Aak1//Actr2//Adcy1//Aif1l//Apoe//Arhgdia//Arl8a//Asap1//Asic1//Atp1b1//Atp6v0d1//Camk2a//Cdh11//Chn2//Clta//Cpeb2//Cplx2//Crtc1//Dars//Dmd//Efnb3//Eif4e//Epcam//Fabp5//Fxyd6//Gabra3//Gnb5//Gpm6a//Gsg1l//Hoxc5//Hrh3//Igsf8//Il1r1//Itga2b//Itga5//Itgbl1//Kcna1//Kcna2//Kcna6//L1cam//Lasp1//Lhfpl4//Map2//Mapk1//Mecp2//Nckap1//Nphs2//Nr3c1//Nsg1//Pard3b//Pfn2//Phb//Pkp4//Plcb1//Plcxd3//Pnn//Ppp1ca//Pp…
GO:0032991	protein-containing_complex	Cellular Component	181	5568	592	31389	1.10543e-14	5.84037e-13	13.9565	1.72359	0.305743	Aak1//Actr2//Aif1l//Ap1b1//Apoe//Arfgef1//Asb1//Asxl2//Atp1b1//Atp6v0d1//Atxn7l3//Bag3//Becn1//Bmf//Brcc3//Bsnd//C1qtnf6//Camk2a//Carhsp1//Cbll1//Cbx4//Cct6a//Cdh11//Celf5//Cftr//Cks1b//Cks1brt//Cks2//Clcf1//Clta//Col23a1//Col8a1//Copb1//Copb2//Cpeb2//Cplx2//Csde1//Cul2//Dab2ip//Dach1//Dars//Dazap2//Dcaf12l2//Ddx3x//Dhdds//Dmbx1//Dmd//Dpysl5//Dr1//Dyrk2//Eif4e//Elmo1//Emid1//Ep300//Epn2//Erlin1//…
GO:0005829	cytosol	Cellular Component	136	3711	592	31389	1.21922e-14	5.94606e-13	13.9139	1.94314	0.22973	Acaca//Adarb1//Ahcy//Aifm2//Alox12e//Ap1b1//Apoe//Arfgef1//Arhgdia//Asap1//Atxn7//Bag3//Braf//Brwd1//Btk//Camk2a//Car7//Carhsp1//Cct6a//Cftr//Ciita//Clec16a//Copb1//Crtc1//Csde1//Cyth4//Dars//Ddx3x//Dgkd//Dhodh//Dnaja1//Dnajb5//Dnajc21//Dnajc8//Dock4//Dusp6//Dusp7//Dusp8//Dusp9//Dyrk2//Ehd2//Eif4e//Eif4enif1//Ep300//Fbxl3//Flnc//Flt4//Gemin7//Gigyf1//Gmps//Gnb5//Gne//Gpcpd1//Hif1a//Ikbkb//Il10ra/…
GO:0120025	plasma_membrane_bounded_cell_projection	Cellular Component	99	2362	592	31389	4.55915e-14	2.06465e-12	13.3411	2.22234	0.16723	Aak1//Actr2//Ahcy//Aif1l//Anpep//Apoe//Asap1//Asic1//Atp1b1//Atp6v0d1//Bag3//Becn1//Bmx//Braf//Camk2a//Ccin//Cftr//Cpeb2//Cplx2//Crtc1//Dab2ip//Dmd//Dock4//Dpysl5//Fgd1//Gabra3//Glis2//Gna12//Gnb3//Gnb5//Gpm6a//Hif1a//Hrh3//Igsf8//Il1r1//Itga5//Kcna1//Kcna2//Kcna6//Kcnab1//L1cam//Map2//Mapk1//Mark2//Mycbp2//Nap1l4//Nckap1//Nfib//Nr3c1//Nradd//Nsg1//Otx2//Pfn2//Pip5k1a//Ppp1ca//Ppp1r2//Prkar2a//Ps…
GO:0012505	endomembrane_system	Cellular Component	141	4014	592	31389	9.62903e-14	3.88875e-12	13.0164	1.86251	0.238176	4933434E20Rik//Aak1//Abcg4//Adpgk//Anp32a//Ap1ar//Ap1b1//Apoe//Arfgef1//Arl8a//Asic1//Astl//Atp11c//Atp2a1//Atp6v0d1//Becn1//Bgn//Bmf//Calu//Cct6a//Cftr//Chst15//Chsy1//Chsy3//Clec16a//Clta//Cnih1//Copb1//Copb2//Csde1//Ctsd//Dgat1//Dgkd//Dhdds//Dio3//Dnaja1//Dock4//Edem3//Ehd2//Emid1//Epn2//Erlin1//Fam170b//Fam172a//Fam20c//Fgd1//Fndc5//Gal3st1//Gdnf//Gnptg//Golga4//Gpr37//H2-Q7//Hepacam2//Herpud…
GO:0043005	neuron_projection	Cellular Component	75	1555	592	31389	9.81388e-14	3.88875e-12	13.0082	2.55733	0.126689	Aak1//Ahcy//Apoe//Asap1//Asic1//Atp6v0d1//Bag3//Becn1//Braf//Camk2a//Ccin//Cftr//Cpeb2//Cplx2//Crtc1//Dab2ip//Dmd//Dock4//Dpysl5//Gabra3//Gnb3//Gnb5//Gpm6a//Hrh3//Igsf8//Il1r1//Kcna1//Kcna2//Kcna6//Kcnab1//L1cam//Map2//Mapk1//Mark2//Mycbp2//Nap1l4//Nfib//Nr3c1//Nradd//Nsg1//Otx2//Pfn2//Ppp1ca//Ppp1r2//Psd2//Ptprf//Rgma//Rgs7bp//Rph3a//Sarm1//Scn3a//Sdc3//Sema3a//Sh3kbp1//Shh//Sirt1//Slc2a13//Slc3…
GO:0042995	cell_projection	Cellular Component	104	2596	592	31389	1.60963e-13	6.00299e-12	12.7933	2.12415	0.175676	Aak1//Actr2//Ahcy//Aif1l//Anpep//Apoe//Arl8a//Asap1//Asic1//Atp1b1//Atp6v0d1//Bag3//Becn1//Bmx//Braf//Camk2a//Ccin//Cftr//Cpeb2//Cplx2//Crtc1//Dab2ip//Ddx3x//Dmd//Dock4//Dpysl5//Fgd1//Gabra3//Glis2//Gna12//Gnb3//Gnb5//Gpm6a//Hif1a//Hrh3//Igsf8//Il1r1//Itga5//Kcna1//Kcna2//Kcna6//Kcnab1//L1cam//Lhfpl4//Map2//Mapk1//Mark2//Mycbp2//Nap1l4//Nckap1//Nfib//Nr3c1//Nradd//Nsg1//Otx2//Pdcl//Pfn2//Pip5k1a/…
GO:0098794	postsynapse	Cellular Component	44	741	592	31389	2.81714e-11	9.92259e-10	10.5502	3.1484	0.0743243	Actr2//Adcy1//Asap1//Asic1//Camk2a//Clta//Cplx2//Crtc1//Dmd//Efnb3//Eif4e//Fabp5//Fxyd6//Gabra3//Gsg1l//Il1r1//Kcna1//Lhfpl4//Map2//Mapk1//Nckap1//Nr3c1//Nsg1//Pfn2//Phb//Pkp4//Ppp1ca//Ppp1r2//Psd2//Ptprf//Rgs7bp//Rph3a//Slc6a1//Slc6a9//Snx1//Strn//Stx1a//Syn3//Tanc2//Tsc1//Usp8//Ywhaz//Zc4h2//Zfp804a
GO:0036477	somatodendritic_compartment	Cellular Component	53	1071	592	31389	2.18915e-10	7.30484e-09	9.65972	2.62387	0.089527	Apoe//Asap1//Asic1//Becn1//Camk2a//Ccin//Cftr//Cplx2//Crtc1//Dab2ip//Dhodh//Dpysl5//Gabra3//Gnb3//Gpm6a//Hrh3//Kcna1//Kcna2//Kcnab1//L1cam//Map2//Mapk1//Mark2//Mtnr1a//Nap1l4//Nr3c1//Nsg1//Ppp1ca//Ppp1r2//Psd2//Ptprf//Rgs7bp//Rph3a//Sarm1//Scn3a//Sema3a//Shh//Slc31a1//Slc38a2//Slc6a1//Snph//Snx1//Stau1//Strn//Sumo1//Syt7//Tanc2//Tmem132e//Trak1//Tubb4a//Usp8//Zc3h14//Zfp804a
GO:0030425	dendrite	Cellular Component	42	745	592	31389	3.93616e-10	1.24776e-08	9.40493	2.98916	0.0709459	Apoe//Asap1//Asic1//Becn1//Camk2a//Ccin//Cftr//Cplx2//Crtc1//Dpysl5//Gabra3//Gnb3//Hrh3//Kcna1//Kcna2//Kcnab1//L1cam//Map2//Mapk1//Mark2//Nap1l4//Nr3c1//Nsg1//Ppp1ca//Ppp1r2//Psd2//Rgs7bp//Rph3a//Sarm1//Sema3a//Shh//Slc38a2//Snx1//Stau1//Strn//Sumo1//Syt7//Tanc2//Trak1//Usp8//Zc3h14//Zfp804a
GO:0097447	dendritic_tree	Cellular Component	42	748	592	31389	4.44278e-10	1.3413e-08	9.35234	2.97717	0.0709459	Apoe//Asap1//Asic1//Becn1//Camk2a//Ccin//Cftr//Cplx2//Crtc1//Dpysl5//Gabra3//Gnb3//Hrh3//Kcna1//Kcna2//Kcnab1//L1cam//Map2//Mapk1//Mark2//Nap1l4//Nr3c1//Nsg1//Ppp1ca//Ppp1r2//Psd2//Rgs7bp//Rph3a//Sarm1//Sema3a//Shh//Slc38a2//Snx1//Stau1//Strn//Sumo1//Syt7//Tanc2//Trak1//Usp8//Zc3h14//Zfp804a
GO:0031090	organelle_membrane	Cellular Component	84	2260	592	31389	1.92014e-09	5.36167e-08	8.71667	1.97073	0.141892	Abcg4//Aifm2//Arfgef1//Arl8a//Atp1b1//Atp2a1//Atp6v0d1//Bdh1//Cftr//Chsy1//Chsy3//Ckmt2//Clec16a//Clta//Copb1//Copb2//Csde1//Ctsd//Dgat1//Dhodh//Efhd1//Ehd2//Epn2//Erlin1//Fam170b//Gal3st1//Gnptg//Gpd2//H2-Q7//Hadh//Herpud1//Lemd3//Maob//Mfn2//Mmp24//Mrps21//Mvb12b//Nat8l//Nfe2l1//Nsg1//Pcsk4//Phb//Pitpnb//Pom121//Rab32//Rab38//Rab4b//Rasa1//Rfng//Rft1//Rnf152//Rph3a//Rragc//Sar1b//Sarm1//Sdhd//S…
GO:0031982	vesicle	Cellular Component	81	2148	592	31389	2.02687e-09	5.36167e-08	8.69317	1.99943	0.136824	Abcg4//Anpep//Ap1ar//Ap1b1//Apoe//Arl8a//Astl//Atp11c//Atp6v0d1//Becn1//Bgn//Bmf//Btk//Cct6a//Cftr//Clec16a//Clta//Copb1//Copb2//Ctsd//Dab2ip//Dgkd//Dio3//Ehd2//Epn2//Fam170b//H2-Q7//Ifitm1//Ist1//Itga2b//Itga5//Kcna1//L1cam//Map6d1//Mapk1//Mpeg1//Mvb12b//Nsg1//Pcsk4//Phb//Prkci//Ptprf//Rab32//Rab38//Rab4b//Rbmx//Rftn1//Rhog//Rnf144a//Rph3a//Rragc//Sar1b//Sgk3//Sh3kbp1//Shh//Slc2a13//Slc31a1//Slc…
GO:0031410	cytoplasmic_vesicle	Cellular Component	77	1997	592	31389	2.02966e-09	5.36167e-08	8.69258	2.04441	0.130068	Abcg4//Ap1ar//Ap1b1//Apoe//Arl8a//Astl//Atp11c//Atp6v0d1//Becn1//Bgn//Bmf//Btk//Cct6a//Cftr//Clec16a//Clta//Copb1//Copb2//Ctsd//Dab2ip//Dgkd//Dio3//Ehd2//Epn2//Fam170b//H2-Q7//Ifitm1//Ist1//Itga5//Kcna1//L1cam//Map6d1//Mapk1//Mpeg1//Mvb12b//Nsg1//Pcsk4//Phb//Prkci//Ptprf//Rab32//Rab38//Rab4b//Rftn1//Rhog//Rnf144a//Rph3a//Rragc//Sar1b//Sgk3//Sh3kbp1//Shh//Slc2a13//Slc31a1//Slc6a9//Snx1//Sppl3//Stx…
GO:0097708	intracellular_vesicle	Cellular Component	77	2005	592	31389	2.41967e-09	6.13628e-08	8.61624	2.03625	0.130068	Abcg4//Ap1ar//Ap1b1//Apoe//Arl8a//Astl//Atp11c//Atp6v0d1//Becn1//Bgn//Bmf//Btk//Cct6a//Cftr//Clec16a//Clta//Copb1//Copb2//Ctsd//Dab2ip//Dgkd//Dio3//Ehd2//Epn2//Fam170b//H2-Q7//Ifitm1//Ist1//Itga5//Kcna1//L1cam//Map6d1//Mapk1//Mpeg1//Mvb12b//Nsg1//Pcsk4//Phb//Prkci//Ptprf//Rab32//Rab38//Rab4b//Rftn1//Rhog//Rnf144a//Rph3a//Rragc//Sar1b//Sgk3//Sh3kbp1//Shh//Slc2a13//Slc31a1//Slc6a9//Snx1//Sppl3//Stx…
GO:0098978	glutamatergic_synapse	Cellular Component	32	509	592	31389	3.86802e-09	9.43203e-08	8.41251	3.3334	0.0540541	Adcy1//Apoe//Camk2a//Cdh11//Clta//Cplx2//Crtc1//Efnb3//Eif4e//Fxyd6//Gpm6a//Gsg1l//Kcna1//Mecp2//Nr3c1//Nsg1//Pfn2//Phb//Plcb1//Plcxd3//Ppp1ca//Prkar2a//Prkci//Psd2//Rgs7bp//Stau1//Stx1a//Syn3//Syt7//Tanc2//Usp8//Ywhaz
GO:0031981	nuclear_lumen	Cellular Component	124	3933	592	31389	4.60449e-09	1.0812e-07	8.33682	1.67168	0.209459	Acaca//Adamts4//Adarb1//Aldh6a1//Anp32a//Arfgef1//Asxl2//Atrx//Atxn7//Atxn7l3//Baz1b//Bend3//Bmx//Brcc3//Brwd1//Cbll1//Cbx4//Cc2d1b//Ccdc137//Cdyl//Ciita//Clk2//Crtc1//Cul2//Dazap2//Ddx3x//Dhodh//Dnajc21//Dnajc8//Dnmt3a//Dock4//Dr1//Dtx3//Dusp6//Dyrk2//Elk3//Ep300//Ezh2//Fbxl3//Flt4//Gemin7//Glis2//Golga4//Hadh//Hepacam2//Hif1a//Hltf//Hmga2//Hnf1b//Hoxb1//Hoxc5//Hp1bp3//Kdm2a//Klhdc3//Lin9//Lpar4…
GO:0005654	nucleoplasm	Cellular Component	112	3466	592	31389	8.3333e-09	1.8869e-07	8.07918	1.71335	0.189189	Adamts4//Adarb1//Aldh6a1//Arfgef1//Asxl2//Atrx//Atxn7//Atxn7l3//Baz1b//Bend3//Bmx//Brcc3//Brwd1//Cbll1//Cbx4//Cc2d1b//Cdyl//Ciita//Clk2//Crtc1//Cul2//Dazap2//Ddx3x//Dhodh//Dnajc8//Dnmt3a//Dr1//Dtx3//Dusp6//Dyrk2//Elk3//Ep300//Ezh2//Fbxl3//Flt4//Gemin7//Glis2//Golga4//Hadh//Hepacam2//Hif1a//Hltf//Hnf1b//Hoxb1//Hoxc5//Hp1bp3//Kdm2a//Klhdc3//Lin9//Lpar4//Lysmd1//Maf//Mapk1//Mark2//Mecp2//Mef2a//Mex3…
GO:0030424	axon	Cellular Component	39	736	592	31389	9.35144e-09	2.04442e-07	8.02912	2.80959	0.0658784	Aak1//Atp6v0d1//Camk2a//Cplx2//Dab2ip//Gpm6a//Igsf8//Il1r1//Kcna1//Kcna2//Kcna6//Kcnab1//L1cam//Map2//Mapk1//Mycbp2//Nfib//Otx2//Pfn2//Ppp1r2//Ptprf//Rgs7bp//Scn3a//Sdc3//Sema3a//Shh//Sirt1//Slc2a13//Slc38a2//Slc6a1//Stx1a//Syt7//Tanc2//Trak1//Trpa1//Tsc1//Tubb4a//Zc3h14//Zfp804a
GO:0031224	intrinsic_component_of_membrane	Cellular Component	169	6107	592	31389	4.79511e-08	1.01337e-06	7.3192	1.46729	0.285473	Adam9//Adcy1//Aifm2//Anpep//Art4//Asic1//Atp11c//Atp1b1//Atp2a1//Bik//Bri3//Bsnd//C1galt1c1//Cdh11//Celsr2//Cftr//Chst15//Chsy1//Chsy3//Clec16a//Cnih1//Col23a1//Dgat1//Dhodh//Dio3//Efnb3//Epcam//Ereg//Erlin1//Fam187b//Fcer1g//Fcgr4//Fibcd1//Flt4//Fndc5//Fras1//Fxyd6//Gabra3//Gal3st1//Gpm6a//Gpm6b//Gpr22//Gpr37//Gsg1l//H2-Q7//Hbegf//Hepacam2//Herpud1//Hrh3//Ifitm1//Igsf8//Ikbkb//Il10ra//Il1r1//Il2…
GO:0005768	endosome	Cellular Component	43	920	592	31389	6.00521e-08	1.22816e-06	7.22147	2.4782	0.0726351	Abcg4//Ap1ar//Apoe//Arl8a//Atp11c//Atp6v0d1//Becn1//Cftr//Clec16a//Ctsd//Dio3//Ehd2//Epn2//Ifitm1//L1cam//Mapk1//Mvb12b//Nsg1//Phb//Prkci//Ptprf//Rab32//Rab38//Rab4b//Rftn1//Rragc//Sgk3//Slc2a13//Slc31a1//Slc6a9//Snx1//Stx7//Tjap1//Tom1l1//Tpcn1//Traf3//Trak1//Ttpa//Usp8//Vps41//Wasf2//Wdr44//Znrf1
GO:0005794	Golgi_apparatus	Cellular Component	59	1484	592	31389	6.56896e-08	1.30147e-06	7.1825	2.10802	0.0996622	4933434E20Rik//Ap1ar//Ap1b1//Apoe//Arfgef1//Asic1//Atp11c//Becn1//Calu//Chst15//Chsy1//Chsy3//Clec16a//Clta//Cnih1//Copb1//Copb2//Csde1//Dock4//Emid1//Fam20c//Fgd1//Gal3st1//Gdnf//Gnptg//Golga4//H2-Q7//Hepacam2//Itga5//Map6d1//Mapk1//Mgat4a//Mmp24//Nsg1//Pcsk4//Pitpnb//Psenen//Rab32//Rab38//Rfng//Rnf144a//Rph3a//Sar1b//Sdc3//Sgms1//Shh//Snx1//Sppl3//St6galnac6//St8sia5//Syndig1l//Tjap1//Tom1l1//T…
GO:0016021	integral_component_of_membrane	Cellular Component	164	5927	592	31389	8.46443e-08	1.6262e-06	7.0724	1.46712	0.277027	Adam9//Adcy1//Aifm2//Anpep//Art4//Asic1//Atp11c//Atp1b1//Atp2a1//Bik//Bri3//Bsnd//C1galt1c1//Cdh11//Celsr2//Cftr//Chst15//Chsy1//Chsy3//Clec16a//Cnih1//Col23a1//Dgat1//Dhodh//Dio3//Efnb3//Epcam//Ereg//Erlin1//Fam187b//Fcer1g//Fcgr4//Fibcd1//Flt4//Fndc5//Fras1//Fxyd6//Gabra3//Gal3st1//Gpm6a//Gpm6b//Gpr22//Gpr37//Gsg1l//H2-Q7//Hbegf//Hepacam2//Herpud1//Hrh3//Ifitm1//Igsf8//Ikbkb//Il10ra//Il1r1//Il2…
GO:0005856	cytoskeleton	Cellular Component	78	2223	592	31389	8.88557e-08	1.6569e-06	7.05131	1.86042	0.131757	2310002L09Rik//Acaca//Actr2//Aif1l//Apoe//Arl8a//Asap1//Atp6v0d1//Atxn7//Bag3//Becn1//Bmf//Brcc3//Ccin//Cct6a//Cdc42ep1//Clta//Cyth4//Ddx3x//Dmd//Dnaja1//Dyrk2//Ehd2//Fgd1//Flnc//Hepacam2//Ist1//Klhl4//Krt73//Krt86//Ky//Lasp1//Map2//Map3k11//Map6d1//Mapk1//Mark2//Mecp2//Mfn2//Mycbp2//Nckap1//Ndor1//Nr3c1//Onecut2//Pax2//Pfn2//Phf1//Pkp4//Plekhh1//Prkar2a//Prkci//Pstpip2//Rabl6//Radil//Rhog//Rsph6…
GO:0098793	presynapse	Cellular Component	32	594	592	31389	1.40875e-07	2.55185e-06	6.85117	2.8564	0.0540541	Aak1//Atp6v0d1//Camk2a//Clta//Cplx2//Efnb3//Fxyd6//Gnb5//Gpm6a//Kcna1//Kcna2//Kcna6//L1cam//Pfn2//Phb//Ppp1ca//Psenen//Rab4b//Rgs7bp//Rph3a//Shh//Slc2a13//Slc6a1//Slc6a9//Snph//Snx1//Stx1a//Stx7//Syn3//Syt7//Vamp2//Zfp804a
GO:0044297	cell_body	Cellular Component	39	824	592	31389	1.82649e-07	3.21666e-06	6.73838	2.50953	0.0658784	Apoe//Braf//Camk2a//Cct6a//Cftr//Cplx2//Crtc1//Dab2ip//Dhodh//Dpysl5//Gnb3//Gnb5//Gpm6a//Kcna1//Kcna2//Kcnab1//L1cam//Map2//Mapk1//Mtnr1a//Nap1l4//Nradd//Ppp1ca//Psd2//Ptprf//Rgs7bp//Scn3a//Shh//Slc2a13//Slc31a1//Slc38a2//Slc6a1//Snph//Stau1//Strn//Syt7//Tmem132e//Tubb4a//Zfp804a
GO:0014069	postsynaptic_density	Cellular Component	24	401	592	31389	8.31773e-07	1.42525e-05	6.08	3.17338	0.0405405	Actr2//Adcy1//Camk2a//Crtc1//Efnb3//Fabp5//Gsg1l//Il1r1//Map2//Mapk1//Nr3c1//Phb//Pkp4//Ptprf//Rgs7bp//Slc6a9//Snx1//Strn//Stx1a//Syn3//Tanc2//Tsc1//Usp8//Ywhaz
GO:0032279	asymmetric_synapse	Cellular Component	24	406	592	31389	1.03519e-06	1.72713e-05	5.98498	3.1343	0.0405405	Actr2//Adcy1//Camk2a//Crtc1//Efnb3//Fabp5//Gsg1l//Il1r1//Map2//Mapk1//Nr3c1//Phb//Pkp4//Ptprf//Rgs7bp//Slc6a9//Snx1//Strn//Stx1a//Syn3//Tanc2//Tsc1//Usp8//Ywhaz
GO:0098796	membrane_protein_complex	Cellular Component	47	1172	592	31389	1.20675e-06	1.96174e-05	5.91838	2.12631	0.0793919	Aak1//Ap1b1//Atp1b1//Atp6v0d1//Becn1//Cdh11//Cftr//Clta//Copb1//Copb2//Cplx2//Dmd//Epn2//Fcer1g//Gabra3//Gna12//Gnb3//Gnb5//H2-Q7//Ikbkb//Itga2b//Itga5//Itgam//Itgbl1//Kcna1//Kcna2//Kcna6//Kcnab1//Mvb12b//Phb//Pik3cd//Psenen//Rragc//Sar1b//Scn2b//Scn3a//Sdhd//Sec11a//Sgcd//Snx1//Stx1a//Stx7//Sumo1//Traf3//Ttyh3//Vamp2//Vps41
GO:0099572	postsynaptic_specialization	Cellular Component	25	440	592	31389	1.27037e-06	2.01354e-05	5.89607	3.01261	0.0422297	Actr2//Adcy1//Camk2a//Crtc1//Efnb3//Fabp5//Gabra3//Gsg1l//Il1r1//Map2//Mapk1//Nr3c1//Phb//Pkp4//Ptprf//Rgs7bp//Slc6a9//Snx1//Strn//Stx1a//Syn3//Tanc2//Tsc1//Usp8//Ywhaz
GO:0012506	vesicle_membrane	Cellular Component	30	597	592	31389	1.45947e-06	2.25684e-05	5.8358	2.66442	0.0506757	Abcg4//Cftr//Clec16a//Clta//Copb1//Copb2//Ctsd//Ehd2//Epn2//Fam170b//H2-Q7//Mvb12b//Nsg1//Pcsk4//Rab32//Rab38//Rab4b//Rph3a//Rragc//Sar1b//Slc6a9//Snx1//Sppl3//Stx1a//Stx7//Syn3//Tpcn1//Usp8//Vamp2//Vps41
GO:1902494	catalytic_complex	Cellular Component	51	1345	592	31389	2.12484e-06	3.20749e-05	5.67267	2.0105	0.0861486	Asb1//Atxn7l3//Becn1//Brcc3//Carhsp1//Cbll1//Cbx4//Cks1b//Cks1brt//Cks2//Cul2//Dcaf12l2//Dhdds//Dr1//Dyrk2//Ep300//Ezh2//Fbxl3//Gna12//Gnb3//Gnb5//Gpd2//Gpr37//H2-Ke6//Ikbkb//Morf4l2//Naa35//Pdk2//Phf1//Pik3cd//Pnn//Polr2d//Ppp1ca//Ppp1cb//Prkar2a//Psmc6//Psmd14//Rbmx//Rnf144a//Rtf1//Sap30l//Sdhd//Sec11a//Sirt1//Srsf1//Supt20//Tada2b//Taf9b//Trp53//Ube2b//Ube2d2a
GO:0031226	intrinsic_component_of_plasma_membrane	Cellular Component	58	1633	592	31389	3.19376e-06	4.70893e-05	5.4957	1.8832	0.097973	Adam9//Adcy1//Asic1//Atp11c//Atp1b1//Bsnd//Cftr//Efnb3//Fcer1g//Fcgr4//Flt4//Fxyd6//Gabra3//Gpm6a//Gpr22//Gsg1l//Hbegf//Hrh3//Ikbkb//Itga2b//Itga5//Itgam//Itgbl1//Kcna1//Kcna2//Kcna6//Kcnab1//Klrb1c//Lpar4//Mmp24//Mtnr1a//Nphs2//Phb//Psenen//Ptprf//Rgmb//Rgs7bp//Rnf43//Scn2b//Scn3a//Sema3a//Sgcd//Sgms1//Slamf6//Slc15a1//Slc19a1//Slc2a13//Slc38a2//Slc6a1//Slc6a9//Slco1c1//Stra6//Stx1a//Sumo1//Trab…
GO:0098984	neuron_to_neuron_synapse	Cellular Component	24	434	592	31389	3.29108e-06	4.74214e-05	5.48266	2.93209	0.0405405	Actr2//Adcy1//Camk2a//Crtc1//Efnb3//Fabp5//Gsg1l//Il1r1//Map2//Mapk1//Nr3c1//Phb//Pkp4//Ptprf//Rgs7bp//Slc6a9//Snx1//Strn//Stx1a//Syn3//Tanc2//Tsc1//Usp8//Ywhaz
GO:0043025	neuronal_cell_body	Cellular Component	33	729	592	31389	4.18361e-06	5.89424e-05	5.37845	2.40017	0.0557432	Apoe//Camk2a//Cftr//Cplx2//Crtc1//Dab2ip//Dhodh//Dpysl5//Gpm6a//Kcna1//Kcna2//Kcnab1//L1cam//Map2//Mapk1//Mtnr1a//Nap1l4//Ppp1ca//Psd2//Ptprf//Rgs7bp//Scn3a//Shh//Slc31a1//Slc38a2//Slc6a1//Snph//Stau1//Strn//Syt7//Tmem132e//Tubb4a//Zfp804a
GO:1990234	transferase_complex	Cellular Component	34	764	592	31389	4.31627e-06	5.94894e-05	5.36489	2.35962	0.0574324	Asb1//Atxn7l3//Becn1//Brcc3//Cbll1//Cbx4//Cks1b//Cks1brt//Cks2//Cul2//Dcaf12l2//Dhdds//Dr1//Dyrk2//Ep300//Ezh2//Fbxl3//Gpr37//Ikbkb//Morf4l2//Naa35//Phf1//Pik3cd//Polr2d//Prkar2a//Rnf144a//Rtf1//Sirt1//Supt20//Tada2b//Taf9b//Trp53//Ube2b//Ube2d2a
GO:0097060	synaptic_membrane	Cellular Component	25	473	592	31389	4.56945e-06	6.16389e-05	5.34014	2.80243	0.0422297	Adcy1//Clta//Dmd//Efnb3//Fxyd6//Gabra3//Gpm6a//Gsg1l//Kcna1//Kcna2//L1cam//Lhfpl4//Nsg1//Phb//Psenen//Ptprf//Rgs7bp//Rph3a//Slc6a1//Slc6a9//Snph//Strn//Stx1a//Syt7//Zc4h2
GO:0042734	presynaptic_membrane	Cellular Component	15	198	592	31389	5.99976e-06	7.92468e-05	5.22187	4.01682	0.0253378	Clta//Efnb3//Fxyd6//Gpm6a//Kcna1//Kcna2//L1cam//Phb//Psenen//Rgs7bp//Slc6a1//Slc6a9//Snph//Stx1a//Syt7
GO:0098797	plasma_membrane_protein_complex	Cellular Component	27	556	592	31389	9.04495e-06	0.000117031	5.04359	2.57481	0.0456081	Atp1b1//Atp6v0d1//Cdh11//Clta//Dmd//Fcer1g//Gna12//Gnb3//Gnb5//H2-Q7//Ikbkb//Itga2b//Itga5//Itgam//Itgbl1//Kcna1//Kcna2//Kcna6//Kcnab1//Psenen//Scn2b//Scn3a//Sgcd//Stx1a//Sumo1//Traf3//Vamp2
GO:0032839	dendrite_cytoplasm	Cellular Component	6	28	592	31389	1.16102e-05	0.000146277	4.93516	11.3618	0.0101351	Camk2a//Ccin//Kcnab1//Map2//Mapk1//Zc3h14
GO:0005887	integral_component_of_plasma_membrane	Cellular Component	54	1548	592	31389	1.17667e-05	0.000146277	4.92934	1.8496	0.0912162	Adcy1//Asic1//Atp11c//Atp1b1//Bsnd//Cftr//Efnb3//Fcer1g//Fcgr4//Flt4//Fxyd6//Gabra3//Gpm6a//Gpr22//Gsg1l//Hbegf//Hrh3//Ikbkb//Itga2b//Itga5//Itgam//Itgbl1//Kcna1//Kcna2//Kcna6//Kcnab1//Klrb1c//Lpar4//Mmp24//Mtnr1a//Phb//Psenen//Ptprf//Rnf43//Scn2b//Scn3a//Sema3a//Sgcd//Sgms1//Slamf6//Slc15a1//Slc19a1//Slc2a13//Slc38a2//Slc6a1//Slc6a9//Slco1c1//Stra6//Stx1a//Sumo1//Trabd2b//Traf3//Trpa1//Vamp2
GO:0005739	mitochondrion	Cellular Component	62	1872	592	31389	1.28577e-05	0.000156765	4.89084	1.75607	0.10473	2310002L09Rik//4933434E20Rik//Acaca//Aifm2//Aldh6a1//Bdh1//Becn1//Bik//Braf//Camk2a//Ccdc58//Ckmt2//Csde1//Ctsd//D2hgdh//Dcakd//Dhodh//Dnaja1//Dnajc27//Echdc2//Efhd1//Elk3//Gpd2//H2-Ke6//Hadh//Hspa9//Kras//Lactb//Maob//Mapk1//Mfn2//Mrpl34//Mrps21//Nat8l//Nr3c1//Pdk2//Pdp1//Phb//Psenen//Rab32//Rab38//Rab4b//Rsad1//Sarm1//Sdhd//Sirt1//Slc25a40//Slc25a42//Snph//Timm8b//Timm9//Tmem135//Tmem14c//Tomm3…
GO:0000792	heterochromatin	Cellular Component	10	96	592	31389	1.39137e-05	0.000166439	4.85656	5.52312	0.0168919	Atrx//Baz1b//Bend3//Dnmt3a//Hmga1//Mecp2//Sirt1//Sumo1//Tnks1bp1//Ube2b
GO:0005769	early_endosome	Cellular Component	18	299	592	31389	1.78685e-05	0.00020979	4.74791	3.19196	0.0304054	Apoe//Atp6v0d1//Cftr//Ehd2//Ifitm1//Mapk1//Mvb12b//Nsg1//Phb//Rab32//Rab38//Slc2a13//Snx1//Stx7//Trak1//Usp8//Vps41//Wasf2
GO:0070033	synaptobrevin_2-SNAP-25-syntaxin-1a-complexin_II_complex	Cellular Component	3	4	592	31389	2.63254e-05	0.00030346	4.57963	39.7665	0.00506757	Cplx2//Stx1a//Vamp2
GO:0031252	cell_leading_edge	Cellular Component	21	399	592	31389	2.77663e-05	0.000314354	4.55648	2.79063	0.035473	Aak1//Actr2//Aif1l//Bmx//Ddx3x//Fgd1//Gabra3//Itga5//Kcna2//Map2//Nckap1//Nradd//Pip5k1a//Prkci//Psd2//Rasa1//Sh2b2//Tsc1//Twf1//Wasf2//Ywhaz
GO:0000785	chromatin	Cellular Component	27	594	592	31389	2.89039e-05	0.000321493	4.53904	2.41009	0.0456081	Atrx//Baz1b//Bend3//Dnmt3a//Ep300//Esco1//Ezh2//Hif1a//Hmga1//Hmga2//Hp1bp3//Ist1//Kdm2a//Klhdc3//Mecp2//Mef2a//Nap1l2//Nap1l4//Plcb1//Rbmx//Runx3//Sirt1//Sumo1//Tnks1bp1//Trp53//Ube2b//Zeb2
GO:0001726	ruffle	Cellular Component	12	151	592	31389	3.15152e-05	0.000344494	4.50148	4.21367	0.0202703	Aif1l//Bmx//Fgd1//Itga5//Map2//Nckap1//Pip5k1a//Psd2//Rasa1//Sh2b2//Twf1//Wasf2
GO:0030659	cytoplasmic_vesicle_membrane	Cellular Component	19	358	592	31389	5.91377e-05	0.000635479	4.22814	2.81401	0.0320946	Cftr//Clta//Copb1//Copb2//Epn2//Fam170b//H2-Q7//Pcsk4//Rab32//Rab38//Rab4b//Rph3a//Sar1b//Slc6a9//Stx1a//Stx7//Syn3//Usp8//Vamp2
GO:0016604	nuclear_body	Cellular Component	29	709	592	31389	9.69321e-05	0.00102425	4.01353	2.16874	0.0489865	Adamts4//Atrx//Baz1b//Cbll1//Cbx4//Cdyl//Ciita//Clk2//Crtc1//Dazap2//Fbxl3//Gemin7//Glis2//Hif1a//Hp1bp3//Lpar4//Nr3c1//Pip5k1a//Plcb1//Pnn//Polr2d//Rmi2//Rorc//Sirt1//Srsf1//Sumo1//Trp53//Ythdc1//Zc3h14
GO:0043197	dendritic_spine	Cellular Component	13	205	592	31389	0.000152878	0.00158892	3.81566	3.36237	0.0219595	Asap1//Asic1//Camk2a//Nr3c1//Ppp1ca//Ppp1r2//Rgs7bp//Rph3a//Snx1//Strn//Tanc2//Usp8//Zfp804a
GO:0150034	distal_axon	Cellular Component	19	387	592	31389	0.000163172	0.00166857	3.78735	2.60315	0.0320946	Aak1//Atp6v0d1//Cplx2//Gpm6a//Kcna1//Kcna2//Kcna6//L1cam//Map2//Otx2//Pfn2//Ppp1r2//Ptprf//Sirt1//Slc2a13//Syt7//Trak1//Tsc1//Zfp804a
GO:0019898	extrinsic_component_of_membrane	Cellular Component	17	325	592	31389	0.000169411	0.00170486	3.77106	2.77346	0.0287162	Apoe//Becn1//Cdh11//Ehd2//Gna12//Gnb3//Gnb5//Kcnab1//Kras//Phb//Pik3cd//Rph3a//S100a10//Sarm1//Snx1//Syn3//Usp8
GO:0044309	neuron_spine	Cellular Component	13	210	592	31389	0.000193894	0.00192076	3.71244	3.28231	0.0219595	Asap1//Asic1//Camk2a//Nr3c1//Ppp1ca//Ppp1r2//Rgs7bp//Rph3a//Snx1//Strn//Tanc2//Usp8//Zfp804a
GO:0005783	endoplasmic_reticulum	Cellular Component	55	1787	592	31389	0.000266142	0.00259591	3.57489	1.6319	0.0929054	Adpgk//Anp32a//Apoe//Atp11c//Atp2a1//Becn1//Calu//Cftr//Cnih1//Dgat1//Dhdds//Dnaja1//Edem3//Emid1//Erlin1//Fam172a//Fndc5//Gpr37//H2-Q7//Herpud1//Itga5//Kcna1//Kcna2//Map2//Mgat4a//Nat8l//Nfe2l1//Nsg1//Pafah2//Pcsk4//Pdia6//Pigw//Pitpnb//Pom121//Psenen//Rab32//Rab38//Rft1//Rgma//Rnf43//S100a10//Sar1b//Sec11a//Sgcd//Sgms1//Shh//Sppl3//Stau1//Sumf1//Tmtc4//Trappc6a//Triqk//Trp53//Xbp1//Xxylt1
GO:0031519	PcG_protein_complex	Cellular Component	6	48	592	31389	0.000274799	0.00263973	3.56099	6.62774	0.0101351	Asxl2//Cbx4//Ezh2//Phf1//Sirt1//Zfp42
GO:0005773	vacuole	Cellular Component	24	578	592	31389	0.000304807	0.00288429	3.51598	2.2016	0.0405405	Apoe//Arl8a//Atp6v0d1//Becn1//Bri3//Clec16a//Ctla2b//Ctsd//Nsg1//Pax2//Psapl1//Rab38//Rnf152//Rragc//Slc2a13//Snx1//Stx7//Sult1c2//Syt7//Tpcn1//Trp53inp1//Vamp2//Vps41//Znrf1
GO:0071439	clathrin_complex	Cellular Component	3	8	592	31389	0.000348286	0.00324725	3.45806	19.8832	0.00506757	Aak1//Clta//Vps41
GO:0099056	integral_component_of_presynaptic_membrane	Cellular Component	9	116	592	31389	0.000362368	0.00332958	3.44085	4.11377	0.0152027	Efnb3//Fxyd6//Gpm6a//Kcna1//Kcna2//Psenen//Slc6a1//Slc6a9//Stx1a
GO:0000323	lytic_vacuole	Cellular Component	21	482	592	31389	0.00038181	0.0034094	3.41815	2.31009	0.035473	Apoe//Arl8a//Atp6v0d1//Bri3//Clec16a//Ctla2b//Ctsd//Nsg1//Pax2//Psapl1//Rab38//Rnf152//Rragc//Slc2a13//Snx1//Stx7//Sult1c2//Syt7//Tpcn1//Vps41//Znrf1
GO:0005764	lysosome	Cellular Component	21	482	592	31389	0.00038181	0.0034094	3.41815	2.31009	0.035473	Apoe//Arl8a//Atp6v0d1//Bri3//Clec16a//Ctla2b//Ctsd//Nsg1//Pax2//Psapl1//Rab38//Rnf152//Rragc//Slc2a13//Snx1//Stx7//Sult1c2//Syt7//Tpcn1//Vps41//Znrf1
GO:0099699	integral_component_of_synaptic_membrane	Cellular Component	13	226	592	31389	0.000394427	0.00347315	3.40403	3.04994	0.0219595	Adcy1//Efnb3//Fxyd6//Gabra3//Gpm6a//Gsg1l//Kcna1//Kcna2//Psenen//Ptprf//Slc6a1//Slc6a9//Stx1a
GO:0032587	ruffle_membrane	Cellular Component	7	72	592	31389	0.000418221	0.00363222	3.37859	5.15491	0.0118243	Aif1l//Bmx//Itga5//Map2//Pip5k1a//Psd2//Twf1
GO:0030117	membrane_coat	Cellular Component	8	98	592	31389	0.000543123	0.00465324	3.2651	4.32832	0.0135135	Aak1//Ap1b1//Clta//Copb1//Copb2//Epn2//Sar1b//Vps41
GO:0016607	nuclear_speck	Cellular Component	16	331	592	31389	0.000617837	0.00515406	3.20913	2.563	0.027027	Adamts4//Cbll1//Cdyl//Dazap2//Glis2//Hif1a//Hp1bp3//Nr3c1//Pip5k1a//Plcb1//Pnn//Polr2d//Rmi2//Srsf1//Ythdc1//Zc3h14
GO:0045211	postsynaptic_membrane	Cellular Component	16	331	592	31389	0.000617837	0.00515406	3.20913	2.563	0.027027	Adcy1//Dmd//Efnb3//Fxyd6//Gabra3//Gsg1l//Kcna1//Lhfpl4//Nsg1//Ptprf//Rgs7bp//Rph3a//Slc6a1//Slc6a9//Strn//Zc4h2
GO:0015629	actin_cytoskeleton	Cellular Component	21	504	592	31389	0.000679086	0.00559143	3.16808	2.20925	0.035473	Acaca//Actr2//Aif1l//Asap1//Bag3//Bmf//Ccin//Flnc//Lasp1//Map2//Mark2//Nckap1//Onecut2//Pstpip2//Sh2b2//Shroom4//Stx1a//Tmem63b//Tnks1bp1//Tsc1//Twf1
GO:0044224	juxtaparanode_region_of_axon	Cellular Component	3	10	592	31389	0.000725572	0.00575525	3.13932	15.9066	0.00506757	Kcna1//Kcna2//Kcnab1
GO:0005740	mitochondrial_envelope	Cellular Component	26	689	592	31389	0.000732747	0.00575525	3.13505	2.00083	0.0439189	Aifm2//Bdh1//Bik//Ckmt2//Csde1//Dhodh//Efhd1//Gpd2//H2-Ke6//Hadh//Maob//Mfn2//Mrps21//Nat8l//Phb//Rab32//Sarm1//Sdhd//Slc25a40//Slc25a42//Snph//Timm8b//Timm9//Tmem14c//Tomm34//Tst
GO:0008076	voltage-gated_potassium_channel_complex	Cellular Component	7	79	592	31389	0.000735001	0.00575525	3.13371	4.69815	0.0118243	Kcna1//Kcna2//Kcna6//Kcnab1//Stx1a//Sumo1//Vamp2
GO:0005667	transcription_regulator_complex	Cellular Component	20	472	592	31389	0.000735292	0.00575525	3.13354	2.24669	0.0337838	Dach1//Dazap2//Dmbx1//Dr1//Ep300//Glis2//Hif1a//Hmga1//Hnf1b//Lin9//Mef2a//Nr5a1//Otx2//Pax2//Runx3//Sox5//Taf9b//Tfe3//Trp53//Zfp42
GO:0031312	extrinsic_component_of_organelle_membrane	Cellular Component	6	58	592	31389	0.000773288	0.00597883	3.11166	5.48503	0.0101351	Phb//Rph3a//Sarm1//Snx1//Syn3//Usp8
GO:0000123	histone_acetyltransferase_complex	Cellular Component	7	81	592	31389	0.000853692	0.00652097	3.0687	4.58214	0.0118243	Atxn7l3//Dr1//Ep300//Morf4l2//Supt20//Tada2b//Taf9b
GO:0098562	cytoplasmic_side_of_membrane	Cellular Component	11	189	592	31389	0.00098175	0.00740987	3.008	3.08593	0.0185811	Gna12//Gnb3//Gnb5//Ikbkb//Kcnab1//Kras//Nphs2//Pkp4//Shroom4//Sppl3//Traf3
GO:0045121	membrane_raft	Cellular Component	17	385	592	31389	0.00115126	0.00852441	2.93883	2.34123	0.0287162	Atp1b1//Btk//Ctsd//Dmd//Ehd2//Fcer1g//Gpm6b//Itgam//Kras//L1cam//Mapk1//Nphs2//Prkar2a//Rftn1//Rragc//S100a10//Shh
GO:0070461	SAGA-type_complex	Cellular Component	4	25	592	31389	0.00115631	0.00852441	2.93693	8.48351	0.00675676	Atxn7l3//Supt20//Tada2b//Taf9b
GO:0098857	membrane_microdomain	Cellular Component	17	386	592	31389	0.00118383	0.008627	2.92671	2.33516	0.0287162	Atp1b1//Btk//Ctsd//Dmd//Ehd2//Fcer1g//Gpm6b//Itgam//Kras//L1cam//Mapk1//Nphs2//Prkar2a//Rftn1//Rragc//S100a10//Shh
GO:0031966	mitochondrial_membrane	Cellular Component	24	639	592	31389	0.00122923	0.00885606	2.91037	1.99144	0.0405405	Aifm2//Bdh1//Ckmt2//Csde1//Dhodh//Efhd1//Gpd2//Hadh//Maob//Mfn2//Mrps21//Nat8l//Phb//Rab32//Sarm1//Sdhd//Slc25a40//Slc25a42//Snph//Timm8b//Timm9//Tmem14c//Tomm34//Tst
GO:0030133	transport_vesicle	Cellular Component	16	355	592	31389	0.00128799	0.00917515	2.89009	2.38972	0.027027	Ap1ar//Atp6v0d1//Bgn//Clta//Rab4b//Rph3a//Sar1b//Shh//Slc2a13//Slc6a9//Stx1a//Stx7//Syn3//Syt7//Sytl5//Vamp2
GO:0000151	ubiquitin_ligase_complex	Cellular Component	14	293	592	31389	0.00147348	0.0103799	2.83166	2.53347	0.0236486	Asb1//Brcc3//Cbx4//Cks1b//Cks1brt//Cks2//Cul2//Dcaf12l2//Dyrk2//Fbxl3//Gpr37//Rnf144a//Ube2b//Ube2d2a
GO:0099568	cytoplasmic_region	Cellular Component	12	230	592	31389	0.00151227	0.010536	2.82037	2.76636	0.0202703	Camk2a//Ccin//Clta//Kcnab1//Map2//Mapk1//Mark2//Prkar2a//Rsph6a//Tubb4a//Tulp3//Zc3h14
GO:0009898	cytoplasmic_side_of_plasma_membrane	Cellular Component	10	172	592	31389	0.00165719	0.0114202	2.78063	3.08267	0.0168919	Gna12//Gnb3//Gnb5//Ikbkb//Kcnab1//Kras//Nphs2//Pkp4//Shroom4//Traf3
GO:0030139	endocytic_vesicle	Cellular Component	11	204	592	31389	0.00180941	0.0123351	2.74246	2.85903	0.0185811	Becn1//Dab2ip//Ehd2//Epn2//H2-Q7//Mpeg1//Rab32//Rab38//Sh3kbp1//Stx7//Syt7
GO:0030672	synaptic_vesicle_membrane	Cellular Component	8	120	592	31389	0.0020253	0.0134412	2.69351	3.5348	0.0135135	Clta//Rab4b//Rph3a//Slc6a9//Stx1a//Stx7//Syn3//Vamp2
GO:0034705	potassium_channel_complex	Cellular Component	7	94	592	31389	0.00203871	0.0134412	2.69064	3.94844	0.0118243	Kcna1//Kcna2//Kcna6//Kcnab1//Stx1a//Sumo1//Vamp2
GO:0030118	clathrin_coat	Cellular Component	5	48	592	31389	0.00205821	0.0134412	2.68651	5.52312	0.00844595	Aak1//Ap1b1//Clta//Epn2//Vps41
GO:0070382	exocytic_vesicle	Cellular Component	13	271	592	31389	0.002071	0.0134412	2.68382	2.54349	0.0219595	Atp6v0d1//Clta//Rab4b//Rph3a//Shh//Slc2a13//Slc6a9//Stx1a//Stx7//Syn3//Syt7//Sytl5//Vamp2
GO:0070032	synaptobrevin_2-SNAP-25-syntaxin-1a-complexin_I_complex	Cellular Component	2	4	592	31389	0.00207766	0.0134412	2.68243	26.511	0.00337838	Stx1a//Vamp2
GO:0032838	plasma_membrane_bounded_cell_projection_cytoplasm	Cellular Component	10	178	592	31389	0.00213326	0.0136615	2.67096	2.97876	0.0168919	Camk2a//Ccin//Kcnab1//Map2//Mapk1//Prkar2a//Rsph6a//Tubb4a//Tulp3//Zc3h14
GO:0030426	growth_cone	Cellular Component	11	209	592	31389	0.00218704	0.0138117	2.66014	2.79063	0.0185811	Gpm6a//L1cam//Map2//Otx2//Ppp1r2//Ptprf//Sirt1//Slc2a13//Trak1//Tsc1//Zfp804a
GO:0031253	cell_projection_membrane	Cellular Component	14	306	592	31389	0.00220029	0.0138117	2.65752	2.42584	0.0236486	Aif1l//Anpep//Asap1//Bmx//Dmd//Gabra3//Gna12//Itga5//Map2//Nradd//Pip5k1a//Psd2//Slc19a1//Twf1
GO:0005793	endoplasmic_reticulum-Golgi_intermediate_compartment	Cellular Component	6	72	592	31389	0.00239237	0.0148702	2.62117	4.4185	0.0101351	Anpep//Ist1//Mgat4a//Pdia6//Rgmb//Sppl3
GO:0000139	Golgi_membrane	Cellular Component	13	276	592	31389	0.00242719	0.0149402	2.6149	2.49741	0.0219595	Arfgef1//Chsy1//Chsy3//Copb2//Gal3st1//Gnptg//Mmp24//Nsg1//Pcsk4//Pitpnb//Rfng//Sgms1//St8sia5
GO:0031256	leading_edge_membrane	Cellular Component	9	153	592	31389	0.00257246	0.0156702	2.58965	3.11894	0.0152027	Aif1l//Bmx//Gabra3//Itga5//Map2//Nradd//Pip5k1a//Psd2//Twf1
GO:0031300	intrinsic_component_of_organelle_membrane	Cellular Component	17	416	592	31389	0.00259522	0.0156702	2.58583	2.16676	0.0287162	H2-Q7//Lemd3//Mfn2//Nfe2l1//Pcsk4//Rab4b//Rfng//Rnf152//Sgms1//Slc6a9//Sppl3//Stx1a//Stx7//Trabd2b//Vamp2//Xbp1//Xxylt1
GO:0005802	trans-Golgi_network	Cellular Component	12	246	592	31389	0.0026412	0.0157974	2.5782	2.58644	0.0202703	Ap1b1//Arfgef1//Atp11c//Becn1//Mmp24//Nsg1//Pcsk4//Rab32//Rab38//Tjap1//Trappc6a//Vamp2
GO:0030427	site_of_polarized_growth	Cellular Component	11	216	592	31389	0.00282073	0.0165587	2.54964	2.70019	0.0185811	Gpm6a//L1cam//Map2//Otx2//Ppp1r2//Ptprf//Sirt1//Slc2a13//Trak1//Tsc1//Zfp804a
GO:0044306	neuron_projection_terminus	Cellular Component	11	216	592	31389	0.00282073	0.0165587	2.54964	2.70019	0.0185811	Aak1//Atp6v0d1//Cplx2//Dmd//Kcna1//Kcna2//Kcna6//L1cam//Pfn2//Syt7//Vamp2
GO:0030658	transport_vesicle_membrane	Cellular Component	9	156	592	31389	0.00293021	0.0170436	2.5331	3.05896	0.0152027	Clta//Rab4b//Rph3a//Sar1b//Slc6a9//Stx1a//Stx7//Syn3//Vamp2
GO:0019866	organelle_inner_membrane	Cellular Component	19	495	592	31389	0.0030075	0.0171958	2.52179	2.03519	0.0320946	Bdh1//Ckmt2//Csde1//Dhodh//Efhd1//Gpd2//Hadh//Lemd3//Maob//Mrps21//Phb//Sdhd//Sirt1//Slc25a40//Slc25a42//Timm8b//Timm9//Tmem14c//Tst
GO:0008021	synaptic_vesicle	Cellular Component	12	250	592	31389	0.00301062	0.0171958	2.52134	2.54505	0.0202703	Atp6v0d1//Clta//Rab4b//Rph3a//Shh//Slc2a13//Slc6a9//Stx1a//Stx7//Syn3//Syt7//Vamp2
GO:0035098	ESC|E(Z)_complex	Cellular Component	3	16	592	31389	0.00311232	0.0176179	2.50692	9.94162	0.00506757	Ezh2//Phf1//Sirt1
GO:0010008	endosome_membrane	Cellular Component	12	253	592	31389	0.00331429	0.0185952	2.47961	2.51488	0.0202703	Abcg4//Clec16a//Ctsd//Ehd2//Mvb12b//Nsg1//Rragc//Snx1//Stx7//Tpcn1//Usp8//Vps41
GO:0019897	extrinsic_component_of_plasma_membrane	Cellular Component	10	190	592	31389	0.00341411	0.0186894	2.46672	2.79063	0.0168919	Apoe//Cdh11//Gna12//Gnb3//Gnb5//Kcnab1//Kras//Phb//S100a10//Usp8
GO:0031315	extrinsic_component_of_mitochondrial_outer_membrane	Cellular Component	2	5	592	31389	0.00341951	0.0186894	2.46604	21.2088	0.00337838	Phb//Sarm1
GO:0070044	synaptobrevin_2-SNAP-25-syntaxin-1a_complex	Cellular Component	2	5	592	31389	0.00341951	0.0186894	2.46604	21.2088	0.00337838	Stx1a//Vamp2
GO:0005884	actin_filament	Cellular Component	8	132	592	31389	0.00365231	0.0197912	2.43743	3.21345	0.0135135	Aif1l//Mark2//Nckap1//Pstpip2//Sh2b2//Shroom4//Tsc1//Twf1
GO:0008305	integrin_complex	Cellular Component	4	34	592	31389	0.00370845	0.0199251	2.43081	6.23788	0.00675676	Itga2b//Itga5//Itgam//Itgbl1
GO:0030120	vesicle_coat	Cellular Component	5	56	592	31389	0.00406023	0.0216318	2.39145	4.7341	0.00844595	Clta//Copb1//Copb2//Epn2//Sar1b
GO:0099055	integral_component_of_postsynaptic_membrane	Cellular Component	9	169	592	31389	0.00495727	0.0261909	2.30476	2.82365	0.0152027	Adcy1//Efnb3//Fxyd6//Gabra3//Gsg1l//Kcna1//Ptprf//Slc6a1//Slc6a9
GO:0072357	PTW|PP1_phosphatase_complex	Cellular Component	2	6	592	31389	0.00506528	0.0265404	2.2954	17.674	0.00337838	Ppp1ca//Ppp1cb
GO:0098685	Schaffer_collateral_-_CA1_synapse	Cellular Component	7	113	592	31389	0.00567508	0.0294918	2.24603	3.28455	0.0118243	Adcy1//Camk2a//Cdh11//Gsg1l//L1cam//Pfn2//Prkci
GO:0005743	mitochondrial_inner_membrane	Cellular Component	17	451	592	31389	0.0057868	0.0298279	2.23756	1.99861	0.0287162	Bdh1//Ckmt2//Csde1//Dhodh//Efhd1//Gpd2//Hadh//Maob//Mrps21//Phb//Sdhd//Slc25a40//Slc25a42//Timm8b//Timm9//Tmem14c//Tst
GO:0098636	protein_complex_involved_in_cell_adhesion	Cellular Component	4	39	592	31389	0.00610838	0.0312315	2.21407	5.43815	0.00675676	Itga2b//Itga5//Itgam//Itgbl1
GO:0031301	integral_component_of_organelle_membrane	Cellular Component	15	381	592	31389	0.00629584	0.0319325	2.20095	2.08748	0.0253378	H2-Q7//Lemd3//Nfe2l1//Pcsk4//Rfng//Rnf152//Sgms1//Slc6a9//Sppl3//Stx1a//Stx7//Trabd2b//Vamp2//Xbp1//Xxylt1
GO:1902495	transmembrane_transporter_complex	Cellular Component	13	311	592	31389	0.00657218	0.0330695	2.18229	2.21635	0.0219595	Atp1b1//Cftr//Gabra3//Kcna1//Kcna2//Kcna6//Kcnab1//Scn2b//Scn3a//Stx1a//Sumo1//Ttyh3//Vamp2
GO:0030660	Golgi-associated_vesicle_membrane	Cellular Component	4	40	592	31389	0.00668766	0.0333856	2.17473	5.3022	0.00675676	Clta//Copb1//Copb2//Sppl3
GO:0031597	cytosolic_proteasome_complex	Cellular Component	2	7	592	31389	0.00700309	0.0346872	2.15471	15.1491	0.00337838	Psmc6//Psmd14
GO:0005798	Golgi-associated_vesicle	Cellular Component	6	90	592	31389	0.00718583	0.0353164	2.14352	3.5348	0.0101351	Clta//Copb1//Copb2//Map6d1//Sppl3//Vps41
GO:0005730	nucleolus	Cellular Component	27	864	592	31389	0.00783265	0.038093	2.10609	1.65694	0.0456081	Acaca//Adarb1//Arfgef1//Bend3//Brwd1//Ccdc137//Cul2//Dnajc21//Dock4//Morf4l2//Nfib//Nol10//Ppm1d//Rerg//Rtf1//Runx3//Sap30l//Sdad1//Sirt1//Sprn//Sumo1//Trp53//Trp53inp1//Tulp3//Twf1//Zc3h14//Zeb2
GO:0001741	XY_body	Cellular Component	3	22	592	31389	0.00787096	0.038093	2.10397	7.23027	0.00506757	Dnmt3a//Sumo1//Ube2b
GO:0016328	lateral_plasma_membrane	Cellular Component	5	66	592	31389	0.00815186	0.0388593	2.08874	4.01682	0.00844595	Atp1b1//Epcam//Mark2//Nsg1//Slc6a9
GO:0019005	SCF_ubiquitin_ligase_complex	Cellular Component	5	66	592	31389	0.00815186	0.0388593	2.08874	4.01682	0.00844595	Cks1b//Cks1brt//Cks2//Cul2//Fbxl3
GO:0042587	glycogen_granule	Cellular Component	2	8	592	31389	0.00922135	0.0436294	2.03521	13.2555	0.00337838	Ppp1ca//Ppp1cb
GO:0099080	supramolecular_complex	Cellular Component	35	1218	592	31389	0.00954256	0.0448147	2.02034	1.52362	0.0591216	Aif1l//Apoe//Atp2a1//Bag3//Carhsp1//Cct6a//Ddx3x//Dmd//Eif4e//Eif4enif1//Krt73//Krt86//Ky//Map2//Map3k11//Map6d1//Mark2//Mex3b//Nckap1//Pabpc4//Polr2d//Pstpip2//Radil//Sarm1//Sh2b2//Shroom4//Snph//Stau1//Sumo1//Trim32//Tsc1//Tubb4a//Twf1//Wdr44//Zfp804a
GO:0031012	extracellular_matrix	Cellular Component	18	517	592	31389	0.0100387	0.0467981	1.99832	1.84603	0.0304054	Adamts4//Apoe//Bgn//Col23a1//Col8a1//Ctsd//Emid1//Fibcd1//Fras1//Hapln3//Hapln4//Lamc2//Lingo4//Mmp24//S100a10//Shh//Spock2//Spock3
GO:0034702	ion_channel_complex	Cellular Component	12	295	592	31389	0.0107862	0.0499155	1.96713	2.15683	0.0202703	Cftr//Gabra3//Kcna1//Kcna2//Kcna6//Kcnab1//Scn2b//Scn3a//Stx1a//Sumo1//Ttyh3//Vamp2
GO:0030285	integral_component_of_synaptic_vesicle_membrane	Cellular Component	4	46	592	31389	0.0109319	0.0502233	1.96131	4.61061	0.00675676	Slc6a9//Stx1a//Stx7//Vamp2
GO:0005845	mRNA_cap_binding_complex	Cellular Component	2	9	592	31389	0.0117089	0.0520573	1.93149	11.7827	0.00337838	Eif4e//Ncbp2
GO:0033162	melanosome_membrane	Cellular Component	2	9	592	31389	0.0117089	0.0520573	1.93149	11.7827	0.00337838	Rab32//Rab38
GO:0034518	RNA_cap_binding_complex	Cellular Component	2	9	592	31389	0.0117089	0.0520573	1.93149	11.7827	0.00337838	Eif4e//Ncbp2
GO:0044300	cerebellar_mossy_fiber	Cellular Component	2	9	592	31389	0.0117089	0.0520573	1.93149	11.7827	0.00337838	Dab2ip//Nfib
GO:0043679	axon_terminus	Cellular Component	9	194	592	31389	0.0117416	0.0520573	1.93027	2.45978	0.0152027	Aak1//Atp6v0d1//Cplx2//Kcna1//Kcna2//Kcna6//L1cam//Pfn2//Syt7
GO:0009986	cell_surface	Cellular Component	34	1194	592	31389	0.0119376	0.0525585	1.92308	1.50984	0.0574324	Adam9//Anpep//Apoe//Asic1//Bgn//Cftr//Ciita//Col23a1//Dmd//Epcam//Fcer1g//Fcgr4//Gpr37//H2-Q7//Hbegf//Il1r1//Il2rb//Itga2b//Itga5//Itgam//Itgbl1//Kcna1//Klrb1c//L1cam//Nradd//Phb//Rgma//Rorc//Rtp1//Scube1//Sdc3//Shh//Slc6a1//Treml2
GO:0002080	acrosomal_membrane	Cellular Component	3	26	592	31389	0.0125702	0.0549622	1.90066	6.11792	0.00506757	Fam170b//Pcsk4//Usp8
GO:0005770	late_endosome	Cellular Component	10	232	592	31389	0.0131691	0.0571865	1.88044	2.28543	0.0168919	Apoe//Clec16a//Mapk1//Mvb12b//Nsg1//Rragc//Slc31a1//Stx7//Ttpa//Vps41
GO:0098686	hippocampal_mossy_fiber_to_CA3_synapse	Cellular Component	4	49	592	31389	0.0135824	0.0585801	1.86702	4.32832	0.00675676	Adcy1//Efnb3//Slc6a9//Ywhaz
GO:0015630	microtubule_cytoskeleton	Cellular Component	35	1251	592	31389	0.0138642	0.0593443	1.8581	1.48343	0.0591216	Apoe//Arl8a//Atp6v0d1//Atxn7//Cct6a//Cyth4//Ddx3x//Dnaja1//Ehd2//Hepacam2//Ist1//Klhl4//Map2//Map3k11//Map6d1//Mecp2//Mfn2//Mycbp2//Pax2//Phf1//Pkp4//Prkar2a//Prkci//Rabl6//Radil//Sarm1//Snph//Tbc1d30//Trp53//Tubb4a//Unc119//Vps41//Wdr44//Zfp804a//Zmynd10
GO:0101031	chaperone_complex	Cellular Component	3	27	592	31389	0.0139468	0.0593443	1.85552	5.89133	0.00506757	Bag3//Cct6a//Tsc1
GO:0005677	chromatin_silencing_complex	Cellular Component	2	10	592	31389	0.0144547	0.0598956	1.83999	10.6044	0.00337838	Ezh2//Sirt1
GO:0098850	extrinsic_component_of_synaptic_vesicle_membrane	Cellular Component	2	10	592	31389	0.0144547	0.0598956	1.83999	10.6044	0.00337838	Rph3a//Syn3
GO:1990635	proximal_dendrite	Cellular Component	2	10	592	31389	0.0144547	0.0598956	1.83999	10.6044	0.00337838	Kcnab1//Map2
GO:0016605	PML_body	Cellular Component	5	76	592	31389	0.0144733	0.0598956	1.83943	3.48829	0.00844595	Atrx//Ciita//Sirt1//Sumo1//Trp53
GO:0031201	SNARE_complex	Cellular Component	4	50	592	31389	0.0145488	0.0598956	1.83717	4.24176	0.00675676	Cplx2//Stx1a//Stx7//Vamp2
GO:0045171	intercellular_bridge	Cellular Component	5	77	592	31389	0.0152454	0.0623586	1.81686	3.44298	0.00844595	Cyth4//Dnajc8//Ehd2//Prkci//Unc119
GO:0001650	fibrillar_center	Cellular Component	7	137	592	31389	0.0154357	0.0627323	1.81147	2.70915	0.0118243	Acaca//Ccdc137//Nfib//Rerg//Sap30l//Sirt1//Sumo1
GO:0030027	lamellipodium	Cellular Component	8	172	592	31389	0.0167604	0.0675758	1.77571	2.46614	0.0135135	Actr2//Fgd1//Kcna2//Nckap1//Nradd//Pip5k1a//Tsc1//Wasf2
GO:0030662	coated_vesicle_membrane	Cellular Component	5	79	592	31389	0.016871	0.0675758	1.77286	3.35582	0.00844595	Clta//Copb1//Copb2//Epn2//Sar1b
GO:0044305	calyx_of_Held	Cellular Component	3	29	592	31389	0.0169472	0.0675758	1.7709	5.48503	0.00506757	Cplx2//Kcna1//Kcna2
GO:0031313	extrinsic_component_of_endosome_membrane	Cellular Component	2	11	592	31389	0.0174482	0.0687091	1.75825	9.64036	0.00337838	Snx1//Usp8
GO:0035631	CD40_receptor_complex	Cellular Component	2	11	592	31389	0.0174482	0.0687091	1.75825	9.64036	0.00337838	Ikbkb//Traf3
GO:0005694	chromosome	Cellular Component	33	1188	592	31389	0.0181563	0.070526	1.74097	1.47283	0.0557432	Actr2//Atrx//Baz1b//Bend3//Ccdc137//Cdyl//Dnmt3a//Ep300//Esco1//Ezh2//Hif1a//Hmga1//Hmga2//Hp1bp3//Ist1//Kdm2a//Klhdc3//Mecp2//Mef2a//Nap1l2//Nap1l4//Phf1//Plcb1//Ppp1ca//Ppp1cb//Rbmx//Runx3//Sirt1//Sumo1//Tnks1bp1//Trp53//Ube2b//Zeb2
GO:0099503	secretory_vesicle	Cellular Component	20	633	592	31389	0.0182061	0.070526	1.73978	1.67526	0.0337838	Astl//Atp6v0d1//Bmf//Cct6a//Clta//Fam170b//Pcsk4//Rab4b//Rph3a//Shh//Slc2a13//Slc6a9//Stx1a//Stx7//Syn3//Syt7//Sytl5//Trh//Usp8//Vamp2
GO:0005774	vacuolar_membrane	Cellular Component	9	209	592	31389	0.0182433	0.070526	1.7389	2.28324	0.0152027	Arl8a//Atp6v0d1//Clec16a//Ctsd//Rnf152//Rragc//Stx7//Tpcn1//Vps41
GO:0016324	apical_plasma_membrane	Cellular Component	13	358	592	31389	0.019311	0.0728759	1.7142	1.92538	0.0219595	Atp1b1//Atp6v0d1//Cftr//Epcam//Kcna1//Pard3b//Prkci//Shroom4//Slc15a1//Slc19a1//Slc6a9//Trpa1//Zmynd10
GO:0045335	phagocytic_vesicle	Cellular Component	6	112	592	31389	0.0196024	0.0734006	1.70769	2.84046	0.0101351	Becn1//H2-Q7//Mpeg1//Rab32//Rab38//Syt7
GO:0005911	cell-cell_junction	Cellular Component	17	516	592	31389	0.0196816	0.0734006	1.70594	1.74685	0.0287162	Atp1b1//Cdh11//Epcam//Itga5//Nphs2//Pard3b//Pkp4//Pnn//Ppp1ca//Prkci//Sh3kbp1//Shroom4//Strn//Tjap1//Tnks1bp1//Twf1//Wasf2
GO:0099092	postsynaptic_density,_intracellular_component	Cellular Component	3	31	592	31389	0.0202799	0.0751898	1.69293	5.13116	0.00506757	Nr3c1//Snx1//Tanc2
GO:0000124	SAGA_complex	Cellular Component	2	12	592	31389	0.0206792	0.0753484	1.68447	8.83699	0.00337838	Atxn7l3//Supt20
GO:0030126	COPI_vesicle_coat	Cellular Component	2	12	592	31389	0.0206792	0.0753484	1.68447	8.83699	0.00337838	Copb1//Copb2
GO:0044294	dendritic_growth_cone	Cellular Component	2	12	592	31389	0.0206792	0.0753484	1.68447	8.83699	0.00337838	L1cam//Map2
GO:0043209	myelin_sheath	Cellular Component	9	214	592	31389	0.0209016	0.0757234	1.67982	2.2299	0.0152027	Atp1b1//Gnb5//Hrh3//Hspa9//Igsf8//Phb//Plcb1//Prkci//Tubb4a
GO:0005765	lysosomal_membrane	Cellular Component	7	146	592	31389	0.0211089	0.0760399	1.67553	2.54215	0.0118243	Arl8a//Clec16a//Ctsd//Rnf152//Stx7//Tpcn1//Vps41
GO:0030055	cell-substrate_junction	Cellular Component	8	181	592	31389	0.022007	0.0788273	1.65744	2.34351	0.0135135	Aif1l//Dmd//Itga2b//Itga5//Itgbl1//Lasp1//Mapk1//Shroom4
GO:0044304	main_axon	Cellular Component	5	85	592	31389	0.0224246	0.079872	1.64927	3.11894	0.00844595	Kcna1//Kcna2//Kcnab1//Map2//Tubb4a
GO:0099512	supramolecular_fiber	Cellular Component	26	905	592	31389	0.0233673	0.0827648	1.63139	1.52328	0.0439189	Aif1l//Apoe//Atp2a1//Bag3//Cct6a//Dmd//Krt73//Krt86//Ky//Map2//Map3k11//Map6d1//Mark2//Nckap1//Pstpip2//Radil//Sarm1//Sh2b2//Shroom4//Snph//Trim32//Tsc1//Tubb4a//Twf1//Wdr44//Zfp804a
GO:0031209	SCAR_complex	Cellular Component	2	13	592	31389	0.0241376	0.0850181	1.61731	8.15722	0.00337838	Nckap1//Wasf2
GO:0000164	protein_phosphatase_type_1_complex	Cellular Component	2	14	592	31389	0.0278138	0.0973531	1.55574	7.57457	0.00337838	Ppp1ca//Ppp1cb
GO:0005834	heterotrimeric_G-protein_complex	Cellular Component	3	35	592	31389	0.0279468	0.0973531	1.55367	4.54474	0.00506757	Gna12//Gnb3//Gnb5
GO:0034703	cation_channel_complex	Cellular Component	9	226	592	31389	0.0283994	0.0983892	1.54669	2.11149	0.0152027	Kcna1//Kcna2//Kcna6//Kcnab1//Scn2b//Scn3a//Stx1a//Sumo1//Vamp2
GO:0055037	recycling_endosome	Cellular Component	7	156	592	31389	0.028951	0.0995353	1.53834	2.37919	0.0118243	Atp11c//Cftr//Ehd2//Nsg1//Rab4b//Slc31a1//Stx7
GO:0005795	Golgi_stack	Cellular Component	5	91	592	31389	0.0290442	0.0995353	1.53694	2.91329	0.00844595	Chsy1//Chsy3//H2-Q7//Mgat4a//Sgms1
GO:0051233	spindle_midzone	Cellular Component	3	36	592	31389	0.0300717	0.102502	1.52184	4.4185	0.00506757	Arl8a//Pkp4//Unc119
GO:0099091	postsynaptic_specialization,_intracellular_component	Cellular Component	3	37	592	31389	0.0322793	0.109439	1.49108	4.29908	0.00506757	Nr3c1//Snx1//Tanc2
GO:0035770	ribonucleoprotein_granule	Cellular Component	9	235	592	31389	0.035138	0.109674	1.45422	2.03063	0.0152027	Carhsp1//Ddx3x//Eif4e//Eif4enif1//Mex3b//Pabpc4//Polr2d//Stau1//Sumo1
GO:1905368	peptidase_complex	Cellular Component	5	96	592	31389	0.035413	0.109674	1.45084	2.76156	0.00844595	Atxn7l3//Psmc6//Psmd14//Sec11a//Supt20
GO:0071556	integral_component_of_lumenal_side_of_endoplasmic_reticulum_membrane	Cellular Component	2	16	592	31389	0.0357821	0.109674	1.44633	6.62774	0.00337838	H2-Q7//Sppl3
GO:0031985	Golgi_cisterna	Cellular Component	4	66	592	31389	0.0360686	0.109674	1.44287	3.21345	0.00675676	Chsy1//Chsy3//H2-Q7//Sgms1
GO:0098839	postsynaptic_density_membrane	Cellular Component	5	97	592	31389	0.036782	0.109674	1.43437	2.73309	0.00844595	Adcy1//Efnb3//Gsg1l//Ptprf//Rgs7bp
GO:0044298	cell_body_membrane	Cellular Component	3	40	592	31389	0.0393939	0.114912	1.40457	3.97665	0.00506757	Dab2ip//Kcna2//Nradd
GO:0042383	sarcolemma	Cellular Component	7	167	592	31389	0.0396204	0.114912	1.40208	2.22248	0.0118243	Atp1b1//Bgn//Dmd//Flnc//Prkar2a//Sgcd//Slc38a2
GO:0001518	voltage-gated_sodium_channel_complex	Cellular Component	2	17	592	31389	0.0400561	0.114912	1.39733	6.23788	0.00337838	Scn2b//Scn3a
GO:0030663	COPI-coated_vesicle_membrane	Cellular Component	2	17	592	31389	0.0400561	0.114912	1.39733	6.23788	0.00337838	Copb1//Copb2
GO:0032580	Golgi_cisterna_membrane	Cellular Component	2	17	592	31389	0.0400561	0.114912	1.39733	6.23788	0.00337838	Chsy1//Chsy3
GO:0005925	focal_adhesion	Cellular Component	7	168	592	31389	0.0407019	0.116239	1.39038	2.20925	0.0118243	Aif1l//Itga2b//Itga5//Itgbl1//Lasp1//Mapk1//Shroom4
GO:1902911	protein_kinase_complex	Cellular Component	5	100	592	31389	0.041082	0.116798	1.38635	2.6511	0.00844595	Cks1b//Cks1brt//Cks2//Ikbkb//Prkar2a
GO:0043198	dendritic_shaft	Cellular Component	4	69	592	31389	0.0414284	0.117257	1.3827	3.07374	0.00675676	Asic1//Map2//Rgs7bp//Zfp804a
GO:0005576	extracellular_region	Cellular Component	66	2827	592	31389	0.0418333	0.11762	1.37848	1.23787	0.111486	Adam9//Adamts4//Adpgk//Anpep//Apoe//Arhgdia//Bgn//Bpifb4//Bpifc//C1qtnf6//Calu//Ccl22//Chsy1//Clcf1//Col23a1//Col8a1//Ctla2b//Ctsd//Cyth4//Dnajc8//Ehd2//Emid1//Ereg//Fabp5//Fam20c//Fibcd1//Fndc5//Gdf5//Gdnf//Gnptg//H2-Q7//Hapln3//Hapln4//Hbegf//Il1r1//Ist1//Itga2b//Itgam//Itgbl1//Lamc2//Lingo4//Mgat4a//Mmp24//Ostn//Pdia6//Prkci//Prss53//Psapl1//Ptprg//Rarres1//Rbmx//Rspo4//Rspry1//S100a10//Scube1…
GO:0000803	sex_chromosome	Cellular Component	3	41	592	31389	0.0419275	0.11762	1.3775	3.87966	0.00506757	Dnmt3a//Sumo1//Ube2b
GO:0090575	RNA_polymerase_II_transcription_regulator_complex	Cellular Component	7	170	592	31389	0.0429222	0.11988	1.36732	2.18326	0.0118243	Dr1//Hif1a//Hmga1//Nr5a1//Runx3//Taf9b//Trp53
GO:0099634	postsynaptic_specialization_membrane	Cellular Component	6	136	592	31389	0.0444864	0.123234	1.35177	2.3392	0.0101351	Adcy1//Efnb3//Gabra3//Gsg1l//Ptprf//Rgs7bp
GO:0098845	postsynaptic_endosome	Cellular Component	2	18	592	31389	0.0445119	0.123234	1.35152	5.89133	0.00337838	Nsg1//Snx1
GO:0099061	integral_component_of_postsynaptic_density_membrane	Cellular Component	4	71	592	31389	0.0452383	0.1247	1.34449	2.98715	0.00675676	Adcy1//Efnb3//Gsg1l//Ptprf
GO:0010494	cytoplasmic_stress_granule	Cellular Component	4	72	592	31389	0.0472142	0.129078	1.32593	2.94566	0.00675676	Ddx3x//Eif4e//Pabpc4//Stau1
GO:0000307	cyclin-dependent_protein_kinase_holoenzyme_complex	Cellular Component	3	43	592	31389	0.0472335	0.129078	1.32575	3.69921	0.00506757	Cks1b//Cks1brt//Cks2
GO:0045178	basal_part_of_cell	Cellular Component	10	288	592	31389	0.0478303	0.130148	1.3203	1.84104	0.0168919	Adam9//Atp1b1//Bsnd//Cftr//Epcam//Mark2//Shroom4//Slc19a1//Slc6a9//Slco1c1
GO:0001669	acrosomal_vesicle	Cellular Component	6	139	592	31389	0.0485517	0.130613	1.3138	2.28872	0.0101351	Bmf//Cct6a//Fam170b//Pcsk4//Stx1a//Usp8
GO:0031234	extrinsic_component_of_cytoplasmic_side_of_plasma_membrane	Cellular Component	5	105	592	31389	0.0488982	0.130613	1.31071	2.52486	0.00844595	Gna12//Gnb3//Gnb5//Kcnab1//Kras
GO:0098982	GABA-ergic_synapse	Cellular Component	5	105	592	31389	0.0488982	0.130613	1.31071	2.52486	0.00844595	Gabra3//Phb//Plcb1//Slc6a1//Syt7
GO:0099060	integral_component_of_postsynaptic_specialization_membrane	Cellular Component	5	105	592	31389	0.0488982	0.130613	1.31071	2.52486	0.00844595	Adcy1//Efnb3//Gabra3//Gsg1l//Ptprf
GO:0043186	P_granule	Cellular Component	2	19	592	31389	0.049141	0.130613	1.30856	5.58126	0.00337838	Carhsp1//Ddx3x
GO:0016591	RNA_polymerase_II,_holoenzyme	Cellular Component	4	73	592	31389	0.0492373	0.130613	1.30771	2.90531	0.00675676	Polr2d//Rtf1//Taf9b//Trp53
GO:0005903	brush_border	Cellular Component	6	140	592	31389	0.049956	0.131967	1.30141	2.27237	0.0101351	Anpep//Gna12//Slc15a1//Slc19a1//Slc38a2//Slc9a2
