# Supplementary material for: Comprehensive analysis of differentially expressed miRNAs in mice with kidney injury induced by chronic intermittent hypoxia
Source: Front Genet. 2022 Nov 1;13:918728. doi: 10.3389/fgene.2022.918728 (PMC9664083; doi:10.3389/fgene.2022.918728)
Supplement: Supplementary file 10 [file Table9.xls]

## Sheet: MF
Column "ID" stands for the ID of gene ontology term
Column "Term" stands for the name of gene ontology term
Column "Ontology" stands for the class of ontology
Column "Count" stands for the number of DE genes associated with the term
Column "Size" stands for the number of background population genes associated with the term
Column "numInt" stands for the total number of DE genes
Column "numTotal" stands for the total number of background population genes
Column "p_value" stands for the fisher exact test value of the term
Column "fdr" stands for the false discovery rate of the term, using Benjamini & Hochberg (1995) method
Column "Enrichment_Score" stands for the Enrichment Score value of the term, it equals (-log10(Pvalue))
Column "Fold_Enrichment" stands for the Fold Enrichment value of the term, it equals (Count/Size)/(numInt/numTotal)
Column "GeneRatio" stands for the Gene Ratio value genes associated with the term, it equals (Count/numInt)
Column "Genes" stands for the DE genes associated with the term
ID	Term	Ontology	Count	Size	numInt	numTotal	p_value	fdr	Enrichment_Score	Fold_Enrichment	GeneRatio	Genes
GO:0005515	protein_binding	Molecular Function	346	9390	581	30811	2.126e-48	2.21954e-45	47.6724	1.95407	0.595525	2310061N02Rik//Aak1//Abcg4//Acaca//Actr2//Adam9//Adamts4//Adarb1//Adcy1//Ahcy//Aif1l//Aifm2//Anp32a//Ap1ar//Ap1b1//Apoe//Arfgef1//Arhgdia//Arhgef11//Asap1//Asic1//Astl//Asxl2//Atp1b1//Atp2a1//Atp6v0d1//Atrx//Atxn7//Bag3//Baz1b//Becn1//Bhlhe22//Bik//Bmf//Braf//Brcc3//Bri3//Brwd1//Bsnd//Btk//C1qtnf6//Calu//Camk2a//Carhsp1//Cbll1//Cbx4//Ccin//Ccl22//Cct6a//Cdc42ep1//Cdh11//Cdyl//Celsr2//Cftr//Ciita/…
GO:0043167	ion_binding	Molecular Function	202	5256	581	30811	1.90396e-25	9.93867e-23	24.7203	2.0381	0.347676	Aak1//Acaca//Actr2//Adam9//Adamts4//Adarb1//Adcy1//Adpgk//Ahcy//Aif1l//Aifm2//Alox12e//Anpep//Apoe//Arhgdia//Arl8a//Asap1//Asxl2//Atp11c//Atp2a1//Atrx//Atxn7l3//Baz1b//Bmx//Braf//Brcc3//Btk//Calu//Camk2a//Car7//Cbll1//Cct6a//Cdh11//Celsr2//Cftr//Chn2//Chst15//Chsy1//Chsy3//Ciita//Ckmt2//Clk2//Csad//Ctdsp2//Ctps//D2hgdh//Dars//Dcakd//Dclk3//Ddx3x//Dgat1//Dgkd//Dhdds//Dhodh//Dmd//Dnaja1//Dnajc21//D…
GO:1901363	heterocyclic_compound_binding	Molecular Function	193	5374	581	30811	1.25618e-20	4.37152e-18	19.9009	1.90454	0.332186	Aak1//Acaca//Actr2//Adarb1//Adcy1//Adgb//Ahcy//Aifm2//Arl8a//Asxl2//Atp11c//Atp2a1//Atrx//Bag3//Baz1b//Bend3//Bhlhe22//Bmx//Braf//Btk//Camk2a//Carhsp1//Cbx4//Cc2d1b//Cct6a//Celf5//Cftr//Chst15//Ciita//Ckmt2//Clk2//Cpeb2//Csad//Csde1//Ctps//D2hgdh//Dach1//Dars//Dcakd//Dclk3//Ddx3x//Dgkd//Dhodh//Dmbx1//Dnaja1//Dnajc21//Dnajc27//Dnmt3a//Dr1//Dyrk2//Ehd2//Eif4a2//Eif4e//Eif4enif1//Eif4h//Elk3//Ep300/…
GO:0097159	organic_cyclic_compound_binding	Molecular Function	195	5471	581	30811	1.69123e-20	4.41412e-18	19.7718	1.89016	0.335628	Aak1//Acaca//Actr2//Adarb1//Adcy1//Adgb//Ahcy//Aifm2//Arl8a//Asxl2//Atp11c//Atp2a1//Atrx//Bag3//Baz1b//Bend3//Bhlhe22//Bmx//Braf//Btk//Camk2a//Carhsp1//Cbx4//Cc2d1b//Cct6a//Celf5//Cftr//Chst15//Ciita//Ckmt2//Clk2//Cpeb2//Csad//Csde1//Ctps//D2hgdh//Dach1//Dars//Dcakd//Dclk3//Ddx3x//Dgkd//Dhodh//Dmbx1//Dnaja1//Dnajc21//Dnajc27//Dnmt3a//Dr1//Dyrk2//Ehd2//Eif4a2//Eif4e//Eif4enif1//Eif4h//Elk3//Ep300/…
GO:0019899	enzyme_binding	Molecular Function	106	2158	581	30811	6.87462e-20	1.43542e-17	19.1628	2.60486	0.182444	Acaca//Adam9//Adamts4//Ap1b1//Arhgdia//Atp1b1//Becn1//Braf//Btk//Calu//Cbx4//Cftr//Cks1b//Cks1brt//Cks2//Clta//Copb2//Cul2//Dab2ip//Dazap2//Dgkd//Dmd//Dnaja1//Dock4//Dusp6//Dusp7//Dusp8//Dusp9//Eif4e//Eif4enif1//Ep300//Erlin1//Fgd1//Flt4//Gdnf//Gm10696//Gnb3//Golga4//Gpr37//Hif1a//Hltf//Hmga1//Hmga2//Hspa9//Ikbkb//Il1r1//Lcorl//Map2//Map3k11//Mapk1//Mecp2//Mef2a//Mfn2//Mycbp2//Nckap1//Nr1h2//Nr3c…
GO:0003824	catalytic_activity	Molecular Function	188	5654	581	30811	2.05526e-16	3.57616e-14	15.6871	1.76332	0.32358	Aak1//Abcg4//Acaca//Adam9//Adamts4//Adarb1//Adcy1//Adgb//Adpgk//Ahcy//Aifm2//Aldh6a1//Alox12e//Anpep//Arl8a//Art4//Asb1//Astl//Atrx//Baz1b//Bdh1//Bmx//Braf//Brcc3//Btk//C1galt1c1//Camk2a//Car7//Cbll1//Cbx4//Cdyl//Cftr//Chst15//Chsy1//Chsy3//Ciita//Ckmt2//Clk2//Cmas//Csad//Ctdsp2//Ctla2b//Ctps//Ctsd//Cul2//D2hgdh//Dars//Dcakd//Dclk3//Ddx3x//Dgat1//Dgkd//Dhdds//Dhodh//Dio3//Dnajc27//Dnmt3a//Dpysl5/…
GO:0046872	metal_ion_binding	Molecular Function	136	3549	581	30811	3.12897e-16	4.66663e-14	15.5046	2.03218	0.234079	Acaca//Adam9//Adamts4//Adarb1//Adcy1//Adpgk//Ahcy//Aif1l//Alox12e//Anpep//Apoe//Asap1//Asxl2//Atp11c//Atp2a1//Atrx//Atxn7l3//Baz1b//Bmx//Braf//Brcc3//Btk//Calu//Camk2a//Car7//Cbll1//Cdh11//Celsr2//Chn2//Chsy1//Chsy3//Ctdsp2//Dgkd//Dhdds//Dmd//Dnaja1//Dnajc21//Dnmt3a//Dtx3//Dyrk2//Edem3//Efhd1//Ehd2//Ep300//Esco1//Fam20c//Fbxo30//Fcer1g//Fgd1//Fibcd1//Fras1//Glis2//Gmeb1//Gna12//Gne//Gpd2//Hltf//I…
GO:0042802	identical_protein_binding	Molecular Function	99	2210	581	30811	6.47158e-16	8.44542e-14	15.189	2.3756	0.170396	Abcg4//Acaca//Adarb1//Ahcy//Apoe//Atp2a1//Becn1//Bhlhe22//Braf//Bri3//Btk//C1qtnf6//Camk2a//Cbll1//Cdyl//Clk2//Col23a1//Ctps//Dab2ip//Dazap2//Dgat1//Dgkd//Dmbx1//Dnmt3a//Ehd2//Esco1//Fabp5//Fcer1g//Flnc//Flt4//Gdf5//Gdnf//Gnpda1//Gnptg//Hadh//Hnf1b//Ikbkb//Impdh1//Ist1//Itga2b//Kctd9//Klrb1c//Kras//L1cam//Lactb//Lrrfip1//Maf//Maob//Map3k11//Mapk1//Matr3//Mfn2//Msi1//Mycbp2//Nfe2l1//Nr3c1//Pdk2//P…
GO:0043169	cation_binding	Molecular Function	137	3644	581	30811	1.10093e-15	1.27707e-13	14.9582	1.99376	0.2358	Acaca//Adam9//Adamts4//Adarb1//Adcy1//Adpgk//Ahcy//Aif1l//Alox12e//Anpep//Apoe//Asap1//Asxl2//Atp11c//Atp2a1//Atrx//Atxn7l3//Baz1b//Bmx//Braf//Brcc3//Btk//Calu//Camk2a//Car7//Cbll1//Cdh11//Celsr2//Chn2//Chsy1//Chsy3//Ctdsp2//Dgkd//Dhdds//Dmd//Dnaja1//Dnajc21//Dnmt3a//Dtx3//Dyrk2//Edem3//Efhd1//Ehd2//Ep300//Esco1//Fam20c//Fbxo30//Fcer1g//Fgd1//Fibcd1//Fras1//Glis2//Gmeb1//Gna12//Gne//Gpd2//Hltf//I…
GO:0044877	protein-containing_complex_binding	Molecular Function	72	1509	581	30811	5.20818e-13	5.43734e-11	12.2833	2.53031	0.123924	Aak1//Actr2//Adam9//Aif1l//Ap1ar//Apoe//Atp6v0d1//Bag3//Bik//Braf//Ccin//Cftr//Ciita//Clta//Cpeb2//Cul2//Dab2ip//Ddx3x//Eif4h//Ep300//Epcam//Ezh2//Fcer1g//Fcgr4//Gna12//Gnb3//H2-Q7//Hif1a//Hnf1b//Hp1bp3//Ikbkb//Impact//Ist1//Itga2b//Itga5//Itgam//Itgbl1//Kras//L1cam//Lasp1//Maf//Nap1l4//Nfe2l1//Nr3c1//Pdcl//Pdk2//Pdp1//Ppp1ca//Prkar2a//Psmd14//Pstpip2//Ptprf//Rab32//Rab38//Rasa1//Rph3a//Sap30l//S…
GO:0043168	anion_binding	Molecular Function	93	2298	581	30811	2.12156e-12	2.01355e-10	11.6733	2.14616	0.160069	Aak1//Acaca//Actr2//Adcy1//Aifm2//Arhgdia//Arl8a//Asap1//Atp11c//Atp2a1//Atrx//Baz1b//Bmx//Braf//Btk//Camk2a//Cct6a//Cftr//Chst15//Ciita//Ckmt2//Clk2//Csad//Ctps//D2hgdh//Dars//Dcakd//Dclk3//Ddx3x//Dgat1//Dgkd//Dhodh//Dnaja1//Dnajc27//Dyrk2//Ehd2//Eif4a2//Fabp5//Fam20c//Flt4//Fn3krp//Gmps//Gna12//Gne//H2-Ke6//Hadh//Hltf//Hspa9//Ikbkb//Kcnab1//Kras//L1cam//Lpar4//Maob//Map3k11//Mapk1//Mark2//Mfn2/…
GO:0097367	carbohydrate_derivative_binding	Molecular Function	88	2151	581	30811	5.18887e-12	4.51432e-10	11.2849	2.16956	0.151463	Aak1//Acaca//Actr2//Adcy1//Apoe//Arl8a//Atp11c//Atp2a1//Atrx//Baz1b//Bgn//Bmx//Braf//Btk//Camk2a//Cct6a//Cftr//Chst15//Ciita//Ckmt2//Clk2//Col23a1//Ctps//Dars//Dcakd//Dclk3//Ddx3x//Dgkd//Dhodh//Dnaja1//Dnajc27//Dyrk2//Ehd2//Eif4a2//Fam20c//Fibcd1//Flt4//Fn3krp//Gmps//Gna12//Gne//Hapln3//Hapln4//Hbegf//Hltf//Hspa9//Ikbkb//Itgam//Kras//L1cam//Lamc2//Lpar4//Map3k11//Mapk1//Mark2//Mfn2//Ndor1//Pdk2//…
GO:0019900	kinase_binding	Molecular Function	48	843	581	30811	1.44468e-11	1.16019e-09	10.8402	3.01956	0.0826162	Acaca//Adam9//Ap1b1//Arhgdia//Atp1b1//Becn1//Braf//Cks1b//Cks1brt//Cks2//Copb2//Dab2ip//Dazap2//Dgkd//Dock4//Dusp6//Dusp7//Dusp8//Dusp9//Eif4enif1//Ep300//Gdnf//Hif1a//Ikbkb//Map2//Map3k11//Mapk1//Mef2a//Nr3c1//Per1//Pip5k1a//Ppm1d//Ppme1//Ppp1cb//Prkar2a//Ptprf//Rasa1//Rhog//Sh2b2//Sirt1//Srsf1//Stx1a//Tom1l1//Traf3//Trim30b//Trp53//Xbp1//Ywhaz
GO:0000166	nucleotide_binding	Molecular Function	83	2048	581	30811	3.6784e-11	2.74304e-09	10.4343	2.1492	0.142857	Aak1//Acaca//Actr2//Adcy1//Ahcy//Aifm2//Arl8a//Atp11c//Atp2a1//Atrx//Bag3//Baz1b//Bmx//Braf//Btk//Camk2a//Cct6a//Cftr//Chst15//Ciita//Ckmt2//Clk2//Ctps//D2hgdh//Dars//Dcakd//Dclk3//Ddx3x//Dgkd//Dhodh//Dnaja1//Dnajc27//Dyrk2//Ehd2//Eif4a2//Fam20c//Flt4//Fn3krp//Gmps//Gna12//Gne//H2-Ke6//Hadh//Hltf//Hspa9//Ikbkb//Kcnab1//Kras//Maob//Map3k11//Mapk1//Mark2//Mecp2//Mfn2//Ndor1//Pdk2//Pik3cd//Pip5k1a//…
GO:0036094	small_molecule_binding	Molecular Function	91	2390	581	30811	9.9337e-11	6.91386e-09	10.0029	2.01917	0.156627	Aak1//Acaca//Actr2//Adcy1//Adgb//Ahcy//Aifm2//Arl8a//Atp11c//Atp2a1//Atrx//Bag3//Baz1b//Bmx//Braf//Btk//Camk2a//Cct6a//Cftr//Chst15//Ciita//Ckmt2//Clk2//Csad//Ctps//D2hgdh//Dars//Dcakd//Dclk3//Ddx3x//Dgkd//Dhodh//Dnaja1//Dnajc27//Dyrk2//Ehd2//Eif4a2//Erlin1//Fabp5//Fam20c//Flt4//Fn3krp//Gmps//Gna12//Gne//H2-Ke6//Hadh//Hltf//Hspa9//Ikbkb//Kcnab1//Kras//Maob//Map3k11//Mapk1//Mark2//Mecp2//Mfn2//Ndo…
GO:0003676	nucleic_acid_binding	Molecular Function	117	3431	581	30811	1.3366e-10	8.72134e-09	9.874	1.8084	0.201377	Adarb1//Aifm2//Asxl2//Atrx//Bend3//Bhlhe22//Carhsp1//Cbx4//Cc2d1b//Celf5//Ciita//Cpeb2//Csde1//Dach1//Dars//Ddx3x//Dmbx1//Dnajc21//Dnmt3a//Dr1//Eif4a2//Eif4e//Eif4enif1//Eif4h//Elk3//Ep300//Ezh2//Fam172a//Foxd2//Foxj3//Glis2//Gmeb1//Hif1a//Hltf//Hmga1//Hmga2//Hnf1b//Hoxb1//Hoxc5//Hp1bp3//Hsf3//Impdh1//Kdm2a//Kdm5a//Lcorl//Lemd3//Lin9//Lrrfip1//Maf//Mapk1//Matr3//Mecp2//Mef2a//Meis2//Meox2//Mex3b/…
GO:1990837	sequence-specific_double-stranded_DNA_binding	Molecular Function	66	1528	581	30811	3.65291e-10	2.24331e-08	9.43736	2.29061	0.113597	Bend3//Bhlhe22//Cbx4//Cc2d1b//Ciita//Dach1//Dmbx1//Dnmt3a//Dr1//Elk3//Ep300//Ezh2//Foxd2//Foxj3//Glis2//Gmeb1//Hif1a//Hmga1//Hnf1b//Hoxb1//Hoxc5//Hsf3//Kdm5a//Lrrfip1//Maf//Mef2a//Meis2//Meox2//Nfe2l1//Nfib//Nkx2-2//Nr1h2//Nr3c1//Nr5a1//Onecut2//Otx2//Pax2//Per1//Rbmx//Rorc//Runx3//Sirt1//Sohlh2//Sox12//Sox13//Sox21//Sox5//Sp4//Sp7//Spdef//Tfe3//Trp53//Twist1//Xbp1//Ywhaz//Zeb2//Zfp110//Zfp236//Z…
GO:0003690	double-stranded_DNA_binding	Molecular Function	68	1615	581	30811	5.60147e-10	3.24886e-08	9.2517	2.23288	0.11704	Bend3//Bhlhe22//Cbx4//Cc2d1b//Ciita//Dach1//Dmbx1//Dnmt3a//Dr1//Elk3//Ep300//Ezh2//Foxd2//Foxj3//Glis2//Gmeb1//Hif1a//Hmga1//Hnf1b//Hoxb1//Hoxc5//Hsf3//Kdm5a//Lrrfip1//Maf//Mapk1//Mecp2//Mef2a//Meis2//Meox2//Nfe2l1//Nfib//Nkx2-2//Nr1h2//Nr3c1//Nr5a1//Onecut2//Otx2//Pax2//Per1//Rbmx//Rorc//Runx3//Sirt1//Sohlh2//Sox12//Sox13//Sox21//Sox5//Sp4//Sp7//Spdef//Tfe3//Trp53//Twist1//Xbp1//Ywhaz//Zeb2//Zfp…
GO:0019901	protein_kinase_binding	Molecular Function	42	759	581	30811	6.75899e-10	3.71389e-08	9.17012	2.93452	0.0722892	Adam9//Ap1b1//Arhgdia//Atp1b1//Becn1//Braf//Cks1b//Cks1brt//Cks2//Copb2//Dab2ip//Dazap2//Dock4//Dusp6//Dusp7//Dusp8//Dusp9//Ep300//Gdnf//Hif1a//Ikbkb//Map2//Map3k11//Mapk1//Mef2a//Nr3c1//Ppm1d//Ppme1//Ppp1cb//Prkar2a//Ptprf//Rasa1//Rhog//Sh2b2//Sirt1//Srsf1//Tom1l1//Traf3//Trim30b//Trp53//Xbp1//Ywhaz
GO:0043565	sequence-specific_DNA_binding	Molecular Function	68	1625	581	30811	7.23427e-10	3.77629e-08	9.1406	2.21914	0.11704	Bend3//Bhlhe22//Cbx4//Cc2d1b//Ciita//Dach1//Dmbx1//Dnmt3a//Dr1//Elk3//Ep300//Ezh2//Foxd2//Foxj3//Glis2//Gmeb1//Hif1a//Hmga1//Hnf1b//Hoxb1//Hoxc5//Hsf3//Kdm2a//Kdm5a//Lrrfip1//Maf//Mecp2//Mef2a//Meis2//Meox2//Nfe2l1//Nfib//Nkx2-2//Nr1h2//Nr3c1//Nr5a1//Onecut2//Otx2//Pax2//Per1//Rbmx//Rorc//Runx3//Sirt1//Sohlh2//Sox12//Sox13//Sox21//Sox5//Sp4//Sp7//Spdef//Tfe3//Trp53//Twist1//Xbp1//Ywhaz//Zeb2//Zfp…
GO:0003677	DNA_binding	Molecular Function	87	2341	581	30811	9.05228e-10	4.3797e-08	9.04324	1.97082	0.149742	Aifm2//Asxl2//Atrx//Bend3//Bhlhe22//Cbx4//Cc2d1b//Ciita//Dach1//Ddx3x//Dmbx1//Dnmt3a//Dr1//Elk3//Ep300//Ezh2//Foxd2//Foxj3//Glis2//Gmeb1//Hif1a//Hltf//Hmga1//Hmga2//Hnf1b//Hoxb1//Hoxc5//Hp1bp3//Hsf3//Impdh1//Kdm2a//Kdm5a//Lcorl//Lemd3//Lin9//Lrrfip1//Maf//Mapk1//Mecp2//Mef2a//Meis2//Meox2//Nfe2l1//Nfib//Nkx2-2//Nr1h2//Nr3c1//Nr5a1//Onecut2//Otx2//Pax2//Per1//Phf1//Pnn//Polr2d//Rbmx//Rmi2//Rorc//R…
GO:0000987	cis-regulatory_region_sequence-specific_DNA_binding	Molecular Function	55	1183	581	30811	9.22925e-10	4.3797e-08	9.03483	2.46551	0.0946644	Bhlhe22//Cc2d1b//Dach1//Dnmt3a//Elk3//Ep300//Ezh2//Foxd2//Foxj3//Glis2//Gmeb1//Hif1a//Hmga1//Hnf1b//Hoxb1//Hoxc5//Hsf3//Lrrfip1//Maf//Mef2a//Meis2//Meox2//Nfe2l1//Nfib//Nkx2-2//Nr1h2//Nr3c1//Nr5a1//Onecut2//Otx2//Pax2//Per1//Rbmx//Rorc//Runx3//Sirt1//Sohlh2//Sox12//Sox13//Sox21//Sox5//Sp4//Sp7//Tfe3//Trp53//Twist1//Xbp1//Zeb2//Zfp110//Zfp236//Zfp42//Zfp420//Zfp691//Zfp711//Zfp820
GO:0000978	RNA_polymerase_II_cis-regulatory_region_sequence-specific_DNA_binding	Molecular Function	54	1162	581	30811	1.3459e-09	6.0887e-08	8.87099	2.46443	0.0929432	Bhlhe22//Cc2d1b//Dach1//Dnmt3a//Elk3//Ep300//Ezh2//Foxd2//Foxj3//Glis2//Gmeb1//Hif1a//Hnf1b//Hoxb1//Hoxc5//Hsf3//Lrrfip1//Maf//Mef2a//Meis2//Meox2//Nfe2l1//Nfib//Nkx2-2//Nr1h2//Nr3c1//Nr5a1//Onecut2//Otx2//Pax2//Per1//Rbmx//Rorc//Runx3//Sirt1//Sohlh2//Sox12//Sox13//Sox21//Sox5//Sp4//Sp7//Tfe3//Trp53//Twist1//Xbp1//Zeb2//Zfp110//Zfp236//Zfp42//Zfp420//Zfp691//Zfp711//Zfp820
GO:0000976	transcription_cis-regulatory_region_binding	Molecular Function	63	1473	581	30811	1.3997e-09	6.0887e-08	8.85396	2.26813	0.108434	Bhlhe22//Cbx4//Cc2d1b//Ciita//Dach1//Dmbx1//Dnmt3a//Dr1//Elk3//Ep300//Ezh2//Foxd2//Foxj3//Glis2//Gmeb1//Hif1a//Hmga1//Hnf1b//Hoxb1//Hoxc5//Hsf3//Kdm5a//Lrrfip1//Maf//Mef2a//Meis2//Meox2//Nfe2l1//Nfib//Nkx2-2//Nr1h2//Nr3c1//Nr5a1//Onecut2//Otx2//Pax2//Per1//Rbmx//Rorc//Runx3//Sirt1//Sohlh2//Sox12//Sox13//Sox21//Sox5//Sp4//Sp7//Tfe3//Trp53//Twist1//Xbp1//Ywhaz//Zeb2//Zfp110//Zfp236//Zfp41//Zfp42//Z…
GO:0016740	transferase_activity	Molecular Function	84	2249	581	30811	1.46481e-09	6.11706e-08	8.83422	1.9807	0.144578	Aak1//Adpgk//Art4//Asb1//Baz1b//Bmx//Braf//Btk//C1galt1c1//Camk2a//Cbll1//Cbx4//Cdyl//Chst15//Chsy1//Chsy3//Ciita//Ckmt2//Clk2//Cmas//Cul2//Dcakd//Dclk3//Dgat1//Dgkd//Dhdds//Dnmt3a//Dtx3//Dyrk2//Ep300//Esco1//Ezh2//Fam20c//Fbxl3//Fbxo30//Flt4//Fn3krp//Gal3st1//Gne//Gnptg//Hltf//Ikbkb//Itpkb//Map3k11//Mapk1//Mark2//Mex3c//Mgat4a//Mycbp2//Nat8l//Pafah2//Pcmtd2//Pdk2//Pigw//Pik3cd//Pip5k1a//Polr2d//…
GO:0001067	transcription_regulatory_region_nucleic_acid_binding	Molecular Function	63	1478	581	30811	1.59622e-09	6.40945e-08	8.79691	2.26045	0.108434	Bhlhe22//Cbx4//Cc2d1b//Ciita//Dach1//Dmbx1//Dnmt3a//Dr1//Elk3//Ep300//Ezh2//Foxd2//Foxj3//Glis2//Gmeb1//Hif1a//Hmga1//Hnf1b//Hoxb1//Hoxc5//Hsf3//Kdm5a//Lrrfip1//Maf//Mef2a//Meis2//Meox2//Nfe2l1//Nfib//Nkx2-2//Nr1h2//Nr3c1//Nr5a1//Onecut2//Otx2//Pax2//Per1//Rbmx//Rorc//Runx3//Sirt1//Sohlh2//Sox12//Sox13//Sox21//Sox5//Sp4//Sp7//Tfe3//Trp53//Twist1//Xbp1//Ywhaz//Zeb2//Zfp110//Zfp236//Zfp41//Zfp42//Z…
GO:0017076	purine_nucleotide_binding	Molecular Function	72	1814	581	30811	2.09341e-09	8.09452e-08	8.67915	2.10487	0.123924	Aak1//Acaca//Actr2//Adcy1//Ahcy//Arl8a//Atp11c//Atp2a1//Atrx//Bag3//Baz1b//Bmx//Braf//Btk//Camk2a//Cct6a//Cftr//Chst15//Ciita//Ckmt2//Clk2//Ctps//Dars//Dcakd//Dclk3//Ddx3x//Dgkd//Dnaja1//Dnajc27//Dyrk2//Ehd2//Eif4a2//Fam20c//Flt4//Fn3krp//Gmps//Gna12//Gne//Hltf//Hspa9//Ikbkb//Kras//Map3k11//Mapk1//Mark2//Mfn2//Pdk2//Pik3cd//Pip5k1a//Prkar2a//Prkci//Psmc6//Rab32//Rab38//Rab4b//Rabl3//Rabl6//Rasl12…
GO:0032553	ribonucleotide_binding	Molecular Function	72	1817	581	30811	2.24417e-09	8.36756e-08	8.64894	2.10139	0.123924	Aak1//Acaca//Actr2//Adcy1//Arl8a//Atp11c//Atp2a1//Atrx//Baz1b//Bmx//Braf//Btk//Camk2a//Cct6a//Cftr//Chst15//Ciita//Ckmt2//Clk2//Ctps//Dars//Dcakd//Dclk3//Ddx3x//Dgkd//Dhodh//Dnaja1//Dnajc27//Dyrk2//Ehd2//Eif4a2//Fam20c//Flt4//Fn3krp//Gmps//Gna12//Gne//Hltf//Hspa9//Ikbkb//Kras//Map3k11//Mapk1//Mark2//Mfn2//Ndor1//Pdk2//Pik3cd//Pip5k1a//Prkar2a//Prkci//Psmc6//Rab32//Rab38//Rab4b//Rabl3//Rabl6//Rasl…
GO:0008289	lipid_binding	Molecular Function	42	809	581	30811	4.41771e-09	1.59038e-07	8.3548	2.75315	0.0722892	Apoe//Arhgdia//Asap1//Bdh1//Bpifb4//Bpifc//Btk//Ckmt2//Cyth4//Dab2ip//Dgat1//Epn2//Erlin1//Fabp5//Lpar4//Mark2//Mvb12b//Nfe2l1//Nr3c1//Nr5a1//Pard3b//Pfn2//Pitpnb//Plcb1//Prkci//Psd2//Rorc//Rph3a//Sap30l//Sgk3//Snx1//Snx30//Stra6//Syt7//Sytl5//Tpcn1//Ttpa//Tulp3//Twf1//Unc119//Unc119b//Vamp2
GO:0140110	transcription_regulator_activity	Molecular Function	70	1794	581	30811	7.19599e-09	2.50421e-07	8.14291	2.06921	0.120482	Atxn7l3//Bhlhe22//Cc2d1b//Cdyl//Dach1//Dmbx1//Dr1//Elk3//Ep300//Ezh2//Foxd2//Foxj3//Glis2//Gmeb1//Hif1a//Hmga1//Hmga2//Hnf1b//Hoxb1//Hoxc5//Hsf3//Kdm2a//Kdm5a//Lrrfip1//Maf//Mecp2//Mef2a//Meis2//Meox2//Nfe2l1//Nfib//Nkx2-2//Nr1h2//Nr3c1//Nr5a1//Onecut2//Otx2//Pax2//Phb//Rorc//Runx3//Sap30l//Sirt1//Sohlh2//Sox12//Sox13//Sox21//Sox5//Sp4//Sp7//Spdef//Supt20//Tada2b//Tfe3//Trim32//Trp53//Twist1//Xbp…
GO:0032555	purine_ribonucleotide_binding	Molecular Function	70	1800	581	30811	8.23156e-09	2.77218e-07	8.08452	2.06232	0.120482	Aak1//Acaca//Actr2//Adcy1//Arl8a//Atp11c//Atp2a1//Atrx//Baz1b//Bmx//Braf//Btk//Camk2a//Cct6a//Cftr//Chst15//Ciita//Ckmt2//Clk2//Ctps//Dars//Dcakd//Dclk3//Ddx3x//Dgkd//Dnaja1//Dnajc27//Dyrk2//Ehd2//Eif4a2//Fam20c//Flt4//Fn3krp//Gmps//Gna12//Gne//Hltf//Hspa9//Ikbkb//Kras//Map3k11//Mapk1//Mark2//Mfn2//Pdk2//Pik3cd//Pip5k1a//Prkar2a//Prkci//Psmc6//Rab32//Rab38//Rab4b//Rabl3//Rabl6//Rasl12//Rerg//Rhog…
GO:0000977	RNA_polymerase_II_transcription_regulatory_region_sequence-specific_DNA_binding	Molecular Function	58	1375	581	30811	1.08416e-08	3.53709e-07	7.9649	2.23694	0.0998279	Bhlhe22//Cc2d1b//Dach1//Dmbx1//Dnmt3a//Elk3//Ep300//Ezh2//Foxd2//Foxj3//Glis2//Gmeb1//Hif1a//Hnf1b//Hoxb1//Hoxc5//Hsf3//Lrrfip1//Maf//Mef2a//Meis2//Meox2//Nfe2l1//Nfib//Nkx2-2//Nr1h2//Nr3c1//Nr5a1//Onecut2//Otx2//Pax2//Per1//Rbmx//Rorc//Runx3//Sirt1//Sohlh2//Sox12//Sox13//Sox21//Sox5//Sp4//Sp7//Tfe3//Trp53//Twist1//Xbp1//Ywhaz//Zeb2//Zfp110//Zfp236//Zfp41//Zfp42//Zfp420//Zfp691//Zfp711//Zfp810//Z…
GO:0003700	DNA-binding_transcription_factor_activity	Molecular Function	56	1361	581	30811	4.5758e-08	1.44762e-06	7.33953	2.18202	0.0963855	Bhlhe22//Cc2d1b//Dach1//Dmbx1//Elk3//Foxd2//Foxj3//Glis2//Gmeb1//Hif1a//Hmga1//Hmga2//Hnf1b//Hoxb1//Hoxc5//Hsf3//Lrrfip1//Maf//Mecp2//Mef2a//Meis2//Meox2//Nfe2l1//Nfib//Nkx2-2//Nr1h2//Nr3c1//Nr5a1//Onecut2//Otx2//Pax2//Rorc//Runx3//Sohlh2//Sox12//Sox13//Sox21//Sox5//Sp4//Sp7//Spdef//Tfe3//Trp53//Twist1//Xbp1//Zeb2//Zfp110//Zfp236//Zfp41//Zfp42//Zfp420//Zfp691//Zfp711//Zfp787//Zfp810//Zfp820
GO:0051020	GTPase_binding	Molecular Function	21	268	581	30811	4.8525e-08	1.49e-06	7.31403	4.15541	0.0361446	Arhgdia//Becn1//Braf//Clta//Dock4//Fgd1//Gnb3//Golga4//Map3k11//Mfn2//Mycbp2//Nckap1//Radil//Ranbp3//Rasa1//Rnf152//Rragc//Srgap1//Tbc1d30//Usp6nl//Wdr44
GO:0019904	protein_domain_specific_binding	Molecular Function	39	806	581	30811	1.02226e-07	3.04925e-06	6.99044	2.56602	0.0671256	Adam9//Asap1//Atrx//Bik//Cct6a//Cftr//Dab2ip//Dazap2//Dnaja1//Dock4//Ehd2//Elmo1//Hif1a//Hoxb1//Ist1//Kcna1//Kcnab1//Kras//L1cam//Mecp2//Nfe2l1//Pax2//Ppp1r2//Prkar2a//Rbmx//Sh2b2//Sh3kbp1//Sirt1//Srsf1//Strn//Stx1a//Tnks1bp1//Tom1l1//Trak1//Trp53//Twist1//Usp8//Wasf2//Ywhaz
GO:0001228	DNA-binding_transcription_activator_activity,_RNA_polymerase_II-specific	Molecular Function	29	499	581	30811	1.11751e-07	3.24076e-06	6.95175	3.08196	0.0499139	Elk3//Foxd2//Foxj3//Glis2//Gmeb1//Hif1a//Hmga1//Hmga2//Hoxb1//Maf//Mef2a//Meis2//Meox2//Nfe2l1//Nfib//Nkx2-2//Nr1h2//Nr3c1//Onecut2//Otx2//Sohlh2//Sox12//Sox21//Sp7//Tfe3//Trp53//Twist1//Zeb2//Zfp42
GO:0001216	DNA-binding_transcription_activator_activity	Molecular Function	29	506	581	30811	1.49797e-07	4.22669e-06	6.8245	3.03933	0.0499139	Elk3//Foxd2//Foxj3//Glis2//Gmeb1//Hif1a//Hmga1//Hmga2//Hoxb1//Maf//Mef2a//Meis2//Meox2//Nfe2l1//Nfib//Nkx2-2//Nr1h2//Nr3c1//Onecut2//Otx2//Sohlh2//Sox12//Sox21//Sp7//Tfe3//Trp53//Twist1//Zeb2//Zfp42
GO:0005543	phospholipid_binding	Molecular Function	27	456	581	30811	2.11815e-07	5.81934e-06	6.67404	3.13999	0.0464716	Apoe//Asap1//Bdh1//Btk//Ckmt2//Dab2ip//Epn2//Lpar4//Nr5a1//Pard3b//Pfn2//Pitpnb//Plcb1//Prkci//Psd2//Rph3a//Sap30l//Sgk3//Snx1//Snx30//Syt7//Sytl5//Tpcn1//Ttpa//Tulp3//Twf1//Vamp2
GO:0003682	chromatin_binding	Molecular Function	33	646	581	30811	2.98703e-07	7.99606e-06	6.52476	2.70901	0.0567986	Asxl2//Atrx//Atxn7//Bhlhe22//Cbx4//Cdyl//Cks2//Dnmt3a//Ep300//Ezh2//Gmnc//Hmga1//Hp1bp3//Hsf3//Kdm5a//Klhdc3//Lemd3//Mecp2//Mef2a//Nap1l2//Nap1l4//Nfe2l1//Nr3c1//Nr5a1//Per1//Phf1//Rbmx//Sap30l//Sirt1//Tada2b//Trp53//Xbp1//Zfp110
GO:0000981	DNA-binding_transcription_factor_activity,_RNA_polymerase_II-specific	Molecular Function	52	1301	581	30811	3.46622e-07	9.04683e-06	6.46014	2.11961	0.0895009	Bhlhe22//Cc2d1b//Dach1//Dmbx1//Elk3//Foxd2//Foxj3//Glis2//Gmeb1//Hif1a//Hmga1//Hmga2//Hnf1b//Hoxb1//Hoxc5//Lrrfip1//Maf//Mef2a//Meis2//Meox2//Nfe2l1//Nfib//Nkx2-2//Nr1h2//Nr3c1//Nr5a1//Onecut2//Otx2//Pax2//Rorc//Runx3//Sohlh2//Sox12//Sox13//Sox21//Sox5//Sp4//Sp7//Spdef//Tfe3//Trp53//Twist1//Xbp1//Zeb2//Zfp110//Zfp236//Zfp41//Zfp42//Zfp420//Zfp787//Zfp810//Zfp820
GO:0030554	adenyl_nucleotide_binding	Molecular Function	56	1476	581	30811	6.31786e-07	1.60874e-05	6.19943	2.01202	0.0963855	Aak1//Acaca//Actr2//Adcy1//Ahcy//Atp11c//Atp2a1//Atrx//Bag3//Baz1b//Bmx//Braf//Btk//Camk2a//Cct6a//Cftr//Chst15//Ciita//Ckmt2//Clk2//Ctps//Dars//Dcakd//Dclk3//Ddx3x//Dgkd//Dnaja1//Dyrk2//Ehd2//Eif4a2//Fam20c//Flt4//Fn3krp//Gmps//Gne//Hltf//Hspa9//Ikbkb//Map3k11//Mapk1//Mark2//Pdk2//Pik3cd//Pip5k1a//Prkar2a//Prkci//Psmc6//Rimkla//Runx3//Sgk3//Slc19a1//Syn3//Twf1//Ube2b//Ube2d2a//Ube2ql1
GO:0008047	enzyme_activator_activity	Molecular Function	33	669	581	30811	6.51774e-07	1.62012e-05	6.1859	2.61588	0.0567986	Apoe//Arfgef1//Arhgap19//Arhgdia//Asap1//Atp1b1//Btk//Chn2//Cks1b//Cks1brt//Cks2//Cyth4//Dab2ip//Dazap2//Ddx3x//Dnaja1//Dock4//Elmo1//Fgd1//Gnb5//Mycbp2//Plcb1//Psenen//Psmd14//Ranbp3//Rasa1//Srgap1//Tbc1d22a//Tbc1d30//Tbc1d9//Tom1l1//Usp6nl//Vav2
GO:0016787	hydrolase_activity	Molecular Function	78	2367	581	30811	1.03178e-06	2.50506e-05	5.98641	1.74754	0.134251	Abcg4//Adam9//Adamts4//Adarb1//Adgb//Ahcy//Aldh6a1//Anpep//Arl8a//Astl//Atrx//Brcc3//Cftr//Ctdsp2//Ctla2b//Ctsd//Ddx3x//Dnajc27//Dpysl5//Dusp6//Dusp7//Dusp8//Dusp9//Edem3//Ehd2//Eif4a2//Gmps//Gna12//Gnb3//Gne//Gnpda1//Gpcpd1//Hltf//Il1r1//Kras//Ky//Lactb//Mfn2//Mmp24//Mtmr10//Pafah2//Pcsk4//Pdp1//Plcb1//Plcxd3//Pm20d2//Ppm1d//Ppme1//Ppp1ca//Ppp1cb//Prss53//Psmc6//Psmd14//Ptprf//Ptprg//Rab32//Rab3…
GO:0031625	ubiquitin_protein_ligase_binding	Molecular Function	20	307	581	30811	1.87833e-06	4.45676e-05	5.72623	3.45479	0.0344234	Becn1//Cul2//Dnaja1//Erlin1//Gm10696//Gpr37//Hif1a//Hltf//Hspa9//Mfn2//Per1//Prkar2a//Sh3kbp1//Sumo1//Tpi1//Traf3//Trp53//Ube2b//Xbp1//Ywhaz
GO:0032559	adenyl_ribonucleotide_binding	Molecular Function	54	1463	581	30811	2.30023e-06	5.33653e-05	5.63823	1.9574	0.0929432	Aak1//Acaca//Actr2//Adcy1//Atp11c//Atp2a1//Atrx//Baz1b//Bmx//Braf//Btk//Camk2a//Cct6a//Cftr//Chst15//Ciita//Ckmt2//Clk2//Ctps//Dars//Dcakd//Dclk3//Ddx3x//Dgkd//Dnaja1//Dyrk2//Ehd2//Eif4a2//Fam20c//Flt4//Fn3krp//Gmps//Gne//Hltf//Hspa9//Ikbkb//Map3k11//Mapk1//Mark2//Pdk2//Pik3cd//Pip5k1a//Prkar2a//Prkci//Psmc6//Rimkla//Runx3//Sgk3//Slc19a1//Syn3//Twf1//Ube2b//Ube2d2a//Ube2ql1
GO:0019787	ubiquitin-like_protein_transferase_activity	Molecular Function	24	435	581	30811	3.39919e-06	7.71469e-05	5.46862	2.92585	0.0413081	Asb1//Cbll1//Cbx4//Cul2//Dtx3//Fbxl3//Fbxo30//Hltf//Mex3c//Mycbp2//Ppp1r11//Rnf144a//Rnf152//Rnf43//Rspry1//Traf3//Trim30b//Trim32//Trim47//Ube2b//Ube2d2a//Ube2ql1//Wwp1//Znrf1
GO:0044389	ubiquitin-like_protein_ligase_binding	Molecular Function	20	326	581	30811	4.6576e-06	0.000103458	5.33184	3.25343	0.0344234	Becn1//Cul2//Dnaja1//Erlin1//Gm10696//Gpr37//Hif1a//Hltf//Hspa9//Mfn2//Per1//Prkar2a//Sh3kbp1//Sumo1//Tpi1//Traf3//Trp53//Ube2b//Xbp1//Ywhaz
GO:0004842	ubiquitin-protein_transferase_activity	Molecular Function	23	415	581	30811	5.0312e-06	0.000109429	5.29833	2.93907	0.0395869	Asb1//Cbll1//Cul2//Dtx3//Fbxl3//Fbxo30//Hltf//Mex3c//Mycbp2//Ppp1r11//Rnf144a//Rnf152//Rnf43//Rspry1//Traf3//Trim30b//Trim32//Trim47//Ube2b//Ube2d2a//Ube2ql1//Wwp1//Znrf1
GO:0005524	ATP_binding	Molecular Function	51	1396	581	30811	5.91283e-06	0.000125979	5.2282	1.93738	0.0877797	Aak1//Acaca//Actr2//Adcy1//Atp11c//Atp2a1//Atrx//Baz1b//Bmx//Braf//Btk//Camk2a//Cct6a//Cftr//Ciita//Ckmt2//Clk2//Ctps//Dars//Dcakd//Dclk3//Ddx3x//Dgkd//Dnaja1//Dyrk2//Ehd2//Eif4a2//Fam20c//Flt4//Fn3krp//Gmps//Gne//Hltf//Hspa9//Ikbkb//Map3k11//Mapk1//Mark2//Pdk2//Pik3cd//Pip5k1a//Prkci//Psmc6//Rimkla//Runx3//Sgk3//Syn3//Twf1//Ube2b//Ube2d2a//Ube2ql1
GO:0106306	protein_serine_phosphatase_activity	Molecular Function	9	72	581	30811	8.38955e-06	0.000171739	5.07626	6.62887	0.0154905	Ctdsp2//Dusp6//Dusp7//Dusp8//Dusp9//Ppm1d//Ppp1ca//Ppp1cb//Ssh2
GO:0106307	protein_threonine_phosphatase_activity	Molecular Function	9	72	581	30811	8.38955e-06	0.000171739	5.07626	6.62887	0.0154905	Ctdsp2//Dusp6//Dusp7//Dusp8//Dusp9//Ppm1d//Ppp1ca//Ppp1cb//Ssh2
GO:0004722	protein_serine|threonine_phosphatase_activity	Molecular Function	10	92	581	30811	9.48969e-06	0.000190524	5.02275	5.76424	0.0172117	Ctdsp2//Dusp6//Dusp7//Dusp8//Dusp9//Pdp1//Ppm1d//Ppp1ca//Ppp1cb//Ssh2
GO:0030234	enzyme_regulator_activity	Molecular Function	36	866	581	30811	1.00579e-05	0.000198121	4.99749	2.20452	0.0619621	Arfgef1//Arhgap19//Arhgdia//Asap1//Atp1b1//Bag3//Brcc3//Chn2//Cpeb2//Ctla2b//Cyth4//Dab2ip//Dnaja1//Dock4//Elmo1//Fgd1//Gnb5//Mycbp2//Plcb1//Ppp1r11//Ppp1r2//Psenen//Psmd14//Ranbp3//Rarres1//Rasa1//Serpinb6e//Spock3//Srgap1//Tbc1d22a//Tbc1d30//Tbc1d9//Trp53//Tsc1//Usp6nl//Vav2
GO:0003727	single-stranded_RNA_binding	Molecular Function	10	95	581	30811	1.26446e-05	0.000244462	4.8981	5.58221	0.0172117	Cbx4//Cpeb2//Ddx3x//Eif4h//Msi1//Pabpc4//Polr2d//Rbm7//Rbmx//Zc3h14
GO:0046983	protein_dimerization_activity	Molecular Function	39	985	581	30811	1.31181e-05	0.000249005	4.88213	2.0997	0.0671256	Abcg4//Apoe//Atp1b1//Atp2a1//Bhlhe22//Camk2a//Dab2ip//Dgkd//Dr1//Flt4//Gdnf//Gnptg//Hif1a//Hnf1b//Ikbkb//Lrrfip1//Map3k11//Mef2a//Nfe2l1//Pdk2//Phb//Rabl3//Rragc//S100a10//Sgtb//Snx1//Sohlh2//Sppl3//Taf9b//Tbc1d22a//Tfe3//Timm9//Tpcn1//Tpi1//Trim30b//Trp53//Twist1//Xbp1//Xpnpep1
GO:0051019	mitogen-activated_protein_kinase_binding	Molecular Function	7	43	581	30811	1.46251e-05	0.000272653	4.8349	8.63295	0.0120482	Dusp6//Dusp7//Dusp8//Dusp9//Ep300//Ppm1d//Sirt1
GO:0035091	phosphatidylinositol_binding	Molecular Function	17	268	581	30811	1.54999e-05	0.000283894	4.80967	3.36391	0.0292599	Asap1//Btk//Dab2ip//Pard3b//Pfn2//Pitpnb//Plcb1//Rph3a//Sap30l//Sgk3//Snx1//Snx30//Syt7//Tpcn1//Ttpa//Tulp3//Twf1
GO:0030695	GTPase_regulator_activity	Molecular Function	22	423	581	30811	2.14638e-05	0.000386348	4.66829	2.75811	0.0378657	Arfgef1//Arhgap19//Arhgdia//Asap1//Chn2//Cpeb2//Cyth4//Dab2ip//Dock4//Elmo1//Fgd1//Gnb5//Mycbp2//Plcb1//Ranbp3//Rasa1//Srgap1//Tbc1d22a//Tbc1d30//Tbc1d9//Usp6nl//Vav2
GO:0031072	heat_shock_protein_binding	Molecular Function	12	147	581	30811	2.40657e-05	0.00042584	4.6186	4.32906	0.020654	Arhgdia//Bag3//Dnaja1//Dnajc8//Gpr37//Hif1a//Hspa9//Itgam//Nr3c1//Ssu2//Tomm34//Tsc1
GO:0005102	signaling_receptor_binding	Molecular Function	58	1769	581	30811	3.24865e-05	0.000565266	4.4883	1.73872	0.0998279	Aak1//Adam9//Apoe//Arhgef11//Asxl2//Camk2a//Ccl22//Clcf1//Dab2ip//Dazap2//Dnaja1//Dock4//Efnb3//Ep300//Ereg//Fibcd1//Fndc5//Gdf5//Gdnf//Gna12//H2-Q7//Hbegf//Hmga1//Ikbkb//Il1r1//Itga5//Itgbl1//L1cam//Lamc2//Lhfpl4//Nr1h2//Nr3c1//Nradd//Nsg1//Osgin1//Ostn//Phb//Prkar2a//Ptprf//Rasa1//Rgma//Rnf43//Rtp1//Sema3a//Sh2b2//Shh//Snx1//Sytl5//Traf3//Trak1//Trh//Trp53//Tub//Tulp3//Usp15//Uts2b//Vav2//Zfp110
GO:0005096	GTPase_activator_activity	Molecular Function	21	407	581	30811	3.68546e-05	0.000615935	4.43351	2.73624	0.0361446	Arfgef1//Arhgap19//Arhgdia//Asap1//Chn2//Cyth4//Dab2ip//Dock4//Elmo1//Fgd1//Gnb5//Mycbp2//Plcb1//Ranbp3//Rasa1//Srgap1//Tbc1d22a//Tbc1d30//Tbc1d9//Usp6nl//Vav2
GO:0031267	small_GTPase_binding	Molecular Function	15	231	581	30811	3.70417e-05	0.000615935	4.43131	3.44357	0.0258176	Arhgdia//Braf//Dock4//Fgd1//Golga4//Map3k11//Mfn2//Mycbp2//Nckap1//Ranbp3//Rnf152//Srgap1//Tbc1d30//Usp6nl//Wdr44
GO:0008330	protein_tyrosine|threonine_phosphatase_activity	Molecular Function	4	11	581	30811	3.71685e-05	0.000615935	4.42983	19.284	0.00688468	Dusp6//Dusp7//Dusp8//Dusp9
GO:0008134	transcription_factor_binding	Molecular Function	30	712	581	30811	4.29859e-05	0.000701207	4.36667	2.23445	0.0516351	Ciita//Crtc1//Ddx3x//Dnaja1//Dnmt3a//Dr1//Eif4e//Ep300//Ezh2//Hif1a//Hmga1//Mapk1//Mecp2//Mef2a//Meis2//Nkx2-2//Nr1h2//Nr3c1//Pax2//Per1//Phf1//Rasa1//Rorc//Sirt1//Strn//Sumo1//Trp53//Twist1//Xbp1//Ywhaz
GO:0003924	GTPase_activity	Molecular Function	17	295	581	30811	5.21883e-05	0.000838225	4.28243	3.05602	0.0292599	Arl8a//Ddx3x//Dnajc27//Gna12//Gnb3//Kras//Mfn2//Rab32//Rab38//Rab4b//Rabl3//Rasl12//Rerg//Rhog//Rragc//Sar1b//Tubb4a
GO:0046982	protein_heterodimerization_activity	Molecular Function	17	296	581	30811	5.44214e-05	0.000860848	4.26423	3.0457	0.0292599	Abcg4//Atp1b1//Dgkd//Dr1//Hif1a//Ikbkb//Mef2a//Nfe2l1//Phb//Rragc//Sgtb//Snx1//Sohlh2//Taf9b//Tfe3//Trp53//Xbp1
GO:0035650	AP-1_adaptor_complex_binding	Molecular Function	3	5	581	30811	6.48492e-05	0.00101049	4.1881	31.8186	0.00516351	Ap1ar//Rab32//Rab38
GO:0016247	channel_regulator_activity	Molecular Function	10	116	581	30811	7.17563e-05	0.00110167	4.14414	4.57164	0.0172117	Bsnd//Cftr//Fxyd6//Kcnab1//Scn2b//Sgk3//Slc15a1//Stx1a//Stx7//Sumo1
GO:0017017	MAP_kinase_tyrosine|serine|threonine_phosphatase_activity	Molecular Function	4	13	581	30811	7.81474e-05	0.0011824	4.10709	16.3172	0.00688468	Dusp6//Dusp7//Dusp8//Dusp9
GO:0016301	kinase_activity	Molecular Function	30	742	581	30811	8.99684e-05	0.00134182	4.04591	2.14411	0.0516351	Aak1//Adpgk//Baz1b//Bmx//Braf//Btk//Camk2a//Ciita//Ckmt2//Clk2//Dcakd//Dclk3//Dgkd//Dyrk2//Fam20c//Flt4//Fn3krp//Gne//Ikbkb//Itpkb//Map3k11//Mapk1//Mark2//Pdk2//Pik3cd//Pip5k1a//Prkci//Sgk3//Sgms1//Twf1
GO:0030971	receptor_tyrosine_kinase_binding	Molecular Function	8	76	581	30811	9.32015e-05	0.00137046	4.03058	5.58221	0.0137694	Dazap2//Dock4//Gdnf//Nr3c1//Ptprf//Rasa1//Sh2b2//Trp53
GO:0017081	chloride_channel_regulator_activity	Molecular Function	4	14	581	30811	0.000107776	0.00156275	3.96748	15.1517	0.00688468	Bsnd//Cftr//Stx1a//Stx7
GO:0004721	phosphoprotein_phosphatase_activity	Molecular Function	12	172	581	30811	0.000111056	0.00158825	3.95446	3.69984	0.020654	Ctdsp2//Dusp6//Dusp7//Dusp8//Dusp9//Pdp1//Ppm1d//Ppp1ca//Ppp1cb//Ptprf//Ptprg//Ssh2
GO:0016773	phosphotransferase_activity,_alcohol_group_as_acceptor	Molecular Function	28	686	581	30811	0.000130931	0.00184718	3.88296	2.16453	0.0481928	Aak1//Adpgk//Baz1b//Bmx//Braf//Btk//Camk2a//Ciita//Clk2//Dcakd//Dclk3//Dgkd//Dyrk2//Fam20c//Flt4//Fn3krp//Gne//Ikbkb//Itpkb//Map3k11//Mapk1//Mark2//Pdk2//Pik3cd//Pip5k1a//Prkci//Sgk3//Twf1
GO:0051087	chaperone_binding	Molecular Function	9	102	581	30811	0.000137036	0.00190754	3.86317	4.6792	0.0154905	Bag3//Cftr//Dnaja1//Dnajb5//Gnb5//Hspa9//Timm9//Trp53//Tsc1
GO:0019001	guanyl_nucleotide_binding	Molecular Function	19	383	581	30811	0.000142229	0.0019284	3.84701	2.63078	0.0327022	Arl8a//Ciita//Dnajc27//Ehd2//Gna12//Kras//Mfn2//Rab32//Rab38//Rab4b//Rabl3//Rabl6//Rasl12//Rerg//Rhog//Rragc//Sar1b//Slc19a1//Tubb4a
GO:0032561	guanyl_ribonucleotide_binding	Molecular Function	19	383	581	30811	0.000142229	0.0019284	3.84701	2.63078	0.0327022	Arl8a//Ciita//Dnajc27//Ehd2//Gna12//Kras//Mfn2//Rab32//Rab38//Rab4b//Rabl3//Rabl6//Rasl12//Rerg//Rhog//Rragc//Sar1b//Slc19a1//Tubb4a
GO:0033549	MAP_kinase_phosphatase_activity	Molecular Function	4	15	581	30811	0.000144779	0.00193781	3.83929	14.1416	0.00688468	Dusp6//Dusp7//Dusp8//Dusp9
GO:0005525	GTP_binding	Molecular Function	18	359	581	30811	0.000185312	0.00244894	3.7321	2.65893	0.0309811	Arl8a//Ciita//Dnajc27//Ehd2//Gna12//Kras//Mfn2//Rab32//Rab38//Rab4b//Rabl3//Rabl6//Rasl12//Rerg//Rhog//Rragc//Sar1b//Tubb4a
GO:0016772	transferase_activity,_transferring_phosphorus-containing_groups	Molecular Function	33	887	581	30811	0.0001923	0.00250951	3.71602	1.97297	0.0567986	Aak1//Adpgk//Baz1b//Bmx//Braf//Btk//Camk2a//Ciita//Ckmt2//Clk2//Cmas//Dcakd//Dclk3//Dgkd//Dyrk2//Fam20c//Flt4//Fn3krp//Gne//Gnptg//Ikbkb//Itpkb//Map3k11//Mapk1//Mark2//Pdk2//Pik3cd//Pip5k1a//Polr2d//Prkci//Sgk3//Sgms1//Twf1
GO:0030276	clathrin_binding	Molecular Function	7	65	581	30811	0.000221027	0.00284879	3.65556	5.71103	0.0120482	Ap1b1//Clta//Epn2//Ncald//Nsg1//Syt7//Tom1l1
GO:0061630	ubiquitin_protein_ligase_activity	Molecular Function	16	303	581	30811	0.000233701	0.00297541	3.63134	2.80032	0.0275387	Asb1//Cbll1//Dtx3//Fbxo30//Hltf//Mex3c//Mycbp2//Ppp1r11//Rnf144a//Rnf152//Rnf43//Trim30b//Trim32//Ube2d2a//Wwp1//Znrf1
GO:0042393	histone_binding	Molecular Function	15	276	581	30811	0.00026711	0.00335979	3.57331	2.88212	0.0258176	Anp32a//Atrx//Baz1b//Cbx4//Cdyl//Cks1b//Cks1brt//Cks2//Kdm5a//Nap1l2//Nap1l4//Phf1//Sap30l//Sirt1//Usp15
GO:0005539	glycosaminoglycan_binding	Molecular Function	13	220	581	30811	0.000303961	0.0037778	3.51718	3.13365	0.0223752	Apoe//Bgn//Col23a1//Hapln3//Hapln4//Hbegf//Itgam//Lamc2//Ptprf//Rspo4//Shh//Spock2//Spock3
GO:0042803	protein_homodimerization_activity	Molecular Function	27	689	581	30811	0.000326292	0.00400763	3.48639	2.07814	0.0464716	Abcg4//Apoe//Atp2a1//Camk2a//Dab2ip//Dgkd//Flt4//Gdnf//Gnptg//Hnf1b//Ikbkb//Lrrfip1//Map3k11//Pdk2//Rabl3//S100a10//Sgtb//Snx1//Sohlh2//Sppl3//Tbc1d22a//Timm9//Tpcn1//Tpi1//Trim30b//Twist1//Xpnpep1
GO:0005509	calcium_ion_binding	Molecular Function	25	619	581	30811	0.000345489	0.00419408	3.46157	2.1418	0.0430293	Aif1l//Atp2a1//Braf//Calu//Cdh11//Celsr2//Edem3//Efhd1//Ehd2//Fam20c//Gpd2//Ncald//Pdp1//Plcb1//Rhbdl3//Rph3a//S100a10//Scube1//Shh//Spock2//Spock3//Syt7//Tbc1d9//Tubb4a//Vsnl1
GO:0036461	BLOC-2_complex_binding	Molecular Function	2	2	581	30811	0.000354982	0.00425979	3.44979	53.031	0.00344234	Rab32//Rab38
GO:0015075	ion_transmembrane_transporter_activity	Molecular Function	33	921	581	30811	0.000375304	0.00445247	3.42562	1.90013	0.0567986	Abcg4//Asic1//Atp1b1//Atp2a1//Atp6v0d1//Bsnd//Cftr//Gabra3//Gpm6a//Kcna1//Kcna2//Kcna6//Kcnab1//Lasp1//Nipal1//Otop2//Scn2b//Scn3a//Slc15a1//Slc19a1//Slc25a42//Slc2a13//Slc31a1//Slc38a2//Slc6a1//Slc6a9//Slc9a2//Slco1c1//Stra6//Tmem63b//Tpcn1//Trpa1//Ttyh3
GO:0032794	GTPase_activating_protein_binding	Molecular Function	4	19	581	30811	0.0003872	0.00454198	3.41207	11.1644	0.00688468	Camk2a//Gnb5//Mex3b//Tsc1
GO:0031490	chromatin_DNA_binding	Molecular Function	8	94	581	30811	0.000409499	0.00475019	3.38775	4.51327	0.0137694	Ep300//Ezh2//Hsf3//Kdm5a//Lemd3//Mecp2//Per1//Xbp1
GO:0005215	transporter_activity	Molecular Function	38	1131	581	30811	0.000482517	0.00553569	3.31649	1.78177	0.0654045	Abcg4//Apoe//Asic1//Atp11c//Atp1b1//Atp2a1//Atp6v0d1//Bsnd//Cftr//Fabp5//Gabra3//Gpm6a//Kcna1//Kcna2//Kcna6//Kcnab1//Lasp1//Nipal1//Otop2//Pitpnb//Scn2b//Scn3a//Slc15a1//Slc19a1//Slc25a42//Slc2a13//Slc31a1//Slc38a2//Slc6a1//Slc6a9//Slc9a2//Slco1c1//Stra6//Tmem63b//Tpcn1//Trpa1//Ttpa//Ttyh3
GO:0022890	inorganic_cation_transmembrane_transporter_activity	Molecular Function	23	563	581	30811	0.000502771	0.00570536	3.29863	2.16645	0.0395869	Asic1//Atp1b1//Atp2a1//Atp6v0d1//Gpm6a//Kcna1//Kcna2//Kcna6//Kcnab1//Nipal1//Otop2//Scn2b//Scn3a//Slc15a1//Slc2a13//Slc31a1//Slc38a2//Slc6a1//Slc6a9//Slc9a2//Tmem63b//Tpcn1//Trpa1
GO:0016818	hydrolase_activity,_acting_on_acid_anhydrides,_in_phosphorus-containing_anhydrides	Molecular Function	22	528	581	30811	0.000508828	0.00571201	3.29343	2.20962	0.0378657	Abcg4//Arl8a//Cftr//Ddx3x//Dnajc27//Gmps//Gna12//Gnb3//Hltf//Kras//Mfn2//Rab32//Rab38//Rab4b//Rabl3//Rasl12//Rerg//Rhog//Rragc//Sar1b//Slc25a42//Tubb4a
GO:0016817	hydrolase_activity,_acting_on_acid_anhydrides	Molecular Function	22	529	581	30811	0.000521784	0.00579514	3.28251	2.20545	0.0378657	Abcg4//Arl8a//Cftr//Ddx3x//Dnajc27//Gmps//Gna12//Gnb3//Hltf//Kras//Mfn2//Rab32//Rab38//Rab4b//Rabl3//Rasl12//Rerg//Rhog//Rragc//Sar1b//Slc25a42//Tubb4a
GO:0005154	epidermal_growth_factor_receptor_binding	Molecular Function	5	36	581	30811	0.00054489	0.00592568	3.26369	7.36541	0.00860585	Ereg//Hbegf//Itga5//Snx1//Vav2
GO:0008138	protein_tyrosine|serine|threonine_phosphatase_activity	Molecular Function	5	36	581	30811	0.00054489	0.00592568	3.26369	7.36541	0.00860585	Dusp6//Dusp7//Dusp8//Dusp9//Ssh2
GO:0017022	myosin_binding	Molecular Function	7	77	581	30811	0.000628859	0.00676833	3.20145	4.821	0.0120482	Arfgef1//Dmd//Shroom4//Stx1a//Trak1//Trim32//Vamp2
GO:0019869	chloride_channel_inhibitor_activity	Molecular Function	3	10	581	30811	0.000725153	0.00764706	3.13957	15.9093	0.00516351	Cftr//Stx1a//Stx7
GO:0061575	cyclin-dependent_protein_serine|threonine_kinase_activator_activity	Molecular Function	3	10	581	30811	0.000725153	0.00764706	3.13957	15.9093	0.00516351	Cks1b//Cks1brt//Cks2
GO:1901981	phosphatidylinositol_phosphate_binding	Molecular Function	11	184	581	30811	0.000786605	0.00821216	3.10424	3.17033	0.0189329	Asap1//Btk//Dab2ip//Pfn2//Plcb1//Rph3a//Sap30l//Syt7//Tpcn1//Ttpa//Twf1
GO:0008324	cation_transmembrane_transporter_activity	Molecular Function	24	620	581	30811	0.000813407	0.00840789	3.08969	2.05281	0.0413081	Asic1//Atp1b1//Atp2a1//Atp6v0d1//Gpm6a//Kcna1//Kcna2//Kcna6//Kcnab1//Nipal1//Otop2//Scn2b//Scn3a//Slc15a1//Slc25a42//Slc2a13//Slc31a1//Slc38a2//Slc6a1//Slc6a9//Slc9a2//Tmem63b//Tpcn1//Trpa1
GO:0017124	SH3_domain_binding	Molecular Function	9	130	581	30811	0.000828786	0.00848287	3.08156	3.67138	0.0154905	Adam9//Asap1//Dab2ip//Dock4//Elmo1//Sh3kbp1//Tom1l1//Usp8//Wasf2
GO:0016462	pyrophosphatase_activity	Molecular Function	21	518	581	30811	0.0009546	0.00967575	3.02018	2.1499	0.0361446	Abcg4//Arl8a//Cftr//Ddx3x//Dnajc27//Gmps//Gna12//Gnb3//Kras//Mfn2//Rab32//Rab38//Rab4b//Rabl3//Rasl12//Rerg//Rhog//Rragc//Sar1b//Slc25a42//Tubb4a
GO:1990459	transferrin_receptor_binding	Molecular Function	3	11	581	30811	0.000983147	0.00986928	3.00738	14.463	0.00516351	Ikbkb//Rgma//Snx1
GO:1990782	protein_tyrosine_kinase_binding	Molecular Function	8	108	581	30811	0.00103013	0.0100722	2.98711	3.92822	0.0137694	Dazap2//Dock4//Gdnf//Nr3c1//Ptprf//Rasa1//Sh2b2//Trp53
GO:0035651	AP-3_adaptor_complex_binding	Molecular Function	2	3	581	30811	0.0010516	0.0100722	2.97815	35.354	0.00344234	Rab32//Rab38
GO:0050510	N-acetylgalactosaminyl-proteoglycan_3-beta-glucuronosyltransferase_activity	Molecular Function	2	3	581	30811	0.0010516	0.0100722	2.97815	35.354	0.00344234	Chsy1//Chsy3
GO:0098641	cadherin_binding_involved_in_cell-cell_adhesion	Molecular Function	2	3	581	30811	0.0010516	0.0100722	2.97815	35.354	0.00344234	Epcam//Ppp1ca
GO:0120160	intraciliary_transport_particle_A_binding	Molecular Function	2	3	581	30811	0.0010516	0.0100722	2.97815	35.354	0.00344234	Tub//Tulp3
GO:0099106	ion_channel_regulator_activity	Molecular Function	9	135	581	30811	0.00108343	0.0102827	2.9652	3.5354	0.0154905	Bsnd//Cftr//Fxyd6//Kcnab1//Scn2b//Sgk3//Stx1a//Stx7//Sumo1
GO:0046873	metal_ion_transmembrane_transporter_activity	Molecular Function	18	419	581	30811	0.00113448	0.0106703	2.9452	2.27818	0.0309811	Asic1//Atp1b1//Atp2a1//Gpm6a//Kcna1//Kcna2//Kcna6//Kcnab1//Nipal1//Scn2b//Scn3a//Slc31a1//Slc38a2//Slc6a1//Slc6a9//Slc9a2//Tpcn1//Trpa1
GO:0031435	mitogen-activated_protein_kinase_kinase_kinase_binding	Molecular Function	4	25	581	30811	0.00115541	0.0107701	2.93726	8.48496	0.00688468	Dab2ip//Dazap2//Map3k11//Mapk1
GO:0003712	transcription_coregulator_activity	Molecular Function	19	461	581	30811	0.00135508	0.0125195	2.86804	2.18566	0.0327022	Atxn7l3//Cdyl//Dr1//Ep300//Ezh2//Hmga1//Hmga2//Kdm2a//Kdm5a//Mecp2//Nfe2l1//Nr3c1//Phb//Sap30l//Sirt1//Supt20//Tada2b//Trim32//Yaf2
GO:0017111	nucleoside-triphosphatase_activity	Molecular Function	19	463	581	30811	0.00142382	0.0130392	2.84654	2.17622	0.0327022	Abcg4//Arl8a//Cftr//Ddx3x//Dnajc27//Gna12//Gnb3//Kras//Mfn2//Rab32//Rab38//Rab4b//Rabl3//Rasl12//Rerg//Rhog//Rragc//Sar1b//Tubb4a
GO:1902936	phosphatidylinositol_bisphosphate_binding	Molecular Function	8	114	581	30811	0.00146037	0.0132576	2.83554	3.72147	0.0137694	Asap1//Pfn2//Plcb1//Rph3a//Syt7//Tpcn1//Ttpa//Twf1
GO:0015081	sodium_ion_transmembrane_transporter_activity	Molecular Function	9	142	581	30811	0.00154269	0.0138842	2.81172	3.36112	0.0154905	Asic1//Atp1b1//Scn2b//Scn3a//Slc38a2//Slc6a1//Slc6a9//Slc9a2//Tpcn1
GO:0042578	phosphoric_ester_hydrolase_activity	Molecular Function	16	362	581	30811	0.00156766	0.0139884	2.80475	2.34391	0.0275387	Ctdsp2//Dusp6//Dusp7//Dusp8//Dusp9//Gpcpd1//Mtmr10//Pdp1//Plcb1//Plcxd3//Ppm1d//Ppp1ca//Ppp1cb//Ptprf//Ptprg//Ssh2
GO:0005546	phosphatidylinositol-4,5-bisphosphate_binding	Molecular Function	7	90	581	30811	0.00158472	0.0140208	2.80005	4.12463	0.0120482	Asap1//Pfn2//Plcb1//Rph3a//Syt7//Ttpa//Twf1
GO:0043621	protein_self-association	Molecular Function	6	69	581	30811	0.00192233	0.0168648	2.71617	4.61139	0.010327	Ahcy//Kctd9//L1cam//Trim32//Trp53//Vps41
GO:0008233	peptidase_activity	Molecular Function	24	662	581	30811	0.00194835	0.0169506	2.71033	1.92257	0.0413081	Adam9//Adamts4//Adgb//Anpep//Astl//Brcc3//Ctla2b//Ctsd//Ky//Lactb//Mmp24//Pcsk4//Pm20d2//Prss53//Psmd14//Rhbdl3//Sec11a//Shh//Sppl3//Trabd2b//Usp15//Usp27x//Usp8//Xpnpep1
GO:1990841	promoter-specific_chromatin_binding	Molecular Function	6	70	581	30811	0.00206964	0.0175069	2.6841	4.54551	0.010327	Ep300//Ezh2//Mecp2//Nfe2l1//Sirt1//Trp53
GO:0019767	IgE_receptor_activity	Molecular Function	2	4	581	30811	0.0020769	0.0175069	2.68258	26.5155	0.00344234	Fcer1g//Fcgr4
GO:1990760	osmolarity-sensing_cation_channel_activity	Molecular Function	2	4	581	30811	0.0020769	0.0175069	2.68258	26.5155	0.00344234	Tmem63b//Trpa1
GO:0005283	amino_acid:sodium_symporter_activity	Molecular Function	3	14	581	30811	0.00207936	0.0175069	2.68207	11.3638	0.00516351	Slc38a2//Slc6a1//Slc6a9
GO:0019903	protein_phosphatase_binding	Molecular Function	10	179	581	30811	0.00221818	0.0185262	2.654	2.96262	0.0172117	Dab2ip//Flt4//Ikbkb//Ppme1//Ppp1ca//Ppp1r11//Stau1//Strn//Traf3//Trp53
GO:0043539	protein_serine|threonine_kinase_activator_activity	Molecular Function	5	49	581	30811	0.00225494	0.0186838	2.64687	5.41132	0.00860585	Cks1b//Cks1brt//Cks2//Dazap2//Ddx3x
GO:0016791	phosphatase_activity	Molecular Function	13	275	581	30811	0.00234656	0.0192898	2.62957	2.50692	0.0223752	Ctdsp2//Dusp6//Dusp7//Dusp8//Dusp9//Mtmr10//Pdp1//Ppm1d//Ppp1ca//Ppp1cb//Ptprf//Ptprg//Ssh2
GO:0030544	Hsp70_protein_binding	Molecular Function	5	50	581	30811	0.00246723	0.0201234	2.60779	5.3031	0.00860585	Dnaja1//Dnajc8//Gpr37//Nr3c1//Tsc1
GO:0070851	growth_factor_receptor_binding	Molecular Function	9	153	581	30811	0.00256815	0.0207841	2.59038	3.11947	0.0154905	Dab2ip//Ereg//Gdnf//Hbegf//Il1r1//Itga5//Rasa1//Snx1//Vav2
GO:0022857	transmembrane_transporter_activity	Molecular Function	33	1038	581	30811	0.00268439	0.0215577	2.57115	1.68596	0.0567986	Abcg4//Asic1//Atp1b1//Atp2a1//Atp6v0d1//Bsnd//Cftr//Gabra3//Gpm6a//Kcna1//Kcna2//Kcna6//Kcnab1//Lasp1//Nipal1//Otop2//Scn2b//Scn3a//Slc15a1//Slc19a1//Slc25a42//Slc2a13//Slc31a1//Slc38a2//Slc6a1//Slc6a9//Slc9a2//Slco1c1//Stra6//Tmem63b//Tpcn1//Trpa1//Ttyh3
GO:0042826	histone_deacetylase_binding	Molecular Function	8	126	581	30811	0.00274173	0.0218502	2.56197	3.36705	0.0137694	Hif1a//Mecp2//Mef2a//Phb//Runx3//Trp53//Uhrf1bp1//Xbp1
GO:0004725	protein_tyrosine_phosphatase_activity	Molecular Function	7	100	581	30811	0.00289197	0.0228728	2.53881	3.71217	0.0120482	Dusp6//Dusp7//Dusp8//Dusp9//Ptprf//Ptprg//Ssh2
GO:0043024	ribosomal_small_subunit_binding	Molecular Function	3	16	581	30811	0.00311058	0.0242347	2.50716	9.94331	0.00516351	Cpeb2//Ddx3x//Eif4h
GO:0048038	quinone_binding	Molecular Function	3	16	581	30811	0.00311058	0.0242347	2.50716	9.94331	0.00516351	Dhodh//H2-Ke6//Sdhd
GO:0003723	RNA_binding	Molecular Function	36	1175	581	30811	0.00321693	0.0248776	2.49256	1.62478	0.0619621	Adarb1//Carhsp1//Cbx4//Celf5//Cpeb2//Csde1//Dars//Ddx3x//Eif4a2//Eif4e//Eif4enif1//Eif4h//Ep300//Ezh2//Fam172a//Matr3//Mecp2//Mex3b//Mex3c//Msi1//Ncbp2//Pabpc4//Polr2d//Rbm7//Rbmx//Rftn1//Srp14//Srsf1//Stau1//Trim32//Trp53//Trub1//Tst//Ythdc1//Zar1//Zc3h14
GO:0046914	transition_metal_ion_binding	Molecular Function	31	969	581	30811	0.00325255	0.0249681	2.48778	1.69655	0.0533563	Ahcy//Alox12e//Anpep//Car7//Dmd//Dnajc21//Dyrk2//Ep300//Esco1//Fam20c//Fbxo30//Hltf//Kdm2a//Kdm5a//Matr3//Mmp24//Mycbp2//Nr1h2//Nr3c1//Nr5a1//Rorc//Rph3a//Sap30l//Shh//Sumf1//Traf3//Trim32//Trim47//Trp53//Xpnpep1//Xxylt1
GO:0005034	osmosensor_activity	Molecular Function	2	5	581	30811	0.00341827	0.0258599	2.46619	21.2124	0.00344234	Tmem63b//Trpa1
GO:0033592	RNA_strand_annealing_activity	Molecular Function	2	5	581	30811	0.00341827	0.0258599	2.46619	21.2124	0.00344234	Ddx3x//Eif4h
GO:0043422	protein_kinase_B_binding	Molecular Function	3	17	581	30811	0.00372464	0.027975	2.42892	9.35841	0.00516351	Rasa1//Sirt1//Srsf1
GO:0019902	phosphatase_binding	Molecular Function	11	226	581	30811	0.00396681	0.0295811	2.40156	2.58115	0.0189329	Dab2ip//Flt4//Ikbkb//Mapk1//Ppme1//Ppp1ca//Ppp1r11//Stau1//Strn//Traf3//Trp53
GO:0016248	channel_inhibitor_activity	Molecular Function	4	35	581	30811	0.00412237	0.0305231	2.38485	6.06068	0.00688468	Cftr//Slc15a1//Stx1a//Stx7
GO:0031369	translation_initiation_factor_binding	Molecular Function	4	37	581	30811	0.00504825	0.0359609	2.29686	5.73308	0.00688468	Ddx3x//Eif4e//Polr2d//Trim32
GO:0005166	neurotrophin_p75_receptor_binding	Molecular Function	2	6	581	30811	0.00506346	0.0359609	2.29555	17.677	0.00344234	Nradd//Zfp110
GO:0019863	IgE_binding	Molecular Function	2	6	581	30811	0.00506346	0.0359609	2.29555	17.677	0.00344234	Fcer1g//Fcgr4
GO:0031682	G-protein_gamma-subunit_binding	Molecular Function	2	6	581	30811	0.00506346	0.0359609	2.29555	17.677	0.00344234	Gnb3//Gnb5
GO:0047238	glucuronosyl-N-acetylgalactosaminyl-proteoglycan_4-beta-N-acetylgalactosaminyltransferase_activity	Molecular Function	2	6	581	30811	0.00506346	0.0359609	2.29555	17.677	0.00344234	Chsy1//Chsy3
GO:0048039	ubiquinone_binding	Molecular Function	2	6	581	30811	0.00506346	0.0359609	2.29555	17.677	0.00344234	Dhodh//Sdhd
GO:0031434	mitogen-activated_protein_kinase_kinase_binding	Molecular Function	3	19	581	30811	0.00516132	0.0364082	2.28724	8.37331	0.00516351	Braf//Dab2ip//Map3k11
GO:0046332	SMAD_binding	Molecular Function	6	85	581	30811	0.00545305	0.0382079	2.26336	3.74336	0.010327	Ep300//Mef2a//Ranbp3//Runx3//Usp15//Zeb2
GO:0051721	protein_phosphatase_2A_binding	Molecular Function	4	38	581	30811	0.00555941	0.0386935	2.25497	5.58221	0.00688468	Dab2ip//Ppme1//Strn//Trp53
GO:0050840	extracellular_matrix_binding	Molecular Function	5	61	581	30811	0.00585208	0.0404607	2.23269	4.3468	0.00860585	Adam9//Bgn//Itga2b//Shh//Spock2
GO:0008270	zinc_ion_binding	Molecular Function	23	684	581	30811	0.00591518	0.040628	2.22803	1.78321	0.0395869	Anpep//Car7//Dmd//Dnajc21//Ep300//Esco1//Fbxo30//Hltf//Kdm2a//Kdm5a//Matr3//Mmp24//Mycbp2//Nr1h2//Nr3c1//Nr5a1//Rorc//Rph3a//Sap30l//Shh//Traf3//Trim32//Trim47
GO:0043394	proteoglycan_binding	Molecular Function	4	39	581	30811	0.00610398	0.0416507	2.21439	5.43907	0.00688468	Apoe//Itgam//Mfn2//Ptprf
GO:0042975	peroxisome_proliferator_activated_receptor_binding	Molecular Function	3	21	581	30811	0.00688928	0.046431	2.16183	7.57585	0.00516351	Asxl2//Ep300//Hmga1
GO:0005216	ion_channel_activity	Molecular Function	16	422	581	30811	0.00689349	0.046431	2.16156	2.01065	0.0275387	Asic1//Bsnd//Cftr//Gabra3//Gpm6a//Kcna1//Kcna2//Kcna6//Kcnab1//Otop2//Scn2b//Scn3a//Tmem63b//Tpcn1//Trpa1//Ttyh3
GO:0001851	complement_component_C3b_binding	Molecular Function	2	7	581	30811	0.00700059	0.0465517	2.15487	15.1517	0.00344234	Itgam//Phb
GO:0003857	3-hydroxyacyl-CoA_dehydrogenase_activity	Molecular Function	2	7	581	30811	0.00700059	0.0465517	2.15487	15.1517	0.00344234	H2-Ke6//Hadh
GO:0060590	ATPase_regulator_activity	Molecular Function	4	41	581	30811	0.00729696	0.0482154	2.13686	5.17375	0.00688468	Atp1b1//Bag3//Dnaja1//Tsc1
GO:0030295	protein_kinase_activator_activity	Molecular Function	6	92	581	30811	0.00796807	0.0523187	2.09865	3.45854	0.010327	Cks1b//Cks1brt//Cks2//Dazap2//Ddx3x//Tom1l1
GO:0004672	protein_kinase_activity	Molecular Function	20	584	581	30811	0.00816164	0.0532547	2.08822	1.81613	0.0344234	Aak1//Baz1b//Bmx//Braf//Btk//Camk2a//Ciita//Clk2//Dclk3//Dyrk2//Fam20c//Flt4//Ikbkb//Map3k11//Mapk1//Mark2//Pdk2//Prkci//Sgk3//Twf1
GO:0008092	cytoskeletal_protein_binding	Molecular Function	30	996	581	30811	0.00855729	0.0554895	2.06766	1.59732	0.0516351	Actr2//Aif1l//Ap1ar//Apoe//Arfgef1//Ccin//Ddx3x//Dmd//Dpysl5//Flnc//Gnb3//Impact//Kcna2//Lasp1//Map2//Map6d1//Mark2//Ncald//Pfn2//Pstpip2//Shroom4//Snph//Ssh2//Stx1a//Trak1//Trim32//Twf1//Vamp2//Vps41//Wasf2
GO:0005272	sodium_channel_activity	Molecular Function	4	43	581	30811	0.00863414	0.0556422	2.06378	4.93311	0.00688468	Asic1//Scn2b//Scn3a//Tpcn1
GO:0019864	IgG_binding	Molecular Function	2	8	581	30811	0.00921809	0.059041	2.03536	13.2577	0.00344234	Fcer1g//Fcgr4
GO:0045296	cadherin_binding	Molecular Function	5	69	581	30811	0.00978457	0.0622872	2.00946	3.84282	0.00860585	Cdh11//Epcam//Mmp24//Pkp4//Ppp1ca
GO:0005248	voltage-gated_sodium_channel_activity	Molecular Function	3	24	581	30811	0.0100556	0.0636243	1.99759	6.62887	0.00516351	Scn2b//Scn3a//Tpcn1
GO:0008237	metallopeptidase_activity	Molecular Function	9	190	581	30811	0.0103316	0.0649768	1.98583	2.51199	0.0154905	Adam9//Adamts4//Anpep//Astl//Brcc3//Mmp24//Psmd14//Trabd2b//Xpnpep1
GO:0005516	calmodulin_binding	Molecular Function	9	193	581	30811	0.011364	0.0710422	1.94447	2.47295	0.0154905	Adcy1//Camk2a//Map2//Map6d1//Plcb1//Scn3a//Strn//Syt7//Vamp2
GO:0015280	ligand-gated_sodium_channel_activity	Molecular Function	2	9	581	30811	0.0117047	0.072204	1.93164	11.7847	0.00344234	Asic1//Tpcn1
GO:0045322	unmethylated_CpG_binding	Molecular Function	2	9	581	30811	0.0117047	0.072204	1.93164	11.7847	0.00344234	Kdm2a//Mecp2
GO:0019209	kinase_activator_activity	Molecular Function	6	100	581	30811	0.0117574	0.072204	1.92969	3.18186	0.010327	Cks1b//Cks1brt//Cks2//Dazap2//Ddx3x//Tom1l1
GO:0001046	core_promoter_sequence-specific_DNA_binding	Molecular Function	4	48	581	30811	0.0126493	0.0770152	1.89793	4.41925	0.00688468	Dr1//Ezh2//Nr3c1//Trp53
GO:0008509	anion_transmembrane_transporter_activity	Molecular Function	16	452	581	30811	0.0126883	0.0770152	1.8966	1.8772	0.0275387	Abcg4//Atp2a1//Bsnd//Cftr//Gabra3//Slc15a1//Slc19a1//Slc25a42//Slc2a13//Slc38a2//Slc6a1//Slc6a9//Slc9a2//Slco1c1//Stra6//Ttyh3
GO:0051879	Hsp90_protein_binding	Molecular Function	4	49	581	30811	0.0135732	0.08191	1.86732	4.32906	0.00688468	Arhgdia//Hif1a//Nr3c1//Tsc1
GO:0004713	protein_tyrosine_kinase_activity	Molecular Function	7	134	581	30811	0.0137977	0.0826873	1.86019	2.77028	0.0120482	Baz1b//Bmx//Btk//Clk2//Dyrk2//Flt4//Twf1
GO:0005343	organic_acid:sodium_symporter_activity	Molecular Function	3	27	581	30811	0.0139396	0.0826873	1.85575	5.89233	0.00516351	Slc38a2//Slc6a1//Slc6a9
GO:0017075	syntaxin-1_binding	Molecular Function	3	27	581	30811	0.0139396	0.0826873	1.85575	5.89233	0.00516351	Cplx2//Snph//Vamp2
GO:0003680	minor_groove_of_adenine-thymine-rich_DNA_binding	Molecular Function	2	10	581	30811	0.0144496	0.0842761	1.84014	10.6062	0.00344234	Hmga1//Hmga2
GO:0035197	siRNA_binding	Molecular Function	2	10	581	30811	0.0144496	0.0842761	1.84014	10.6062	0.00344234	Fam172a//Mecp2
GO:0061578	Lys63-specific_deubiquitinase_activity	Molecular Function	2	10	581	30811	0.0144496	0.0842761	1.84014	10.6062	0.00344234	Psmd14//Usp27x
GO:0003729	mRNA_binding	Molecular Function	13	347	581	30811	0.0153219	0.0844919	1.81469	1.98675	0.0223752	Carhsp1//Celf5//Cpeb2//Ddx3x//Eif4enif1//Mecp2//Ncbp2//Pabpc4//Rbmx//Srsf1//Trp53//Ythdc1//Zar1
GO:0008143	poly(A)_binding	Molecular Function	3	28	581	30811	0.0153978	0.0844919	1.81254	5.68189	0.00516351	Ddx3x//Pabpc4//Zc3h14
GO:0015026	coreceptor_activity	Molecular Function	3	28	581	30811	0.0153978	0.0844919	1.81254	5.68189	0.00516351	Nradd//Rgma//Rgmb
GO:0140297	DNA-binding_transcription_factor_binding	Molecular Function	15	425	581	30811	0.0158607	0.0844919	1.79968	1.87168	0.0258176	Ciita//Crtc1//Dnaja1//Eif4e//Ep300//Hif1a//Hmga1//Mef2a//Nr1h2//Sirt1//Strn//Trp53//Twist1//Xbp1//Ywhaz
GO:0001221	transcription_coregulator_binding	Molecular Function	5	78	581	30811	0.0160314	0.0844919	1.79503	3.39942	0.00860585	Ezh2//Per1//Phf1//Rorc//Trp53
GO:0015267	channel_activity	Molecular Function	16	469	581	30811	0.0173604	0.0844919	1.76044	1.80916	0.0275387	Asic1//Bsnd//Cftr//Gabra3//Gpm6a//Kcna1//Kcna2//Kcna6//Kcnab1//Otop2//Scn2b//Scn3a//Tmem63b//Tpcn1//Trpa1//Ttyh3
GO:0070878	primary_miRNA_binding	Molecular Function	2	11	581	30811	0.0174422	0.0844919	1.7584	9.642	0.00344234	Ddx3x//Ezh2
GO:0003713	transcription_coactivator_activity	Molecular Function	10	243	581	30811	0.0176133	0.0844919	1.75416	2.18234	0.0172117	Atxn7l3//Ep300//Hmga1//Kdm5a//Nfe2l1//Nr3c1//Sirt1//Tada2b//Trim32//Yaf2
GO:0004879	nuclear_receptor_activity	Molecular Function	4	53	581	30811	0.0176925	0.0844919	1.75221	4.00234	0.00688468	Nr1h2//Nr3c1//Nr5a1//Rorc
GO:0098531	ligand-activated_transcription_factor_activity	Molecular Function	4	53	581	30811	0.0176925	0.0844919	1.75221	4.00234	0.00688468	Nr1h2//Nr3c1//Nr5a1//Rorc
GO:0005319	lipid_transporter_activity	Molecular Function	8	174	581	30811	0.0178173	0.0844919	1.74916	2.43821	0.0137694	Abcg4//Apoe//Atp11c//Fabp5//Pitpnb//Slco1c1//Stra6//Ttpa
GO:0005251	delayed_rectifier_potassium_channel_activity	Molecular Function	3	30	581	30811	0.0185625	0.0844919	1.73136	5.3031	0.00516351	Kcna1//Kcna2//Kcna6
GO:0044325	ion_channel_binding	Molecular Function	7	143	581	30811	0.019058	0.0850278	1.71992	2.59592	0.0120482	Herpud1//Kcnab1//Rasa1//S100a10//Stx1a//Vamp2//Ywhaz
GO:0003779	actin_binding	Molecular Function	15	438	581	30811	0.0201836	0.0892892	1.695	1.81613	0.0258176	Actr2//Aif1l//Ccin//Dmd//Flnc//Impact//Lasp1//Map2//Ncald//Pfn2//Pstpip2//Shroom4//Ssh2//Twf1//Wasf2
GO:0070001	aspartic-type_peptidase_activity	Molecular Function	3	31	581	30811	0.0202697	0.0892892	1.69315	5.13203	0.00516351	Astl//Ctsd//Sppl3
GO:0071889	14-3-3_protein_binding	Molecular Function	3	31	581	30811	0.0202697	0.0892892	1.69315	5.13203	0.00516351	Dab2ip//Rbm7//Tbc1d22a
GO:0005261	cation_channel_activity	Molecular Function	12	323	581	30811	0.0204913	0.0895506	1.68843	1.97019	0.020654	Asic1//Gpm6a//Kcna1//Kcna2//Kcna6//Kcnab1//Otop2//Scn2b//Scn3a//Tmem63b//Tpcn1//Trpa1
GO:0002162	dystroglycan_binding	Molecular Function	2	12	581	30811	0.0206721	0.0895506	1.68462	8.8385	0.00344234	Dmd//Map2
GO:0061133	endopeptidase_activator_activity	Molecular Function	2	12	581	30811	0.0206721	0.0895506	1.68462	8.8385	0.00344234	Psenen//Psmd14
GO:0097157	pre-mRNA_intronic_binding	Molecular Function	2	12	581	30811	0.0206721	0.0895506	1.68462	8.8385	0.00344234	Ep300//Rbm7
GO:0015078	proton_transmembrane_transporter_activity	Molecular Function	6	115	581	30811	0.0219876	0.0940041	1.65782	2.76683	0.010327	Atp2a1//Atp6v0d1//Otop2//Slc15a1//Slc2a13//Slc9a2
GO:0008157	protein_phosphatase_1_binding	Molecular Function	3	32	581	30811	0.0220603	0.0940041	1.65639	4.97165	0.00516351	Ppp1ca//Ppp1r11//Stau1
GO:0008187	poly-pyrimidine_tract_binding	Molecular Function	3	32	581	30811	0.0220603	0.0940041	1.65639	4.97165	0.00516351	Cpeb2//Msi1//Pabpc4
GO:0035035	histone_acetyltransferase_binding	Molecular Function	3	32	581	30811	0.0220603	0.0940041	1.65639	4.97165	0.00516351	Hif1a//Mef2a//Trp53
GO:0004674	protein_serine|threonine_kinase_activity	Molecular Function	15	445	581	30811	0.0228538	0.0969892	1.64104	1.78756	0.0258176	Aak1//Braf//Camk2a//Ciita//Clk2//Dclk3//Dyrk2//Fam20c//Ikbkb//Map3k11//Mapk1//Mark2//Pdk2//Prkci//Sgk3
GO:0005201	extracellular_matrix_structural_constituent	Molecular Function	7	149	581	30811	0.0232601	0.0983138	1.63339	2.49139	0.0120482	Bgn//Col23a1//Col8a1//Emid1//Fras1//Lamc2//Spock2
GO:0008200	ion_channel_inhibitor_activity	Molecular Function	3	33	581	30811	0.0239345	0.100363	1.62098	4.821	0.00516351	Cftr//Stx1a//Stx7
GO:0036312	phosphatidylinositol_3-kinase_regulatory_subunit_binding	Molecular Function	2	13	581	30811	0.0241294	0.100363	1.61745	8.15861	0.00344234	Dab2ip//Xbp1
GO:0042301	phosphate_ion_binding	Molecular Function	2	13	581	30811	0.0241294	0.100363	1.61745	8.15861	0.00344234	Ptprf//Rph3a
GO:1990226	histone_methyltransferase_binding	Molecular Function	2	13	581	30811	0.0241294	0.100363	1.61745	8.15861	0.00344234	Lcorl//Phf1
GO:0003725	double-stranded_RNA_binding	Molecular Function	5	87	581	30811	0.0244907	0.10106	1.611	3.04776	0.00860585	Adarb1//Ddx3x//Eif4h//Rftn1//Stau1
GO:0051082	unfolded_protein_binding	Molecular Function	5	87	581	30811	0.0244907	0.10106	1.611	3.04776	0.00860585	Cct6a//Dnaja1//Dnajb5//Hspa9//Ssu2
GO:0045309	protein_phosphorylated_amino_acid_binding	Molecular Function	4	59	581	30811	0.0251957	0.102776	1.59867	3.59532	0.00688468	Mapk1//Rasa1//Rtf1//Vav2
GO:0001217	DNA-binding_transcription_repressor_activity	Molecular Function	12	333	581	30811	0.0252019	0.102776	1.59857	1.91103	0.020654	Cc2d1b//Dach1//Dmbx1//Elk3//Lrrfip1//Nfe2l1//Nr3c1//Rorc//Sox13//Zeb2//Zfp41//Zfp810
GO:0001227	DNA-binding_transcription_repressor_activity,_RNA_polymerase_II-specific	Molecular Function	12	333	581	30811	0.0252019	0.102776	1.59857	1.91103	0.020654	Cc2d1b//Dach1//Dmbx1//Elk3//Lrrfip1//Nfe2l1//Nr3c1//Rorc//Sox13//Zeb2//Zfp41//Zfp810
GO:0043425	bHLH_transcription_factor_binding	Molecular Function	3	34	581	30811	0.0258921	0.105181	1.58683	4.6792	0.00516351	Ep300//Sirt1//Twist1
GO:0000149	SNARE_binding	Molecular Function	6	121	581	30811	0.0273748	0.110772	1.56265	2.62964	0.010327	Cplx2//Snph//Stx1a//Stx7//Syt7//Vamp2
GO:0005161	platelet-derived_growth_factor_receptor_binding	Molecular Function	2	14	581	30811	0.0278044	0.110793	1.55589	7.57585	0.00344234	Il1r1//Rasa1
GO:0008191	metalloendopeptidase_inhibitor_activity	Molecular Function	2	14	581	30811	0.0278044	0.110793	1.55589	7.57585	0.00344234	Rarres1//Spock3
GO:0030021	extracellular_matrix_structural_constituent_conferring_compression_resistance	Molecular Function	2	14	581	30811	0.0278044	0.110793	1.55589	7.57585	0.00344234	Bgn//Spock2
GO:0070403	NAD+_binding	Molecular Function	2	14	581	30811	0.0278044	0.110793	1.55589	7.57585	0.00344234	Hadh//Sirt1
GO:0051287	NAD_binding	Molecular Function	4	61	581	30811	0.0280621	0.111395	1.55188	3.47744	0.00688468	Ahcy//H2-Ke6//Hadh//Sirt1
GO:0005244	voltage-gated_ion_channel_activity	Molecular Function	8	190	581	30811	0.0282863	0.11186	1.54842	2.23288	0.0137694	Kcna1//Kcna2//Kcna6//Kcnab1//Scn2b//Scn3a//Tpcn1//Trpa1
GO:0016614	oxidoreductase_activity,_acting_on_CH-OH_group_of_donors	Molecular Function	7	156	581	30811	0.0289214	0.113332	1.53878	2.3796	0.0120482	Bdh1//D2hgdh//Gpd2//H2-Ke6//Hadh//Impdh1//Kcnab1
GO:0004175	endopeptidase_activity	Molecular Function	15	459	581	30811	0.0289799	0.113332	1.5379	1.73304	0.0258176	Adam9//Adamts4//Adgb//Astl//Ctla2b//Ctsd//Mmp24//Pcsk4//Prss53//Psmd14//Rhbdl3//Sec11a//Sppl3//Trabd2b//Usp15
GO:0022832	voltage-gated_channel_activity	Molecular Function	8	191	581	30811	0.0290565	0.113332	1.53676	2.22119	0.0137694	Kcna1//Kcna2//Kcna6//Kcnab1//Scn2b//Scn3a//Tpcn1//Trpa1
GO:0016746	acyltransferase_activity	Molecular Function	10	264	581	30811	0.0290929	0.113332	1.53621	2.00875	0.0172117	Cdyl//Ciita//Dgat1//Ep300//Esco1//Nat8l//Pafah2//Pigw//Sirt1//Zdhhc8
GO:0030145	manganese_ion_binding	Molecular Function	4	62	581	30811	0.0295651	0.114744	1.52922	3.42135	0.00688468	Dyrk2//Fam20c//Xpnpep1//Xxylt1
GO:0000217	DNA_secondary_structure_binding	Molecular Function	3	36	581	30811	0.030057	0.114943	1.52205	4.41925	0.00516351	Hmga1//Hmga2//Mecp2
GO:0001222	transcription_corepressor_binding	Molecular Function	3	36	581	30811	0.030057	0.114943	1.52205	4.41925	0.00516351	Ezh2//Per1//Phf1
GO:0044183	protein_folding_chaperone	Molecular Function	3	36	581	30811	0.030057	0.114943	1.52205	4.41925	0.00516351	Cct6a//Hspa9//Zmynd10
GO:0070717	poly-purine_tract_binding	Molecular Function	3	36	581	30811	0.030057	0.114943	1.52205	4.41925	0.00516351	Ddx3x//Pabpc4//Zc3h14
GO:0008201	heparin_binding	Molecular Function	7	159	581	30811	0.0316099	0.11819	1.50018	2.3347	0.0120482	Apoe//Col23a1//Hbegf//Itgam//Lamc2//Ptprf//Rspo4
GO:0000340	RNA_7-methylguanosine_cap_binding	Molecular Function	2	15	581	30811	0.0316877	0.11819	1.49911	7.0708	0.00344234	Eif4e//Ncbp2
GO:0005165	neurotrophin_receptor_binding	Molecular Function	2	15	581	30811	0.0316877	0.11819	1.49911	7.0708	0.00344234	Nradd//Zfp110
GO:0010181	FMN_binding	Molecular Function	2	15	581	30811	0.0316877	0.11819	1.49911	7.0708	0.00344234	Dhodh//Ndor1
GO:0016307	phosphatidylinositol_phosphate_kinase_activity	Molecular Function	2	15	581	30811	0.0316877	0.11819	1.49911	7.0708	0.00344234	Pik3cd//Pip5k1a
GO:0035613	RNA_stem-loop_binding	Molecular Function	2	15	581	30811	0.0316877	0.11819	1.49911	7.0708	0.00344234	Csde1//Ddx3x
GO:0005484	SNAP_receptor_activity	Molecular Function	3	37	581	30811	0.0322637	0.11819	1.49129	4.29981	0.00516351	Stx1a//Stx7//Vamp2
GO:0016747	acyltransferase_activity,_transferring_groups_other_than_amino-acyl_groups	Molecular Function	9	232	581	30811	0.0327403	0.11819	1.48492	2.05724	0.0154905	Cdyl//Dgat1//Ep300//Esco1//Nat8l//Pafah2//Pigw//Sirt1//Zdhhc8
GO:0001664	G_protein-coupled_receptor_binding	Molecular Function	11	311	581	30811	0.0350323	0.11819	1.45553	1.87569	0.0189329	Arhgef11//Ccl22//Dnaja1//Gna12//Phb//Prkar2a//Rnf43//Rtp1//Tub//Tulp3//Uts2b
GO:0016757	glycosyltransferase_activity	Molecular Function	10	273	581	30811	0.0353538	0.11819	1.45156	1.94253	0.0172117	Art4//C1galt1c1//Chsy1//Chsy3//Mgat4a//Rfng//St6galnac6//St8sia5//Tmtc4//Xxylt1
GO:0015278	calcium-release_channel_activity	Molecular Function	2	16	581	30811	0.0357702	0.11819	1.44648	6.62887	0.00344234	Tpcn1//Trpa1
GO:0050811	GABA_receptor_binding	Molecular Function	2	16	581	30811	0.0357702	0.11819	1.44648	6.62887	0.00344234	Lhfpl4//Trak1
GO:0061631	ubiquitin_conjugating_enzyme_activity	Molecular Function	3	39	581	30811	0.0369233	0.11819	1.4327	4.07931	0.00516351	Ube2b//Ube2d2a//Ube2ql1
GO:0047485	protein_N-terminus_binding	Molecular Function	6	130	581	30811	0.0369808	0.11819	1.43202	2.44758	0.010327	Dab2ip//Mark2//Mecp2//Stx1a//Trp53//Tsc1
GO:0004843	thiol-dependent_deubiquitinase	Molecular Function	5	99	581	30811	0.0395873	0.124862	1.40244	2.67833	0.00860585	Brcc3//Psmd14//Usp15//Usp27x//Usp8
GO:0071933	Arp2|3_complex_binding	Molecular Function	2	17	581	30811	0.0400429	0.12554	1.39747	6.23894	0.00344234	Ap1ar//Wasf2
GO:1990380	Lys48-specific_deubiquitinase_activity	Molecular Function	2	17	581	30811	0.0400429	0.12554	1.39747	6.23894	0.00344234	Usp15//Usp27x
GO:0140603	ATP_hydrolysis_activity	Molecular Function	3	41	581	30811	0.0419078	0.130993	1.37771	3.88032	0.00516351	Abcg4//Cftr//Ddx3x
GO:0016410	N-acyltransferase_activity	Molecular Function	5	101	581	30811	0.0425492	0.132206	1.37111	2.6253	0.00860585	Cdyl//Ep300//Esco1//Nat8l//Sirt1
GO:0101005	deubiquitinase_activity	Molecular Function	5	101	581	30811	0.0425492	0.132206	1.37111	2.6253	0.00860585	Brcc3//Psmd14//Usp15//Usp27x//Usp8
GO:0016407	acetyltransferase_activity	Molecular Function	5	102	581	30811	0.0440789	0.134722	1.35577	2.59956	0.00860585	Cdyl//Ep300//Esco1//Nat8l//Pafah2
GO:0000295	adenine_nucleotide_transmembrane_transporter_activity	Molecular Function	2	18	581	30811	0.0444974	0.134722	1.35167	5.89233	0.00344234	Slc19a1//Slc25a42
GO:0000339	RNA_cap_binding	Molecular Function	2	18	581	30811	0.0444974	0.134722	1.35167	5.89233	0.00344234	Eif4e//Ncbp2
GO:0015295	solute:proton_symporter_activity	Molecular Function	2	18	581	30811	0.0444974	0.134722	1.35167	5.89233	0.00344234	Slc15a1//Slc2a13
GO:0050135	NAD(P)+_nucleosidase_activity	Molecular Function	2	18	581	30811	0.0444974	0.134722	1.35167	5.89233	0.00344234	Il1r1//Sarm1
GO:0061809	NAD+_nucleotidase,_cyclic_ADP-ribose_generating	Molecular Function	2	18	581	30811	0.0444974	0.134722	1.35167	5.89233	0.00344234	Il1r1//Sarm1
GO:0070402	NADPH_binding	Molecular Function	2	18	581	30811	0.0444974	0.134722	1.35167	5.89233	0.00344234	Kcnab1//Ndor1
GO:0004712	protein_serine|threonine|tyrosine_kinase_activity	Molecular Function	3	42	581	30811	0.0445201	0.134722	1.35144	3.78793	0.00516351	Clk2//Dyrk2//Mapk1
GO:0043548	phosphatidylinositol_3-kinase_binding	Molecular Function	3	42	581	30811	0.0445201	0.134722	1.35144	3.78793	0.00516351	Becn1//Dab2ip//Xbp1
GO:0032182	ubiquitin-like_protein_binding	Molecular Function	5	103	581	30811	0.0456411	0.137715	1.34064	2.57432	0.00860585	Cbx4//Cks1b//Cks1brt//Cks2//Trim32
GO:0002039	p53_binding	Molecular Function	4	72	581	30811	0.0471862	0.141967	1.32618	2.94617	0.00688468	Ep300//Hif1a//Sirt1//Trp53
GO:0050839	cell_adhesion_molecule_binding	Molecular Function	10	288	581	30811	0.0477705	0.143312	1.32084	1.84135	0.0172117	Adam9//Cdh11//Epcam//Itga5//Itgbl1//L1cam//Mmp24//Pkp4//Ppp1ca//Ptprf
GO:0001846	opsonin_binding	Molecular Function	2	19	581	30811	0.0491251	0.145982	1.3087	5.58221	0.00344234	Itgam//Phb
GO:0016780	phosphotransferase_activity,_for_other_substituted_phosphate_groups	Molecular Function	2	19	581	30811	0.0491251	0.145982	1.3087	5.58221	0.00344234	Gnptg//Sgms1
GO:0070122	isopeptidase_activity	Molecular Function	2	19	581	30811	0.0491251	0.145982	1.3087	5.58221	0.00344234	Brcc3//Psmd14
GO:0019955	cytokine_binding	Molecular Function	6	140	581	30811	0.049915	0.145982	1.30177	2.27276	0.010327	Gdf5//Il10ra//Il1r1//Il22ra1//Il2rb//Plp2
GO:0022843	voltage-gated_cation_channel_activity	Molecular Function	6	140	581	30811	0.049915	0.145982	1.30177	2.27276	0.010327	Kcna1//Kcna2//Kcna6//Kcnab1//Tpcn1//Trpa1
GO:0061733	peptide-lysine-N-acetyltransferase_activity	Molecular Function	3	44	581	30811	0.0499813	0.145982	1.30119	3.61575	0.00516351	Cdyl//Ep300//Esco1
